# Supplementary material for: Broad genic repression domains signify enhanced silencing of oncogenes
Source: Nat Commun. 2020 Nov 3;11:5560. doi: 10.1038/s41467-020-18913-8 (PMC7641226; doi:10.1038/s41467-020-18913-8)
Supplement: Supplementary file 3 — Supplementary Data 1 [file 41467_2020_18913_MOESM3_ESM.xlsx]

## Sheet: Sheet1
Supplementary Data 1. Enrichment of oncogenes, tumor suppressors, housekeeping genes, or KEGG cancer pathways genes in individual gene groups defined by rank of H3K27me3 peak width (a), height (b), or random ranks (c) in CD4+ T cell.
a
Gene ranks by BGRD from wide to narrow	Gene number and name								Fold enrichment				Enrichment P value
	TUSON oncogene number	Oncogene name	Tumor suppressor number	Suppressor name	House keeping gene number	HK gene name	KEGG cancer pathway gene number	KEGG cancer gene name	TUSON oncogene	Tumor suppressor	House keeping gene	KEGG cancer pathway gene	TUSON oncogene	Tumor suppressor	House keeping gene	KEGG cancer pathway gene
0-1500	292	NRXN3,ALK,ERC2,GPC6,GRID1,CACNA1C,DLG2,KALRN,SDK1,CTNND2,PLXNA4,ATP8A2,SPOCK1,TNR,MAGI2,PTPRG,CA10,CDH4,HPSE2,MECOM,DPP6,RYR2,HS3ST4,CACNA1E,EPHB1,CADPS,RELN,KCNQ3,CSMD1,HMCN1,DGKI,ENOX1,CACNA1D,GRIN2A,GABRB1,LDB2,GRIA1,EYA2,ASTN1,PTPRM,DNAH8,NALCN,DYNC1I1,TRIO,STK32B,COL22A1,NELL1,HECW2,NTNG1,STXBP6,ZNF385B,SHISA9,XKR6,ZNF423,SLC4A4,SEZ6L,PPM1H,DCC,MYLK,GRIK1,KCND3,GRM1,EPHA6,PLXNA2,EFNA5,EBF2,G…	142	CLSTN2,PARD3B,HPSE2,LHFPL3,PARD3,SLC35F1,HMCN1,SCHIP1,DNER,LAMA2,TEAD1,NTRK2,DYNC1I1,ADAMTSL3,DST,LIMCH1,NELL1,KCNIP4,SLC4A4,CCBE1,DIP2C,EPB41L4A,EBF2,UNC13C,COL4A2,FAM19A2,ZNF365,KIF13A,TCF4,CACNB4,ZFHX3,TMEM132C,PTPRK,PRKCE,NR6A1,RIMS2,SAMD4A,SOBP,ATP8B4,RASAL2,FAM19A1,PCSK6,TCF7L2,ATRNL1,PRDM5,MYO1B,ZNRF3,WWC2,ADAM23,NECAB1,PLEKHG1,PTK2,KIRREL,PID1,PLEKHA7,RIMS1,MAP7,NRP2,AMOTL1,HOXD8,HOXD9,NB…	10	CAMTA1,CCDC149,ARHGEF10L,ARHGEF11,CTNNA1,EXOC4,DLGAP4,DENND1A,GPHN,FARS2,	53	FGF14,CTNNA3,MECOM,CTNNA2,LAMA2,DCC,GLI3,COL4A2,ARNT2,LAMA3,EGFR,MITF,TCF7L2,RARB,GLI2,DAPK1,TCF7L1,LAMA4,COL4A1,PTK2,COL4A4,IGF1R,PLD1,PLCG2,LAMC1,RXRG,MET,FGF13,COL4A3,FGF12,ZBTB16,FGFR2,FGF1,EPAS1,EGF,TGFB2,MAPK10,LAMA1,CTNNA1,LAMB4,COL4A6,PDGFRA,IGF1,TGFA,KIT,LAMB1,WNT2,KITLG,PPARG,ITGA2,FN1,LAMC2,FLT3,	2.273	1.039	0.063	1.32	4.65168e-43	0.395	1	0.00016
500-2000	236	HS3ST2,WBSCR17,LRP1B,ERBB4,TNNI3K,CPXM2,STAC,SLC8A1,COL4A1,GRID2,GFRA1,SATB2,PGM5,CPA6,CORO2B,PREX2,DOK5,MYO1E,KCNQ5,KIRREL,NFIA,RIMS1,CALD1,PAX3,BNC2,NRP2,NOS1,MEF2C,PCDH9,ADAMTS16,MYO1D,CACNG3,TBX15,PPM1E,PRIM2,PTPN3,ZFHX4,ABCC9,LINGO2,ADAMTS2,ATP9A,PDE10A,FBN2,ENAH,ADAMTS9,SDC2,CRIM1,STXBP5L,SKAP2,OTUD7A,PPFIA2,GPM6A,JPH1,ITSN1,JAKMIP1,RALYL,SCN10A,SNAP25,SCN5A,ABCB1,CLIC5,VIT,CSMD3,SOX6,NTN4,…	127	ZNRF3,WWC2,ADAM23,NECAB1,PLEKHG1,PTK2,KIRREL,PID1,PLEKHA7,RIMS1,MAP7,NRP2,AMOTL1,HOXD8,HOXD9,NBEA,DNAJC6,PTPN3,WWC1,RXRG,PROM1,ZDHHC14,ZNF608,CHRM3,GPM6A,LIFR,PAX2,ITSN1,EPS8,CSMD3,TJP1,RAI14,TACR1,SH3PXD2A,NRXN2,RGS22,IGFBP7,SHB,BTBD11,SLC44A3,ZBTB20,HOXB6,INPP4B,ADAMTS19,AOAH,ARHGAP20,PPFIA4,FAT1,SLC9A9,SHANK1,WT1,NELL2,CTNNA1,GRXCR1,CNKSR3,TBC1D12,LIN28B,LGR4,ST8SIA6,SGMS2,LPAR3,ARHGAP26,SPATA…	11	CCDC149,ARHGEF10L,ARHGEF11,CTNNA1,EXOC4,DLGAP4,DENND1A,GPHN,FARS2,DUSP22,FTO,	47	LAMA4,COL4A1,PTK2,COL4A4,IGF1R,PLD1,PLCG2,LAMC1,RXRG,MET,FGF13,COL4A3,FGF12,ZBTB16,FGFR2,FGF1,EPAS1,EGF,TGFB2,MAPK10,LAMA1,CTNNA1,LAMB4,COL4A6,PDGFRA,IGF1,TGFA,KIT,LAMB1,WNT2,KITLG,PPARG,ITGA2,FN1,LAMC2,FLT3,CSF1R,FGF2,WNT3A,DAPK2,PAX8,WNT7A,FGF5,HHIP,MMP2,FZD10,LAMC3,	1.789	1.008	0.086	1.344	1.14834e-18	0.546	1	5.66909e-05
1000-2500	205	CNTN5,SHB,BTBD11,PDGFD,TNFRSF19,SGPP2,INPP4B,BCAS3,KLHL14,CERKL,HLF,TMEM117,ADAMTS19,SNAP91,ADRA1B,ONECUT1,ANO1,PROX1,ZPBP,CASR,OSBPL1A,DARC,SLC9A9,TNN,DPYS,CHL1,SHANK1,SGCG,NELL2,FBLN2,GRXCR1,CDH12,ST6GAL2,LIN28B,TMTC2,KCNN2,PDGFRA,GLP2R,HTR1E,SNTG1,NCAM2,PTPRS,CASQ2,PXDN,SPATA17,DPYD,ARHGAP29,ONECUT2,LPAR1,CLYBL,FLRT2,FRK,MGAT4C,CDH11,SLC22A15,TGFA,LGI1,GLRA1,UGT8,OLFM3,JAZF1,ROBO2,FAM171B,TRIM…	128	IGFBP7,SHB,BTBD11,SLC44A3,ZBTB20,HOXB6,INPP4B,ADAMTS19,AOAH,ARHGAP20,PPFIA4,FAT1,SLC9A9,SHANK1,WT1,NELL2,CTNNA1,GRXCR1,CNKSR3,TBC1D12,LIN28B,LGR4,ST8SIA6,SGMS2,LPAR3,ARHGAP26,SPATA17,WIPF3,BARHL2,PTH2R,MLLT4,SLC26A7,MGAT4C,MYO6,RBM47,NEURL,DACH1,NEO1,PLCL1,CR1,KL,PCDH7,KCNT2,PDE6A,EPN2,KRTAP1-5,TRDN,FOXQ1,ALPL,ESRP1,PTPN5,FAT2,IGDCC4,TBX3,CASZ1,PDE3A,SPRED1,FN1,C1QA,NKX6-1,CFTR,IKZF2,CCL2,FER,MEP…	11	CTNNA1,EXOC4,DLGAP4,DENND1A,GPHN,FARS2,DUSP22,FTO,GMPPA,BRE,CSNK1A1L,	48	EPAS1,EGF,TGFB2,MAPK10,LAMA1,CTNNA1,LAMB4,COL4A6,PDGFRA,IGF1,TGFA,KIT,LAMB1,WNT2,KITLG,PPARG,ITGA2,FN1,LAMC2,FLT3,CSF1R,FGF2,WNT3A,DAPK2,PAX8,WNT7A,FGF5,HHIP,MMP2,FZD10,LAMC3,WNT7B,MMP1,FGF23,CDH1,RET,VEGFC,RUNX1T1,PRKCA,IL8,WNT9B,ACVR1C,BMP4,PDGFRB,PTCH1,PRKCG,CDKN2A,FZD4,	1.563	0.992	0.07	1.297	1.4514e-10	0.622	1	0.00045
1500-3000	194	KIT,CPLX4,AFF2,LAMB1,ABCB5,TRPC5,CDH2,LRP6,HLCS,EYA1,ELOVL2,FEV,TOX,TRPC4,SCNN1B,CASZ1,FN1,FLT3,ZNF697,SH3BGRL2,TBX18,LHCGR,PCCA,GABRA4,GLRA3,IGF2BP1,KIF1A,BMP3,NOL4,TRPV5,SPOCK3,B4GALT6,CEACAM5,GUCY1A2,PTPRF,OSBPL6,COL1A2,TLL1,JAKMIP2,UBE2QL1,COL5A2,SIX6,EPHA4,TMPRSS4,MAP3K13,TFAP2D,PRDM13,PCK1,HHLA2,CLTCL1,SRL,KCNJ5,HHIP,FNBP1L,CATSPERB,SOX5,ADRBK2,LPHN3,ETV1,SPARC,SLC5A8,FJX1,MARCO,OPRM1,MME,D…	129	CR1,KL,PCDH7,KCNT2,PDE6A,EPN2,KRTAP1-5,TRDN,FOXQ1,ALPL,ESRP1,PTPN5,FAT2,IGDCC4,TBX3,CASZ1,PDE3A,SPRED1,FN1,C1QA,NKX6-1,CFTR,IKZF2,CCL2,FER,MEP1A,ESRRG,SPOCK3,LONRF2,KCTD8,MSX1,MAP3K13,ADAMTS20,SCIN,ANXA10,COL17A1,TLE1,SOX21,RNF217,PADI2,HEPACAM2,OTX2,SNRPN,KDR,OTOP1,GOLIM4,FOXA1,ALDOB,RANBP3L,EPHA5,ATL1,DMXL2,SPATA6,PAWR,ITPR2,LCE5A,TBR1,SLC16A10,CFI,SPRED2,GNB4,BCL9,CDH1,RERE,SPEF2,SESTD1,FOXA2,…	12	FARS2,DUSP22,FTO,GMPPA,BRE,CSNK1A1L,ELP4,CYFIP1,CHCHD3,DIS3L2,DYM,FAF1,	48	KIT,LAMB1,WNT2,KITLG,PPARG,ITGA2,FN1,LAMC2,FLT3,CSF1R,FGF2,WNT3A,DAPK2,PAX8,WNT7A,FGF5,HHIP,MMP2,FZD10,LAMC3,WNT7B,MMP1,FGF23,CDH1,RET,VEGFC,RUNX1T1,PRKCA,IL8,WNT9B,ACVR1C,BMP4,PDGFRB,PTCH1,PRKCG,CDKN2A,FZD4,AR,WNT5A,LAMB3,WNT6,PIK3R3,NTRK1,NOS2,CDK6,COL4A5,SHH,FGFR1,	1.477	0.938	0.078	1.32	4.26896e-08	0.839	1	0.00016
2000-3500	194	HHIP,FNBP1L,CATSPERB,SOX5,ADRBK2,LPHN3,ETV1,SPARC,SLC5A8,FJX1,MARCO,OPRM1,MME,DIRAS2,CPS1,POU4F2,FAM172A,UGT3A1,FGD6,EPHA5,PIWIL1,PLSCR4,DMXL2,GNAS,CNRIP1,NAV3,GMPPA,PLG,NNMT,LPHN2,VNN1,RASGRF2,CLDN10,MMP1,PAX1,OVOL2,SCN3A,SIX1,TRPV4,TMEM151B,MDGA1,TBR1,CNTN6,ATP1A4,DKK2,KCNC3,GABRA5,CC2D2A,ASAP1,POU4F3,HTRA3,GLRA2,PDYN,OTOP2,CDH8,CHRM2,RUNX1T1,LRBA,RHBDL3,KRT15,TRPC6,SOX17,CBLN1,BEND5,JAM2,FOXE3…	112	SNRPN,KDR,OTOP1,GOLIM4,FOXA1,ALDOB,RANBP3L,EPHA5,ATL1,DMXL2,SPATA6,PAWR,ITPR2,LCE5A,TBR1,SLC16A10,CFI,SPRED2,GNB4,BCL9,CDH1,RERE,SPEF2,SESTD1,FOXA2,BRE,F8,SDC3,TEX11,LRBA,CNTLN,RHBDL3,ZFYVE9,FOXE3,DCT,LRRIQ3,DAAM1,PTCH1,SIL1,SEMA3C,NOTCH3,CCL8,CYBRD1,NEUROD2,SLC22A9,ANO3,CDKN2A,AQP2,PTHLH,MSX2,STAU2,TWIST1,PIK3R3,TMEM144,STRA8,SWAP70,PRSS23,PTN,RIC3,OBSL1,ABCA10,PKP4,MAST2,CR2,AADACL3,TSGA10,CPB1…	20	FTO,GMPPA,BRE,CSNK1A1L,ELP4,CYFIP1,CHCHD3,DIS3L2,DYM,FAF1,CRADD,IL13RA1,EEFSEC,DDX10,CXXC5,CUX1,GLCE,ADK,CCDC50,ASCC3,	46	HHIP,MMP2,FZD10,LAMC3,WNT7B,MMP1,FGF23,CDH1,RET,VEGFC,RUNX1T1,PRKCA,IL8,WNT9B,ACVR1C,BMP4,PDGFRB,PTCH1,PRKCG,CDKN2A,FZD4,AR,WNT5A,LAMB3,WNT6,PIK3R3,NTRK1,NOS2,CDK6,COL4A5,SHH,FGFR1,FGF7,LAMA5,CCNA1,FGF18,AKT3,FZD6,PRKCB,WNT5B,FGF9,FGF19,FGF10,CDKN2B,SMO,BMP2,	1.492	0.867	0.094	1.234	1.61128e-08	0.97	1	0.0047
2500-4000	179	BEND5,JAM2,FOXE3,ARL15,PCDH1,SGSM1,DCT,EPHA7,DAAM1,SEMA3C,SFRP4,TPK1,ELMO1,KCNQ2,NOTCH3,EPHA3,TMEM100,NBPF1,BAIAP2L1,HTR3B,BNC1,CLCN1,AQP2,AQP5,PON1,AR,HLA-DQA2,SEMG2,PRICKLE1,XYLT1,ALDH1L2,RIMS3,TECTB,FAT4,ATP1A2,PCSK9,LRAT,CEACAM3,CDH18,GRK4,SCUBE3,LRP12,PIK3R3,PRKAA2,KIF21A,PCDH19,BDKRB1,KCNA10,ZNF678,GABRP,MAEL,DCX,SPACA1,PTN,TMPRSS11F,ACSBG2,GLT8D2,KLK8,BAI1,CPB1,COL11A1,TNIK,TJP2,RFX2,STXBP…	107	ZFYVE9,FOXE3,DCT,LRRIQ3,DAAM1,PTCH1,SIL1,SEMA3C,NOTCH3,CCL8,CYBRD1,NEUROD2,SLC22A9,ANO3,CDKN2A,AQP2,PTHLH,MSX2,STAU2,TWIST1,PIK3R3,TMEM144,STRA8,SWAP70,PRSS23,PTN,RIC3,OBSL1,ABCA10,PKP4,MAST2,CR2,AADACL3,TSGA10,CPB1,COL11A1,HAS2,SULT1C3,TNIK,B3GNT5,CLGN,INADL,CHRDL1,CPA4,RSRC1,RBM46,DDX4,FAF1,EGFL6,RGS12,LANCL3,ADAM33,PGR,SOX9,IGSF1,PLAC4,ARID1B,BAZ2B,CD1D,IRF6,VSTM2A,SYCP2,DOCK6,EML5,GBE1,DDX10,…	24	CSNK1A1L,ELP4,CYFIP1,CHCHD3,DIS3L2,DYM,FAF1,CRADD,IL13RA1,EEFSEC,DDX10,CXXC5,CUX1,GLCE,ADK,CCDC50,ASCC3,ETV6,ELL2,INPP5A,GALNT2,ANO6,EIF4G3,EXT2,	42	IL8,WNT9B,ACVR1C,BMP4,PDGFRB,PTCH1,PRKCG,CDKN2A,FZD4,AR,WNT5A,LAMB3,WNT6,PIK3R3,NTRK1,NOS2,CDK6,COL4A5,SHH,FGFR1,FGF7,LAMA5,CCNA1,FGF18,AKT3,FZD6,PRKCB,WNT5B,FGF9,FGF19,FGF10,CDKN2B,SMO,BMP2,WNT11,FGF8,WNT16,LEF1,RASSF5,WNT8B,ETS1,KLK3,	1.367	0.875	0.148	1.211	1.84028e-05	0.963	1	0.01
3000-4500	151	CPB1,COL11A1,TNIK,TJP2,RFX2,STXBP1,GJB3,CHRDL1,MYH6,RSRC1,RBM46,CD163,WDR7,FGFR1,GFI1B,GATA2,IGSF1,MYH2,VANGL2,ZNF488,SPAM1,KIF16B,NR4A2,BAZ2B,ADAM9,GABRA3,CD5L,CD1A,PROS1,RRAD,GRIA2,CAPSL,IL5RA,BAMBI,FZD6,BICD1,SYPL2,RAG1,COL3A1,KRTAP3-3,EML5,PRKAG3,KLK15,RND3,STX3,DIAPH2,NETO1,FGG,PDE4C,TRPS1,IGFBP1,BHMT,GABRA2,ATP12A,FGF19,CHD9,COL21A1,CXXC5,CHST11,SSBP2,BATF3,GABRR2,SLC5A9,AMPD1,SLC13A1,ZNF56…	99	CPB1,COL11A1,HAS2,SULT1C3,TNIK,B3GNT5,CLGN,INADL,CHRDL1,CPA4,RSRC1,RBM46,DDX4,FAF1,EGFL6,RGS12,LANCL3,ADAM33,PGR,SOX9,IGSF1,PLAC4,ARID1B,BAZ2B,CD1D,IRF6,VSTM2A,SYCP2,DOCK6,EML5,GBE1,DDX10,FGF9,BCKDHB,CHD9,MRGPRF,SRPX2,CTCFL,LRIG3,CUX1,TTC18,CLCN5,IRX3,CHIT1,TAF3,SERPINI1,PHEX,TMCC2,UPB1,FOXD2,PLK2,NFATC4,MKL2,SELP,ZNF717,TTYH1,ELL2,MORC4,ACSS3,PPP1R3C,TNRC18,PCDH10,GPR88,NEUROD6,MLF1,DDO,PLEKHM3,…	30	CHCHD3,DIS3L2,DYM,FAF1,CRADD,IL13RA1,EEFSEC,DDX10,CXXC5,CUX1,GLCE,ADK,CCDC50,ASCC3,ETV6,ELL2,INPP5A,GALNT2,ANO6,EIF4G3,EXT2,CCNY,AUH,ITFG1,ADPRH,CDYL,ITPK1,ERI3,CTTN,ATG7,	34	CDK6,COL4A5,SHH,FGFR1,FGF7,LAMA5,CCNA1,FGF18,AKT3,FZD6,PRKCB,WNT5B,FGF9,FGF19,FGF10,CDKN2B,SMO,BMP2,WNT11,FGF8,WNT16,LEF1,RASSF5,WNT8B,ETS1,KLK3,CTBP2,FGF3,ITGA2B,FZD1,PTGS2,WNT4,FZD3,JUP,	1.164	0.813	0.203	1.188	0.038	0.995	1	0.02
3500-5000	139	CHD9,COL21A1,CXXC5,CHST11,SSBP2,BATF3,GABRR2,SLC5A9,AMPD1,SLC13A1,ZNF560,SMO,HTR1B,HRASLS,SEMA3A,MYH7,ASCC3,RAG2,KIF25,KCNMB4,ETV6,KIF5A,WNT11,PLK2,TXNRD1,CHRNA4,TNFRSF10C,SHISA3,LCE2D,ATP6V0A4,LRP11,CHRD,SELP,HCRTR2,TUSC3,MORC4,DAO,HESX1,INHBA,CCDC105,FAM180A,SYT3,ZNF454,OLFM2,RBPJL,COL7A1,MYOZ2,TGFBI,SLC4A5,PNOC,ATP4A,MYF5,MYF6,DOCK7,SOX3,NPY1R,AHCYL2,CTNNAL1,ACTA1,VDR,SIPA1L1,MT1G,DSG4,ZNF471,…	98	BCKDHB,CHD9,MRGPRF,SRPX2,CTCFL,LRIG3,CUX1,TTC18,CLCN5,IRX3,CHIT1,TAF3,SERPINI1,PHEX,TMCC2,UPB1,FOXD2,PLK2,NFATC4,MKL2,SELP,ZNF717,TTYH1,ELL2,MORC4,ACSS3,PPP1R3C,TNRC18,PCDH10,GPR88,NEUROD6,MLF1,DDO,PLEKHM3,WNT16,SSTR1,TCF12,MTHFD1L,ARHGAP21,INPPL1,USP6,E2F7,NF1,SIGLEC15,RAI1,AVPR1B,IGSF9,LY75,GABRG2,MTL5,MGAT5,ITFG1,EPHA2,CABYR,NPS,TBC1D1,MCPH1,TREH,SERPINB11,SERPINA1,TMEM131,BMP5,TULP4,DCHS1,RNF…	34	CXXC5,CUX1,GLCE,ADK,CCDC50,ASCC3,ETV6,ELL2,INPP5A,GALNT2,ANO6,EIF4G3,EXT2,CCNY,AUH,ITFG1,ADPRH,CDYL,ITPK1,ERI3,CTTN,ATG7,CNNM2,HS2ST1,INVS,AP3B1,CDK8,ATXN10,IFRD1,ATF6,FOXP4,CORO1C,CTNNBL1,ANKRD28,	33	FGF10,CDKN2B,SMO,BMP2,WNT11,FGF8,WNT16,LEF1,RASSF5,WNT8B,ETS1,KLK3,CTBP2,FGF3,ITGA2B,FZD1,PTGS2,WNT4,FZD3,JUP,WNT1,FIGF,APC2,FGFR3,FGF11,RUNX1,CCDC6,FZD5,MSH3,MMP9,BRCA2,CBLB,VEGFA,	0.992	0.797	0.242	1.234	0.622	0.997	1	0.0047
4000-5500	130	PNOC,ATP4A,MYF5,MYF6,DOCK7,SOX3,NPY1R,AHCYL2,CTNNAL1,ACTA1,VDR,SIPA1L1,MT1G,DSG4,ZNF471,ARVCF,PHOX2A,GLRB,E2F7,BCL2L11,SLC25A13,UVRAG,GALNT7,AVPR1B,CAPN5,SFMBT2,GABRG2,MIPEP,SHANK3,MAP3K5,MGAT5,PDK4,ATP9B,ATP8A1,ADPRH,RING1,KLF4,TNKS,GSTO2,SUSD1,BMP5,MYO9A,DCHS1,MYL10,SRC,ZBTB7C,PCBP4,TDO2,ETNK2,TKTL2,RUNDC3A,SPO11,FGFR3,ANGPTL5,GPR78,GJA1,CDCA7L,ZEB1,TM4SF1,KIF1B,MSH3,TINAG,S100A8,PITX1,SLC26A3,…	95	PLEKHM3,WNT16,SSTR1,TCF12,MTHFD1L,ARHGAP21,INPPL1,USP6,E2F7,NF1,SIGLEC15,RAI1,AVPR1B,IGSF9,LY75,GABRG2,MTL5,MGAT5,ITFG1,EPHA2,CABYR,NPS,TBC1D1,MCPH1,TREH,SERPINB11,SERPINA1,TMEM131,BMP5,TULP4,DCHS1,RNF43,MOG,WNT1,DNAJC1,TMCC1,NRIP1,VPS13A,TBC1D19,MFRP,ZNF827,AMN,ARAP2,LRRC28,KRT222,RUNX1,MSH3,TINAG,MAP4K3,ACVR2A,SPAG1,CCDC88A,NCOA2,NKAIN4,KLHL31,CDH7,DPPA4,AKR1C2,DNASE2B,USP29,CACNA1H,BRCA2,ICAM4…	42	ANO6,EIF4G3,EXT2,CCNY,AUH,ITFG1,ADPRH,CDYL,ITPK1,ERI3,CTTN,ATG7,CNNM2,HS2ST1,INVS,AP3B1,CDK8,ATXN10,IFRD1,ATF6,FOXP4,CORO1C,CTNNBL1,ANKRD28,ATRN,C7orf49,DLG1,C10orf76,C7orf50,GCLC,GSK3B,FBXW7,HSD17B12,CTNND1,EXOC2,CST3,AMBRA1,HIBADH,COMMD1,DHX32,ATE1,ACVR1,	37	WNT16,LEF1,RASSF5,WNT8B,ETS1,KLK3,CTBP2,FGF3,ITGA2B,FZD1,PTGS2,WNT4,FZD3,JUP,WNT1,FIGF,APC2,FGFR3,FGF11,RUNX1,CCDC6,FZD5,MSH3,MMP9,BRCA2,CBLB,VEGFA,GSK3B,PGF,PDGFB,IL6,ERBB2,RXRA,LAMB2,BCL2,FZD8,EGLN3,	0.945	0.797	0.289	1.391	0.814	0.997	1	5.61292e-06
4500-6000	134	TNKS,GSTO2,SUSD1,BMP5,MYO9A,DCHS1,MYL10,SRC,ZBTB7C,PCBP4,TDO2,ETNK2,TKTL2,RUNDC3A,SPO11,FGFR3,ANGPTL5,GPR78,GJA1,CDCA7L,ZEB1,TM4SF1,KIF1B,MSH3,TINAG,S100A8,PITX1,SLC26A3,HNMT,ERBB3,GPATCH2,STAG1,MAP1A,CDH7,B3GALNT1,CRYBB2,CBLN4,SULT1C4,KRT84,KRT6B,GFAP,LRCH1,STXBP5,KLK6,TMEM38A,C1QL3,PPP1R12B,CACNA1H,GAL,CHRNA3,PDE3B,CHRNA5,IGF2R,ACSM2B,PENK,LRRC18,PAPSS1,CDH10,FBXW8,DCN,CPLX3,DSPP,CASP14,RNF144A…	106	MCPH1,TREH,SERPINB11,SERPINA1,TMEM131,BMP5,TULP4,DCHS1,RNF43,MOG,WNT1,DNAJC1,TMCC1,NRIP1,VPS13A,TBC1D19,MFRP,ZNF827,AMN,ARAP2,LRRC28,KRT222,RUNX1,MSH3,TINAG,MAP4K3,ACVR2A,SPAG1,CCDC88A,NCOA2,NKAIN4,KLHL31,CDH7,DPPA4,AKR1C2,DNASE2B,USP29,CACNA1H,BRCA2,ICAM4,HNF1A,BMPR2,PHGDH,DLG1,NME5,ANKRD2,GSK3B,FAM57B,TDRD3,FBXW7,SLC23A2,HAPLN4,EPS8L2,FAM111B,MKL1,SIK3,HPR,CTNND1,JMJD1C,PTPN12,CNGA2,MYO1A,PHF14…	50	ERI3,CTTN,ATG7,CNNM2,HS2ST1,INVS,AP3B1,CDK8,ATXN10,IFRD1,ATF6,FOXP4,CORO1C,CTNNBL1,ANKRD28,ATRN,C7orf49,DLG1,C10orf76,C7orf50,GCLC,GSK3B,FBXW7,HSD17B12,CTNND1,EXOC2,CST3,AMBRA1,HIBADH,COMMD1,DHX32,ATE1,ACVR1,ACBD6,DIRC2,ICK,C16orf62,ACSS2,FNDC3A,ARFIP1,EHMT1,HIVEP1,GALK2,DERA,EFR3A,ANKRD17,HTT,ANKH,GTF2F2,COMMD10,	38	FZD1,PTGS2,WNT4,FZD3,JUP,WNT1,FIGF,APC2,FGFR3,FGF11,RUNX1,CCDC6,FZD5,MSH3,MMP9,BRCA2,CBLB,VEGFA,GSK3B,PGF,PDGFB,IL6,ERBB2,RXRA,LAMB2,BCL2,FZD8,EGLN3,ITGA3,FGF4,ITGAV,PIAS2,CEBPA,SPI1,CREBBP,CDKN1A,ITGA6,BCR,	0.984	0.844	0.336	1.367	0.658	0.986	1	1.84028e-05
5000-6500	141	B3GALNT1,CRYBB2,CBLN4,SULT1C4,KRT84,KRT6B,GFAP,LRCH1,STXBP5,KLK6,TMEM38A,C1QL3,PPP1R12B,CACNA1H,GAL,CHRNA3,PDE3B,CHRNA5,IGF2R,ACSM2B,PENK,LRRC18,PAPSS1,CDH10,FBXW8,DCN,CPLX3,DSPP,CASP14,RNF144A,PPP2R5C,PAIP2B,PRSS35,LUM,MKL1,SCCPDH,RFX6,ERBB2,PI3,MAP2K6,CNGA2,RPS6KA5,TAF1L,BCL2,PDE6H,EFCAB4B,KIF13B,COL6A2,MMP10,OR4M2,ENOX2,MYCN,SYNPO2L,HTR2C,CLPS,KIF18A,OR9A2,HTR1A,KCNS2,BIRC6,XPR1,OR2K2,CRYBB1,A…	135	DPPA4,AKR1C2,DNASE2B,USP29,CACNA1H,BRCA2,ICAM4,HNF1A,BMPR2,PHGDH,DLG1,NME5,ANKRD2,GSK3B,FAM57B,TDRD3,FBXW7,SLC23A2,HAPLN4,EPS8L2,FAM111B,MKL1,SIK3,HPR,CTNND1,JMJD1C,PTPN12,CNGA2,MYO1A,PHF14,SFMBT1,AMBRA1,LARP1B,MMP10,RALGAPA1,MYCN,ARID5B,ACTN4,COL18A1,BIRC6,PABPC3,CLASP2,CFHR4,GPSM2,ITGAV,TRIM72,HERC1,MIB1,CEBPA,ALB,AMZ1,QKI,CHRNB2,PNPLA7,PDS5B,ADAMTSL4,RIC8B,CREBBP,ANKIB1,CDKN1A,USP40,MXI1,SMARC…	59	FOXP4,CORO1C,CTNNBL1,ANKRD28,ATRN,C7orf49,DLG1,C10orf76,C7orf50,GCLC,GSK3B,FBXW7,HSD17B12,CTNND1,EXOC2,CST3,AMBRA1,HIBADH,COMMD1,DHX32,ATE1,ACVR1,ACBD6,DIRC2,ICK,C16orf62,ACSS2,FNDC3A,ARFIP1,EHMT1,HIVEP1,GALK2,DERA,EFR3A,ANKRD17,HTT,ANKH,GTF2F2,COMMD10,CAB39,ELP3,EIF2AK4,HELZ,HDAC8,CNOT4,DUSP16,JAK1,AKAP9,ATF7IP,FAM174A,FBXW11,KIAA0391,CSNK1G3,GATAD2A,ITPRIPL2,HERC4,ATP6V1H,ELF2,ATXN2,	37	BRCA2,CBLB,VEGFA,GSK3B,PGF,PDGFB,IL6,ERBB2,RXRA,LAMB2,BCL2,FZD8,EGLN3,ITGA3,FGF4,ITGAV,PIAS2,CEBPA,SPI1,CREBBP,CDKN1A,ITGA6,BCR,MTOR,WNT9A,FZD7,RB1,E2F3,PDGFA,FGF6,JAK1,BRAF,CSF3R,HGF,SUFU,JUN,BIRC7,	1.016	1.023	0.414	1.391	0.508	0.47	1	5.61292e-06
5500-7000	140	PDE6H,EFCAB4B,KIF13B,COL6A2,MMP10,OR4M2,ENOX2,MYCN,SYNPO2L,HTR2C,CLPS,KIF18A,OR9A2,HTR1A,KCNS2,BIRC6,XPR1,OR2K2,CRYBB1,ALDH8A1,DIRC2,ZNF878,CDH9,GLYAT,CFHR4,HMBOX1,POLR3B,HBEGF,MIB1,KRTAP19-1,SMARCA2,SPATS2,RLBP1,CHRNB2,INTS7,OR4L1,CCIN,ADAM29,RIC8B,PDE1B,KIAA1109,HK2,KIF23,ARAP3,IGJ,FES,RRAS2,SPPL3,SMAP1,INPP4A,USP32,CDKL3,CAPN3,DMC1,ZNF732,HIST1H2AA,MAP4K4,PKD2,MRPS27,MTOR,RUVBL1,HEPACAM,PCNX,H…	151	AMBRA1,LARP1B,MMP10,RALGAPA1,MYCN,ARID5B,ACTN4,COL18A1,BIRC6,PABPC3,CLASP2,CFHR4,GPSM2,ITGAV,TRIM72,HERC1,MIB1,CEBPA,ALB,AMZ1,QKI,CHRNB2,PNPLA7,PDS5B,ADAMTSL4,RIC8B,CREBBP,ANKIB1,CDKN1A,USP40,MXI1,SMARCA1,CASP5,ARAP3,SUCNR1,SPAG9,TET2,EOMES,INPP4A,KLHDC8B,CDKL3,COPG2,TM9SF3,MAP4K4,CSNK2A1,NRK,DMWD,CYP8B1,PKD2,E2F5,HEPACAM,PCNX,SYTL2,RAPGEF6,RFX7,RB1,ANKRD44,FTCD,MAP3K4,LNX2,ANKRD12,ASH1L,TBL1XR1,…	87	AMBRA1,HIBADH,COMMD1,DHX32,ATE1,ACVR1,ACBD6,DIRC2,ICK,C16orf62,ACSS2,FNDC3A,ARFIP1,EHMT1,HIVEP1,GALK2,DERA,EFR3A,ANKRD17,HTT,ANKH,GTF2F2,COMMD10,CAB39,ELP3,EIF2AK4,HELZ,HDAC8,CNOT4,DUSP16,JAK1,AKAP9,ATF7IP,FAM174A,FBXW11,KIAA0391,CSNK1G3,GATAD2A,ITPRIPL2,HERC4,ATP6V1H,ELF2,ATXN2,ASCC1,HS6ST1,ISOC2,CRY2,KIAA0319L,B4GALT5,BMI1,FAM120A,AGPAT3,ATG5,KAT2B,DHRS12,BPTF,CUL1,AGPS,ANAPC10,FAM120B,EIF2AK3,…	30	EGLN3,ITGA3,FGF4,ITGAV,PIAS2,CEBPA,SPI1,CREBBP,CDKN1A,ITGA6,BCR,MTOR,WNT9A,FZD7,RB1,E2F3,PDGFA,FGF6,JAK1,BRAF,CSF3R,HGF,SUFU,JUN,BIRC7,SOS1,NFKB1,MAPK9,PTCH2,PPARD,	0.984	1.18	0.578	1.211	0.658	0.025	1	0.01
6000-7500	137	HK2,KIF23,ARAP3,IGJ,FES,RRAS2,SPPL3,SMAP1,INPP4A,USP32,CDKL3,CAPN3,DMC1,ZNF732,HIST1H2AA,MAP4K4,PKD2,MRPS27,MTOR,RUVBL1,HEPACAM,PCNX,HLA-DRA,LNX2,RASGRP3,ASH1L,AGTPBP1,PVRL4,CNOT4,FGB,KRTAP5-5,SPACA3,BHLHE23,BRAF,LHFPL1,OR6K3,PCDHB14,IFT172,CSNK1G1,NRF1,NARS2,HGF,JUN,SEL1L,AVL9,FBXW11,APLP2,TDRD7,PHIP,MSRB2,FRMD7,CRISPLD1,ZNF721,MANSC1,BCL7A,ATXN2,ZFP2,CAST,SOS1,ZNF665,IRF2,KAT2B,DNAJB13,CUL1,NFA…	184	USP40,MXI1,SMARCA1,CASP5,ARAP3,SUCNR1,SPAG9,TET2,EOMES,INPP4A,KLHDC8B,CDKL3,COPG2,TM9SF3,MAP4K4,CSNK2A1,NRK,DMWD,CYP8B1,PKD2,E2F5,HEPACAM,PCNX,SYTL2,RAPGEF6,RFX7,RB1,ANKRD44,FTCD,MAP3K4,LNX2,ANKRD12,ASH1L,TBL1XR1,DDX60L,PCTP,CNOT4,DUSP16,ERRFI1,FGB,SEC24D,MYB,PPP1R13B,TNRC6B,PIGK,VPS13C,NCOR2,JAK1,RNF219,CSNK1G1,ERBB2IP,CASK,NR3C1,RECK,HGF,NEXN,SUFU,AKAP9,TLE6,ATF7IP,JUN,SENP7,SEL1L,AP1S1,CYB5R4,…	117	HTT,ANKH,GTF2F2,COMMD10,CAB39,ELP3,EIF2AK4,HELZ,HDAC8,CNOT4,DUSP16,JAK1,AKAP9,ATF7IP,FAM174A,FBXW11,KIAA0391,CSNK1G3,GATAD2A,ITPRIPL2,HERC4,ATP6V1H,ELF2,ATXN2,ASCC1,HS6ST1,ISOC2,CRY2,KIAA0319L,B4GALT5,BMI1,FAM120A,AGPAT3,ATG5,KAT2B,DHRS12,BPTF,CUL1,AGPS,ANAPC10,FAM120B,EIF2AK3,CNOT2,ETFA,KIAA0232,ABHD12,FBXL4,CHD1L,CAPZB,COG3,CLOCK,GOLGA1,ABI1,DNAJC3,FECH,GLG1,CLTA,FNTB,FBXW4,ARFGEF2,CUL5,ATL2,DC…	39	ITGA6,BCR,MTOR,WNT9A,FZD7,RB1,E2F3,PDGFA,FGF6,JAK1,BRAF,CSF3R,HGF,SUFU,JUN,BIRC7,SOS1,NFKB1,MAPK9,PTCH2,PPARD,ABL1,TRAF3,GRB2,CBLC,APC,PIK3CB,FOS,PIK3R1,MAP2K1,MLH1,MSH2,AXIN2,ITGB1,TGFBR2,STK4,HSP90AA1,PIK3CA,FOXO1,	1.023	1.406	0.828	1.211	0.47	2.45733e-06	0.992	0.01
6500-8000	141	NRF1,NARS2,HGF,JUN,SEL1L,AVL9,FBXW11,APLP2,TDRD7,PHIP,MSRB2,FRMD7,CRISPLD1,ZNF721,MANSC1,BCL7A,ATXN2,ZFP2,CAST,SOS1,ZNF665,IRF2,KAT2B,DNAJB13,CUL1,NFATC3,MYOT,ACCS,FAM120B,SLC30A4,GABRA1,LMLN,HOOK3,EPX,ABI1,HPCAL4,AMDHD1,SPOPL,CD226,OSTN,SHPRH,MAPK8IP2,MFAP5,DRP2,ZNF208,GABRG1,PPARD,CAPZA3,CHST10,CDC73,FAM179B,USP12,SLC12A2,ABCA5,GNG2,USP25,FMNL3,TNRC6A,SLC30A9,ANKDD1A,HBS1L,GAPVD1,ABL1,DYRK1A,RA…	183	ERBB2IP,CASK,NR3C1,RECK,HGF,NEXN,SUFU,AKAP9,TLE6,ATF7IP,JUN,SENP7,SEL1L,AP1S1,CYB5R4,CSNK1G3,ZMYM4,HERC4,KIAA1009,SLC7A13,CRISPLD1,PPP1R1B,LARP4B,NIPBL,CASC5,HS6ST1,ISOC2,RCOR1,OR7C1,BRCA1,MAP2K4,SERAC1,IRF2,ATG5,SETD2,SMARCA4,TRIP12,ENTPD2,DNAJB13,MKI67,CUL1,NF2,TPX2,NOTCH2,EIF2AK3,CDCP2,USP28,YPEL2,TMEM44,CEP290,CLOCK,BRWD1,MDFIC,CPEB4,GLG1,CD58,INO80,NSD1,ATM,GIGYF2,NUP98,CYP3A7,USP15,CDC73,GO…	147	AKAP9,ATF7IP,FAM174A,FBXW11,KIAA0391,CSNK1G3,GATAD2A,ITPRIPL2,HERC4,ATP6V1H,ELF2,ATXN2,ASCC1,HS6ST1,ISOC2,CRY2,KIAA0319L,B4GALT5,BMI1,FAM120A,AGPAT3,ATG5,KAT2B,DHRS12,BPTF,CUL1,AGPS,ANAPC10,FAM120B,EIF2AK3,CNOT2,ETFA,KIAA0232,ABHD12,FBXL4,CHD1L,CAPZB,COG3,CLOCK,GOLGA1,ABI1,DNAJC3,FECH,GLG1,CLTA,FNTB,FBXW4,ARFGEF2,CUL5,ATL2,DCUN1D4,HEBP1,HSD17B4,CIR1,EFHA1,DNM2,ATF2,HBS1L,GAPVD1,DCAF5,ACOX3,ERCC5,…	35	HGF,SUFU,JUN,BIRC7,SOS1,NFKB1,MAPK9,PTCH2,PPARD,ABL1,TRAF3,GRB2,CBLC,APC,PIK3CB,FOS,PIK3R1,MAP2K1,MLH1,MSH2,AXIN2,ITGB1,TGFBR2,STK4,HSP90AA1,PIK3CA,FOXO1,TPR,SOS2,CBL,MAPK1,ACVR1B,RALA,PLCG1,PTEN,	1.063	1.414	1.063	0.961	0.29	1.60933e-06	0.29	0.757
7000-8500	138	CD226,OSTN,SHPRH,MAPK8IP2,MFAP5,DRP2,ZNF208,GABRG1,PPARD,CAPZA3,CHST10,CDC73,FAM179B,USP12,SLC12A2,ABCA5,GNG2,USP25,FMNL3,TNRC6A,SLC30A9,ANKDD1A,HBS1L,GAPVD1,ABL1,DYRK1A,RAB3GAP1,PIKFYVE,CAPRIN2,MARK3,PTER,GABRA6,ARHGAP12,PIK3CB,DENND4C,HMG20A,EZH2,FOXG1,TAF4,MAP2K1,TFDP1,PAN3,LEMD3,RAB3IP,UBR5,TMTC3,ATG4A,RTP1,KRT13,IQCB1,RNF2,NEDD9,PIK3CA,FOXO1,HECTD1,BZW2,DNAJC24,CUL3,MUC20,ANKRD30A,RPIA,POSTN…	197	CPEB4,GLG1,CD58,INO80,NSD1,ATM,GIGYF2,NUP98,CYP3A7,USP15,CDC73,GOLGA4,ATR,ABCA5,GNG2,WAC,TNRC6A,PKN2,NCOR1,TTC3,GAPVD1,ZCCHC14,MLLT10,MBNL1,PGAP1,BTBD7,DYRK1A,ZCCHC11,TRAF3,GPR137B,PHTF1,FOXJ3,IRS2,APC,ARID2,GLTSCR1,ARHGAP12,PIK3R1,SMAD7,LRPPRC,SPG11,AP2A2,YBX2,TBC1D15,ERP44,ASXL2,WWP1,TAF1B,PAN3,MLH1,SDC4,BMF,MSH2,REPS1,TGFBR2,ARID4B,TP53BP1,UBR5,PBRM1,FEZ2,TMTC3,ARID1A,ZDHHC13,STK4,ATG4A,DENND4…	145	GLG1,CLTA,FNTB,FBXW4,ARFGEF2,CUL5,ATL2,DCUN1D4,HEBP1,HSD17B4,CIR1,EFHA1,DNM2,ATF2,HBS1L,GAPVD1,DCAF5,ACOX3,ERCC5,EFTUD1,CDC5L,DCAF13,ALS2,ANAPC11,HEXA,ABCD3,CPD,ATP2C1,AP2A2,AATF,HMG20A,ERP44,EDEM3,ALG9,CTNNBIP1,ITCH,ITGB1,ATF7,BTD,IARS,CLCC1,ATP6V0A2,FEZ2,GALNT1,DENND4A,HS1BP3,ARMC8,GBF1,CLCN3,AP3S1,HEATR5A,ARHGAP5,CMC1,CYB5B,KDM2A,ADIPOR2,BLMH,DNAJC11,FARSB,GTF3C1,CWC22,CKAP4,CASC4,CD82,CASP7,B…	40	PPARD,ABL1,TRAF3,GRB2,CBLC,APC,PIK3CB,FOS,PIK3R1,MAP2K1,MLH1,MSH2,AXIN2,ITGB1,TGFBR2,STK4,HSP90AA1,PIK3CA,FOXO1,TPR,SOS2,CBL,MAPK1,ACVR1B,RALA,PLCG1,PTEN,CUL2,RAF1,RALB,SMAD2,STK36,PIAS1,IKBKB,MAPK8,EGLN1,E2F2,PIK3CD,RARA,EP300,	1.094	1.484	1.195	1.031	0.176	2.6314e-08	0.016	0.432
7500-9000	132	TMTC3,ATG4A,RTP1,KRT13,IQCB1,RNF2,NEDD9,PIK3CA,FOXO1,HECTD1,BZW2,DNAJC24,CUL3,MUC20,ANKRD30A,RPIA,POSTN,CEP135,LY96,STIL,KRTAP5-3,CYB5RL,BTAF1,LMBRD2,PRPH2,AHR,PCMTD1,UBL3,PTPN11,ZNF610,LRCH2,YIPF1,AICDA,KPNA1,ZDHHC17,COPB1,DHX15,KLHL4,TRPM7,PUM2,NUFIP1,FUBP3,DIAPH1,MYEF2,GPR107,SPOP,FOXK1,MAPK1,GTF2I,ERO1LB,AAGAB,MTMR12,PLCG1,KLHL5,LIN9,GK2,LANCL2,ZNRF2,SEMA6C,ATG16L1,EXOC1,CUL2,CLEC4C,RAF1,IREB…	184	FEZ2,TMTC3,ARID1A,ZDHHC13,STK4,ATG4A,DENND4A,SMURF2,SLC12A6,CDC25A,DOPEY1,TEAD2,HECTD1,ADC,NLRC5,ARHGAP5,SRFBP1,BLMH,DNAJC11,PRPF40A,CUL3,UTY,PHACTR4,SLC4A7,E2F8,NKTR,INTS4,STIL,SPEN,RALGAPB,BTAF1,SENP6,NADSYN1,LMBRD2,MAP3K1,DPY19L4,STRN,TTK,EIF5A2,NEK4,PPP4R1,ACSL3,ZC3H13,ZBTB44,TFDP2,GNPTAB,RASA2,FANCM,EML4,MAP4K5,DHX15,CNOT6,POLD3,PXK,MYEF2,CPEB2,ZC3H18,ATAD2,CBL,SENP8,ACVR1B,RNF111,RASA1,ERO1…	147	FEZ2,GALNT1,DENND4A,HS1BP3,ARMC8,GBF1,CLCN3,AP3S1,HEATR5A,ARHGAP5,CMC1,CYB5B,KDM2A,ADIPOR2,BLMH,DNAJC11,FARSB,GTF3C1,CWC22,CKAP4,CASC4,CD82,CASP7,BRD4,INTS4,EIF3H,ANKFY1,IDE,IPO9,EIF2B5,CTDSP2,EXOSC7,ACSL3,GTF3C3,EIF2B3,KIAA0196,CYP2U1,EDC3,COPB1,DHX15,ANKHD1-EIF4EBP3,FAM114A2,FBXO38,BRPF3,IMPAD1,ESF1,ATP6V1D,GPR107,CHPT1,BRF1,CPNE3,CEP63,ACVR1B,CHMP4B,DHRS7B,GTF2I,H2AFY,AAGAB,IPO8,ARL8B,ACLY,HNR…	34	STK4,HSP90AA1,PIK3CA,FOXO1,TPR,SOS2,CBL,MAPK1,ACVR1B,RALA,PLCG1,PTEN,CUL2,RAF1,RALB,SMAD2,STK36,PIAS1,IKBKB,MAPK8,EGLN1,E2F2,PIK3CD,RARA,EP300,MAX,CCND1,TRAF5,BID,TPM3,WNT2B,CTBP1,STAT1,WNT10B,	1.063	1.461	1.273	0.875	0.29	1.10132e-07	0.001	0.963
8000-9500	134	FUBP3,DIAPH1,MYEF2,GPR107,SPOP,FOXK1,MAPK1,GTF2I,ERO1LB,AAGAB,MTMR12,PLCG1,KLHL5,LIN9,GK2,LANCL2,ZNRF2,SEMA6C,ATG16L1,EXOC1,CUL2,CLEC4C,RAF1,IREB2,INTS3,CD84,ASB2,PTPRA,MAPK8,SOCS5,PHF20L1,DTX1,CSGALNACT2,PPP2R1A,PCDH18,MMAA,ZNF81,ZNF568,PTPDC1,ODF4,ZNF333,KCMF1,CFLAR,SLK,GOLGB1,ITK,ZFR,TKT,ANXA6,KIF20B,MARVELD2,KDM1B,MAX,SLC25A17,PHF17,ZIM3,KPNA4,WIPF1,ATAD1,TUBA3C,ERCC3,SLAMF1,LAT2,TMEM151A,EBP…	181	MYEF2,CPEB2,ZC3H18,ATAD2,CBL,SENP8,ACVR1B,RNF111,RASA1,ERO1LB,CHD2,STX7,TOP1,GPATCH8,SDAD1,PTEN,RTN3,DNMT3A,ACSM3,CUL2,DHX57,CLEC4C,DSEL,IFNGR2,INTS8,CD99L2,TET3,MBD2,ARID4A,DOCK11,KLHL8,AP4E1,MGA,SMAD2,TMEM63A,TMEM55A,NUP205,CYBB,WDR33,LGALS2,PHF20L1,ANAPC4,PPM1D,PUS7,SLC16A1,SAV1,KDM6A,NEK9,KLC1,CTH,HDLBP,ASPN,YLPM1,MMAA,RBM26,TCERG1,ADNP2,ZNF568,ASXL1,RBM11,NAMPT,DNAJC10,ADAMTSL5,ZNF395,ESCO1,…	167	ATP6V1D,GPR107,CHPT1,BRF1,CPNE3,CEP63,ACVR1B,CHMP4B,DHRS7B,GTF2I,H2AFY,AAGAB,IPO8,ARL8B,ACLY,HNRNPM,ATG16L1,EXOC1,CUL2,CUL4A,EPRS,CD99L2,AGPAT6,GNS,IREB2,INTS3,COG2,EIF5B,FTSJD2,CSGALNACT2,CARS2,DNAJC14,HDLBP,GNB1,AGFG1,GGT7,HDAC6,ASXL1,EXTL3,HSPA4,HMGN3,KCMF1,ATP6V1C1,DNAJC10,CDC40,HAT1,COG7,FOXK2,AFTPH,GOLGB1,C1GALT1,ATF1,CAMTA2,ANXA6,GALNS,CRLS1,DAG1,DBT,EPC1,DCTN4,HNRPLL,ARIH1,DIDO1,ECHDC1,HA…	38	CBL,MAPK1,ACVR1B,RALA,PLCG1,PTEN,CUL2,RAF1,RALB,SMAD2,STK36,PIAS1,IKBKB,MAPK8,EGLN1,E2F2,PIK3CD,RARA,EP300,MAX,CCND1,TRAF5,BID,TPM3,WNT2B,CTBP1,STAT1,WNT10B,CASP3,PIK3R5,SMAD4,ARNT,AXIN1,CHUK,SLC2A1,APPL1,STAT3,CASP9,	1.008	1.492	1.289	0.961	0.546	1.61128e-08	0.001	0.757
8500-10000	114	ZNF333,KCMF1,CFLAR,SLK,GOLGB1,ITK,ZFR,TKT,ANXA6,KIF20B,MARVELD2,KDM1B,MAX,SLC25A17,PHF17,ZIM3,KPNA4,WIPF1,ATAD1,TUBA3C,ERCC3,SLAMF1,LAT2,TMEM151A,EBPL,SETDB1,CHD4,GTF2E1,SUV420H1,TSC22D2,ACER2,SORD,PRKCI,ZNF76,SUPT6H,CHD1,PGAP2,OR2Z1,BRSK1,BICD2,ZC3HC1,SF3B1,MRS2,WIPI1,GEN1,RASSF2,GGA2,TOP2B,ZNF91,SAMSN1,CHIC2,OBFC1,NSMCE1,RBL2,VAV1,TRIP13,CNOT1,PIK3R5,DICER1,ZNF470,BCL6,WASL,HS3ST5,POLE,USP33,PO…	163	RBM11,NAMPT,DNAJC10,ADAMTSL5,ZNF395,ESCO1,OGDH,FAM126B,ATAD5,SLK,SLC9A1,EP300,C1GALT1,USP22,USP9Y,CAMTA2,TAOK1,KDM3B,KIF20B,CRLS1,MED23,ARHGEF6,ELF3,ZNF318,SECTM1,RPS6KA3,NFE2L3,PPP3CC,PEX1,USP9X,PAPD4,MALT1,GINS1,SETDB2,ZXDC,FAAH,RTN4IP1,BID,RAB22A,KPNA3,DNAJC16,TYRP1,SUPT6H,WRNIP1,SNAPC1,ZMYM2,RNASEH2B,TNPO1,ISY1,BRSK1,KLF5,RUFY2,FAM160A2,RBM27,CENPC1,SEC22A,ZNF451,AASDH,UBE2D1,NAPEPLD,SIN3A,NY…	197	HMGN3,KCMF1,ATP6V1C1,DNAJC10,CDC40,HAT1,COG7,FOXK2,AFTPH,GOLGB1,C1GALT1,ATF1,CAMTA2,ANXA6,GALNS,CRLS1,DAG1,DBT,EPC1,DCTN4,HNRPLL,ARIH1,DIDO1,ECHDC1,HADH,BCAP29,CHID1,GFM1,COQ2,DHX8,ABHD4,ATAD1,FBXO11,ALKBH3,ERCC3,FAM20B,KDM4A,GOLGA3,CHD4,ATP6V0D1,CCM2,FBXO7,ASPSCR1,CCBL1,DHX33,ISY1,DRG2,ERO1L,FAM160A2,CTBP1,ABCB7,GDI2,GOLGA5,HUWE1,FBXO42,CAPZA2,GPBP1L1,GTF2H1,CSNK1A1,CTAGE5,DGCR2,BPGM,HMGXB3,CASP…	32	E2F2,PIK3CD,RARA,EP300,MAX,CCND1,TRAF5,BID,TPM3,WNT2B,CTBP1,STAT1,WNT10B,CASP3,PIK3R5,SMAD4,ARNT,AXIN1,CHUK,SLC2A1,APPL1,STAT3,CASP9,TGFBR1,PTENP1,FAS,STAT5B,RALBP1,PML,WNT10A,CRKL,FGF20,	0.945	1.328	1.453	0.914	0.814	0.00012	1.75127e-07	0.901
9000-10500	107	BICD2,ZC3HC1,SF3B1,MRS2,WIPI1,GEN1,RASSF2,GGA2,TOP2B,ZNF91,SAMSN1,CHIC2,OBFC1,NSMCE1,RBL2,VAV1,TRIP13,CNOT1,PIK3R5,DICER1,ZNF470,BCL6,WASL,HS3ST5,POLE,USP33,POLE2,RAP1B,SEC63,ZNF23,GAS8,NUF2,POLDIP3,APPL2,HERPUD2,MGST1,EZH1,ARHGAP19,IL21,UPF2,BLZF1,NDUFA9,NENF,NEK2,THRA,HPSE,FBXO31,ANAPC1,PLCH2,POGZ,CMAS,STAT3,QTRTD1,XPO1,ILKAP,CAPN2,GTPBP1,POLR2B,CYP4V2,SIAH2,HCN2,DYNC1LI2,BRD1,STARD7,TES,YWHAE,…	164	KLF5,RUFY2,FAM160A2,RBM27,CENPC1,SEC22A,ZNF451,AASDH,UBE2D1,NAPEPLD,SIN3A,NYX,THRAP3,CYLD,SMAP2,LETM2,PAQR3,TOP2B,ITGA10,NOTCH2NL,RC3H2,MFSD8,STAG2,LARP1,RBL2,TRIP13,CNOT1,SP3,CCAR1,RCC2,TBKBP1,ATP11C,ECD,CASKIN1,SMAD4,BCORL1,KIAA0430,BCL6,HPS1,ZBTB11,AXIN1,MED1,HIPK1,MAP3K12,PSIP1,PRKRA,CTCF,FXR1,SEC63,UBXN11,NOTCH1,POLDIP3,ATP1B3,MUT,MYBL1,STK38,AFF4,CHD8,LPCAT3,MARK2,HECA,RAB6A,ZMYM6,DAZAP1,DN…	218	DRG2,ERO1L,FAM160A2,CTBP1,ABCB7,GDI2,GOLGA5,HUWE1,FBXO42,CAPZA2,GPBP1L1,GTF2H1,CSNK1A1,CTAGE5,DGCR2,BPGM,HMGXB3,CASP3,CNOT1,CCAR1,ATIC,AARS,CEP57,ECD,DDX21,ARNT,AP1B1,HPS1,CDC123,COPZ1,AXIN1,CHUK,ARV1,DDX1,IARS2,C10orf88,DHX9,GTPBP4,CTCF,HNRNPC,GRAMD4,APPL2,IFNAR1,AP1G1,BAZ1B,HERPUD2,HUS1,HP1BP3,AFF4,DEK,GNPAT,INF2,GATAD2B,CHST12,CLTC,CHD8,FEM1C,BLZF1,IPO7,CDK5RAP1,JMJD6,BBS4,CDS2,DCTN5,DAZAP1,AC…	34	TPM3,WNT2B,CTBP1,STAT1,WNT10B,CASP3,PIK3R5,SMAD4,ARNT,AXIN1,CHUK,SLC2A1,APPL1,STAT3,CASP9,TGFBR1,PTENP1,FAS,STAT5B,RALBP1,PML,WNT10A,CRKL,FGF20,TGFB3,AKT2,WNT8A,PIK3CG,CDC42,RALGDS,HIF1A,TCEB1,CTNNB1,FH,	0.836	1.289	1.555	0.891	0.989	0.00061	2.51391e-10	0.944
9500-11000	95	MGST1,EZH1,ARHGAP19,IL21,UPF2,BLZF1,NDUFA9,NENF,NEK2,THRA,HPSE,FBXO31,ANAPC1,PLCH2,POGZ,CMAS,STAT3,QTRTD1,XPO1,ILKAP,CAPN2,GTPBP1,POLR2B,CYP4V2,SIAH2,HCN2,DYNC1LI2,BRD1,STARD7,TES,YWHAE,GOT2,HPS3,TIGD4,HAUS6,CLEC4M,KDELC1,MFGE8,MUC7,CDC16,PSTPIP1,ZFP91,AARSD1,EIF2S2,IP6K1,SMC4,ZNF430,GNA13,OR1M1,ZAP70,ARF4,KIAA1429,PSMD12,CIRH1A,ZNF823,CSAD,ZMYM5,ZNF180,DHX36,CLIP3,MFF,CTNNB1,PPIL1,SUPT16H,EIF4EN…	135	CHD8,LPCAT3,MARK2,HECA,RAB6A,ZMYM6,DAZAP1,DNM1L,POGZ,CMAS,ZRANB1,PCNXL3,ADNP,CENPL,TAF15,RAD9B,CAPG,CD300A,TBRG4,ZNF225,FAS,CYP4V2,DYNC1LI2,CCPG1,FBXL5,PIGB,CBFB,HSDL1,APIP,ARFGAP3,SAMHD1,ODF1,YWHAE,LPHN1,HMGXB4,ANKRD46,IL6ST,TM7SF3,DDX46,LUC7L3,THUMPD3,RTF1,TKTL1,PHF11,MAP7D1,TIGD4,AMOT,BRD7,CCNK,CRIPT,CREB1,KDM3A,CTSK,IWS1,PCGF5,APPBP2,RNMT,SPTAN1,ZNF292,FSIP2,PSTPIP1,TTPAL,IFNGR1,SNAP29,PHC3,S…	232	GATAD2B,CHST12,CLTC,CHD8,FEM1C,BLZF1,IPO7,CDK5RAP1,JMJD6,BBS4,CDS2,DCTN5,DAZAP1,ACOT13,DNM1L,ERAP1,FNTA,CMAS,FAF2,FBXO18,ADNP,GART,DHX38,ATPAF2,CSRP2BP,CASP9,CARS,AP1M1,ILKAP,ACSF3,ANP32A,GNE,GTF2H5,ATP6V0E1,IBTK,DYNC1LI1,COG4,DCAF10,GPI,ARIH2,INSIG2,INTS1,GZF1,COPE,DHX29,DDX42,CCPG1,FBXL5,GLRX3,DNAJC17,ALG5,HMOX2,GLE1,C12orf5,ARMC1,DCUN1D3,APIP,DSCR3,ARFGAP3,DAGLB,CLK3,BAHD1,CRKL,FDFT1,HMGXB4,AD…	30	SLC2A1,APPL1,STAT3,CASP9,TGFBR1,PTENP1,FAS,STAT5B,RALBP1,PML,WNT10A,CRKL,FGF20,TGFB3,AKT2,WNT8A,PIK3CG,CDC42,RALGDS,HIF1A,TCEB1,CTNNB1,FH,BCL2L1,CCNE1,MSH6,HDAC1,FGF17,E2F1,PIAS4,	0.758	1.094	1.711	0.852	1	0.176	1.28006e-15	0.982
10000-11500	97	TIGD4,HAUS6,CLEC4M,KDELC1,MFGE8,MUC7,CDC16,PSTPIP1,ZFP91,AARSD1,EIF2S2,IP6K1,SMC4,ZNF430,GNA13,OR1M1,ZAP70,ARF4,KIAA1429,PSMD12,CIRH1A,ZNF823,CSAD,ZMYM5,ZNF180,DHX36,CLIP3,MFF,CTNNB1,PPIL1,SUPT16H,EIF4ENIF1,ZNF780A,PRPF8,NFE2L2,PRPF40B,ZBTB41,PPP6C,MR1,PMPCA,ZNF136,ABHD13,LSM11,ZNF33B,PSPH,CSNK1E,SRP72,GNA15,YIPF4,KLHL24,E2F1,PRKAR1A,LEO1,PAIP1,TRIM23,TPST2,POLR2A,SF1,ZNF625,CARM1,LYPLA1,TAF1,SYN…	130	THUMPD3,RTF1,TKTL1,PHF11,MAP7D1,TIGD4,AMOT,BRD7,CCNK,CRIPT,CREB1,KDM3A,CTSK,IWS1,PCGF5,APPBP2,RNMT,SPTAN1,ZNF292,FSIP2,PSTPIP1,TTPAL,IFNGR1,SNAP29,PHC3,SCRN3,SMC4,G2E3,HEATR3,NUCKS1,CNOT3,KIF1C,EFCAB7,MXRA8,CDKN2C,GNA13,GCC2,PSKH1,SYNGAP1,KIAA1429,SUZ12,CRYZ,PRKCD,COPB2,COPS4,ZMYM5,BAZ2A,TMED10,UBXN2B,SMG1,GOLGA2,ABL2,LEMD2,ZNF142,DEFB123,BCOR,COL9A2,ELF1,GGNBP2,PAQR6,ZMAT1,EIF4ENIF1,ACIN1,TSG101…	217	ACTR5,ARL5A,ANAPC5,COPA,GNL2,CSTF1,ALDH3A2,BRD7,CCNK,FTSJ3,CRIPT,GLO1,CLPX,IWS1,ACAD9,EEF1E1,DLD,GSR,DCAKD,EIF3A,AZIN1,HADHA,CDC16,ITFG3,FAM192A,AARSD1,APOOL,FAM108B1,DARS,EIF2S2,IFNGR1,IP6K1,ENTPD4,CCDC90A,GTF3C5,KHDRBS1,C6orf57,DNTTIP1,GTF3C2,KCTD20,AIMP1,DIS3,CNOT3,CECR5,GRHPR,COMT,EIF3D,GOLPH3,ENTPD6,GNPDA1,DDRGK1,CDC42,EXD2,CAPRIN1,CIRH1A,COPB2,COPS4,IMMT,HIAT1,KARS,EED,ELP2,ALKBH5,AP2A1,CBX…	23	TGFB3,AKT2,WNT8A,PIK3CG,CDC42,RALGDS,HIF1A,TCEB1,CTNNB1,FH,BCL2L1,CCNE1,MSH6,HDAC1,FGF17,E2F1,PIAS4,RAD51,TFG,GLI1,HDAC2,KRAS,CASP8,	0.719	1.031	1.711	0.695	1	0.432	1.28006e-15	1
10500-12000	108	CLIP3,MFF,CTNNB1,PPIL1,SUPT16H,EIF4ENIF1,ZNF780A,PRPF8,NFE2L2,PRPF40B,ZBTB41,PPP6C,MR1,PMPCA,ZNF136,ABHD13,LSM11,ZNF33B,PSPH,CSNK1E,SRP72,GNA15,YIPF4,KLHL24,E2F1,PRKAR1A,LEO1,PAIP1,TRIM23,TPST2,POLR2A,SF1,ZNF625,CARM1,LYPLA1,TAF1,SYNCRIP,ZNF583,PGS1,ZNF266,XPOT,SMC1A,ATP8B2,ARHGEF1,PANK3,CCNJ,CDC7,KCNIP2,SDHA,KCNV1,RBM39,PLN,KCTD18,ZNF335,MAP2K7,MLANA,OTUD4,FBXO22,ZNF283,EIF4B,GJC3,ZNF674,FHL3,CP…	113	ABL2,LEMD2,ZNF142,DEFB123,BCOR,COL9A2,ELF1,GGNBP2,PAQR6,ZMAT1,EIF4ENIF1,ACIN1,TSG101,ZNF140,CLSPN,FAM175A,FNBP4,BIN2,CERK,CLEC2B,SCAF1,ZFX,MOSPD1,VEZF1,POLA2,MBD1,GJB1,ING5,YEATS4,CMPK1,NDUFS7,NQO1,PLA2G15,CCDC47,TSC2,PRKAR1A,ATRX,TRIM23,BTG3,SF1,NFE2,OCIAD2,CSDE1,CELA1,ASTE1,FBXO3,TOR1AIP1,MANEA,TFG,HIATL1,ANXA7,DAD1,KCNIP2,FAM73B,KCNJ9,NOTUM,KRTAP19-2,KDM5C,RPP40,ZFP62,PEX13,RBM5,VPS52,MED17,CO…	211	GDE1,DERL1,GTF2A1,CLPTM1L,GLTP,AASDHPPT,CTNNB1,ERGIC2,GGNBP2,FXN,CCT7,ELAVL1,ACIN1,ADI1,DNAJC7,GTF2B,GANAB,GOSR1,FAM175B,GTPBP5,DDX19B,FASTKD2,EPN1,FH,CALCOCO2,CERK,ACTR1A,ESD,BCL2L1,DNAJC8,DCAF7,ATP6V0C,CBR4,DNAJC5,GPBP1,CD46,DCAF8,ABHD13,CCT4,KIAA0195,DDX23,HEATR2,ALDH9A1,BSDC1,ARCN1,BOD1,CRBN,ALKBH1,ABCE1,BPNT1,CDC23,CLPTM1,DCAF12,CMPK1,EIF2A,EIF4A3,AHCY,CSNK1D,FLCN,ATG3,BAG4,CCDC47,CPSF7,ANP3…	22	CTNNB1,FH,BCL2L1,CCNE1,MSH6,HDAC1,FGF17,E2F1,PIAS4,RAD51,TFG,GLI1,HDAC2,KRAS,CASP8,RXRB,NCOA4,TGFB1,MAP2K2,TRAF1,AKT1,VHL,	0.742	0.852	1.813	0.695	1	0.982	1.24578e-19	1
11000-12500	114	PRKAR1A,LEO1,PAIP1,TRIM23,TPST2,POLR2A,SF1,ZNF625,CARM1,LYPLA1,TAF1,SYNCRIP,ZNF583,PGS1,ZNF266,XPOT,SMC1A,ATP8B2,ARHGEF1,PANK3,CCNJ,CDC7,KCNIP2,SDHA,KCNV1,RBM39,PLN,KCTD18,ZNF335,MAP2K7,MLANA,OTUD4,FBXO22,ZNF283,EIF4B,GJC3,ZNF674,FHL3,CPSF6,GBAS,ITFG2,KRAS,RNF141,UGP2,ZMPSTE24,HRSP12,MRPL47,GH2,ZNF442,IDH2,CHERP,ITM2C,B3GNT3,HS3ST6,ZNF57,SOCS2,IGHMBP2,LCP1,PPT2,ZNF765,ZNF492,TMEM11,ZDHHC6,CASC3,P…	124	TSC2,PRKAR1A,ATRX,TRIM23,BTG3,SF1,NFE2,OCIAD2,CSDE1,CELA1,ASTE1,FBXO3,TOR1AIP1,MANEA,TFG,HIATL1,ANXA7,DAD1,KCNIP2,FAM73B,KCNJ9,NOTUM,KRTAP19-2,KDM5C,RPP40,ZFP62,PEX13,RBM5,VPS52,MED17,COPS2,CUL4B,NOXA1,SHFM1,SLTM,TMX1,ZNF256,API5,HDAC2,NDUFA5,SMARCB1,UGP2,ATXN7L3,UBQLN1,CASP8,RXRB,LUC7L2,FUBP1,IDH2,MRPS31,TCEB3,ZFAND1,ZNF234,ABCF2,ADPGK,IAH1,IGHMBP2,ZNF492,SMARCC2,CASC3,RBM10,ZRANB2,TMEM165,TMEM3…	223	ANP32B,BCL2L13,GLYR1,HBP1,AP3D1,FBXW2,C22orf28,GORASP2,DNAJB11,ITM2B,GABPB1,ARMC6,COPS7B,GAA,CHMP5,DYNLRB1,GFOD2,KDSR,ABCB10,ATP6V1E1,ABCF1,AK3,DDB1,EAF1,HEMK1,BAG1,EIF4A1,ACBD5,IDH3A,CDC37L1,DNAJC2,DHX16,BCL7B,CHMP2B,COPS5,ELAC2,FBXO3,CCDC130,EIF4E2,HIATL1,C4orf27,DDX17,FAM63A,ATG4B,C6orf62,FUNDC2,GBA2,ANXA7,DAD1,IER3IP1,EARS2,KIAA0100,DDX54,EIF3L,HN1L,COMMD7,CUEDC2,FAM73B,ITGB1BP1,KDM5C,C21orf3…	22	PIAS4,RAD51,TFG,GLI1,HDAC2,KRAS,CASP8,RXRB,NCOA4,TGFB1,MAP2K2,TRAF1,AKT1,VHL,BIRC3,CRK,MDM2,BAX,TCF7,TRAF2,RHOA,DVL3,	0.852	1.039	1.781	0.711	0.982	0.395	2.37947e-18	1
11500-13000	114	OTUD4,FBXO22,ZNF283,EIF4B,GJC3,ZNF674,FHL3,CPSF6,GBAS,ITFG2,KRAS,RNF141,UGP2,ZMPSTE24,HRSP12,MRPL47,GH2,ZNF442,IDH2,CHERP,ITM2C,B3GNT3,HS3ST6,ZNF57,SOCS2,IGHMBP2,LCP1,PPT2,ZNF765,ZNF492,TMEM11,ZDHHC6,CASC3,PPT1,HPRT1,AKT1,ZNF146,ACRC,TXNL1,DHTKD1,NDUFA8,SBNO1,ZNF676,ARRDC3,EML3,G3BP2,GBP5,LACTB,LPAR4,TBX22,ZNF326,ZBTB24,DYRK2,ZNF432,NSFL1C,RECQL,RNF214,BCLAF1,IDH1,TCF7,CIZ1,MLEC,TM2D3,HDAC3,NLE1,…	130	CUL4B,NOXA1,SHFM1,SLTM,TMX1,ZNF256,API5,HDAC2,NDUFA5,SMARCB1,UGP2,ATXN7L3,UBQLN1,CASP8,RXRB,LUC7L2,FUBP1,IDH2,MRPS31,TCEB3,ZFAND1,ZNF234,ABCF2,ADPGK,IAH1,IGHMBP2,ZNF492,SMARCC2,CASC3,RBM10,ZRANB2,TMEM165,TMEM30A,ZDHHC4,ZNF146,FTSJD1,MKRN1,NDUFA8,SBNO1,ARRDC3,COQ9,FAHD2B,KLHL15,LYRM5,NUDT19,PCBP2,SENP3,VHL,RNPEP,BAX,MCRS1,CAPN7,NTN5,RNF214,ZNF155,RPS6KB1,MED6,DEGS1,NOP58,DUSP6,BRCC3,MICAL1,PLOD3,R…	231	CUL4B,ADIPOR1,FBXO22,GTF3A,HYOU1,ABCF3,GABARAPL2,CISD1,CLTB,CTSD,C6orf89,FLOT2,API5,HDAC2,ATP5C1,IP6K2,CPSF6,EIF3E,C14orf1,CYHR1,ATXN7L3,CLCN7,COX16,FDPS,BCAP31,CPSF2,D2HGDH,HNRNPH1,INTS10,ITPKC,C1QBP,ARFGAP2,ARPC2,CAPN1,CDV3,DENR,FUBP1,IRGQ,CAPNS1,CCNDBP1,ERGIC3,ACTR8,ALG8,COG1,ENOPH1,G3BP1,E4F1,CANT1,CHERP,BFAR,C4orf52,CC2D1A,CISD2,CWC15,FAM134C,ITPA,CCT3,ABCF2,DHX30,GCLM,C3orf17,FAHD1,HSPA9,IA…	23	HDAC2,KRAS,CASP8,RXRB,NCOA4,TGFB1,MAP2K2,TRAF1,AKT1,VHL,BIRC3,CRK,MDM2,BAX,TCF7,TRAF2,RHOA,DVL3,NRAS,RAC1,SKP2,STAT5A,HSP90B1,	0.836	1.086	1.828	0.734	0.989	0.201	2.75163e-20	1
12000-13500	108	ZDHHC6,CASC3,PPT1,HPRT1,AKT1,ZNF146,ACRC,TXNL1,DHTKD1,NDUFA8,SBNO1,ZNF676,ARRDC3,EML3,G3BP2,GBP5,LACTB,LPAR4,TBX22,ZNF326,ZBTB24,DYRK2,ZNF432,NSFL1C,RECQL,RNF214,BCLAF1,IDH1,TCF7,CIZ1,MLEC,TM2D3,HDAC3,NLE1,PER1,ACTR6,FAM173B,HNRNPUL2,PPP2CB,HIST2H2BF,NMD3,PSMD6,ZNF117,DHCR7,ZNF709,RCN3,TMEM106A,ZNF160,MED12,CCT2,RBM42,RHOA,ZNF491,CHCHD4,LETMD1,NDFIP1,NRAS,REXO2,RAC1,ZNF479,ZNF836,KLC2,METTL14,TME…	133	CASC3,RBM10,ZRANB2,TMEM165,TMEM30A,ZDHHC4,ZNF146,FTSJD1,MKRN1,NDUFA8,SBNO1,ARRDC3,COQ9,FAHD2B,KLHL15,LYRM5,NUDT19,PCBP2,SENP3,VHL,RNPEP,BAX,MCRS1,CAPN7,NTN5,RNF214,ZNF155,RPS6KB1,MED6,DEGS1,NOP58,DUSP6,BRCC3,MICAL1,PLOD3,RPL22,TECPR1,NRBP2,TMPO,FAM173B,IK,ZMYM1,AGFG2,HNRNPUL2,PAFAH1B2,RFX5,SLC48A1,ZNF800,ADH5,BAP1,FBXL19,HAUS8,RAD21,RBBP6,ZNF160,BRMS1,GUSB,MAP3K6,MAPK15,AGPAT2,KLRC2,PRIM1,CHPF2,A…	229	CASC3,HNRNPF,CARKD,AKIRIN2,AKT1,EXOSC1,ATP5J,FTSJD1,BNIP1,AGGF1,BRPF1,COPS7A,EIF4G1,GSTK1,CPNE1,ACTR10,CRK,C21orf59,GLRX5,CNIH4,INPP5K,AKAP8,CAPN7,COPS3,BCLAF1,DUT,ILF2,ACP1,CCT5,AIP,CHMP6,CYB5D2,DEGS1,HAUS7,CREG1,FDX1,FYTTD1,GRIPAP1,GSS,HDAC3,INTS12,BCCIP,DNTTIP2,EIF3B,GEMIN7,GOLT1B,HNRNPR,COPS8,FAM173B,ALAD,CHCHD7,HNRNPUL2,KIAA0141,ADH5,CPSF4,ANAPC7,BAP1,DDX18,DDX24,AZI2,DNAJC21,GRSF1,HERPUD1,H…	23	AKT1,VHL,BIRC3,CRK,MDM2,BAX,TCF7,TRAF2,RHOA,DVL3,NRAS,RAC1,SKP2,STAT5A,HSP90B1,RBX1,BAD,FZD9,PIAS3,PIK3R2,RELA,TP53,BIRC2,	0.805	1.109	1.75	0.781	0.997	0.132	4.13285e-17	0.999
12500-14000	97	DHCR7,ZNF709,RCN3,TMEM106A,ZNF160,MED12,CCT2,RBM42,RHOA,ZNF491,CHCHD4,LETMD1,NDFIP1,NRAS,REXO2,RAC1,ZNF479,ZNF836,KLC2,METTL14,TMEM185A,ZNF367,ZNF774,STXBP2,TCEA2,TLR9,BUB3,KIAA1967,PURB,CBLL1,ZNF528,POLR2C,MEF2B,ACBD3,ITGB7,SMARCD1,ZNF485,CKMT1A,TAS2R41,TTC14,LCTL,RBX1,ZNF559,AGAP2,CAMK1,CDCA4,CXCL5,DNAJB5,EIF1AX,FAM8A1,GORASP1,LGALS3BP,NADK,NBPF10,NIPA2,OR5AC2,PIK3R2,RAB7L1,TRA2B,ZNF32,ZNF563,Z…	117	ZNF160,BRMS1,GUSB,MAP3K6,MAPK15,AGPAT2,KLRC2,PRIM1,CHPF2,ABTB1,CEL,STX5,CHD3,CHST7,CIC,TRIM27,MGEA5,PRDX1,RABEP2,RAVER1,ZNF440,LDB1,SLC9A3R1,CD164,POTED,IRF1,LRRC58,STXBP2,TLR9,ETV3,KIAA1967,MTO1,SLC16A4,SLITRK4,ZNF750,ABCB6,CDH24,LTBP3,SRCAP,ZNF528,GGCT,ARHGAP11A,STIP1,GLT8D1,MEF2B,LARP7,MFAP1,TTC14,PXMP2,POLR2D,RBX1,USP1,SAC3D1,ACBD4,ALG12,ASPHD1,BCL7C,CNIH,EME1,FAM58A,FXR2,HNRNPA3,HOMEZ,NIPA2,…	237	DNAJC21,GRSF1,HERPUD1,HMBS,HNRNPL,BNIP2,ASB8,BRMS1,BZW1,CRNKL1,EXOSC10,GTPBP10,EXOC3,GSPT1,AP2M1,CRCP,ENY2,HTATIP2,IDH3G,CDK2AP1,DFFA,C8orf76,ATOX1,ATXN2L,C11orf73,CCNH,CCNL2,DVL3,FAM162A,GMPR2,GUK1,CHCHD4,JKAMP,AP4B1,CANX,CEBPZ,CHST7,CIC,COX7A2L,DNASE2,FAM134A,FOXRED1,HIGD1A,FAM96B,ARPC1A,BCAS2,ACOX1,AMD1,ATAD3A,C17orf70,ERCC2,DERL2,EXOC7,BCKDHA,CD164,CENPT,DGCR14,ELMOD3,ETF1,FLOT1,CRTC2,EIF1AD,…	21	RHOA,DVL3,NRAS,RAC1,SKP2,STAT5A,HSP90B1,RBX1,BAD,FZD9,PIAS3,PIK3R2,RELA,TP53,BIRC2,MAPK3,CDK4,HRAS,TRAF6,XIAP,IKBKG,	0.719	0.969	1.898	0.805	1	0.726	2.30887e-23	0.997
13000-14500	92	CBLL1,ZNF528,POLR2C,MEF2B,ACBD3,ITGB7,SMARCD1,ZNF485,CKMT1A,TAS2R41,TTC14,LCTL,RBX1,ZNF559,AGAP2,CAMK1,CDCA4,CXCL5,DNAJB5,EIF1AX,FAM8A1,GORASP1,LGALS3BP,NADK,NBPF10,NIPA2,OR5AC2,PIK3R2,RAB7L1,TRA2B,ZNF32,ZNF563,ZNF600,ZNF844,KRTAP20-2,MRTO4,NBPF16,RGPD3,TARS,VIM,GSK3A,BTN3A2,MAPK3,NCAPH2,WBP4,RBBP7,GDF11,HRAS,NDUFS2,ACADVL,ALDOC,DCAF11,IKZF5,KLHL9,DUSP14,ZNF302,IL17B,LRP10,PSMC4,TOR1A,TRIM41,WBSC…	105	ABCB6,CDH24,LTBP3,SRCAP,ZNF528,GGCT,ARHGAP11A,STIP1,GLT8D1,MEF2B,LARP7,MFAP1,TTC14,PXMP2,POLR2D,RBX1,USP1,SAC3D1,ACBD4,ALG12,ASPHD1,BCL7C,CNIH,EME1,FAM58A,FXR2,HNRNPA3,HOMEZ,NIPA2,PLK1,PPP1R14A,PRB3,PRDX3,RPTN,SCAMP3,SEC13,SFPQ,SLC6A14,TBC1D10C,TGIF1,TP53,TRIM13,VARS,ZNF226,RPL5,TMCO6,UPF3B,ZFY,RAB40C,NCAPH2,WBP4,KLRG1,CD2,LPAR2,SMARCD2,PLCB3,CTU2,FZR1,NONO,SAAL1,STK11,STK19,ACADVL,COL8A2,CTSF,SL…	202	ECHS1,C2orf69,DNAJB12,HEXDC,ATP5S,BRF2,EIF2B2,EIF2S1,ERLEC1,C11orf1,GALT,GGCT,AKIRIN1,C11orf24,DARS2,GLT8D1,ACBD3,C2orf47,DUSP11,EAPP,FUK,GTPBP8,ASF1A,ASNSD1,BMS1,BRD2,DDX47,EIF3K,ARMC10,GPR108,DCTN2,DCTN6,GIPC1,GRPEL1,HAGH,KBTBD2,APTX,KCTD6,AHSA1,APEH,ATP5G2,ATP5L,ATXN1L,BAD,BCAT2,BOLA3,C10orf12,C12orf10,C12orf23,C1orf43,C3orf58,CCDC51,CCDC86,CCT6A,CINP,CNIH,COQ10B,COQ6,COX15,DDX27,DDX59,DEDD,DY…	22	HSP90B1,RBX1,BAD,FZD9,PIAS3,PIK3R2,RELA,TP53,BIRC2,MAPK3,CDK4,HRAS,TRAF6,XIAP,IKBKG,MYC,BIRC5,CDK2,RASSF1,RAC2,GSTP1,TRAF4,	0.766	0.93	1.844	0.875	0.999	0.862	5.93718e-21	0.963
b
Gene ranks by BGRD from high to low	Gene number and name								Fold enrichment				Enrichment P value
	TUSON oncogene number	Oncogene name	Tumor suppressor number	Suppressor name	House keeping gene number	HK gene name	KEGG cancer pathway gene number	KEGG cancer gene name	TUSON oncogene	Tumor suppressor	House keeping gene	KEGG cancer pathway gene	TUSON oncogene	Tumor suppressor	House keeping gene	KEGG cancer pathway gene
0-1500	125	SSBP2,BAMBI,PHOX2A,WNT11,ACTA1,HTR1B,ERBB2,MT1G,MYF5,MYF6,RAG2,PDE4C,BATF3,OR9A2,ASCC3,CASP14,IGFBP1,RUNDC3A,CHRNB2,ATP4A,CHRD,FGG,SYT3,C1QL3,KLF4,AMPD1,BHMT,PITX1,PRKAG3,FGF19,RAG1,ZNF560,OR6K3,TGFBI,COL6A2,KCNS2,OLFM2,PRSS35,KLK15,KRT6B,MAPK8IP2,NPY1R,SMO,TKTL2,CCDC105,KRTAP19-1,RING1,INHBA,KIF25,SYPL2,ZNF471,MAP1A,RBPJL,GAL,HTR1A,MYOZ2,SHISA3,ZNF454,CSNK1G1,TAF1L,CPLX3,FOXG1,LCE2D,MYH7,PENK,S1…	59	CDC27,EML4,FOXD2,INPPL1,NF2,RALGAPA1,PPP1R3C,SIGLEC15,NME5,FGF9,WNT16,HAPLN4,CHRNB2,CHIT1,AKR1C2,LRIG3,PCDH10,SERPINB11,NEUROD6,SSTR1,IRX3,GPR88,AMZ1,DDO,NFATC4,RAI1,CSNK1G1,E2F5,FAM57B,ZNF717,ADAMTSL4,DPPA4,ENTPD2,MRGPRF,UPB1,CEBPA,CTCFL,MOG,NPS,WAC,AVPR1B,ITFG1,TTYH1,TRIM72,EML5,MMP10,SLC7A13,SYCP2,TREH,AMN,ARHGAP21,ICAM4,WNT1,DNAJC11,EOMES,ELF3,MLF1,RTN3,CDC25A,	19	CDC27,CCDC50,HNRPLL,ASCC3,COQ2,CTDSP2,IPO7,ITFG1,IL13RA1,AKIRIN2,CXXC5,IFRD1,ITPRIPL2,ANO6,DNAJC11,FOXP4,HEBP1,ADPRH,HNRNPUL1,	33	WNT11,BMP2,ERBB2,FGF3,FGF9,KLK3,WNT16,MMP9,FGF11,FGF19,WNT5B,RASSF5,SMO,FZD8,WNT4,FZD5,FZD1,PGF,CEBPA,APC2,VEGFA,FGF8,CDKN2B,FZD6,HSP90AA1,FGFR3,WNT1,IL6,WNT8B,FGF4,ITGA2B,FZD7,CTBP2,	0.984	0.547	0.148	1.297	0.658	1	1	0
500-2000	124	KLK15,KRT6B,MAPK8IP2,NPY1R,SMO,TKTL2,CCDC105,KRTAP19-1,RING1,INHBA,KIF25,SYPL2,ZNF471,MAP1A,RBPJL,GAL,HTR1A,MYOZ2,SHISA3,ZNF454,CSNK1G1,TAF1L,CPLX3,FOXG1,LCE2D,MYH7,PENK,S100A8,TNFRSF10C,GJA1,ANGPTL5,CBLN4,CLPS,COL7A1,IGJ,LRP11,PCBP4,SULT1C4,TRPS1,AVPR1B,HRASLS,PI3,SEMA6C,HESX1,BCL2L11,KRT84,EML5,FZD6,MMP10,SRC,OR2Z1,KRTAP5-5,ODF4,SPO11,EPX,SLC5A9,ATP12A,CRYBB2,CXXC5,FAM180A,FGFR3,GABRR2,GPR78,HB…	76	SSTR1,IRX3,GPR88,AMZ1,DDO,NFATC4,RAI1,CSNK1G1,E2F5,FAM57B,ZNF717,ADAMTSL4,DPPA4,ENTPD2,MRGPRF,UPB1,CEBPA,CTCFL,MOG,NPS,WAC,AVPR1B,ITFG1,TTYH1,TRIM72,EML5,MMP10,SLC7A13,SYCP2,TREH,AMN,ARHGAP21,ICAM4,WNT1,DNAJC11,EOMES,ELF3,MLF1,RTN3,CDC25A,KLHDC8B,KLHL31,PABPC3,TMCC2,SDC4,CABYR,GABRG2,TP53BP1,SELP,MXRA8,MYCN,TNRC18,USP6,CFHR4,ERRFI1,ANKRD2,BCKDHB,CDH7,CSNK2A1,DNASE2B,DOCK6,DYRK1A,FGB,HNF1A,HPR,IGS…	22	IPO7,ITFG1,IL13RA1,AKIRIN2,CXXC5,IFRD1,ITPRIPL2,ANO6,DNAJC11,FOXP4,HEBP1,ADPRH,HNRNPUL1,ATP6V0A2,AIMP1,ATG16L1,AUH,CCT3,CST3,CTTN,EIF4G3,GTPBP10,	25	WNT5B,RASSF5,SMO,FZD8,WNT4,FZD5,FZD1,PGF,CEBPA,APC2,VEGFA,FGF8,CDKN2B,FZD6,HSP90AA1,FGFR3,WNT1,IL6,WNT8B,FGF4,ITGA2B,FZD7,CTBP2,LAMB2,WNT8A,	0.922	0.594	0.133	1.164	0.883	1	1	0.038
1000-2500	121	HRASLS,PI3,SEMA6C,HESX1,BCL2L11,KRT84,EML5,FZD6,MMP10,SRC,OR2Z1,KRTAP5-5,ODF4,SPO11,EPX,SLC5A9,ATP12A,CRYBB2,CXXC5,FAM180A,FGFR3,GABRR2,GPR78,HBEGF,HNMT,KLK6,OR1M1,PNOC,RND3,SCCPDH,SLC13A1,SLC4A5,SOX3,GGA2,ZNF732,CHRNA4,DCN,GFAP,HPCAL4,KIF5A,MANSC1,NETO1,OR4L1,PCDHB14,ADPRH,TM4SF1,TMEM38A,KCNMB4,KRTAP3-3,VDR,ACSM2B,GABRG2,GLYAT,STX3,LRRC18,SELP,DAO,DSPP,MYCN,ALDH8A1,CFHR4,ANKDD1A,ARVCF,ATG16L1,AT…	95	ITFG1,TTYH1,TRIM72,EML5,MMP10,SLC7A13,SYCP2,TREH,AMN,ARHGAP21,ICAM4,WNT1,DNAJC11,EOMES,ELF3,MLF1,RTN3,CDC25A,KLHDC8B,KLHL31,PABPC3,TMCC2,SDC4,CABYR,GABRG2,TP53BP1,SELP,MXRA8,MYCN,TNRC18,USP6,CFHR4,ERRFI1,ANKRD2,BCKDHB,CDH7,CSNK2A1,DNASE2B,DOCK6,DYRK1A,FGB,HNF1A,HPR,IGSF9,MAP4K3,MDFIC,MORC4,MYO1A,PHF14,SENP7,SERPINI1,SRPX2,TMEM44,E2F7,MFRP,USP29,ACSM3,CDC73,CLCN5,CREBBP,EPHA2,FTCD,GBE1,LARP1B,MTL5…	39	ITFG1,IL13RA1,AKIRIN2,CXXC5,IFRD1,ITPRIPL2,ANO6,DNAJC11,FOXP4,HEBP1,ADPRH,HNRNPUL1,ATP6V0A2,AIMP1,ATG16L1,AUH,CCT3,CST3,CTTN,EIF4G3,GTPBP10,DHX32,EEFSEC,HIVEP1,HS2ST1,ATE1,C7orf49,CARS2,CKAP4,ELL2,ERI3,FBXO18,GSK3B,DUSP16,GALNT2,ALS2,CUX1,DCTN5,KIAA0232,	25	VEGFA,FGF8,CDKN2B,FZD6,HSP90AA1,FGFR3,WNT1,IL6,WNT8B,FGF4,ITGA2B,FZD7,CTBP2,LAMB2,WNT8A,CREBBP,FGF10,FGF6,FIGF,ITGA3,PRKCB,CSF3R,GSK3B,PDGFA,ETS1,	0.859	0.727	0.211	1.008	0.977	1	1	0.546
1500-3000	122	OR4L1,PCDHB14,ADPRH,TM4SF1,TMEM38A,KCNMB4,KRTAP3-3,VDR,ACSM2B,GABRG2,GLYAT,STX3,LRRC18,SELP,DAO,DSPP,MYCN,ALDH8A1,CFHR4,ANKDD1A,ARVCF,ATG16L1,ATP6V0A4,CCIN,CDH7,CHRNA3,CHST10,DYRK1A,FES,FGB,GABRA2,GABRA6,GSTO2,MIPEP,MORC4,MYL10,SYNPO2L,TDO2,ZBTB7C,ZNF721,OR2K2,E2F7,POLR3B,CAPN5,CAST,CDC73,CRYBB1,DSG4,ERBB3,KIF1B,KIF23,LUM,LY96,MYO9A,PLK2,PVRL4,RLBP1,SMC4,TXNRD1,DOCK7,GABRG1,GNG2,PAIP2B,SHANK3,SPA…	121	ELF3,MLF1,RTN3,CDC25A,KLHDC8B,KLHL31,PABPC3,TMCC2,SDC4,CABYR,GABRG2,TP53BP1,SELP,MXRA8,MYCN,TNRC18,USP6,CFHR4,ERRFI1,ANKRD2,BCKDHB,CDH7,CSNK2A1,DNASE2B,DOCK6,DYRK1A,FGB,HNF1A,HPR,IGSF9,MAP4K3,MDFIC,MORC4,MYO1A,PHF14,SENP7,SERPINI1,SRPX2,TMEM44,E2F7,MFRP,USP29,ACSM3,CDC73,CLCN5,CREBBP,EPHA2,FTCD,GBE1,LARP1B,MTL5,NDUFA5,PLK2,RNF43,SERAC1,SMC4,ACTN4,COL18A1,ELL2,GNG2,GSK3B,LPHN1,WDR33,LY75,CYB5R4,CY…	70	ADPRH,HNRNPUL1,ATP6V0A2,AIMP1,ATG16L1,AUH,CCT3,CST3,CTTN,EIF4G3,GTPBP10,DHX32,EEFSEC,HIVEP1,HS2ST1,ATE1,C7orf49,CARS2,CKAP4,ELL2,ERI3,FBXO18,GSK3B,DUSP16,GALNT2,ALS2,CUX1,DCTN5,KIAA0232,ETFA,INPP5A,DIRC2,ABHD4,ATRN,INTS4,ACSS2,GLE1,IFNAR1,ABCF3,AHCY,B4GALT5,C10orf76,C6orf57,C7orf50,CDK5RAP1,CDK8,CTSD,CUL2,DDX10,DERA,DHRS12,EHMT1,EXT2,FAM96B,FBXW7,GALK2,GATAD2A,GGT7,GLCE,GNL2,GOLGA5,GOLGB1,H2AFY,H…	25	ITGA2B,FZD7,CTBP2,LAMB2,WNT8A,CREBBP,FGF10,FGF6,FIGF,ITGA3,PRKCB,CSF3R,GSK3B,PDGFA,ETS1,PDGFB,PTENP1,RUNX1,BIRC7,CCND1,CUL2,FOS,JUP,LEF1,MTOR,	0.836	1	0.336	0.852	0.989	0.584	1	0.982
2000-3500	124	MIPEP,MORC4,MYL10,SYNPO2L,TDO2,ZBTB7C,ZNF721,OR2K2,E2F7,POLR3B,CAPN5,CAST,CDC73,CRYBB1,DSG4,ERBB3,KIF1B,KIF23,LUM,LY96,MYO9A,PLK2,PVRL4,RLBP1,SMC4,TXNRD1,DOCK7,GABRG1,GNG2,PAIP2B,SHANK3,SPACA3,CTNNAL1,PKD2,RNF144A,RTP1,SLC25A13,APLP2,B3GALNT1,COL3A1,DNAJB13,MGAT5,MYEF2,PIKFYVE,SLC30A4,TIGD4,HLA-DRA,SIPA1L1,DIRC2,BMP5,GALNT7,PCDH18,CDKL3,COL21A1,LNX2,MKL1,RFX6,SFMBT2,ATP8A1,ATP9B,BHLHE23,BZW2,CAPN…	140	HNF1A,HPR,IGSF9,MAP4K3,MDFIC,MORC4,MYO1A,PHF14,SENP7,SERPINI1,SRPX2,TMEM44,E2F7,MFRP,USP29,ACSM3,CDC73,CLCN5,CREBBP,EPHA2,FTCD,GBE1,LARP1B,MTL5,NDUFA5,PLK2,RNF43,SERAC1,SMC4,ACTN4,COL18A1,ELL2,GNG2,GSK3B,LPHN1,WDR33,LY75,CYB5R4,CYP8B1,DNAJC1,DUSP16,PKD2,SPAG1,ANKRD12,BRCA1,CUX1,DNAJB13,FAM111B,MGAT5,MYEF2,NEXN,SMARCA1,TIGD4,TTC18,SYTL2,EFCAB7,BMP5,FOXJ3,GINS1,INTS4,TBC1D19,ADNP2,CDKL3,LNX2,MKL1,K…	88	DHX32,EEFSEC,HIVEP1,HS2ST1,ATE1,C7orf49,CARS2,CKAP4,ELL2,ERI3,FBXO18,GSK3B,DUSP16,GALNT2,ALS2,CUX1,DCTN5,KIAA0232,ETFA,INPP5A,DIRC2,ABHD4,ATRN,INTS4,ACSS2,GLE1,IFNAR1,ABCF3,AHCY,B4GALT5,C10orf76,C6orf57,C7orf50,CDK5RAP1,CDK8,CTSD,CUL2,DDX10,DERA,DHRS12,EHMT1,EXT2,FAM96B,FBXW7,GALK2,GATAD2A,GGT7,GLCE,GNL2,GOLGA5,GOLGB1,H2AFY,HMG20A,HS6ST1,ICK,IMMT,INVS,ISOC2,ITPK1,DBT,ADIPOR2,AKAP9,ANAPC10,ARFIP1,…	37	WNT8A,CREBBP,FGF10,FGF6,FIGF,ITGA3,PRKCB,CSF3R,GSK3B,PDGFA,ETS1,PDGFB,PTENP1,RUNX1,BIRC7,CCND1,CUL2,FOS,JUP,LEF1,MTOR,NFKB1,PIAS2,PPARD,PTGS2,RAF1,RXRA,SOS1,SPI1,SUFU,WNT9A,AXIN2,AKT2,BRCA2,CASP9,HGF,ITGA6,	0.93	1.078	0.523	1.055	0.862	0.229	1	0.324
2500-4000	132	SPACA3,CTNNAL1,PKD2,RNF144A,RTP1,SLC25A13,APLP2,B3GALNT1,COL3A1,DNAJB13,MGAT5,MYEF2,PIKFYVE,SLC30A4,TIGD4,HLA-DRA,SIPA1L1,DIRC2,BMP5,GALNT7,PCDH18,CDKL3,COL21A1,LNX2,MKL1,RFX6,SFMBT2,ATP8A1,ATP9B,BHLHE23,BZW2,CAPN3,CDCA7L,CDH10,CHD9,CHRNA5,CLEC4M,CUL2,CYB5RL,DTX1,FHL3,FOXK1,GH2,GLRB,GOLGB1,HMG20A,KIAA1109,KIF18A,KRTAP5-3,LHFPL1,LIN9,LRCH2,MAP2K6,MAP4K4,MGST1,MSRB2,MTOR,MUC7,NENF,NRF1,PDK4,PPARD,P…	142	WDR33,LY75,CYB5R4,CYP8B1,DNAJC1,DUSP16,PKD2,SPAG1,ANKRD12,BRCA1,CUX1,DNAJB13,FAM111B,MGAT5,MYEF2,NEXN,SMARCA1,TIGD4,TTC18,SYTL2,EFCAB7,BMP5,FOXJ3,GINS1,INTS4,TBC1D19,ADNP2,CDKL3,LNX2,MKL1,KRT222,RUNX1,AASDH,ACSS3,ACVR2A,AMOT,ANKRD44,ARAP2,BMF,BRWD1,CASKIN1,CHD9,CTSK,CUL2,CYBB,DDX10,DMWD,FAAH,FBXW7,GJB1,GLTSCR1,HS6ST1,ISOC2,KIF1C,MAP3K4,MAP4K4,MCPH1,MKI67,MTHFD1L,NF1,NFE2L3,NKAIN4,NRK,PHEX,PLEKHM3…	105	DUSP16,GALNT2,ALS2,CUX1,DCTN5,KIAA0232,ETFA,INPP5A,DIRC2,ABHD4,ATRN,INTS4,ACSS2,GLE1,IFNAR1,ABCF3,AHCY,B4GALT5,C10orf76,C6orf57,C7orf50,CDK5RAP1,CDK8,CTSD,CUL2,DDX10,DERA,DHRS12,EHMT1,EXT2,FAM96B,FBXW7,GALK2,GATAD2A,GGT7,GLCE,GNL2,GOLGA5,GOLGB1,H2AFY,HMG20A,HS6ST1,ICK,IMMT,INVS,ISOC2,ITPK1,DBT,ADIPOR2,AKAP9,ANAPC10,ARFIP1,ARV1,ATL2,BAG1,BMI1,BTD,CASP9,CDYL,CHMP4B,CHST12,CNNM2,CSNK1G3,CTNNBL1,CTNN…	36	ETS1,PDGFB,PTENP1,RUNX1,BIRC7,CCND1,CUL2,FOS,JUP,LEF1,MTOR,NFKB1,PIAS2,PPARD,PTGS2,RAF1,RXRA,SOS1,SPI1,SUFU,WNT9A,AXIN2,AKT2,BRCA2,CASP9,HGF,ITGA6,WNT2B,BCR,E2F3,FGF17,FZD3,GRB2,MSH3,RB1,PIK3CA,	0.922	1.117	0.719	1.188	0.883	0.113	1	0.02
3000-4500	130	DTX1,FHL3,FOXK1,GH2,GLRB,GOLGB1,HMG20A,KIAA1109,KIF18A,KRTAP5-3,LHFPL1,LIN9,LRCH2,MAP2K6,MAP4K4,MGST1,MSRB2,MTOR,MUC7,NENF,NRF1,PDK4,PPARD,PRPH2,PTPN11,RAF1,RUVBL1,SEMA3A,SOS1,TAS2R41,TPST2,TUSC3,UVRAG,XPR1,ZFP2,ZIM3,ZNF878,RAB3GAP1,AICDA,LEMD3,GABRA1,HS3ST5,BIRC6,BRSK1,CLEC4C,CNGA2,EFCAB4B,ENOX2,ETNK2,ETV6,HCRTR2,HGF,INPP4A,KRT13,PAPSS1,PDE3B,PPP2R1A,RASGRP3,TDRD7,TRIP13,ZNF208,BICD1,CHD4,DCHS1,…	147	DMWD,FAAH,FBXW7,GJB1,GLTSCR1,HS6ST1,ISOC2,KIF1C,MAP3K4,MAP4K4,MCPH1,MKI67,MTHFD1L,NF1,NFE2L3,NKAIN4,NRK,PHEX,PLEKHM3,PNPLA7,PTPN12,SECTM1,SERPINA1,SRFBP1,SUFU,TAF3,TCF12,TLE6,TMEM55A,VPS13A,ZNF451,ALB,CASC5,CASP5,CRYZ,NFE2,RFX7,AKAP9,BIRC6,BRCA2,BRSK1,CAPG,CLEC4C,CNGA2,CPEB4,CSNK1G3,CTNND1,DDX60L,EIF5A2,EPS8L2,HGF,IFNGR2,INPP4A,IRS2,KLF5,LARP4B,MANEA,MKL2,MLLT10,MXI1,OR7C1,PHGDH,PPP1R1B,RAPGEF6,R…	127	DERA,DHRS12,EHMT1,EXT2,FAM96B,FBXW7,GALK2,GATAD2A,GGT7,GLCE,GNL2,GOLGA5,GOLGB1,H2AFY,HMG20A,HS6ST1,ICK,IMMT,INVS,ISOC2,ITPK1,DBT,ADIPOR2,AKAP9,ANAPC10,ARFIP1,ARV1,ATL2,BAG1,BMI1,BTD,CASP9,CDYL,CHMP4B,CHST12,CNNM2,CSNK1G3,CTNNBL1,CTNND1,DCAF12,ECHDC1,EIF4A1,ERCC5,ETV6,FBXW4,GNS,HDAC6,HNRNPM,KIAA0196,KIAA0319L,ALKBH1,ANKFY1,ANKHD1-EIF4EBP3,ATF2,ATG4B,BCAP31,CASC4,CASP7,CHD4,CHID1,CLPTM1L,CORO1C,CRY…	40	FOS,JUP,LEF1,MTOR,NFKB1,PIAS2,PPARD,PTGS2,RAF1,RXRA,SOS1,SPI1,SUFU,WNT9A,AXIN2,AKT2,BRCA2,CASP9,HGF,ITGA6,WNT2B,BCR,E2F3,FGF17,FZD3,GRB2,MSH3,RB1,PIK3CA,CCDC6,CDKN1A,ITGAV,JAK1,MAPK9,WNT10A,EGLN3,CBLB,CHUK,SMAD4,TRAF5,	1	1.102	0.898	1.117	0.584	0.153	0.931	0.113
3500-5000	124	HS3ST5,BIRC6,BRSK1,CLEC4C,CNGA2,EFCAB4B,ENOX2,ETNK2,ETV6,HCRTR2,HGF,INPP4A,KRT13,PAPSS1,PDE3B,PPP2R1A,RASGRP3,TDRD7,TRIP13,ZNF208,BICD1,CHD4,DCHS1,HCN2,HTR2C,IGF2R,MAP3K5,MFAP5,MSH3,MUC20,OSTN,PCMTD1,POLE,POSTN,PPP1R12B,RIC8B,RRAS2,SLC26A3,SMAP1,SPPL3,SUSD1,ZNF470,ZNF665,RPS6KA5,ARAP3,CHST11,DIAPH2,DICER1,FBXW8,KDELC1,MRPS27,PIK3CA,WIPI1,ZC3HC1,ZNF81,CAPRIN2,DNAJC24,FMNL3,IL21,LMLN,MIB1,MR1,NFATC…	172	AKAP9,BIRC6,BRCA2,BRSK1,CAPG,CLEC4C,CNGA2,CPEB4,CSNK1G3,CTNND1,DDX60L,EIF5A2,EPS8L2,HGF,IFNGR2,INPP4A,IRS2,KLF5,LARP4B,MANEA,MKL2,MLLT10,MXI1,OR7C1,PHGDH,PPP1R1B,RAPGEF6,RECK,RTN4IP1,SCAF1,SIN3A,SPTAN1,TEAD2,TRIP12,TRIP13,VEZF1,BMPR2,DCHS1,DLG1,MSH3,NOXA1,NR3C1,NRIP1,PIGK,RB1,RBM11,RIC8B,SEC22A,SEC24D,SUCNR1,TPX2,ZNF395,ARAP3,BLMH,DEFB123,FAM160A2,FSIP2,MALT1,PPP3CC,TBC1D1,TET2,TM9SF3,ARHGAP5,ASX…	223	DBT,ADIPOR2,AKAP9,ANAPC10,ARFIP1,ARV1,ATL2,BAG1,BMI1,BTD,CASP9,CDYL,CHMP4B,CHST12,CNNM2,CSNK1G3,CTNNBL1,CTNND1,DCAF12,ECHDC1,EIF4A1,ERCC5,ETV6,FBXW4,GNS,HDAC6,HNRNPM,KIAA0196,KIAA0319L,ALKBH1,ANKFY1,ANKHD1-EIF4EBP3,ATF2,ATG4B,BCAP31,CASC4,CASP7,CHD4,CHID1,CLPTM1L,CORO1C,CRY2,DAG1,DHRS7B,DLG1,DNAJC3,KDM4A,ANKRD17,ARL8B,ATG7,ATP2C1,BLMH,COPA,EXOC2,FAM160A2,FBXO42,GCLC,HIBADH,ACTR8,ANKRD28,AP1M1,ARH…	35	AKT2,BRCA2,CASP9,HGF,ITGA6,WNT2B,BCR,E2F3,FGF17,FZD3,GRB2,MSH3,RB1,PIK3CA,CCDC6,CDKN1A,ITGAV,JAK1,MAPK9,WNT10A,EGLN3,CBLB,CHUK,SMAD4,TRAF5,ACVR1B,AKT1,APC,APPL1,BCL2,BRAF,CASP3,CBL,CRK,E2F2,	0.984	1.32	1.078	1.188	0.658	0.00016	0.229	0.02
4000-5500	131	OSTN,PCMTD1,POLE,POSTN,PPP1R12B,RIC8B,RRAS2,SLC26A3,SMAP1,SPPL3,SUSD1,ZNF470,ZNF665,RPS6KA5,ARAP3,CHST11,DIAPH2,DICER1,FBXW8,KDELC1,MRPS27,PIK3CA,WIPI1,ZC3HC1,ZNF81,CAPRIN2,DNAJC24,FMNL3,IL21,LMLN,MIB1,MR1,NFATC3,NSMCE1,PHIP,PTER,TINAG,TNRC6A,UBR5,USP32,ZDHHC17,ARHGAP12,SPATS2,TMTC3,ZNF333,AHCYL2,ATAD1,PHF20L1,ZNF610,CDH9,CKMT1A,INTS7,SEL1L,SHPRH,SPOPL,BCL7A,HBS1L,HEPACAM,IFT172,PSPH,STXBP5,ACCS,…	183	PIGK,RB1,RBM11,RIC8B,SEC22A,SEC24D,SUCNR1,TPX2,ZNF395,ARAP3,BLMH,DEFB123,FAM160A2,FSIP2,MALT1,PPP3CC,TBC1D1,TET2,TM9SF3,ARHGAP5,ASXL2,BIN2,CDKN1A,CTH,IK,INO80,ITGAV,JAK1,MIB1,MYB,NOTCH2,PCTP,PHTF1,PRPF40A,RCOR1,REPS1,TINAG,TNRC6A,TOP1,UBR5,VPS52,ZMYM4,ZNF827,ARHGAP12,CLSPN,LRRC28,MED17,RPL22,TMTC3,AP4E1,COPG2,ERP44,GGCT,PHF20L1,ANKRD46,APIP,MYBL1,NAMPT,PUS7,SEL1L,SETD2,SMAD4,TTK,TULP4,CYP3A7,E2F8…	202	ANKRD17,ARL8B,ATG7,ATP2C1,BLMH,COPA,EXOC2,FAM160A2,FBXO42,GCLC,HIBADH,ACTR8,ANKRD28,AP1M1,ARHGAP5,CCNY,COMMD1,CRBN,CSRP2BP,DFFA,DLD,FASTKD2,FBXL4,GBF1,HDAC8,HUS1,JAK1,ARCN1,ATP6V0D1,BRD4,CCT4,KDM2A,ATAD1,ERP44,GGCT,GTF3C5,ACLY,ANKRD46,APIP,C16orf62,CHUK,COG2,EIF2AK4,ELP3,ERO1L,FAF2,FAM174A,FECH,GDE1,GNB1,GOLGA1,KHDRBS1,AP3B1,EXOSC7,FTSJD2,HBS1L,HS1BP3,HTT,IARS,ANP32A,AATF,ABCB10,ABCB7,ABCD3,ABCF1…	35	RB1,PIK3CA,CCDC6,CDKN1A,ITGAV,JAK1,MAPK9,WNT10A,EGLN3,CBLB,CHUK,SMAD4,TRAF5,ACVR1B,AKT1,APC,APPL1,BCL2,BRAF,CASP3,CBL,CRK,E2F2,ITGB1,MAP2K1,MAX,MLH1,MSH2,PIK3CB,PIK3CD,PML,PTCH2,RAD51,RALA,RALGDS,	1.07	1.461	1.289	1.008	0.259	1.10132e-07	0.00061	0.546
4500-6000	117	TMTC3,ZNF333,AHCYL2,ATAD1,PHF20L1,ZNF610,CDH9,CKMT1A,INTS7,SEL1L,SHPRH,SPOPL,BCL7A,HBS1L,HEPACAM,IFT172,PSPH,STXBP5,ACCS,ABCA5,ACER2,ADAM29,AGTPBP1,AKT1,ANKRD30A,APPL2,ASB2,ASH1L,ATG4A,B3GNT3,BCL2,BCL6,BICD2,BRAF,BTAF1,CACNA1H,CDC7,CHIC2,CNOT4,CRISPLD1,CSNK1E,CUL3,DHCR7,DMC1,DRP2,DYNC1LI2,EZH2,FBXW11,FRMD7,FUBP3,GPATCH2,GPR107,GTPBP1,HK2,HMBOX1,HOOK3,INTS3,KAT2B,KDM1B,KIF13B,KIF20B,KLHL24,KLHL5,L…	187	TMTC3,AP4E1,COPG2,ERP44,GGCT,PHF20L1,ANKRD46,APIP,MYBL1,NAMPT,PUS7,SEL1L,SETD2,SMAD4,TTK,TULP4,CYP3A7,E2F8,HEPACAM,TMEM131,UBXN2B,ZMYM2,ABCA5,ACSL3,ACVR1B,ADC,ADH5,AGPAT2,AMBRA1,ANKIB1,AP1S1,APC,ARFGAP3,ARID1A,ARID2,ARID4B,ARID5B,ASH1L,ASPN,ASXL1,ATAD5,ATF7IP,ATG4A,ATM,ATP1B3,BCL6,BCORL1,BTAF1,CACNA1H,CBL,CCAR1,CCDC88A,CCNK,CD300A,CD58,CDCP2,CEP290,CHD8,CHST7,CLASP2,CLOCK,CNOT4,COQ9,CRISPLD1,CTCF…	189	ATAD1,ERP44,GGCT,GTF3C5,ACLY,ANKRD46,APIP,C16orf62,CHUK,COG2,EIF2AK4,ELP3,ERO1L,FAF2,FAM174A,FECH,GDE1,GNB1,GOLGA1,KHDRBS1,AP3B1,EXOSC7,FTSJD2,HBS1L,HS1BP3,HTT,IARS,ANP32A,AATF,ABCB10,ABCB7,ABCD3,ABCF1,ACBD6,ACOT13,ACOX1,ACSL3,ACVR1,ACVR1B,ADH5,AGGF1,AGPS,AKT1,ALDH3A2,ALG5,ALKBH3,AMBRA1,ANAPC11,ANKH,AP1B1,APEH,APPL2,ARFGAP3,ARFGEF2,ASCC1,ASNSD1,ASPSCR1,ASXL1,ATF6,ATF7,ATF7IP,ATIC,BBS4,BCCIP,C12or…	33	EGLN3,CBLB,CHUK,SMAD4,TRAF5,ACVR1B,AKT1,APC,APPL1,BCL2,BRAF,CASP3,CBL,CRK,E2F2,ITGB1,MAP2K1,MAX,MLH1,MSH2,PIK3CB,PIK3CD,PML,PTCH2,RAD51,RALA,RALGDS,STK4,TGFB3,TGFBR2,TPR,TRAF3,WNT10B,	0.914	1.492	1.383	1.094	0.901	1.61128e-08	8.39619e-06	0.176
5000-6500	104	CNOT4,CRISPLD1,CSNK1E,CUL3,DHCR7,DMC1,DRP2,DYNC1LI2,EZH2,FBXW11,FRMD7,FUBP3,GPATCH2,GPR107,GTPBP1,HK2,HMBOX1,HOOK3,INTS3,KAT2B,KDM1B,KIF13B,KIF20B,KLHL24,KLHL5,LACTB,LAT2,LGALS3BP,LPAR4,LRCH1,MAP2K1,MARVELD2,MAX,MED12,MYOT,NARS2,NEDD9,NUFIP1,PAN3,PDE1B,PGAP2,PIK3CB,PLCH2,PPP2R5C,PRKCI,PTPDC1,RAB3IP,RCN3,RNF2,RPIA,SLAMF1,SLC12A2,SLK,SMARCA2,STAG1,TBX22,TFDP1,TKT,TNKS,UBL3,USP12,USP33,ZEB1,ZFP91,ZN…	175	CNOT4,COQ9,CRISPLD1,CTCF,CUL3,DAZAP1,DENND4A,DOPEY1,DSEL,DYNC1LI2,EIF2AK3,ESCO1,FAM126B,FAM175A,FANCM,FEZ2,FXR2,G2E3,GLG1,GOLGA4,GPR137B,GPSM2,HDLBP,HEATR3,HERC1,HOMEZ,HPS1,INTS8,ISY1,ITGA10,KDM3B,KDM5C,KDM6A,KIF20B,LARP1,LARP7,LYRM5,MAP2K4,MARK2,MCRS1,MLH1,MSH2,NADSYN1,NAPEPLD,NCOA2,NCOR1,NCOR2,NDUFS7,NEK4,NEK9,NIPBL,NOTUM,NSD1,NUDT19,NUP205,NUP98,NYX,OCIAD2,ODF1,PAN3,PAQR3,PBRM1,PCNXL3,PDS5B,PH…	172	CLTC,CMC1,CNIH4,CNOT2,CNOT4,COG4,COG7,COMMD10,COMT,COPS7A,CPD,CRK,CRNKL1,CSNK1A1,CTAGE5,CTCF,CTNNBIP1,CUEDC2,CUL4A,CYHR1,CYP2U1,DARS,DAZAP1,DCAF8,DCUN1D4,DDX23,DENND4A,DHX38,DNAJC21,DNAJC5,DNTTIP1,DYNC1LI1,E2F4,EIF2AK3,EIF2B4,EIF2B5,ENOPH1,EPRS,FAM114A2,FAM175B,FAM63A,FARSB,FBXW11,FEZ2,FLOT2,FNDC3A,FNTA,FNTB,FUNDC2,GDI2,GEMIN8,GFM1,GLG1,GNE,GNPAT,GOLGA3,GPR107,GTF2F2,GTF2H5,GTF3C1,GTF3C3,GTPBP4,H…	25	CRK,E2F2,ITGB1,MAP2K1,MAX,MLH1,MSH2,PIK3CB,PIK3CD,PML,PTCH2,RAD51,RALA,RALGDS,STK4,TGFB3,TGFBR2,TPR,TRAF3,WNT10B,CRKL,CTBP1,PIAS1,RALBP1,STK36,	0.859	1.313	1.469	0.781	0.977	0.00023	6.87966e-08	0.999
5500-7000	99	PAN3,PDE1B,PGAP2,PIK3CB,PLCH2,PPP2R5C,PRKCI,PTPDC1,RAB3IP,RCN3,RNF2,RPIA,SLAMF1,SLC12A2,SLK,SMARCA2,STAG1,TBX22,TFDP1,TKT,TNKS,UBL3,USP12,USP33,ZEB1,ZFP91,ZNF117,ZNF23,ZNF32,ZNF33B,ZNF479,ZNF528,ZNF709,ZNF76,ERO1LB,MRS2,ITK,SOCS5,STIL,CD226,AAGAB,AMDHD1,ARF4,ATP8B2,ATXN2,CEP135,DENND4C,DNAJB5,EZH1,FBXO31,G3BP2,GAS8,GNA13,HPSE,ILKAP,IP6K1,NEK2,NIPA2,OBFC1,POGZ,POLDIP3,POLR2B,PRPF40B,RASSF2,SLC30A9…	164	ODF1,PAN3,PAQR3,PBRM1,PCNXL3,PDS5B,PHACTR4,PLK1,POLD3,PPM1D,PPP1R14A,PXK,QKI,RAD9B,RNF111,RNF219,SCRN3,SDAD1,SENP8,SLC12A6,SLC16A1,SLC23A2,SLC4A7,SLC6A14,SLITRK4,SLK,SMAD7,SMARCA4,SMURF2,SPEN,SPG11,STK4,STRN,STX7,SUZ12,TAF1B,TAOK1,TBC1D10C,TBRG4,TDRD3,TET3,TFDP2,TGFBR2,TKTL1,TMCC1,TNRC6B,TRAF3,TTC3,UBE2D1,USP28,USP40,UTY,YPEL2,ZC3H18,ZCCHC14,ZDHHC13,ZDHHC4,ZFX,ZNF140,ZNF318,ZNF528,CAMTA2,ERO1LB,H…	128	ELF2,AGFG1,CAMTA2,CUL5,FAM120A,DDX17,EIF4A3,EXOC8,AAGAB,AARS,AASDHPPT,ABCF2,ABHD12,ACTR1A,ACTR5,ADK,AGPAT3,AGPAT6,ALKBH5,AP2A2,ARMC8,ATG5,ATP6V1C1,ATP6V1H,ATXN10,ATXN2,AZI2,BAHD1,BAZ1B,BCAP29,BSDC1,C3orf17,CCT7,CDC123,CEP63,CHMP5,CHPT1,CISD1,CLCC1,CLPTM1,CNOT3,CPNE3,CPSF4,CRKL,CRLS1,CSTF1,CTBP1,CUL4B,CWC22,CYB5B,DCAF10,DCAF13,DDRGK1,DDX19B,DDX21,DHX9,DNAJC7,DNM2,DRG2,EARS2,EFHA1,EFTUD1,EIF1AD,EIF…	26	PIK3CB,PIK3CD,PML,PTCH2,RAD51,RALA,RALGDS,STK4,TGFB3,TGFBR2,TPR,TRAF3,WNT10B,CRKL,CTBP1,PIAS1,RALBP1,STK36,ABL1,BID,CBLC,FGF20,MAPK1,STAT5B,TPM3,SOS2,	0.75	1.32	1.516	0.711	1	0.00016	3.55567e-09	1
6000-7500	116	ZEB1,ZFP91,ZNF117,ZNF23,ZNF32,ZNF33B,ZNF479,ZNF528,ZNF709,ZNF76,ERO1LB,MRS2,ITK,SOCS5,STIL,CD226,AAGAB,AMDHD1,ARF4,ATP8B2,ATXN2,CEP135,DENND4C,DNAJB5,EZH1,FBXO31,G3BP2,GAS8,GNA13,HPSE,ILKAP,IP6K1,NEK2,NIPA2,OBFC1,POGZ,POLDIP3,POLR2B,PRPF40B,RASSF2,SLC30A9,TAF4,USP25,VAV1,ZNF136,ZNF568,AARSD1,ABL1,AHR,BLZF1,CAMK1,CSAD,FAM120B,GOT2,IGHMBP2,IRF2,KCTD18,KLHL4,LSM11,MAPK1,NUF2,PCNX,PGS1,QTRTD1,RECQL,S…	166	YPEL2,ZC3H18,ZCCHC14,ZDHHC13,ZDHHC4,ZFX,ZNF140,ZNF318,ZNF528,CAMTA2,ERO1LB,HSDL1,STIL,ZBTB44,ZRANB2,ABCF2,ANAPC4,AP2A2,ARID4A,ATG5,CASK,CDKN2C,CHPF2,CNOT3,CRLS1,CUL4B,DNAJC16,DPY19L4,ERBB2IP,GNA13,GOLGA2,HMGXB4,ING5,IWS1,JMJD1C,KIAA1009,KLHL8,MED1,MFSD8,NIPA2,NOTCH1,OGDH,PAPD4,PGAP1,PHF11,PKN2,POGZ,POLDIP3,PPP1R13B,PPP4R1,PRKRA,RAB6A,RASA2,RBM27,RPP40,SAV1,SEC13,SETDB2,SFMBT1,SIK3,SMARCC2,SNAPC1,…	199	ELF2,AGFG1,CAMTA2,CUL5,FAM120A,DDX17,EIF4A3,EXOC8,AAGAB,AARS,AASDHPPT,ABCF2,ABHD12,ACTR1A,ACTR5,ADK,AGPAT3,AGPAT6,ALKBH5,AP2A2,ARMC8,ATG5,ATP6V1C1,ATP6V1H,ATXN10,ATXN2,AZI2,BAHD1,BAZ1B,BCAP29,BSDC1,C3orf17,CCT7,CDC123,CEP63,CHMP5,CHPT1,CISD1,CLCC1,CLPTM1,CNOT3,CPNE3,CPSF4,CRKL,CRLS1,CSTF1,CTBP1,CUL4B,CWC22,CYB5B,DCAF10,DCAF13,DDRGK1,DDX19B,DDX21,DHX9,DNAJC7,DNM2,DRG2,EARS2,EFHA1,EFTUD1,EIF1AD,EIF…	26	WNT10B,CRKL,CTBP1,PIAS1,RALBP1,STK36,ABL1,BID,CBLC,FGF20,MAPK1,STAT5B,TPM3,SOS2,FAS,MAPK8,PIK3R1,PLCG1,CDC42,PIK3CG,PIK3R2,RAC1,RALB,SLC2A1,TCEB1,VHL,	0.828	1.305	1.703	0.625	0.992	0.00032	2.49764e-15	1
6500-8000	122	OBFC1,POGZ,POLDIP3,POLR2B,PRPF40B,RASSF2,SLC30A9,TAF4,USP25,VAV1,ZNF136,ZNF568,AARSD1,ABL1,AHR,BLZF1,CAMK1,CSAD,FAM120B,GOT2,IGHMBP2,IRF2,KCTD18,KLHL4,LSM11,MAPK1,NUF2,PCNX,PGS1,QTRTD1,RECQL,SORD,SPOP,SYNCRIP,TMEM151A,TSC22D2,ZNF563,ZNF823,CFLAR,GBP5,ACTR6,DHX15,EBPL,ERCC3,GTF2I,IREB2,KCMF1,MAPK8,MMAA,NDUFA9,PLCG1,PRKAR1A,RBL2,SUPT6H,UGP2,YIPF4,YWHAE,ZMPSTE24,ZNF430,ZNF91,ABI1,CMAS,CNOT1,GEN1,HEC…	177	NOTCH1,OGDH,PAPD4,PGAP1,PHF11,PKN2,POGZ,POLDIP3,PPP1R13B,PPP4R1,PRKRA,RAB6A,RASA2,RBM27,RPP40,SAV1,SEC13,SETDB2,SFMBT1,SIK3,SMARCC2,SNAPC1,SPAG9,TBL1XR1,TCERG1,TMED10,WRNIP1,YLPM1,ZBTB11,ZCCHC11,ZMAT1,ZNF568,ZXDC,ACBD4,ARHGEF6,ATR,BID,CLEC2B,COL9A2,DDX46,DHX57,DNMT3A,FBXL5,FXR1,GPATCH8,HERC4,IGHMBP2,IRF2,KCNJ9,LRPPRC,MAP3K6,MAP4K5,MBD2,MBNL1,MED23,NOTCH2NL,PCBP2,PCNX,RNASEH2B,SENP3,SMAP2,STAG2,TB…	208	AARSD1,ACSF3,ADCK4,ADI1,ALG9,ANP32B,AP1G1,ARMC1,ARMC6,ATG12,BLZF1,CDK2AP1,CINP,CLK3,DDX46,DLST,DNAJC14,DYNLL2,EED,EEF1E1,EFR3A,EIF3A,EIF3D,EIF4H,EXD2,FAM120B,FBXL5,FBXO7,GARS,GMPR2,GTF2H1,HADH,HERC4,HSD17B4,IPO9,BRD7,BRPF3,ACOX3,ATG3,ATP5J,ATPAF2,BPTF,C3orf58,CLCN3,DCAF5,DCAKD,DCTD,DCTN4,DDX59,DHX15,DSCR3,EDC3,EDEM3,ERCC3,ESF1,GABARAPL2,GART,GTF2I,IREB2,IRGQ,KCMF1,KCTD20,ABCE1,ABI1,AHSA1,ANAPC5,A…	31	PIAS1,RALBP1,STK36,ABL1,BID,CBLC,FGF20,MAPK1,STAT5B,TPM3,SOS2,FAS,MAPK8,PIK3R1,PLCG1,CDC42,PIK3CG,PIK3R2,RAC1,RALB,SLC2A1,TCEB1,VHL,FOXO1,STAT1,MSH6,BAX,EGLN1,RXRB,SMAD2,ARNT,	0.891	1.383	1.742	0.734	0.944	8.4e-06	8.3117e-17	1
7000-8500	125	NUF2,PCNX,PGS1,QTRTD1,RECQL,SORD,SPOP,SYNCRIP,TMEM151A,TSC22D2,ZNF563,ZNF823,CFLAR,GBP5,ACTR6,DHX15,EBPL,ERCC3,GTF2I,IREB2,KCMF1,MAPK8,MMAA,NDUFA9,PLCG1,PRKAR1A,RBL2,SUPT6H,UGP2,YIPF4,YWHAE,ZMPSTE24,ZNF430,ZNF91,ABI1,CMAS,CNOT1,GEN1,HECTD1,HERPUD2,HRSP12,KIAA1429,KPNA1,LEO1,MAP2K7,MARK3,METTL14,MTMR12,OR5AC2,PIK3R2,RAC1,RNF141,YIPF1,ZBTB24,ZNF266,ZNF600,FAM179B,FOXO1,GAPVD1,LANCL2,LMBRD2,PPP2CB,S…	160	PCBP2,PCNX,RNASEH2B,SENP3,SMAP2,STAG2,TBC1D15,TGIF1,THUMPD3,TRIM27,USP22,VPS13C,YBX2,ZNF225,TSG101,BRD7,CDH24,CENPL,CSDE1,DHX15,DOCK11,FAS,KDM3A,KLRC2,LPCAT3,MMAA,NKTR,PIK3R1,PRKAR1A,RBL2,SNAP29,SUPT6H,TBKBP1,TNPO1,UGP2,YWHAE,ADAMTSL5,ATAD2,BCOR,C1GALT1,CCPG1,CENPC1,CMAS,CNOT1,DNAJC10,EME1,FAM73B,FTSJD1,GGNBP2,GIGYF2,HECTD1,HIPK1,KIAA1429,KLHL15,LUC7L2,MAP3K12,MUT,PEX1,RC3H2,SMG1,TMEM30A,TMPO,TTP…	336	BRD7,BRPF3,ACOX3,ATG3,ATP5J,ATPAF2,BPTF,C3orf58,CLCN3,DCAF5,DCAKD,DCTD,DCTN4,DDX59,DHX15,DSCR3,EDC3,EDEM3,ERCC3,ESF1,GABARAPL2,GART,GTF2I,IREB2,IRGQ,KCMF1,KCTD20,ABCE1,ABI1,AHSA1,ANAPC5,AP3D1,ARF1,ARIH1,ATF1,ATP6V1D,BAG4,BCAT2,BCL2L13,BOLA3,C14orf1,C1GALT1,CCPG1,CD82,CDC40,CDC42,CEP57,CMAS,CNOT1,COPS5,CRTC2,DCAF7,DDX42,DEDD,DNAJC10,DNAJC8,EIF3H,EIF3L,EIF5B,ENTPD6,FAM73B,FDFT1,FTSJ3,FTSJD1,GBA2,GF…	34	STAT5B,TPM3,SOS2,FAS,MAPK8,PIK3R1,PLCG1,CDC42,PIK3CG,PIK3R2,RAC1,RALB,SLC2A1,TCEB1,VHL,FOXO1,STAT1,MSH6,BAX,EGLN1,RXRB,SMAD2,ARNT,AXIN1,BAD,BIRC5,CASP8,CCNE1,CTNNB1,E2F1,EP300,FH,FZD9,GLI1,	0.922	1.258	1.773	0.875	0.883	0.002	4.90117e-18	0.963
7500-9000	124	HRSP12,KIAA1429,KPNA1,LEO1,MAP2K7,MARK3,METTL14,MTMR12,OR5AC2,PIK3R2,RAC1,RNF141,YIPF1,ZBTB24,ZNF266,ZNF600,FAM179B,FOXO1,GAPVD1,LANCL2,LMBRD2,PPP2CB,SETDB1,SF1,XPO1,ACRC,BCLAF1,CD84,KCNV1,PHF17,TOP2B,ZNRF2,AGAP2,CCNJ,CHCHD4,DIAPH1,POLE2,ARRDC3,AVL9,CSGALNACT2,EIF4ENIF1,PUM2,TRPM7,ZNF442,EXOC1,PPIL1,PPP6C,STARD7,ACADS,ACADVL,ACBD3,ALDOC,ANAPC1,ANXA6,ARHGAP19,ARHGEF1,BRD1,BTN3A2,BUB3,CALM1,CARM1,C…	143	HIPK1,KIAA1429,KLHL15,LUC7L2,MAP3K12,MUT,PEX1,RC3H2,SMG1,TMEM30A,TMPO,TTPAL,TYRP1,UBQLN1,USP15,VHL,YEATS4,BTG3,CAPN7,CNOT6,CYLD,ECD,GAPVD1,IFNGR1,LMBRD2,PSKH1,SF1,SLC9A1,SMARCB1,ZRANB1,CNIH,RPTN,SENP6,TOP2B,CBFB,HIATL1,KLC1,MAP7D1,PRB3,RALGAPB,RPS6KA3,RTF1,SHFM1,ZMYM6,ARRDC3,BAX,CERK,EIF4ENIF1,LEMD2,LUC7L3,PEX13,RXRB,SMAD2,SP3,KIAA0430,PRDX3,ABCB6,ABL2,ACADVL,ACIN1,ADNP,AFF4,AGFG2,ANXA7,APPBP2,AR…	324	HEXA,HSPA9,ASB8,C12orf10,CAPN7,CARKD,CC2D1A,DHX33,DIDO1,DUT,ECD,EIF4G1,GAPVD1,GNPDA1,GRIPAP1,IFNGR1,BCLAF1,CNIH,DNAJC17,GRAMD4,BNIP1,CCDC51,CHCHD4,CHMP2B,COPZ1,DENR,DIS3,DNAJB11,EAF1,ENY2,GCLM,GOSR1,GRHPR,HIATL1,HMGXB3,HP1BP3,IARS2,IDE,ACP1,C1QBP,CBX5,CCDC90A,CERK,CPSF2,CSGALNACT2,CYB5D2,DHX8,ERAP1,FBXO11,GTF2B,HERPUD1,IER3IP1,ECHS1,EXOC1,ACAD9,ACADVL,ACBD3,ACBD5,ACIN1,ACOT9,ACTR10,ADCK2,ADNP,ADP…	38	PIK3CG,PIK3R2,RAC1,RALB,SLC2A1,TCEB1,VHL,FOXO1,STAT1,MSH6,BAX,EGLN1,RXRB,SMAD2,ARNT,AXIN1,BAD,BIRC5,CASP8,CCNE1,CTNNB1,E2F1,EP300,FH,FZD9,GLI1,HDAC2,HIF1A,IKBKB,IKBKG,KRAS,MAP2K2,MAPK3,MDM2,NCOA4,PIAS3,PIAS4,PIK3R5,	0.914	1.133	1.695	1.141	0.901	0.081	4.84362e-15	0.068
8000-9500	119	PUM2,TRPM7,ZNF442,EXOC1,PPIL1,PPP6C,STARD7,ACADS,ACADVL,ACBD3,ALDOC,ANAPC1,ANXA6,ARHGAP19,ARHGEF1,BRD1,BTN3A2,BUB3,CALM1,CARM1,CDC16,CDCA4,CHD1,CHERP,CIRH1A,CIZ1,CLIP3,COPB1,CTNNB1,CUL1,CYP4V2,DHTKD1,DHX36,E2F1,EIF1AX,EIF2S2,EIF4B,EML3,FAM173B,FBXO22,FUT3,GBAS,GDF11,GFER,GNA15,GSK3A,GTF2E1,HAUS6,HDAC3,HIST2H2BF,HPRT1,HPS3,HS3ST6,IDH1,IKZF5,IL17B,IQCB1,ITGB7,ITM2C,KLC2,KPNA4,KRAS,LETMD1,LRRC47,LYP…	141	RXRB,SMAD2,SP3,KIAA0430,PRDX3,ABCB6,ABL2,ACADVL,ACIN1,ADNP,AFF4,AGFG2,ANXA7,APPBP2,ARHGAP11A,ASTE1,ATP11C,ATRX,ATXN7L3,AXIN1,BAZ2A,BRCC3,BTBD7,CASP8,CCDC120,CCDC47,CD99L2,CEL,CELA1,CFP,CHD2,CHD3,CIC,CMPK1,COPB2,COPS2,COPS4,CPEB2,CREB1,CRIPT,CTU2,CUL1,CYP4V2,DAD1,DNM1L,EIF3J,ELF1,EP300,FAHD2B,FAM173B,FAM58A,FBXL19,FBXO3,FLNA,FNBP4,FUBP1,FZR1,GCC2,GNPTAB,GUSB,HAUS8,HDAC2,HECA,IAH1,IL6ST,KBTBD4,KPNA…	272	ECHS1,EXOC1,ACAD9,ACADVL,ACBD3,ACBD5,ACIN1,ACOT9,ACTR10,ADCK2,ADNP,ADPRHL2,AES,AFF4,AFTPH,AGPAT1,AIP,AK3,AKAP8,AKR1A1,ALAD,ALDH9A1,ALG8,AMD1,ANAPC7,ANXA6,ANXA7,AP2A1,AP2M1,AP2S1,AP3M1,AP3S1,APOL2,APOOL,ARFGAP2,ARFIP2,ARIH2,ARL5A,ARMC10,ARMC5,ARMC7,ARMCX5,ARNT,ARPC1A,ATAD3A,ATP5C1,ATP5G2,ATP6V0E1,ATP6V1E1,ATXN1L,ATXN2L,ATXN7L3,AXIN1,AZIN1,BAD,BCKDHA,BCL7B,BCS1L,BFAR,BLOC1S2,BMS1,BNIP2,BPGM,BPNT1,B…	35	RXRB,SMAD2,ARNT,AXIN1,BAD,BIRC5,CASP8,CCNE1,CTNNB1,E2F1,EP300,FH,FZD9,GLI1,HDAC2,HIF1A,IKBKB,IKBKG,KRAS,MAP2K2,MAPK3,MDM2,NCOA4,PIAS3,PIAS4,PIK3R5,PTEN,RARA,RBX1,RELA,RHOA,STAT3,STAT5A,TGFBR1,TRAF2,	0.867	1.094	1.797	1.094	0.97	0.176	5.50922e-19	0.176
8500-10000	129	DHTKD1,DHX36,E2F1,EIF1AX,EIF2S2,EIF4B,EML3,FAM173B,FBXO22,FUT3,GBAS,GDF11,GFER,GNA15,GSK3A,GTF2E1,HAUS6,HDAC3,HIST2H2BF,HPRT1,HPS3,HS3ST6,IDH1,IKZF5,IL17B,IQCB1,ITGB7,ITM2C,KLC2,KPNA4,KRAS,LETMD1,LRRC47,LYPLA1,MAPK3,MEF2B,MFGE8,MLANA,MRPL47,NADK,NBPF10,NBPF16,NCAPH2,NDUFA8,NFE2L2,NLE1,NUDT1,PAIP1,PANK3,PDHA1,PER1,PIK3R5,PLN,POLR2A,POLR2C,PPT1,PPT2,PRPF8,PSMA3,PSMD12,PSTPIP1,PTPRA,RBM15B,RBM39,RBM…	136	DNM1L,EIF3J,ELF1,EP300,FAHD2B,FAM173B,FAM58A,FBXL19,FBXO3,FLNA,FNBP4,FUBP1,FZR1,GCC2,GNPTAB,GUSB,HAUS8,HDAC2,HECA,IAH1,IL6ST,KBTBD4,KPNA3,LETM2,LPAR2,LTBP3,MAP3K1,MAPK15,MBD1,MEF2B,MGA,MGEA5,MICAL1,MOSPD1,MRPL24,MRPS31,MTO1,NCAPH2,NDUFA8,NLRC5,NOP58,NQO1,NRBP2,NTN5,PCGF5,PHF6,PIGB,PLA2G15,PLOD3,POLA2,POLR2D,POTED,PRKCD,PSIP1,PSTPIP1,PTEN,PXMP2,RAB40C,RABEP2,RAD21,RASA1,RAVER1,RBM10,RBM15B,RBM26,R…	188	DEK,DERL2,DGCR14,DGCR2,DHX16,DHX36,DKC1,DNAJB12,DNAJC2,DNASE2,DNM1L,DNTTIP2,DOHH,DPH1,DPM1,DPP7,DUSP11,E4F1,ECSIT,EDC4,EIF2A,EIF2AK1,EIF2S2,EIF3E,EIF3J,EIF4E2,ELAC2,ELMOD3,ELP2,ENDOG,ENTPD4,EPN1,ERCC1,ERGIC2,ERGIC3,ERH,ERLEC1,ESD,EXOC3,EXOSC1,EXTL3,FAHD1,FAM108B1,FAM134A,FAM134C,FAM173B,FAM192A,FAM20B,FAM58A,FARSA,FBXO22,FBXO3,FBXO38,FBXO6,FBXW2,FDPS,FH,FLCN,FLOT1,FTSJ1,FUBP1,FUK,FXN,FZR1,GAA,GAB…	29	E2F1,EP300,FH,FZD9,GLI1,HDAC2,HIF1A,IKBKB,IKBKG,KRAS,MAP2K2,MAPK3,MDM2,NCOA4,PIAS3,PIAS4,PIK3R5,PTEN,RARA,RBX1,RELA,RHOA,STAT3,STAT5A,TGFBR1,TRAF2,XIAP,HDAC1,BCL2L1,	0.969	1.117	1.859	0.938	0.726	0.113	1.25164e-21	0.839
9000-10500	125	MRPL47,NADK,NBPF10,NBPF16,NCAPH2,NDUFA8,NFE2L2,NLE1,NUDT1,PAIP1,PANK3,PDHA1,PER1,PIK3R5,PLN,POLR2A,POLR2C,PPT1,PPT2,PRPF8,PSMA3,PSMD12,PSTPIP1,PTPRA,RBM15B,RBM39,RBM42,RBX1,RGPD3,RHOA,SBNO1,SDHA,SEC63,SF3B1,SIAH2,SLC25A17,SMC1A,SOCS2,SRP72,STAT3,STXBP2,SUV420H1,TAF1,TCEA2,TES,THRA,TLR9,TM2D3,TMEM185A,TOR1A,TTC14,TUBA3C,UPF2,WASL,WBSCR16,WIPF1,ZBTB41,ZBTB7A,ZDHHC6,ZFR,ZMYM5,ZNF146,ZNF160,ZNF180,ZN…	135	MRPL24,MRPS31,MTO1,NCAPH2,NDUFA8,NLRC5,NOP58,NQO1,NRBP2,NTN5,PCGF5,PHF6,PIGB,PLA2G15,PLOD3,POLA2,POLR2D,POTED,PRKCD,PSIP1,PSTPIP1,PTEN,PXMP2,RAB40C,RABEP2,RAD21,RASA1,RAVER1,RBM10,RBM15B,RBM26,RBX1,RCC2,RFX5,RNMT,RNPEP,RPS6KB1,RUFY2,SAC3D1,SBNO1,SCAMP3,SEC63,SLC10A3,SLC16A4,SLC48A1,SLC9A3R1,SLTM,SRCAP,STIP1,STK11,STK38,STX5,STXBP2,SYNGAP1,TAF15,TECPR1,THRAP3,TLR9,TM7SF3,TMEM63A,TMX1,TOR1AIP1,TRIM…	107	ARPC2,ASF1A,ABHD13,AKT1S1,ALKBH2,API5,APTX,ARL8A,ASB1,ATP6V0C,B4GALT7,BCL2L1,BECN1,BZW1,C12orf23,C14orf2,C4orf52,CANT1,CAPNS1,CCDC130,CCNL1,CEBPZ,CENPT,CHCHD7,CHKB,CLNS1A,COPS3,CPSF3L,CPSF6,DCTN6,DDX27,DERL1,DHX29,DHX30,DNAJA2,DNAJB9,DRAM2,EBAG9,EEF2,ERCC2,ETFB,EXOSC10,FAM108A1,FAM162A,FBXL3,FGFR1OP2,FIZ1,GLYR1,GNB2,GORASP1,GTF3A,HARS,HBP1,HCFC1,HECTD3,HN1L,HNRNPH2,HNRNPL,INPP5K,INTS12,ITM2B,AARS…	27	NCOA4,PIAS3,PIAS4,PIK3R5,PTEN,RARA,RBX1,RELA,RHOA,STAT3,STAT5A,TGFBR1,TRAF2,XIAP,HDAC1,BCL2L1,NRAS,RAC2,SKP2,TFG,TGFB1,BIRC2,CDK4,DVL3,HRAS,TP53,TRAF1,	0.93	1.117	1.93	0.734	0.862	0.113	8.54024e-25	1
c
Random rank of genes	Gene number and name								Fold enrichment				Enrichment P value
	TUSON oncogene number	Oncogene name	Tumor suppressor number	Suppressor name	House keeping gene number	HK gene name	KEGG cancer pathway gene number	KEGG cancer gene name	TUSON oncogene	Tumor suppressor	House keeping gene	KEGG cancer pathway gene	TUSON oncogene	Tumor suppressor	House keeping gene	KEGG cancer pathway gene
0-1500	128	FGD6,FAM171B,ADAMTS2,CARM1,NRF1,ASH1L,HBEGF,CHRNA5,PLSCR4,KIF13B,PRPF40B,GPATCH2,LGI1,GAPVD1,KIF1A,11-Mar,P2RY8,U2AF1,ACER2,REG1A,CPLX4,PRKAG3,ZNF335,ERCC3,TRPV5,ARAP3,GEN1,ZNF674,EBP,OVOL2,MGST1,PSMA7,CHRD,STXBP2,GLYAT,NFASC,P2RY4,HESX1,SPOPL,ALK,COL7A1,STXBP5L,ZBTB7A,TIGD2,KAT2B,NCF1,CAPZA3,USP25,YWHAE,RNF144A,DICER1,SLC8A1,VIT,RHOBTB1,KRTAP5-7,ARHGEF1,PDGFD,SPARC,DTX1,NOL4,KCNJ5,PPP1R12B,TRPV4…	109	STAU2,ASH1L,FOXD2,PRSS23,RABGGTB,CTCFL,GAPVD1,MAP3K4,FOXQ1,WWC2,NEXN,RNASEH2B,PRPF40A,AKR1C2,TNFRSF18,PHACTR4,PIM2,MLLT10,AP2A2,OTX2,ARAP3,ZNF318,MLLT4,SLC22A9,STXBP2,PIGB,COPS4,CEBPA,TMEM144,POTED,DAD1,NCOR2,PABPC3,CHD2,SRFBP1,RNMT,TMEM165,HIATL1,STX7,LDB1,CMPK1,CLGN,YWHAE,LANCL3,MCPH1,TRAF3,BRWD1,FEZ2,PEX1,INADL,FXR2,CAPN7,ABCA10,SSTR1,ACSM3,FBXL5,PIGK,FAM58A,ARHGAP11A,GLTSCR1,ZNF225,OR7C1,SLC1…	141	DKC1,HNRNPM,CUEDC2,KARS,ARF5,CHRAC1,ERAL1,COPS7A,CYP2U1,IL13RA1,BCS1L,JKAMP,GAPVD1,C17orf58,EPM2AIP1,CHCHD2,C1orf43,HAGH,COX7C,C16orf91,GARS,ITCH,HPS6,BIRC2,DNAJA2,ATPIF1,AP2A2,EIF3L,ERCC3,CAPZA2,FAM108A1,DPM1,ARMC8,CDC123,COPS6,BRPF3,C10orf12,GSPT2,HGS,COPS4,ATXN10,CLNS1A,ATG7,DEF8,DAD1,FBXL4,CPOX,GCDH,GTF2F2,DPH2,CXorf40A,C8orf40,FICD,ABHD8,HIATL1,GPN1,KAT2B,CMPK1,ALKBH1,ARL8B,CHD1L,ARPC5L,EXTL…	30	MMP2,XIAP,FZD9,CSF1R,BIRC2,WNT3A,CEBPA,RELA,ITGA2B,STAT5A,FGF5,FGF4,GLI1,TRAF3,FZD2,FLT3LG,LAMA1,CDC42,FGF2,CDKN2B,FGF12,CDKN1B,CDK4,FLT3,EGLN2,HSP90B1,STAT5B,NCOA4,IL8,APC2,	0.961	0.945	0.961	0.805	0.757	0.814	0.757	0.997
500-2000	132	ALK,COL7A1,STXBP5L,ZBTB7A,TIGD2,KAT2B,NCF1,CAPZA3,USP25,YWHAE,RNF144A,DICER1,SLC8A1,VIT,RHOBTB1,KRTAP5-7,ARHGEF1,PDGFD,SPARC,DTX1,NOL4,KCNJ5,PPP1R12B,TRPV4,MAP3K5,KRT15,AMPH,SMARCA2,ZEB1,ABI1,ITM2C,CACNA1D,ADAMTS19,MRPS27,WASL,CD163,GGTLC1,PPM1H,HS3ST5,CBLN4,EBPL,LEMD3,GSK3A,TXNRD1,RCOR2,PAK7,PTPRS,ACCS,MRPL47,GABRR2,TMEM185A,FRK,PDE6H,MYD88,CDH7,EIF2S2,ZNF181,CAPRIN2,KCNMB2,PLN,CDC73,TAF1L,SDK1,…	123	DAD1,NCOR2,PABPC3,CHD2,SRFBP1,RNMT,TMEM165,HIATL1,STX7,LDB1,CMPK1,CLGN,YWHAE,LANCL3,MCPH1,TRAF3,BRWD1,FEZ2,PEX1,INADL,FXR2,CAPN7,ABCA10,SSTR1,ACSM3,FBXL5,PIGK,FAM58A,ARHGAP11A,GLTSCR1,ZNF225,OR7C1,SLC16A1,ADAMTS19,RBBP6,PCTP,BIN2,DPY19L4,SOX21,KLRC2,SERPINI1,TMPO,MFAP1,YIF1A,PHGDH,ZNF571,HS6ST1,DNAJC10,RTN3,IGFBP7,CDH7,GPATCH8,CDC73,CD300A,IGDCC4,LEMD2,LARP4B,YLPM1,COG8,INPP4B,PHC3,CASKIN1,RPP40,…	132	DAD1,FBXL4,CPOX,GCDH,GTF2F2,DPH2,CXorf40A,C8orf40,FICD,ABHD8,HIATL1,GPN1,KAT2B,CMPK1,ALKBH1,ARL8B,CHD1L,ARPC5L,EXTL3,FAM162A,AGFG1,FEZ2,CMC1,C11orf24,ARPC2,HINT1,DNAJC14,CAPN7,COMT,FBXL5,ECHS1,E2F4,FAM58A,FOXK2,GEMIN8,DDX59,CYC1,ERH,ATP5G3,EIF2B4,APOOL,FLCN,BFAR,ABI1,CDC42,COG7,GSTO1,GALT,GSK3A,FBXO7,FAM50A,CD63,GATC,CWC22,FASTK,HS6ST1,CSNK1A1L,EXOSC10,DNAJC10,ARPC1A,H1FX,EIF2S2,FAM173A,B4GALT5,G…	29	ITGA2B,STAT5A,FGF5,FGF4,GLI1,TRAF3,FZD2,FLT3LG,LAMA1,CDC42,FGF2,CDKN2B,FGF12,CDKN1B,CDK4,FLT3,EGLN2,HSP90B1,STAT5B,NCOA4,IL8,APC2,AXIN2,TCF7L1,PRKCB,KLK3,NFKBIA,RHOA,SMAD2,	0.938	0.977	0.922	0.875	0.839	0.693	0.883	0.963
1000-2500	146	ADAMTS19,MRPS27,WASL,CD163,GGTLC1,PPM1H,HS3ST5,CBLN4,EBPL,LEMD3,GSK3A,TXNRD1,RCOR2,PAK7,PTPRS,ACCS,MRPL47,GABRR2,TMEM185A,FRK,PDE6H,MYD88,CDH7,EIF2S2,ZNF181,CAPRIN2,KCNMB2,PLN,CDC73,TAF1L,SDK1,CHRNE,NRAP,ZPBP,GUCY1A2,GORASP1,INPP4B,OTUD7A,MYLK,ATP5B,STX3,ZNF471,EPHA4,SOX17,PLXNA2,RSPO2,BNC1,NICN1,FLT3,POLR3B,ATRNL1,HPS3,MORC4,COL12A1,SOX5,TOR1A,PDE10A,LIN9,EIF1AX,CHRNA3,HPSE,MED12,RNF148,CADPS,MA…	126	ADAMTS19,RBBP6,PCTP,BIN2,DPY19L4,SOX21,KLRC2,SERPINI1,TMPO,MFAP1,YIF1A,PHGDH,ZNF571,HS6ST1,DNAJC10,RTN3,IGFBP7,CDH7,GPATCH8,CDC73,CD300A,IGDCC4,LEMD2,LARP4B,YLPM1,COG8,INPP4B,PHC3,CASKIN1,RPP40,IK,KDM6A,CDKN1B,ZFX,NF1,KLC1,SMURF2,POLR1C,ASXL1,ATRNL1,UNC13C,GTF3C6,ECD,MORC4,DPPA4,SERAC1,SERPINA1,NOTCH3,LARP1B,MKL1,SYNGAP1,ARID2,STRN,ENO2,PPP1R3D,CYBRD1,SERPINB11,PGR,RALGAPA1,IVNS1ABP,UBE2T,C1GALT1…	124	CDC42,COG7,GSTO1,GALT,GSK3A,FBXO7,FAM50A,CD63,GATC,CWC22,FASTK,HS6ST1,CSNK1A1L,EXOSC10,DNAJC10,ARPC1A,H1FX,EIF2S2,FAM173A,B4GALT5,GRHPR,CIR1,GNPDA1,HEATR2,CRCP,ATP6V1C1,ACTR5,GORASP1,COG8,ATP5B,ATP6V0B,EDEM3,GNL2,EFHA1,CDK4,CTSD,HMGB1,ATG4B,EGLN2,ITPRIPL2,ASXL1,GGT7,ASPSCR1,HMGXB3,GTF3C6,ECD,DYNC1LI1,ADIPOR2,FTSJ2,CLINT1,DDX27,CARS,ANP32A,CCNDBP1,C6orf1,ELAC2,ELK1,CCDC90A,IMP3,ARMC6,DDX21,AK2,CPN…	31	CDC42,FGF2,CDKN2B,FGF12,CDKN1B,CDK4,FLT3,EGLN2,HSP90B1,STAT5B,NCOA4,IL8,APC2,AXIN2,TCF7L1,PRKCB,KLK3,NFKBIA,RHOA,SMAD2,PIK3CD,FGF8,TPR,PIK3CA,EGLN1,WNT6,PRKCA,LAMA4,CDKN1A,IL6,NFKB2,	1.055	0.992	0.953	1.023	0.324	0.622	0.787	0.47
1500-3000	149	BNC1,NICN1,FLT3,POLR3B,ATRNL1,HPS3,MORC4,COL12A1,SOX5,TOR1A,PDE10A,LIN9,EIF1AX,CHRNA3,HPSE,MED12,RNF148,CADPS,MAP2K7,NOTCH3,IFITM1,RASGRF2,MKL1,ZNF799,USP12,RING1,BAIAP2L1,HPCAL4,GALNT7,ZNF765,ZNF732,RBPJL,CERKL,ZNF117,ATP4A,OR4M2,ACRC,CFHR4,JAM2,SRL,SOCS5,NNMT,OPN1LW,RAP1B,SNAP25,RHOA,B3GNT3,LACTB,ZNF780A,SLC12A2,ZIC1,MUC20,SLC26A3,SCN3A,SOCS2,GPR107,GPR78,POU4F2,POSTN,AVL9,PIK3CA,NBPF10,TMEM117…	121	SMURF2,POLR1C,ASXL1,ATRNL1,UNC13C,GTF3C6,ECD,MORC4,DPPA4,SERAC1,SERPINA1,NOTCH3,LARP1B,MKL1,SYNGAP1,ARID2,STRN,ENO2,PPP1R3D,CYBRD1,SERPINB11,PGR,RALGAPA1,IVNS1ABP,UBE2T,C1GALT1,VEZF1,HAS2,PRDX1,IAH1,TREH,AAMP,SRCAP,GNRH2,ACTN4,ESRP1,CFHR4,CBFB,PCNXL3,SMARCC2,ZNF696,ATXN7L3,KRT16,OR4F5,NME5,KLHDC8B,TLE6,IFNGR2,SMAD2,PARD3,DDX46,ACIN1,AMBRA1,SLC6A14,TM7SF3,NEK4,ZNF717,TRIP12,MEP1A,LPAR2,ARID1B,BCOR…	123	HMGB1,ATG4B,EGLN2,ITPRIPL2,ASXL1,GGT7,ASPSCR1,HMGXB3,GTF3C6,ECD,DYNC1LI1,ADIPOR2,FTSJ2,CLINT1,DDX27,CARS,ANP32A,CCNDBP1,C6orf1,ELAC2,ELK1,CCDC90A,IMP3,ARMC6,DDX21,AK2,CPNE1,GTF2H4,IVNS1ABP,COX16,AGPAT1,CAB39,C1GALT1,GNB1,IAH1,ACTR1B,AAMP,COX7A2,AP4B1,ATXN7L3,BOLA1,ATAD3A,HN1L,AIMP1,ALG8,HTRA2,C11orf83,DDX46,ACIN1,AMBRA1,ARFIP2,CHMP2B,GPR107,DHX8,C1QBP,FKBPL,COQ6,COX11,GART,CCDC59,ATF2,ATL2,C11orf…	32	FLT3,EGLN2,HSP90B1,STAT5B,NCOA4,IL8,APC2,AXIN2,TCF7L1,PRKCB,KLK3,NFKBIA,RHOA,SMAD2,PIK3CD,FGF8,TPR,PIK3CA,EGLN1,WNT6,PRKCA,LAMA4,CDKN1A,IL6,NFKB2,RARB,PAX8,RXRA,WNT5B,SOS1,VEGFC,FZD6,	1.047	0.984	1.031	1.094	0.358	0.658	0.432	0.176
2000-3500	163	OR4M2,ACRC,CFHR4,JAM2,SRL,SOCS5,NNMT,OPN1LW,RAP1B,SNAP25,RHOA,B3GNT3,LACTB,ZNF780A,SLC12A2,ZIC1,MUC20,SLC26A3,SCN3A,SOCS2,GPR107,GPR78,POU4F2,POSTN,AVL9,PIK3CA,NBPF10,TMEM117,NUF2,NFE2L2,DHX36,ETV1,IFNA10,TMTC3,IGF2BP1,HIST1H4G,SYPL2,METTL14,KIF16B,PCDH18,MFAP5,KRTAP20-2,OR5AC2,HTR1A,SLC30A4,DKK2,KCNQ3,AP1G2,GABRA4,KIAA1429,LANCL2,CNOT1,OTUD4,CHL1,MAEL,GLP2R,MAP2K6,KLHL14,BCL6,WBSCR16,NOP56,HLA-D…	126	GNRH2,ACTN4,ESRP1,CFHR4,CBFB,PCNXL3,SMARCC2,ZNF696,ATXN7L3,KRT16,OR4F5,NME5,KLHDC8B,TLE6,IFNGR2,SMAD2,PARD3,DDX46,ACIN1,AMBRA1,SLC6A14,TM7SF3,NEK4,ZNF717,TRIP12,MEP1A,LPAR2,ARID1B,BCOR,WT1,MYO6,APEX1,PTPN5,ADNP,TMTC3,CDKN1A,LTBP3,PLEKHA7,IRS2,ZFP36L2,RCOR1,TAF1B,ITGA10,WWC1,CTCF,KIAA1429,LETM2,CNOT1,BCORL1,TDRD3,ISY1,INTS4,BCL6,NFKB2,ANXA10,DYRK1A,CYB5R4,ARHGAP20,MCRS1,NEURL,ADAMTSL4,RCC2,ARHGAP2…	119	COX7A2,AP4B1,ATXN7L3,BOLA1,ATAD3A,HN1L,AIMP1,ALG8,HTRA2,C11orf83,DDX46,ACIN1,AMBRA1,ARFIP2,CHMP2B,GPR107,DHX8,C1QBP,FKBPL,COQ6,COX11,GART,CCDC59,ATF2,ATL2,C11orf1,AURKAIP1,HDAC6,ATXN1L,APEX1,COMMD6,DHX36,CCDC130,DRAP1,ADNP,GPN2,GNPTG,IMMT,DHX9,CTCF,ATG4D,CNOT1,FAM3A,ISY1,INTS4,D2HGDH,BCL2L13,CREBZF,EEF1B2,ERAP1,CRBN,CPSF3L,GLRX2,DYNLL2,ALDH9A1,GPBP1,GABARAP,AP2A1,FIZ1,ATP6V1E1,ANKFY1,DUSP14,ITM2B…	32	KLK3,NFKBIA,RHOA,SMAD2,PIK3CD,FGF8,TPR,PIK3CA,EGLN1,WNT6,PRKCA,LAMA4,CDKN1A,IL6,NFKB2,RARB,PAX8,RXRA,WNT5B,SOS1,VEGFC,FZD6,RET,CTNNA3,FGF23,IGF1R,STAT1,FGF1,EGFR,PIK3R1,MAP2K1,DCC,	1.219	0.984	1.07	1.023	0.008	0.658	0.259	0.47
2500-4000	157	AP1G2,GABRA4,KIAA1429,LANCL2,CNOT1,OTUD4,CHL1,MAEL,GLP2R,MAP2K6,KLHL14,BCL6,WBSCR16,NOP56,HLA-DQA2,DYRK1A,XPOT,EEF1B2,SLC5A9,OR2Z1,KDM1B,GATA2,OSBPL1A,ZNF528,IGHMBP2,KLK8,CPA6,SMARCD1,ANK2,MLEC,HLA-DRA,DUSP14,DRP2,TMPRSS4,LRRC18,HPRT1,GRIK1,KIF5A,RIMS1,KRTAP5-5,ZNF709,HEPACAM,POLE2,SOS1,LRAT,PTN,OR9A2,ZNF721,RIMS2,RAB3C,TEK,VIM,CRYBB1,POLR2B,HS3ST4,DCLK1,PCBP1,LRP12,CDH10,KCNQ5,SFMBT2,SETDB1,FZD6…	123	ZFP36L2,RCOR1,TAF1B,ITGA10,WWC1,CTCF,KIAA1429,LETM2,CNOT1,BCORL1,TDRD3,ISY1,INTS4,BCL6,NFKB2,ANXA10,DYRK1A,CYB5R4,ARHGAP20,MCRS1,NEURL,ADAMTSL4,RCC2,ARHGAP26,ZNF528,IGHMBP2,ZFP62,TNRC6B,ATM,ADAMTS20,SLC10A3,LPCAT3,ZNF142,ANKRD12,RIMS1,ARAP2,TAF15,HEPACAM,PTH2R,PTN,FLNA,RIMS2,CTU2,ELF3,ODF1,ARMCX1,SPEN,COQ9,USP9X,GABRG2,ZNF750,FOXJ3,CD58,TNIK,PRDM5,FOXE3,FTSJD1,SIK3,KRTAP1-5,EGFL6,RTF1,INTS8,KDELR…	125	IMMT,DHX9,CTCF,ATG4D,CNOT1,FAM3A,ISY1,INTS4,D2HGDH,BCL2L13,CREBZF,EEF1B2,ERAP1,CRBN,CPSF3L,GLRX2,DYNLL2,ALDH9A1,GPBP1,GABARAP,AP2A1,FIZ1,ATP6V1E1,ANKFY1,DUSP14,ITM2B,FDPS,CLTA,DAGLB,HNRPLL,DNM2,HCFC1,APEX2,CANX,DCAF13,COG3,ATP5SL,DNASE2,ETFB,ARFIP1,CTU2,BCAP31,CDC23,C6orf62,BAHD1,DEK,IBTK,GNPNAT1,CRELD1,CEBPG,GOLGA7,ABT1,CECR5,DDX23,ATF4,DNAJC9,DYNLT1,FTSJD1,EIF1B,HSCB,GTF2I,CUL1,BPNT1,EIF5,APIP,…	29	NFKB2,RARB,PAX8,RXRA,WNT5B,SOS1,VEGFC,FZD6,RET,CTNNA3,FGF23,IGF1R,STAT1,FGF1,EGFR,PIK3R1,MAP2K1,DCC,CTBP2,NOS2,BCR,LAMA2,ACVR1C,FAS,RAD51,LAMA3,CYCS,MITF,FGF11,	1.227	0.969	1.031	0.914	0.006	0.726	0.432	0.901
3000-4500	152	PTN,OR9A2,ZNF721,RIMS2,RAB3C,TEK,VIM,CRYBB1,POLR2B,HS3ST4,DCLK1,PCBP1,LRP12,CDH10,KCNQ5,SFMBT2,SETDB1,FZD6,DHCR7,DEFB114,PCDHB14,NALCN,TRPC4,GABRG2,ERBB3,KCNA3,MYOT,SYT3,DNAJC9,UGT3A1,DNAJC24,TNIK,FOXE3,C2CD2L,KCTD11,NEK2,SORD,LINGO2,OR1M1,BAI1,GTF2I,TRIM48,CUL1,COL9A1,CASC3,DCHS1,PRIM2,LZTR1,LEO1,ZAP70,PKD2,EGFR,EZH2,MYF5,ASB2,HLF,HSP90AB1,CPLX3,ZNF91,KLK6,STK32B,AICDA,MAP2K1,ADAMTS16,IGJ,TNKS,B…	124	PTN,FLNA,RIMS2,CTU2,ELF3,ODF1,ARMCX1,SPEN,COQ9,USP9X,GABRG2,ZNF750,FOXJ3,CD58,TNIK,PRDM5,FOXE3,FTSJD1,SIK3,KRTAP1-5,EGFL6,RTF1,INTS8,KDELR3,CUL1,APIP,SAT1,CASC3,ZNF155,DCHS1,LRRIQ3,AFF4,PKD2,PRPF38B,EIF5A2,B3GNT5,LARP7,HSP90AB1,PIK3R1,ASTE1,GBE1,RBMX,PLEKHG1,PSCA,8-Mar,CRIPT,SLC26A7,VARS,HIST1H2AD,ZBTB20,DLG1,CCND3,UPF3B,IKZF2,ZNF222,TCERG1,ITSN1,LAMA2,USP26,TET2,CCNK,CGB5,OBSL1,FAS,CABYR,CASK,NO…	129	ETFB,ARFIP1,CTU2,BCAP31,CDC23,C6orf62,BAHD1,DEK,IBTK,GNPNAT1,CRELD1,CEBPG,GOLGA7,ABT1,CECR5,DDX23,ATF4,DNAJC9,DYNLT1,FTSJD1,EIF1B,HSCB,GTF2I,CUL1,BPNT1,EIF5,APIP,CASC3,FDX1,EXOSC8,AFF4,EPRS,GTF3C5,DDX49,ELOVL1,ACOT13,ACVR1,ERCC1,BPTF,EIF4G3,CRIPT,FLOT2,EIF3E,CNOT2,ARMC1,GDE1,CDC16,CDYL,C17orf70,DLG1,GCC1,CALM1,HNRNPF,HUWE1,ARMC7,ARF6,GADD45GIP1,FNTA,CCNK,BRD2,EIF4H,IP6K2,IPO7,CIRH1A,GMPPA,CSTB,AN…	30	FZD6,RET,CTNNA3,FGF23,IGF1R,STAT1,FGF1,EGFR,PIK3R1,MAP2K1,DCC,CTBP2,NOS2,BCR,LAMA2,ACVR1C,FAS,RAD51,LAMA3,CYCS,MITF,FGF11,MSH2,PTCH1,CDH1,EP300,SKP2,RAF1,RUNX1T1,CREBBP,	1.172	0.969	1.016	1.023	0.031	0.726	0.508	0.47
3500-5000	144	EZH2,MYF5,ASB2,HLF,HSP90AB1,CPLX3,ZNF91,KLK6,STK32B,AICDA,MAP2K1,ADAMTS16,IGJ,TNKS,BNC2,SEMA3A,MAP1A,DCC,CEACAM3,KRTAP4-7,INHBA,TUBB8,HTR3B,CDC16,SAMSN1,NBPF1,STAC,CLIC5,SNTG1,CCND3,KLC2,HMP19,CALM1,NUFIP1,UBE2QL1,MYO1E,ITSN1,DIRAS2,GNG13,ABCC9,CIRH1A,GMPPA,PPP2R3B,GRK4,HIST2H2BF,EIF4B,POLM,CDH4,JPH1,DENND4C,SAMD1,PENK,RBM15B,UGT8,RBL2,CAMK1,MT1G,ATP8A1,SORCS1,ZNRF2,ZNF610,SOX6,EFCAB4B,ZNF333,TTC…	123	EIF5A2,B3GNT5,LARP7,HSP90AB1,PIK3R1,ASTE1,GBE1,RBMX,PLEKHG1,PSCA,8-Mar,CRIPT,SLC26A7,VARS,HIST1H2AD,ZBTB20,DLG1,CCND3,UPF3B,IKZF2,ZNF222,TCERG1,ITSN1,LAMA2,USP26,TET2,CCNK,CGB5,OBSL1,FAS,CABYR,CASK,NOTCH2,CD1D,SLC16A4,RAB6A,LPHN1,BLMH,ATP11C,COL17A1,HNRNPD,FER,RBM15B,RBL2,NR6A1,AMY2A,GOLIM4,NECAB1,SCRN3,BCL10,ZNF440,MUT,MBNL1,MSH2,NEUROD6,SMPD1,PTCH1,CDH1,TTC14,KLHL8,RNF111,IL32,EP300,CR1,LIFR,BR…	134	ELOVL1,ACOT13,ACVR1,ERCC1,BPTF,EIF4G3,CRIPT,FLOT2,EIF3E,CNOT2,ARMC1,GDE1,CDC16,CDYL,C17orf70,DLG1,GCC1,CALM1,HNRNPF,HUWE1,ARMC7,ARF6,GADD45GIP1,FNTA,CCNK,BRD2,EIF4H,IP6K2,IPO7,CIRH1A,GMPPA,CSTB,ANAPC5,KDM4A,CHCHD3,DCAF8,BLMH,HNRNPD,ACTR10,KAT5,CCNB1IP1,ALDH3A2,CLCC1,AP2M1,GZF1,HDAC8,AUP1,ALAD,JAGN1,BLOC1S2,GALNT2,COX8A,BLOC1S3,DCAF5,ATP5F1,CHID1,CNNM2,FAM20B,EAF1,ANAPC10,IDE,COPS7B,AGGF1,EWSR1,IN…	30	PIK3R1,MAP2K1,DCC,CTBP2,NOS2,BCR,LAMA2,ACVR1C,FAS,RAD51,LAMA3,CYCS,MITF,FGF11,MSH2,PTCH1,CDH1,EP300,SKP2,RAF1,RUNX1T1,CREBBP,DVL1,PIK3R3,FGF17,FGF7,FH,TCEB2,TGFB3,FGFR2,	1.039	0.992	1.031	1.023	0.395	0.622	0.432	0.47
4000-5500	136	CDH4,JPH1,DENND4C,SAMD1,PENK,RBM15B,UGT8,RBL2,CAMK1,MT1G,ATP8A1,SORCS1,ZNRF2,ZNF610,SOX6,EFCAB4B,ZNF333,TTC14,ESR1,OR5H1,ZMPSTE24,IREB2,PUM2,GRIA1,MARVELD2,OR52W1,HTRA3,EYA2,TLL2,EPHB1,S100A8,TFDP1,CDH2,DCN,ETV6,RHBDL3,RAF1,NRG3,MEF2B,CLDN10,ACTR6,AQP2,SYNPO2L,RUNX1T1,BLZF1,YIPF1,DAO,PDK4,PSMC5,SGSM1,FBLN2,GABRA5,ATG4A,RNF214,KDELC1,ABCB5,CNTN5,KRTAP3-3,LRCH1,HSP90AB1,PIK3R3,PSMD6,NEDD9,KCTD16,PC…	129	LPHN1,BLMH,ATP11C,COL17A1,HNRNPD,FER,RBM15B,RBL2,NR6A1,AMY2A,GOLIM4,NECAB1,SCRN3,BCL10,ZNF440,MUT,MBNL1,MSH2,NEUROD6,SMPD1,PTCH1,CDH1,TTC14,KLHL8,RNF111,IL32,EP300,CR1,LIFR,BRMS1,SECTM1,SMAP2,KPNA3,RHBDL3,UTY,BMF,MEF2B,SDC3,MANEA,AQP2,HLA-A,REPS1,RASA2,STK38,ZPBP2,PAQR3,TKTL1,RAD21,MEN1,NAPEPLD,CASP5,CREBBP,HIPK1,ATG4A,SPSB2,RNF214,COL18A1,VPS13C,ZMYM1,TGIF1,HSP90AB1,PIK3R3,TMEM132C,RAI1,QKI,MRGP…	131	DCAF8,BLMH,HNRNPD,ACTR10,KAT5,CCNB1IP1,ALDH3A2,CLCC1,AP2M1,GZF1,HDAC8,AUP1,ALAD,JAGN1,BLOC1S2,GALNT2,COX8A,BLOC1S3,DCAF5,ATP5F1,CHID1,CNNM2,FAM20B,EAF1,ANAPC10,IDE,COPS7B,AGGF1,EWSR1,INPP5A,IREB2,HTT,BRMS1,HINT2,C17orf59,CDC37L1,APEH,HIST1H2BC,C10orf88,HSPA8,AKIRIN2,ETV6,COPE,ARMCX5,ARV1,BCCIP,EPC1,BLZF1,INTS10,DERA,C18orf32,DNAJC5,AP3D1,GORASP2,B4GALT7,COG1,FBXO38,CKAP4,ARIH2,GRSF1,IFRD1,BAG1,DC…	29	LAMA3,CYCS,MITF,FGF11,MSH2,PTCH1,CDH1,EP300,SKP2,RAF1,RUNX1T1,CREBBP,DVL1,PIK3R3,FGF17,FGF7,FH,TCEB2,TGFB3,FGFR2,PPARD,FZD10,FOXO1,SOS2,COL4A3,FIGF,PIAS2,MLH1,ITGAV,	1	1.023	0.961	0.914	0.584	0.47	0.757	0.901
4500-6000	136	MEF2B,CLDN10,ACTR6,AQP2,SYNPO2L,RUNX1T1,BLZF1,YIPF1,DAO,PDK4,PSMC5,SGSM1,FBLN2,GABRA5,ATG4A,RNF214,KDELC1,ABCB5,CNTN5,KRTAP3-3,LRCH1,HSP90AB1,PIK3R3,PSMD6,NEDD9,KCTD16,PCCA,CDH11,SPACA1,KCNA10,LRP2,ENAH,CIZ1,ZNF485,CAPN2,PAIP1,DDI1,TPK1,GOT2,AVPR1B,CHSY3,GRM5,PROS1,GFRA1,TINAG,SKAP2,KALRN,SDHA,COL6A2,CHRNB2,GGA2,TKT,LUM,IRF2,TRPC6,AGAP2,SLC25A13,NOS1,FGFR2,EPHA3,IGF2R,ZNF454,PPARD,IDH1,FOXO1,INTS…	129	BMF,MEF2B,SDC3,MANEA,AQP2,HLA-A,REPS1,RASA2,STK38,ZPBP2,PAQR3,TKTL1,RAD21,MEN1,NAPEPLD,CASP5,CREBBP,HIPK1,ATG4A,SPSB2,RNF214,COL18A1,VPS13C,ZMYM1,TGIF1,HSP90AB1,PIK3R3,TMEM132C,RAI1,QKI,MRGPRF,FIBP,RC3H2,BMPR2,RNF219,RAPGEF6,ACOT4,AVPR1B,NADSYN1,E2F8,CDC25A,ARID1A,TINAG,CYP8B1,TYRP1,SCAMP3,CSNK1G3,CHRNB2,RPS6KB1,PKP4,IRF2,GNB4,YBX2,CPEB4,LUC7L2,MAP4K3,ING5,CD2,GPR75,LONRF2,SYCP2,MLF1,DAAM1,CSNK2A…	124	ARV1,BCCIP,EPC1,BLZF1,INTS10,DERA,C18orf32,DNAJC5,AP3D1,GORASP2,B4GALT7,COG1,FBXO38,CKAP4,ARIH2,GRSF1,IFRD1,BAG1,DCTPP1,BZW1,GPI,GNE,APH1A,FOXP4,C22orf32,CDV3,GABPB1,FIBP,ELP3,GPKOW,CD81,KBTBD2,CC2D1A,HBP1,GTF3C3,GMPR2,ESD,GBA2,C4orf27,FAM96B,GIPC1,CXorf40A,GCLC,C19orf60,DBT,FH,CDK8,FBXO45,C3orf17,EXOSC4,EIF2S1,CSNK1G3,INTS12,C11orf73,EIF4A1,EIF6,INPP5K,C12orf65,COQ5,CSNK1A1,CALR,FBXO3,ATIC,ATP6V…	29	RUNX1T1,CREBBP,DVL1,PIK3R3,FGF17,FGF7,FH,TCEB2,TGFB3,FGFR2,PPARD,FZD10,FOXO1,SOS2,COL4A3,FIGF,PIAS2,MLH1,ITGAV,TFG,FN1,MAPK10,BCL2L1,KRAS,CUL2,RUNX1,FGF20,WNT11,MAPK9,	0.992	0.984	0.922	0.914	0.622	0.658	0.883	0.901
5000-6500	125	TINAG,SKAP2,KALRN,SDHA,COL6A2,CHRNB2,GGA2,TKT,LUM,IRF2,TRPC6,AGAP2,SLC25A13,NOS1,FGFR2,EPHA3,IGF2R,ZNF454,PPARD,IDH1,FOXO1,INTS7,MANSC1,ITFG2,ACOT6,ELOVL2,DAAM1,ZNF160,HECW2,SLK,NTN4,SNAP91,LPAR1,TRPC5,GDF11,LY6D,PER1,MYCN,PRDM13,TM4SF1,NFIA,INPP4A,RFX2,TMEM11,TBX22,PHF17,ZFP2,ZNF423,SIRT4,CHD4,PLXNA4,ERC2,UGP2,GABRA3,NSFL1C,PTPN11,COL5A2,SEC63,PURB,SUPT16H,CNRIP1,TNFRSF10C,PAX3,BZW2,SLC4A4,HCRTR…	131	CDC25A,ARID1A,TINAG,CYP8B1,TYRP1,SCAMP3,CSNK1G3,CHRNB2,RPS6KB1,PKP4,IRF2,GNB4,YBX2,CPEB4,LUC7L2,MAP4K3,ING5,CD2,GPR75,LONRF2,SYCP2,MLF1,DAAM1,CSNK2A1,ZNF160,SLK,CFP,EML4,FBXO3,LGALS2,IRF2BP2,ZMYM4,HPR,USP28,NTRK2,MYCN,FNBP4,HAUS8,ZMYM6,HNRNPA3,ZNF654,INPP4A,ELL3,ESCO1,DNER,COPG2,MLH1,ITGAV,UGP2,USP6,SHFM1,ACSS3,SMARCD2,HMGXB4,SH3PXD2A,UBE2D1,DAZAP1,SEC63,ZNF12,PPP1R14A,NEUROD2,SLC4A4,TFG,CLSPN,CL…	119	FH,CDK8,FBXO45,C3orf17,EXOSC4,EIF2S1,CSNK1G3,INTS12,C11orf73,EIF4A1,EIF6,INPP5K,C12orf65,COQ5,CSNK1A1,CALR,FBXO3,ATIC,ATP6V0C,IRF2BP2,DNAJC21,GNL3,ATP6V1D,CCT6A,COQ2,HNRNPUL1,CASC4,ATP6V0A2,ACTR8,HMBS,ADIPOR1,ACOT8,ARMC5,EIF1AD,CHD4,C9orf89,EIF3D,GRWD1,FEM1C,FPGS,DHX30,HMGXB4,CLPP,ABHD14A,HEXA,HNRNPL,DAZAP1,DNAJC7,ELP4,ACLY,B3GALT6,JUND,EIF5AL1,HNRNPAB,EXOC3,HAX1,IFNAR1,BCL2L1,ATOX1,EMD,ATE1,CBR4…	34	FH,TCEB2,TGFB3,FGFR2,PPARD,FZD10,FOXO1,SOS2,COL4A3,FIGF,PIAS2,MLH1,ITGAV,TFG,FN1,MAPK10,BCL2L1,KRAS,CUL2,RUNX1,FGF20,WNT11,MAPK9,DAPK3,FGF9,CSF3R,BIRC3,WNT7A,NFKB1,TRAF6,FGF22,MDM2,COL4A5,PDGFA,	0.93	0.992	0.906	1.023	0.862	0.622	0.917	0.47
5500-7000	123	RFX2,TMEM11,TBX22,PHF17,ZFP2,ZNF423,SIRT4,CHD4,PLXNA4,ERC2,UGP2,GABRA3,NSFL1C,PTPN11,COL5A2,SEC63,PURB,SUPT16H,CNRIP1,TNFRSF10C,PAX3,BZW2,SLC4A4,HCRTR2,ONECUT2,HPSE2,FN1,IL21,VAV1,STIL,ZNF678,ATP9A,CDH8,PPP6C,KRAS,ZNF432,ZNF488,CUL2,ZNF136,NAV3,ARL15,RXFP1,ZNF823,UNC13B,PRPH2,WNT11,PREX2,WIPF1,ZNF600,GINS3,SEL1L,PSTPIP1,CHST11,KCNC3,SH3GLB2,RRAD,TNNI3K,DPYD,PVRL4,BHLHE23,ZNF774,ATP8B2,RRAS2,CDC7,…	120	ESCO1,DNER,COPG2,MLH1,ITGAV,UGP2,USP6,SHFM1,ACSS3,SMARCD2,HMGXB4,SH3PXD2A,UBE2D1,DAZAP1,SEC63,ZNF12,PPP1R14A,NEUROD2,SLC4A4,TFG,CLSPN,CLCN5,HPSE2,FN1,STIL,BTBD7,HNRNPAB,PXK,DDX60L,PAX2,TREX1,PID1,CUL2,RUNX1,CDKN2C,ZNF513,SMARCA1,ZXDC,SLC4A7,LY75,GPR174,ZNF256,DDX4,AP4M1,PAWR,ZNF451,SEL1L,FGF9,TBC1D10C,PSTPIP1,SAMHD1,SLC35B2,TMX1,SAC3D1,RASA1,UNCX,RBM10,PYGO2,FAM126B,CHPF2,LARP1,MDFIC,DIP2C,SDAD1,…	128	CASC4,ATP6V0A2,ACTR8,HMBS,ADIPOR1,ACOT8,ARMC5,EIF1AD,CHD4,C9orf89,EIF3D,GRWD1,FEM1C,FPGS,DHX30,HMGXB4,CLPP,ABHD14A,HEXA,HNRNPL,DAZAP1,DNAJC7,ELP4,ACLY,B3GALT6,JUND,EIF5AL1,HNRNPAB,EXOC3,HAX1,IFNAR1,BCL2L1,ATOX1,EMD,ATE1,CBR4,KDSR,CUL2,KIAA0196,BRIX1,ABCF1,EIF2B5,ARMC10,KIAA0195,C9orf123,ALG5,FAM63A,AP1B1,HMG20B,JMJD6,KCTD6,DGCR2,GSTM4,DCTN2,HTATIP2,KCTD20,GTPBP8,GBF1,ASB8,DPH5,ANO6,FARSA,DDX47,KD…	39	FIGF,PIAS2,MLH1,ITGAV,TFG,FN1,MAPK10,BCL2L1,KRAS,CUL2,RUNX1,FGF20,WNT11,MAPK9,DAPK3,FGF9,CSF3R,BIRC3,WNT7A,NFKB1,TRAF6,FGF22,MDM2,COL4A5,PDGFA,WNT16,FGF14,HSP90AA1,BIRC5,CBLB,PIK3R5,COL4A1,CCNE2,ITGA3,FOS,CHUK,PIAS3,FGF16,BIRC7,	0.953	1	1.023	1.094	0.787	0.584	0.47	0.176
6000-7500	116	ZNF136,NAV3,ARL15,RXFP1,ZNF823,UNC13B,PRPH2,WNT11,PREX2,WIPF1,ZNF600,GINS3,SEL1L,PSTPIP1,CHST11,KCNC3,SH3GLB2,RRAD,TNNI3K,DPYD,PVRL4,BHLHE23,ZNF774,ATP8B2,RRAS2,CDC7,BIRC6,DPYS,SATB2,OPRM1,PAIP2B,WDR7,JAZF1,ACADVL,TRA2B,PTPRU,TKTL2,SFRP4,NBPF16,CXCL5,SLC5A8,HMBOX1,ATP9B,LPA,ERAS,ZNF57,LCTL,ZNF283,PSMC4,ZNF302,HMG20A,TAF4,PSPH,ODF4,PXDN,NAALADL2,IL5RA,PSMC3IP,STXBP1,KLF4,ANXA6,ZNF23,GNG2,EPX,SCCPD…	129	RUNX1,CDKN2C,ZNF513,SMARCA1,ZXDC,SLC4A7,LY75,GPR174,ZNF256,DDX4,AP4M1,PAWR,ZNF451,SEL1L,FGF9,TBC1D10C,PSTPIP1,SAMHD1,SLC35B2,TMX1,SAC3D1,RASA1,UNCX,RBM10,PYGO2,FAM126B,CHPF2,LARP1,MDFIC,DIP2C,SDAD1,ACBD4,RNF217,IL25,PLCB3,GOLGA4,MAP7,BIRC6,FBXL3,ZNF687,TRIP6,BAZ2A,MED23,SLC9A1,ACADVL,GPS2,DNAJC6,SPATA6,TCEB3,ARHGAP21,CR2,CSDE1,ZNF658,TAOK1,NDUFC2,WNT16,MAP3K1,ZC3H13,ZNF226,IL6ST,MAST2,UBQLN1,MFSD…	119	KIAA0196,BRIX1,ABCF1,EIF2B5,ARMC10,KIAA0195,C9orf123,ALG5,FAM63A,AP1B1,HMG20B,JMJD6,KCTD6,DGCR2,GSTM4,DCTN2,HTATIP2,KCTD20,GTPBP8,GBF1,ASB8,DPH5,ANO6,FARSA,DDX47,KDM2A,ASNSD1,CREG1,HEBP1,CCDC50,DCAF12,HEATR5A,CLTC,EIF2AK4,ACAD9,CLPX,FBXL3,H2AFX,ITPKC,FOXRED1,C6orf120,BBS4,ACADVL,GPS2,CENPB,ADI1,GOLGA3,ATP6V1H,ATP5D,GLTPD1,HIAT1,DDX24,CHMP1A,DLD,COPZ1,GLRX3,C14orf2,CCT8,DNAJB11,DHX16,IL6ST,COMMD7,…	38	RUNX1,FGF20,WNT11,MAPK9,DAPK3,FGF9,CSF3R,BIRC3,WNT7A,NFKB1,TRAF6,FGF22,MDM2,COL4A5,PDGFA,WNT16,FGF14,HSP90AA1,BIRC5,CBLB,PIK3R5,COL4A1,CCNE2,ITGA3,FOS,CHUK,PIAS3,FGF16,BIRC7,SPI1,ARNT2,LAMB1,ITGA2,CTBP1,HHIP,TGFB1,AKT3,BCL2,	0.93	0.977	1.023	1.234	0.862	0.693	0.47	0.005
6500-8000	130	OPRM1,PAIP2B,WDR7,JAZF1,ACADVL,TRA2B,PTPRU,TKTL2,SFRP4,NBPF16,CXCL5,SLC5A8,HMBOX1,ATP9B,LPA,ERAS,ZNF57,LCTL,ZNF283,PSMC4,ZNF302,HMG20A,TAF4,PSPH,ODF4,PXDN,NAALADL2,IL5RA,PSMC3IP,STXBP1,KLF4,ANXA6,ZNF23,GNG2,EPX,SCCPDH,E2F7,ZNF326,PIK3R5,LPHN2,TNFRSF19,ABCA5,PPIL1,COL4A1,PCMTD1,KIF23,PPP1R9A,ANO1,GAS8,CASZ1,GTF2E1,ELMO1,LRRC47,ZNF559,ACTA1,CLCN1,TUBA1B,MARK3,BTAF1,KIF1B,PI3,FBXW11,LAMB1,ALDH8A1,GN…	124	BAZ2A,MED23,SLC9A1,ACADVL,GPS2,DNAJC6,SPATA6,TCEB3,ARHGAP21,CR2,CSDE1,ZNF658,TAOK1,NDUFC2,WNT16,MAP3K1,ZC3H13,ZNF226,IL6ST,MAST2,UBQLN1,MFSD8,XBP1,NKTR,SMARCB1,SMAD7,MAPK15,CIC,GNG2,RBM47,TSGA10,EEF1A1,ANKRD46,E2F7,ADAM33,NDUFS7,MOG,ABCA5,GUSB,KRTAP19-2,SUCNR1,TIMM17B,CASZ1,PSIP1,RNF103,KL,BTAF1,MAP2K4,TMCO2,STX5,FBXW7,KLF5,DEFB113,DST,ZRANB1,IRX3,FAHD2B,ADAMTSL3,ERP44,MTO1,ZCCHC14,CASC5,MRPS31,A…	126	ITPKC,FOXRED1,C6orf120,BBS4,ACADVL,GPS2,CENPB,ADI1,GOLGA3,ATP6V1H,ATP5D,GLTPD1,HIAT1,DDX24,CHMP1A,DLD,COPZ1,GLRX3,C14orf2,CCT8,DNAJB11,DHX16,IL6ST,COMMD7,EBNA1BP2,HMG20A,EXOC8,GTF2B,CAPRIN1,ANAPC7,DOHH,H2AFZ,CALU,EXT2,ANXA6,CIC,ATMIN,ATXN2L,FAM134A,COPS8,COMMD1,FTSJD2,ANKRD46,FECH,KIAA0141,DHX32,CHUK,CCT4,ETF1,HNRNPU,DEDD,GDI2,EDC3,ABHD4,ERCC5,DDX41,CCDC86,GRPEL1,FBXW11,C12orf23,FBXW7,CREB3,ASF1A…	38	FGF22,MDM2,COL4A5,PDGFA,WNT16,FGF14,HSP90AA1,BIRC5,CBLB,PIK3R5,COL4A1,CCNE2,ITGA3,FOS,CHUK,PIAS3,FGF16,BIRC7,SPI1,ARNT2,LAMB1,ITGA2,CTBP1,HHIP,TGFB1,AKT3,BCL2,GLI3,SUFU,WNT9B,VEGFA,LAMB3,RXRG,COL4A6,FZD3,CRK,RALB,MAPK3,	1	1.023	1.086	1.266	0.584	0.47	0.201	0.002
7000-8500	126	PIK3R5,LPHN2,TNFRSF19,ABCA5,PPIL1,COL4A1,PCMTD1,KIF23,PPP1R9A,ANO1,GAS8,CASZ1,GTF2E1,ELMO1,LRRC47,ZNF559,ACTA1,CLCN1,TUBA1B,MARK3,BTAF1,KIF1B,PI3,FBXW11,LAMB1,ALDH8A1,GNAS,PTPRG,CNTNAP5,LPAR4,HHIP,UBQLN2,NMD3,OR7D2,KCMF1,USP33,LPHN3,FAT4,KRTAP19-1,EYA4,GTPBP1,CA10,DYNC1I1,BAI3,SPATA17,ZNF492,TMEM106A,MME,BCL2,OXR1,GPR141,LYPLA1,CCT2,CD320,ZNF878,DNAH8,CDH12,WIPI1,HS3ST2,SIAH2,STK16,PLCL1,FES,LHFP…	138	MOG,ABCA5,GUSB,KRTAP19-2,SUCNR1,TIMM17B,CASZ1,PSIP1,RNF103,KL,BTAF1,MAP2K4,TMCO2,STX5,FBXW7,KLF5,DEFB113,DST,ZRANB1,IRX3,FAHD2B,ADAMTSL3,ERP44,MTO1,ZCCHC14,CASC5,MRPS31,ATL1,PTPRK,TOB1,ADNP2,KIF1C,PPP3CC,ADAM23,WDR33,ATF5,TBRG4,RNF139,KCNJ9,CNTLN,ARHGAP27,DYNC1I1,ANKRD2,SPATA17,ZNF492,CELA1,WAC,CDH24,FN3KRP,ZRANB2,HSDL1,NLRC5,COL9A2,GPR141,MALT1,ELL2,SUFU,PLA2G15,TTC3,GRPEL2,MXRA8,CXCR3,CCBE1,CNK…	120	KIAA0141,DHX32,CHUK,CCT4,ETF1,HNRNPU,DEDD,GDI2,EDC3,ABHD4,ERCC5,DDX41,CCDC86,GRPEL1,FBXW11,C12orf23,FBXW7,CREB3,ASF1A,HCCS,AFTPH,ERP44,CLPTM1L,DIDO1,CTBP1,ALKBH3,CHCHD7,KCMF1,CYB5R3,CXorf56,AGPAT3,BTF3,ENTPD4,AES,FARSB,ARIH1,HIBADH,ACBD5,ANKH,ELL2,FBXL6,COX4I1,CD320,GATAD2A,FYTTD1,COX19,AKR7A2,DDOST,DDX17,ATF7,DENND4A,ABHD12,HERC4,CSTF1,AP1G1,ISCU,CRK,BCL7B,C19orf70,ECHDC1,EHMT1,DDB1,EFTUD1,CDIPT…	37	PIK3R5,COL4A1,CCNE2,ITGA3,FOS,CHUK,PIAS3,FGF16,BIRC7,SPI1,ARNT2,LAMB1,ITGA2,CTBP1,HHIP,TGFB1,AKT3,BCL2,GLI3,SUFU,WNT9B,VEGFA,LAMB3,RXRG,COL4A6,FZD3,CRK,RALB,MAPK3,RAC1,FGF18,CCNE1,FGF19,RAC2,TGFB2,CDKN2A,RALGDS,	0.977	1.094	1.086	1.195	0.693	0.176	0.201	0.016
7500-9000	129	FAT4,KRTAP19-1,EYA4,GTPBP1,CA10,DYNC1I1,BAI3,SPATA17,ZNF492,TMEM106A,MME,BCL2,OXR1,GPR141,LYPLA1,CCT2,CD320,ZNF878,DNAH8,CDH12,WIPI1,HS3ST2,SIAH2,STK16,PLCL1,FES,LHFPL1,GNA13,KLHL4,CACNG3,LGALS3BP,ZFR,NUBP2,SGCG,CALD1,PROX1,ADAM9,RAB13,BHMT,SUSD1,KRT84,MAPK3,B4GALT6,NTNG1,MTMR12,ZNF844,GLRA2,NDFIP1,GFAP,CDH18,RALYL,TM2D3,LDB2,DCAF11,MIPEP,PDE3B,CPB1,CHIC2,RAC1,MDGA2,FBXO22,ROBO2,IP6K1,SHB,KLHL17,…	141	ADAM23,WDR33,ATF5,TBRG4,RNF139,KCNJ9,CNTLN,ARHGAP27,DYNC1I1,ANKRD2,SPATA17,ZNF492,CELA1,WAC,CDH24,FN3KRP,ZRANB2,HSDL1,NLRC5,COL9A2,GPR141,MALT1,ELL2,SUFU,PLA2G15,TTC3,GRPEL2,MXRA8,CXCR3,CCBE1,CNKSR3,MOAP1,DENND4A,RXRG,HERC4,PLCL1,STAG2,GNA13,SPTAN1,ZNF140,ZNF768,NFE2,RPTN,LCE5A,DOCK11,AMOTL1,FXR1,AMZ1,NR3C1,USP40,MAGED1,TCEB3CL,E2F5,PCSK6,ARHGAP5,CPB1,SUZ12,DNM1L,EPS8,NCOA2,LIMCH1,FBXL19,SENP7,SH…	131	CYB5R3,CXorf56,AGPAT3,BTF3,ENTPD4,AES,FARSB,ARIH1,HIBADH,ACBD5,ANKH,ELL2,FBXL6,COX4I1,CD320,GATAD2A,FYTTD1,COX19,AKR7A2,DDOST,DDX17,ATF7,DENND4A,ABHD12,HERC4,CSTF1,AP1G1,ISCU,CRK,BCL7B,C19orf70,ECHDC1,EHMT1,DDB1,EFTUD1,CDIPT,CUTA,CNOT7,COX7A2L,CCT3,COASY,EIF3I,AHSA1,EED,FLOT1,DNAJC2,FARS2,GOLT1B,BOD1,GLE1,AKT1S1,DCAF11,KIAA0391,ARHGAP5,DR1,CRADD,EIF2B3,DNM1L,ARHGDIA,BNIP2,FBXO22,BRF2,IP6K1,ALKBH5…	27	TGFB1,AKT3,BCL2,GLI3,SUFU,WNT9B,VEGFA,LAMB3,RXRG,COL4A6,FZD3,CRK,RALB,MAPK3,RAC1,FGF18,CCNE1,FGF19,RAC2,TGFB2,CDKN2A,RALGDS,HRAS,FGFR3,FADD,PTK2,TCF7L2,	1.008	1.109	1.086	0.875	0.546	0.132	0.201	0.963
8000-9500	117	PROX1,ADAM9,RAB13,BHMT,SUSD1,KRT84,MAPK3,B4GALT6,NTNG1,MTMR12,ZNF844,GLRA2,NDFIP1,GFAP,CDH18,RALYL,TM2D3,LDB2,DCAF11,MIPEP,PDE3B,CPB1,CHIC2,RAC1,MDGA2,FBXO22,ROBO2,IP6K1,SHB,KLHL17,TRIM23,KLHL9,ZDHHC6,CD5L,METTL3,FGF19,BCL7A,NSMCE1,TRIM67,ASCC3,RIC8B,GLRA1,FAM19A1,ZBTB37,PDE1B,KIF25,P2RY8,SPTA1,FOXK1,MYO3A,CLIP3,HNRNPUL2,DOCK7,STXBP6,HARS2,HRAS,NAPSA,SHPRH,FGFR3,PDHA2,COL3A1,MGAT4C,HIST1H2BF,KLK1…	142	LCE5A,DOCK11,AMOTL1,FXR1,AMZ1,NR3C1,USP40,MAGED1,TCEB3CL,E2F5,PCSK6,ARHGAP5,CPB1,SUZ12,DNM1L,EPS8,NCOA2,LIMCH1,FBXL19,SENP7,SHB,TMEM44,TRIM23,SPRED1,TMEM70,PXMP2,KCNIP4,SPG11,HTN1,TBC1D1,ZNF800,EIF1,FOXA1,MSX1,HERC1,TP53BP1,RIC8B,SLC48A1,SDC4,SOBP,CRLS1,TAS1R3,FAM19A1,SF3B4,HAPLN4,CDKN2A,ACY1,MXI1,RBM15,NDUFA5,API5,SLTM,TBC1D12,CTSF,PTPN12,ADAMTSL5,CHIT1,HNRNPUL2,TTK,RAB40C,ARHGEF6,TAF3,TPX2,MGAT…	132	CCT3,COASY,EIF3I,AHSA1,EED,FLOT1,DNAJC2,FARS2,GOLT1B,BOD1,GLE1,AKT1S1,DCAF11,KIAA0391,ARHGAP5,DR1,CRADD,EIF2B3,DNM1L,ARHGDIA,BNIP2,FBXO22,BRF2,IP6K1,ALKBH5,IARS2,EID2,DERL1,DYNLRB1,EIF3H,EIF1,ATP6V0E1,ADSL,ASCC3,HINFP,BSG,DPP7,CRLS1,G3BP1,EEF1E1,CENPT,API5,HIGD1A,DPH1,GANAB,HNRNPUL2,CDK9,E4F1,FBXO18,DENR,FCF1,C16orf62,C21orf59,HARS2,CCDC149,HERPUD1,KCTD21,ANKRD17,CXXC1,FTSJ3,FADD,AP3M1,CTDSP2,DLS…	19	RALB,MAPK3,RAC1,FGF18,CCNE1,FGF19,RAC2,TGFB2,CDKN2A,RALGDS,HRAS,FGFR3,FADD,PTK2,TCF7L2,WNT2B,ARAF,RAC3,CTNNB1,	0.898	1.094	1.094	0.594	0.931	0.176	0.176	1
8500-10000	108	PDE1B,KIF25,P2RY8,SPTA1,FOXK1,MYO3A,CLIP3,HNRNPUL2,DOCK7,STXBP6,HARS2,HRAS,NAPSA,SHPRH,FGFR3,PDHA2,COL3A1,MGAT4C,HIST1H2BF,KLK15,MARCO,IDH2,ZNF845,UBL3,NETO1,ZNF568,HMCN1,COMMD4,MRPL49,ZFP91,DYNC1LI2,CATSPERB,CDCA7L,BATF3,POGZ,DOK5,CSNK1G1,LCN2,CHD9,CUL3,HECTD1,SSBP2,FRG2B,PTOV1,CSGALNACT2,HTR1B,PPP2CB,CHRNA4,GLRB,GRXCR1,ANKDD1A,EZH1,MAP4K4,PTPRF,RPIA,LSM11,EXOC1,AMDHD1,PPP2R3B,RNF5,GRIK3,SCN5A,P…	130	CDKN2A,ACY1,MXI1,RBM15,NDUFA5,API5,SLTM,TBC1D12,CTSF,PTPN12,ADAMTSL5,CHIT1,HNRNPUL2,TTK,RAB40C,ARHGEF6,TAF3,TPX2,MGAT4C,FADD,IRF1,SRPX2,IDH2,ZNF568,HMCN1,ZDHHC13,CLASP2,DEGS1,KLHL31,DYNC1LI2,AGPAT2,NKX6-1,BRCC3,PLEKHM3,PTK2,POGZ,SLC16A10,CSNK1G1,DACH1,CHD9,CUL3,RGS12,HECTD1,ALDOB,MARK2,ZMAT1,TRIM72,CCAR1,PDS5B,TCF7L2,TNPO1,GRXCR1,PGAP1,DNMT3A,CCDC120,MAP4K4,THRAP3,FAT1,TBC1D19,PDE3A,ADPGK,ABTB1,P…	132	G3BP1,EEF1E1,CENPT,API5,HIGD1A,DPH1,GANAB,HNRNPUL2,CDK9,E4F1,FBXO18,DENR,FCF1,C16orf62,C21orf59,HARS2,CCDC149,HERPUD1,KCTD21,ANKRD17,CXXC1,FTSJ3,FADD,AP3M1,CTDSP2,DLST,KIAA0232,DEGS1,C6orf136,ENTPD6,ILF2,INO80B,DNTTIP1,BNIP1,CPSF7,JTB,GRAMD4,BRPF1,IRAK1,FBXO42,FAM120A,EIF2AK1,C2orf47,EFTUD2,AP1M1,ARHGEF11,CSGALNACT2,EIF3M,C7orf49,CCAR1,DHRS7B,GTF2A1,CISD3,DHRS12,ARMCX3,FKRP,GTF2H5,ATP6V0D1,EXOC1,…	21	TGFB2,CDKN2A,RALGDS,HRAS,FGFR3,FADD,PTK2,TCF7L2,WNT2B,ARAF,RAC3,CTNNB1,TCEB1,GSTP1,BAD,COL4A2,DAPK1,MAP2K2,APC,CCND1,HIF1A,	0.797	0.961	1.055	0.664	0.997	0.757	0.324	1
9000-10500	108	CUL3,HECTD1,SSBP2,FRG2B,PTOV1,CSGALNACT2,HTR1B,PPP2CB,CHRNA4,GLRB,GRXCR1,ANKDD1A,EZH1,MAP4K4,PTPRF,RPIA,LSM11,EXOC1,AMDHD1,PPP2R3B,RNF5,GRIK3,SCN5A,PEX5L,NADK,SMOC2,CHD1,BCAS3,ATAD1,KRT6B,CTNNB1,GRID1,NELL2,GNA15,ZNF76,MR1,SPOCK1,CACNA1H,DMXL2,DNAJB5,SDC2,COL22A1,KPNA4,ONECUT1,RPS6KA5,CAPN5,KIAA1109,ARHGAP19,CAPN3,DNAH7,ATP6V0A4,ZNF208,GSTO2,PSMA3,NRXN3,MYH6,ERO1LB,ATP1A2,PCK1,RSRC1,AGTPBP1,CLPS,…	141	CUL3,RGS12,HECTD1,ALDOB,MARK2,ZMAT1,TRIM72,CCAR1,PDS5B,TCF7L2,TNPO1,GRXCR1,PGAP1,DNMT3A,CCDC120,MAP4K4,THRAP3,FAT1,TBC1D19,PDE3A,ADPGK,ABTB1,PHEX,NOTCH2NL,DDX3X,CCRL1,ARAF,USP29,HPS1,MGA,AGFG2,CTNND1,DSEL,FAM19A2,SENP6,NAMPT,KBTBD4,CFI,SAAL1,ANXA7,BAP1,AASDH,ISOC2,ZNF234,GGNBP2,PKN2,NQO1,DDX5,G2E3,POLR2D,SETDB2,NELL2,SNAPC1,NRXN2,TMEM30A,PDE6A,SGMS2,PYCARD,PAQR6,CUL4B,APPBP2,CACNA1H,DMXL2,MKL2,GA…	123	FBXO42,FAM120A,EIF2AK1,C2orf47,EFTUD2,AP1M1,ARHGEF11,CSGALNACT2,EIF3M,C7orf49,CCAR1,DHRS7B,GTF2A1,CISD3,DHRS12,ARMCX3,FKRP,GTF2H5,ATP6V0D1,EXOC1,CWC15,CRTC2,ARL5A,FBXO6,DDX3X,HSD17B10,ARAF,DNLZ,HPS1,CTNND1,DCAF7,KBTBD4,C11orf31,ICT1,CTNNBIP1,FAM114A2,C10orf2,ANXA7,DCAF10,CEBPZ,BAP1,ABCF3,ISOC2,GGNBP2,APTX,ACOX3,ATAD1,GPATCH4,COPA,CTNNB1,B4GALT3,KHDRBS1,AP3B1,AGPAT6,EIF3A,FBXW2,CUL4B,CSRP2BP,CCNG1…	25	TCF7L2,WNT2B,ARAF,RAC3,CTNNB1,TCEB1,GSTP1,BAD,COL4A2,DAPK1,MAP2K2,APC,CCND1,HIF1A,APPL1,HDAC2,BRCA2,RALA,KITLG,HGF,FGF10,CKS1B,GSK3B,PDGFB,BRAF,	0.844	1.094	1.086	0.703	0.986	0.176	0.201	1
9500-11000	119	SMOC2,CHD1,BCAS3,ATAD1,KRT6B,CTNNB1,GRID1,NELL2,GNA15,ZNF76,MR1,SPOCK1,CACNA1H,DMXL2,DNAJB5,SDC2,COL22A1,KPNA4,ONECUT1,RPS6KA5,CAPN5,KIAA1109,ARHGAP19,CAPN3,DNAH7,ATP6V0A4,ZNF208,GSTO2,PSMA3,NRXN3,MYH6,ERO1LB,ATP1A2,PCK1,RSRC1,AGTPBP1,CLPS,SHANK1,SPACA3,HOOK3,MUC7,VDR,MYH7,PDYN,PAPSS1,ANKRD30A,MFGE8,MYL10,KRT13,RIMS3,PAN3,SGPP2,PCSK9,IGSF1,BUB3,KRTAP4-11,ASAP1,ACSM2B,FAM8A1,GJB3,SELP,KCNV1,SIX6,R…	138	GGNBP2,PKN2,NQO1,DDX5,G2E3,POLR2D,SETDB2,NELL2,SNAPC1,NRXN2,TMEM30A,PDE6A,SGMS2,PYCARD,PAQR6,CUL4B,APPBP2,CACNA1H,DMXL2,MKL2,GALR3,COL4A2,TTPAL,AOAH,CPEB2,NEK9,CYBB,APC,BRCA1,FZR1,ENTPD2,TMCO6,MRPL24,SYTL2,ZCCHC11,CCL2,ERO1LB,RSRC1,TTC18,FUBP1,SHANK1,ZMYM2,MARCKSL1,DOPEY1,EIF3J,SEC13,CHD8,C1QA,DNAJC16,MBD2,ZFHX3,TULP4,PLOD3,KIF13A,ERBB2IP,PAN3,HDAC2,ZFAND1,BRCA2,RHOXF2,VPS13A,GGCT,IGSF1,DOCK6,SLC…	116	GGNBP2,APTX,ACOX3,ATAD1,GPATCH4,COPA,CTNNB1,B4GALT3,KHDRBS1,AP3B1,AGPAT6,EIF3A,FBXW2,CUL4B,CSRP2BP,CCNG1,ABCB7,BAD,AASDHPPT,EXOSC7,AKTIP,EIF4G1,DNAJC17,ESF1,C12orf5,ALKBH2,EIF3G,CAPN1,FZR1,IPO8,GNS,GTPBP5,IARS,DNAJC8,HEMK1,DFFA,CTTN,ATP6V1F,ADCK2,C17orf49,FUBP1,GPS1,CSNK1D,IDH3G,EFR3A,DHX33,COPS5,EIF3J,ENOPH1,ATP5A1,CHD8,ENY2,ERLEC1,BTD,HDAC2,GGCT,ITGB1BP1,EDC4,BUB3,CD99L2,FAM8A1,BECN1,ATP5L,FAM1…	34	CTNNB1,TCEB1,GSTP1,BAD,COL4A2,DAPK1,MAP2K2,APC,CCND1,HIF1A,APPL1,HDAC2,BRCA2,RALA,KITLG,HGF,FGF10,CKS1B,GSK3B,PDGFB,BRAF,CSF2RA,LEF1,ITGA6,MSH3,LAMA5,SHH,TRAF5,EPAS1,SMO,TRAF1,MYC,ITGB1,WNT8A,	0.961	1.078	1.008	1.023	0.757	0.229	0.546	0.47
10000-11500	127	ERO1LB,ATP1A2,PCK1,RSRC1,AGTPBP1,CLPS,SHANK1,SPACA3,HOOK3,MUC7,VDR,MYH7,PDYN,PAPSS1,ANKRD30A,MFGE8,MYL10,KRT13,RIMS3,PAN3,SGPP2,PCSK9,IGSF1,BUB3,KRTAP4-11,ASAP1,ACSM2B,FAM8A1,GJB3,SELP,KCNV1,SIX6,RFX6,ACBD3,KCNIP2,ANO4,CHMP2A,PITX1,HGF,EFNA5,EFCAB6,EML5,PDE7B,XPR1,DCT,RBM39,UBR5,OR2K2,CYP4V2,BRAF,OSBPL6,MYF6,MIB1,TNFSF14,RBBP7,LMBRD2,WBP4,EBF2,RAB3IP,TRPM7,HTR2C,SLC4A5,PTER,MSH3,BMP3,MLANA,ZNF625…	143	ERO1LB,RSRC1,TTC18,FUBP1,SHANK1,ZMYM2,MARCKSL1,DOPEY1,EIF3J,SEC13,CHD8,C1QA,DNAJC16,MBD2,ZFHX3,TULP4,PLOD3,KIF13A,ERBB2IP,PAN3,HDAC2,ZFAND1,BRCA2,RHOXF2,VPS13A,GGCT,IGSF1,DOCK6,SLC44A3,TNRC18,CD99L2,TSPYL2,ZNRF3,SELP,FAM160A2,MED6,ZMYM3,RABEP2,TMED10,RNPEP,RPL22,KCNIP2,NEO1,NOXA1,SEC24D,PHTF1,WIPF3,KRTAP21-2,HGF,EML5,SNAP29,IRF6,NF2,DCT,UBR5,SFMBT1,GSK3B,CYP4V2,NIT1,ABL2,FAM175A,SOX9,SESTD1,ARFGA…	110	DNAJC8,HEMK1,DFFA,CTTN,ATP6V1F,ADCK2,C17orf49,FUBP1,GPS1,CSNK1D,IDH3G,EFR3A,DHX33,COPS5,EIF3J,ENOPH1,ATP5A1,CHD8,ENY2,ERLEC1,BTD,HDAC2,GGCT,ITGB1BP1,EDC4,BUB3,CD99L2,FAM8A1,BECN1,ATP5L,FAM160A2,ACOX1,ACBD3,CHMP2A,ARCN1,CCT7,CNIH4,AKR1A1,DCTN5,IRGQ,GSK3B,FAM50B,CSNK2B,CIAO1,FNTB,HEXDC,ETFA,FTO,ARFGAP3,GRIPAP1,ERCC2,CBX5,AAAS,ADCK4,EIF3K,KHSRP,ARL6IP4,INSIG2,HNRNPH2,HADH,ATF6,HUS1,CLOCK,DDX56,C2orf…	36	CCND1,HIF1A,APPL1,HDAC2,BRCA2,RALA,KITLG,HGF,FGF10,CKS1B,GSK3B,PDGFB,BRAF,CSF2RA,LEF1,ITGA6,MSH3,LAMA5,SHH,TRAF5,EPAS1,SMO,TRAF1,MYC,ITGB1,WNT8A,NTRK1,PRKCG,MMP9,PIK3CG,BIRC8,IKBKG,MMP1,RBX1,COL4A4,FGF3,	1.016	1.164	1	1.125	0.508	0.038	0.584	0.096
10500-12000	127	RFX6,ACBD3,KCNIP2,ANO4,CHMP2A,PITX1,HGF,EFNA5,EFCAB6,EML5,PDE7B,XPR1,DCT,RBM39,UBR5,OR2K2,CYP4V2,BRAF,OSBPL6,MYF6,MIB1,TNFSF14,RBBP7,LMBRD2,WBP4,EBF2,RAB3IP,TRPM7,HTR2C,SLC4A5,PTER,MSH3,BMP3,MLANA,ZNF625,LAT2,HLCS,NENF,ZNF521,ZNF81,PRRX1,GLT8D2,MYEF2,ATP12A,GH2,TMTC2,GRIA2,CACNA1C,FBN2,MEF2C,BEND5,SMO,CKMT1A,SF3B1,ZIM3,MYC,CACHD1,GPM6A,GLRA3,NDUFS2,SLBP,PSMD12,MYH10,TDRD7,SPOP,TBR1,TIGD4,FLRT2,EN…	140	RNPEP,RPL22,KCNIP2,NEO1,NOXA1,SEC24D,PHTF1,WIPF3,KRTAP21-2,HGF,EML5,SNAP29,IRF6,NF2,DCT,UBR5,SFMBT1,GSK3B,CYP4V2,NIT1,ABL2,FAM175A,SOX9,SESTD1,ARFGAP3,MGEA5,MIB1,LMBRD2,WBP4,EBF2,KHSRP,ARL6IP4,TCF12,B2M,TACR1,NYX,DEFB115,HNRNPH2,MSH3,ATP8B4,PCGF5,ASPN,HNF1A,CLOCK,PROM1,TWIST1,TTYH1,PRB3,GPRASP1,RERE,RTN4IP1,DDX10,GPSM2,NUCKS1,MYEF2,MYBL1,NPM1,LYRM5,NUP205,ATAD5,SIGLEC15,SPAG1,LRPPRC,GPM6A,NEURL2,…	122	ACOX1,ACBD3,CHMP2A,ARCN1,CCT7,CNIH4,AKR1A1,DCTN5,IRGQ,GSK3B,FAM50B,CSNK2B,CIAO1,FNTB,HEXDC,ETFA,FTO,ARFGAP3,GRIPAP1,ERCC2,CBX5,AAAS,ADCK4,EIF3K,KHSRP,ARL6IP4,INSIG2,HNRNPH2,HADH,ATF6,HUS1,CLOCK,DDX56,C2orf74,FAF2,C6orf57,EIF3B,DDX10,ABHD10,FASTKD2,CLK3,C2orf69,GEMIN7,FAM108B1,ATG3,C8orf76,ACSF3,ACBD6,ECSIT,HSPA9,CLCN3,ITGB1,AUH,DNAJC19,DHX29,DPAGT1,HIGD2A,GABARAPL2,GFM1,CYHR1,HNRNPR,HSD17B12,DGCR…	38	HGF,FGF10,CKS1B,GSK3B,PDGFB,BRAF,CSF2RA,LEF1,ITGA6,MSH3,LAMA5,SHH,TRAF5,EPAS1,SMO,TRAF1,MYC,ITGB1,WNT8A,NTRK1,PRKCG,MMP9,PIK3CG,BIRC8,IKBKG,MMP1,RBX1,COL4A4,FGF3,CTNNA2,RALBP1,PTENP1,ZBTB16,PIAS4,E2F1,CKS2,PPARG,CASP8,	0.891	1.109	1	1.234	0.944	0.132	0.584	0.005
11000-12500	127	PRRX1,GLT8D2,MYEF2,ATP12A,GH2,TMTC2,GRIA2,CACNA1C,FBN2,MEF2C,BEND5,SMO,CKMT1A,SF3B1,ZIM3,MYC,CACHD1,GPM6A,GLRA3,NDUFS2,SLBP,PSMD12,MYH10,TDRD7,SPOP,TBR1,TIGD4,FLRT2,ENOX1,MBOAT2,FOXG1,C1QL3,GAL,SF1,KCNMB4,MMP1,ADRA1B,PPFIA2,NCF1,RASSF2,KLHL5,DHX15,ASTN1,GRM1,ATP8A2,ZBTB7C,HS3ST6,ARF4,ZBTB41,RBX1,TRIM41,FAM172A,CSNK1E,USP32,SUV420H1,TCF4,FUT3,CDCA4,MSRB2,BCL2L11,CMAS,DMC1,ANAPC1,PTPN3,SMC4,COPB1,S…	131	DDX10,GPSM2,NUCKS1,MYEF2,MYBL1,NPM1,LYRM5,NUP205,ATAD5,SIGLEC15,SPAG1,LRPPRC,GPM6A,NEURL2,RBM26,CHD3,PARP2,HIGD2A,ERRFI1,CYLD,TBR1,LIMD2,LGR4,TIGD4,EME2,RNF43,RBM27,RASSF7,ITFG1,HOXB6,ETV3,EMG1,ZBTB11,SF1,OCIAD2,HOXD8,FAM73B,DHX15,BRD7,ADC,TMCC1,F8,NRK,RBX1,MYO1A,ARID4B,SLC23A2,EFCAB7,MRPL51,PTHLH,ZNF365,POLA2,PEX13,TCF4,AADACL3,CEL,ATG5,ITPR2,MED17,CMAS,LRRC58,PTPN3,SMC4,KLRG1,NSD1,RIC3,EPB41L4A…	119	EIF3B,DDX10,ABHD10,FASTKD2,CLK3,C2orf69,GEMIN7,FAM108B1,ATG3,C8orf76,ACSF3,ACBD6,ECSIT,HSPA9,CLCN3,ITGB1,AUH,DNAJC19,DHX29,DPAGT1,HIGD2A,GABARAPL2,GFM1,CYHR1,HNRNPR,HSD17B12,DGCR14,C7orf50,ITFG1,GRINA,EMG1,BRD4,FAM73B,CDK2AP1,DHX15,BRD7,EAPP,DRAM2,CRY2,INF2,GHDC,IDH3B,FBXW4,AKAP8,DCUN1D4,COQ4,ATG5,ICMT,COQ10B,CLCN7,CMAS,C4orf52,CEP57,COPB1,EXOSC1,FAM192A,GSR,COPS3,HSD17B4,CARKD,DERL2,CNOT3,KBTBD7…	40	TRAF5,EPAS1,SMO,TRAF1,MYC,ITGB1,WNT8A,NTRK1,PRKCG,MMP9,PIK3CG,BIRC8,IKBKG,MMP1,RBX1,COL4A4,FGF3,CTNNA2,RALBP1,PTENP1,ZBTB16,PIAS4,E2F1,CKS2,PPARG,CASP8,E2F2,FASLG,TRAF4,WNT1,BMP4,EGLN3,PTEN,MTOR,IGF1,LAMC3,ACVR1B,MSH6,CDK6,PGF,	0.828	1.133	1.016	1.266	0.992	0.081	0.508	0.002
11500-13000	127	ASTN1,GRM1,ATP8A2,ZBTB7C,HS3ST6,ARF4,ZBTB41,RBX1,TRIM41,FAM172A,CSNK1E,USP32,SUV420H1,TCF4,FUT3,CDCA4,MSRB2,BCL2L11,CMAS,DMC1,ANAPC1,PTPN3,SMC4,COPB1,SCN10A,IFT172,SLC22A15,E2F1,KIF21A,CPSF6,XYLT1,AAGAB,SPAM1,LNX2,AMPD1,ZC3HC1,ITIH5,CACNB4,GRID2,SH3GL3,KCNQ2,ZNF430,EPHA7,YIPF4,TES,EIF4ENIF1,GPC6,TXNL1,MORC4,MYH2,CHRDL1,SH2D1A,DARC,PRKAR1A,RNF5,MAP3K13,PIWIL1,FRMD7,MYO1D,MTOR,OLFM3,HAUS6,PTPRM,ZNF…	122	TMCC1,F8,NRK,RBX1,MYO1A,ARID4B,SLC23A2,EFCAB7,MRPL51,PTHLH,ZNF365,POLA2,PEX13,TCF4,AADACL3,CEL,ATG5,ITPR2,MED17,CMAS,LRRC58,PTPN3,SMC4,KLRG1,NSD1,RIC3,EPB41L4A,VPS52,CNOT3,KBTBD7,EOMES,ASPHD1,SCIN,EPS8L2,MAP3K12,MAZ,USP9Y,JMJD1C,PCBP2,TSG101,EVI2A,LNX2,PBRM1,FGFBP1,CACNB4,SPRED2,MKI67,CASP8,TIGD7,EME1,SLC9A3R1,EIF4ENIF1,ALG12,MORC4,STK19,HEPACAM2,MGAT2,KCNT2,NTN5,CHRDL1,TRAF4,ZFYVE9,TLE1,WNT1,GCC…	109	EAPP,DRAM2,CRY2,INF2,GHDC,IDH3B,FBXW4,AKAP8,DCUN1D4,COQ4,ATG5,ICMT,COQ10B,CLCN7,CMAS,C4orf52,CEP57,COPB1,EXOSC1,FAM192A,GSR,COPS3,HSD17B4,CARKD,DERL2,CNOT3,KBTBD7,HIVEP1,CCNY,DDX42,CPSF6,CPSF2,HAUS3,AAGAB,HNRNPA0,ITFG3,AKIRIN1,EXOSC2,CTNNBL1,C3orf58,GTF3C1,CLP1,GTF2H1,HDHD3,AGPS,DDX54,CCNL2,GLI4,DUSP11,BCAP29,ACAP3,INTS1,EIF4E2,CHKB,ATF1,ATP5C1,ERO1L,DCTN4,CD164,FDFT1,CNIH,COX15,CORO1C,ASB6,GLTP,…	33	RBX1,COL4A4,FGF3,CTNNA2,RALBP1,PTENP1,ZBTB16,PIAS4,E2F1,CKS2,PPARG,CASP8,E2F2,FASLG,TRAF4,WNT1,BMP4,EGLN3,PTEN,MTOR,IGF1,LAMC3,ACVR1B,MSH6,CDK6,PGF,DAPK2,FZD5,FGF13,WNT8B,TGFA,TGFBR1,PDGFRA,	0.906	1.055	1.008	1.094	0.917	0.324	0.546	0.176
12000-13500	132	SPAM1,LNX2,AMPD1,ZC3HC1,ITIH5,CACNB4,GRID2,SH3GL3,KCNQ2,ZNF430,EPHA7,YIPF4,TES,EIF4ENIF1,GPC6,TXNL1,MORC4,MYH2,CHRDL1,SH2D1A,DARC,PRKAR1A,RNF5,MAP3K13,PIWIL1,FRMD7,MYO1D,MTOR,OLFM3,HAUS6,PTPRM,ZNF385B,RYR2,BAMBI,TFAP2D,GFI1B,B3GALNT1,CXXC5,PGAP2,ST6GAL2,CBLN1,DNAJB9,LHCGR,OTOP2,BTBD11,DNAJB13,HIST1H3B,EIF5A,BCLAF1,SNRPD3,SEMA6C,B3GALT2,ADAM29,CD226,SYNCRIP,TMPRSS11F,VNN1,MMAA,CEP135,KIRREL,PPM1E,…	127	JMJD1C,PCBP2,TSG101,EVI2A,LNX2,PBRM1,FGFBP1,CACNB4,SPRED2,MKI67,CASP8,TIGD7,EME1,SLC9A3R1,EIF4ENIF1,ALG12,MORC4,STK19,HEPACAM2,MGAT2,KCNT2,NTN5,CHRDL1,TRAF4,ZFYVE9,TLE1,WNT1,GCC2,PRKAR1A,MSX2,SPAG9,MAP3K13,STIP1,RANBP3L,SLITRK4,PTEN,RAI14,MKRN1,CD164,CNIH,CBLN3,FAAH,UBXN11,SLC30A1,TBL1XR1,ACVR1B,TAS2R50,ABCB6,NONO,SLC12A6,BTBD11,DNAJB13,NFATC4,SLC7A13,SIVA1,YPEL2,LHFPL3,ZBTB44,PHF6,MMAA,IFNGR1,KI…	111	AKIRIN1,EXOSC2,CTNNBL1,C3orf58,GTF3C1,CLP1,GTF2H1,HDHD3,AGPS,DDX54,CCNL2,GLI4,DUSP11,BCAP29,ACAP3,INTS1,EIF4E2,CHKB,ATF1,ATP5C1,ERO1L,DCTN4,CD164,FDFT1,CNIH,COX15,CORO1C,ASB6,GLTP,CDC37,HAUS7,CAMTA1,ATP2C1,FAM32A,BAG4,IMP4,ACVR1B,CXXC5,DCTD,ASB1,EPN1,EBAG9,DNAJB9,EIF5A,BCLAF1,CCM2,ADK,COMMD10,IFNGR1,ARL8A,DOLK,CALCOCO2,FAHD1,EEF2,GOLGA1,ATF7IP,DUSP22,GTF3A,CUL5,DMAP1,FAF1,DCAKD,CCT5,GATAD2B,ASCC1…	34	PPARG,CASP8,E2F2,FASLG,TRAF4,WNT1,BMP4,EGLN3,PTEN,MTOR,IGF1,LAMC3,ACVR1B,MSH6,CDK6,PGF,DAPK2,FZD5,FGF13,WNT8B,TGFA,TGFBR1,PDGFRA,RASSF5,CDK2,BAX,WNT7B,ARNT,CASP3,EGF,RARA,LAMB4,STAT3,E2F3,	0.992	1.039	1.008	1.195	0.622	0.395	0.546	0.016
12500-14000	152	ZNF385B,RYR2,BAMBI,TFAP2D,GFI1B,B3GALNT1,CXXC5,PGAP2,ST6GAL2,CBLN1,DNAJB9,LHCGR,OTOP2,BTBD11,DNAJB13,HIST1H3B,EIF5A,BCLAF1,SNRPD3,SEMA6C,B3GALT2,ADAM29,CD226,SYNCRIP,TMPRSS11F,VNN1,MMAA,CEP135,KIRREL,PPM1E,ZNF266,ZNF180,REXO2,STAG1,GNG3,ZFP14,MRPL32,ERBB4,SLC30A9,MAGI2,PRSS35,PPP2R1A,DHTKD1,ITK,OOEP,CTNND2,NCAPH2,OR5I1,CDKL3,RGPD3,RUNDC3A,MCM7,UPF2,GABRA1,TGFA,RUVBL1,TMEM100,VANGL2,AFF2,ZBTB24,ZN…	126	UBXN11,SLC30A1,TBL1XR1,ACVR1B,TAS2R50,ABCB6,NONO,SLC12A6,BTBD11,DNAJB13,NFATC4,SLC7A13,SIVA1,YPEL2,LHFPL3,ZBTB44,PHF6,MMAA,IFNGR1,KIRREL,RPS6KA3,THUMPD3,ZDHHC4,RPL18,PLK1,NOP58,TMEM55A,ATF7IP,NOTUM,PNPLA7,NCAPH2,CDKL3,FAF1,MCM7,RALGAPB,PUS7,SLC39A7,MTHFD1L,DBP,SULT1C3,MBD1,EPN2,CTSK,MAP4K5,KEAP1,SMARCA4,KDM3A,UPB1,RAVER1,DNASE2B,ANKRD44,ASXL2,PLK2,CHRM3,FANCM,KIAA1009,STK11,CDK2,SUPT6H,BAX,TRIM27…	116	GLTP,CDC37,HAUS7,CAMTA1,ATP2C1,FAM32A,BAG4,IMP4,ACVR1B,CXXC5,DCTD,ASB1,EPN1,EBAG9,DNAJB9,EIF5A,BCLAF1,CCM2,ADK,COMMD10,IFNGR1,ARL8A,DOLK,CALCOCO2,FAHD1,EEF2,GOLGA1,ATF7IP,DUSP22,GTF3A,CUL5,DMAP1,FAF1,DCAKD,CCT5,GATAD2B,ASCC1,ASH2L,AIP,CTAGE5,CRNKL1,DYM,FAM120B,DIS3,DIS3L2,GTF3C2,CASP7,CISD2,ASNA1,BCAS2,C5orf15,C4orf3,GUK1,ARNT,BTBD2,CASP3,EIF5B,FAM136A,C3orf38,GOLGA2,GPAA1,COX6B1,GLYR1,INVS,FGFR1…	30	ACVR1B,MSH6,CDK6,PGF,DAPK2,FZD5,FGF13,WNT8B,TGFA,TGFBR1,PDGFRA,RASSF5,CDK2,BAX,WNT7B,ARNT,CASP3,EGF,RARA,LAMB4,STAT3,E2F3,SMAD4,MECOM,AKT2,WNT4,WNT9A,NRAS,FZD7,PLCG1,	1.148	1.047	0.992	0.945	0.056	0.358	0.622	0.814
13000-14500	147	MCM7,UPF2,GABRA1,TGFA,RUVBL1,TMEM100,VANGL2,AFF2,ZBTB24,ZNF367,FAM120B,PDGFRA,CAPSL,LETMD1,SAP30,TAS2R41,RECQL,PLK2,WBSCR17,LRP6,CASR,SUPT6H,WBSCR16,RAG2,EID3,KLK2,RAB7L1,ABCB1,NFATC3,ZDHHC17,ETNK2,POLE,RNPEPL1,POLR2C,CRYBB2,TUSC3,ENOX2,STAT3,STOML2,STARD7,FUBP3,PRICKLE1,CNOT4,COL14A1,OR4L1,COL21A1,GABRG1,CACNB2,ZNF442,PLCH2,RBM46,PRKAA2,LCP1,SBNO1,HCN2,LMLN,NUDT15,TPST2,PHF20L1,ATG16L1,CLEC4C,PI…	123	MCM7,RALGAPB,PUS7,SLC39A7,MTHFD1L,DBP,SULT1C3,MBD1,EPN2,CTSK,MAP4K5,KEAP1,SMARCA4,KDM3A,UPB1,RAVER1,DNASE2B,ANKRD44,ASXL2,PLK2,CHRM3,FANCM,KIAA1009,STK11,CDK2,SUPT6H,BAX,TRIM27,PPP1R13B,KIAA0430,CYP3A7,RAB22A,PRDX3,GOLGA2,SPCS1,TMCC2,AKAP9,NCOR1,TEX11,MYO1B,KRT222,SENP3,TFDP2,ELF1,CNOT4,PRIM1,PARD3B,GLG1,NIPBL,RUFY2,RFX5,USP15,MAP3K6,SPEF2,DDO,RBM46,NEU2,SBNO1,CRYZ,HOXD9,GINS1,PHF20L1,CLEC4C,EIF2…	117	CCT5,GATAD2B,ASCC1,ASH2L,AIP,CTAGE5,CRNKL1,DYM,FAM120B,DIS3,DIS3L2,GTF3C2,CASP7,CISD2,ASNA1,BCAS2,C5orf15,C4orf3,GUK1,ARNT,BTBD2,CASP3,EIF5B,FAM136A,C3orf38,GOLGA2,GPAA1,COX6B1,GLYR1,INVS,FGFR1OP2,AKAP9,DHPS,AARS2,BMS1,CDK5RAP1,DCTN3,BOLA3,BANF1,ATP6AP1,CDS2,CNOT4,FEN1,GLG1,EXD2,HAT1,CPSF4,DDX1,COG4,ATP5G2,DNAJC4,DRG2,ATG16L1,EIF2AK3,IWS1,GLCE,HAUS4,CGGBP1,DARS,ERGIC2,ARFGAP2,GLT8D1,C10orf76,DNTT…	27	TGFA,TGFBR1,PDGFRA,RASSF5,CDK2,BAX,WNT7B,ARNT,CASP3,EGF,RARA,LAMB4,STAT3,E2F3,SMAD4,MECOM,AKT2,WNT4,WNT9A,NRAS,FZD7,PLCG1,CASP9,TGFBR2,CSF2RA,PIK3CB,FGF21,	1.133	1.008	1	0.875	0.081	0.546	0.584	0.963
13500-15000	153	RNPEPL1,POLR2C,CRYBB2,TUSC3,ENOX2,STAT3,STOML2,STARD7,FUBP3,PRICKLE1,CNOT4,COL14A1,OR4L1,COL21A1,GABRG1,CACNB2,ZNF442,PLCH2,RBM46,PRKAA2,LCP1,SBNO1,HCN2,LMLN,NUDT15,TPST2,PHF20L1,ATG16L1,CLEC4C,PIKFYVE,BAZ2B,CFLAR,HNMT,MECOM,NLE1,KCNS2,CHST10,ANGPTL5,AQP5,CNGA2,ALDH1L2,NRAS,LY96,DCX,IGFBP1,PPT1,NRP2,ZFHX4,ZNF491,PCDH19,KPNA1,LIN28B,ADAMTS9,DIAPH1,ZNF33B,NDUFA9,LRP11,GBAS,DSPP,SEMG2,CCNJ,BRSK1,BMP…	121	NCOR1,TEX11,MYO1B,KRT222,SENP3,TFDP2,ELF1,CNOT4,PRIM1,PARD3B,GLG1,NIPBL,RUFY2,RFX5,USP15,MAP3K6,SPEF2,DDO,RBM46,NEU2,SBNO1,CRYZ,HOXD9,GINS1,PHF20L1,CLEC4C,EIF2AK3,BAZ2B,SMAD4,KDM3B,IWS1,OR2T35,MBD6,ZNF395,GLT8D1,GNPTAB,CNGA2,NRP2,ZNF292,TET3,ANKIB1,LIN28B,ZDHHC14,WWP1,CCPG1,DNAJA3,HEATR3,PPP1R3C,PRKCE,GATA3,A1BG,BRSK1,BMP5,USP22,MFRP,SAMD4A,RECK,COL11A1,PAPD4,KRTAP10-9,FOXA2,LUC7L3,TBC1D15,TRDN,T…	117	DHPS,AARS2,BMS1,CDK5RAP1,DCTN3,BOLA3,BANF1,ATP6AP1,CDS2,CNOT4,FEN1,GLG1,EXD2,HAT1,CPSF4,DDX1,COG4,ATP5G2,DNAJC4,DRG2,ATG16L1,EIF2AK3,IWS1,GLCE,HAUS4,CGGBP1,DARS,ERGIC2,ARFGAP2,GLT8D1,C10orf76,DNTTIP2,EI24,EEFSEC,HSPA4,HMOX2,HEXIM1,AP3S1,CD46,ATRN,C14orf166,CCPG1,DNAJA3,EXOC7,ANKRD28,GTF2F1,FKBP3,ANAPC2,CSTF2T,GTPBP10,CYFIP1,DNAJC3,CCNH,CASP9,GOLGB1,DNAJB12,EARS2,GTPBP4,HNRNPK,DCUN1D3,GPHN,C21orf3…	28	LAMB4,STAT3,E2F3,SMAD4,MECOM,AKT2,WNT4,WNT9A,NRAS,FZD7,PLCG1,CASP9,TGFBR2,CSF2RA,PIK3CB,FGF21,STK4,WNT10A,VEGFB,BMP2,JUN,MAPK1,AKT1,CBLC,GLI2,TCF7,TP53,KIT,	1.164	0.961	1	0.875	0.038	0.757	0.584	0.963
14000-15500	153	ZNF491,PCDH19,KPNA1,LIN28B,ADAMTS9,DIAPH1,ZNF33B,NDUFA9,LRP11,GBAS,DSPP,SEMG2,CCNJ,BRSK1,BMP5,AHCYL2,PLCG1,KCTD18,ZNF479,BICD1,ZNF32,TCEA2,FAM180A,HIST1H4E,ZNF561,GOLGB1,GABRB1,MDGA1,ITGB7,COL11A1,RBM42,ZNF697,CTNNAL1,14-Sep,MRPL18,CDH9,SHANK3,ZNF583,TRIO,TNRC6A,CBLL1,CLTCL1,PCBP4,LRCH2,GABRA2,KIAA1967,ADRBK2,KIF20B,EML3,RASGRP3,PGM5,PRPF8,RNF141,PCDH9,PIK3CB,SLC9A9,GNA14,COL1A2,SCUBE3,LRP1B,APPL…	119	TET3,ANKIB1,LIN28B,ZDHHC14,WWP1,CCPG1,DNAJA3,HEATR3,PPP1R3C,PRKCE,GATA3,A1BG,BRSK1,BMP5,USP22,MFRP,SAMD4A,RECK,COL11A1,PAPD4,KRTAP10-9,FOXA2,LUC7L3,TBC1D15,TRDN,TNRC6A,AMOT,NRIP1,TGFBR2,CENPL,PHF14,PPP4R1,PCDH10,KIAA1967,KIF20B,TMEM63A,FUT11,ANAPC4,SLC9A9,PRDX6,DUSP16,MYB,BARHL2,RFX7,ZFY,CRISPLD1,AP1S1,RASAL2,STK4,HOMEZ,MTX1,EPHA2,VEGFB,GTF2IRD2B,ABCF2,CDCP2,SWAP70,CRIPAK,JUN,NUDT19,KRTAP9-8,ZFP3…	120	HEXIM1,AP3S1,CD46,ATRN,C14orf166,CCPG1,DNAJA3,EXOC7,ANKRD28,GTF2F1,FKBP3,ANAPC2,CSTF2T,GTPBP10,CYFIP1,DNAJC3,CCNH,CASP9,GOLGB1,DNAJB12,EARS2,GTPBP4,HNRNPK,DCUN1D3,GPHN,C21orf33,BLOC1S1,FUK,ABCB10,ATP5S,IER3IP1,ARL1,ENSA,AZIN1,DDX18,CANT1,FXN,GPX4,CPD,AARS,FNDC3A,CHMP6,GPN3,DUSP16,APPL2,ATXN2,HSPA5,CAPNS1,CNNM3,DDX19B,CHPT1,CISD1,BAZ1B,ACOT9,HBS1L,ABCE1,ATPAF2,ABCF2,ANAPC13,COX5B,CRIPAK,GALNT1,FBX…	32	FZD7,PLCG1,CASP9,TGFBR2,CSF2RA,PIK3CB,FGF21,STK4,WNT10A,VEGFB,BMP2,JUN,MAPK1,AKT1,CBLC,GLI2,TCF7,TP53,KIT,RASSF1,TRAF2,MAX,CTNNA1,PIK3R2,JUP,JAK1,CDKN2A,LAMC1,STK36,WNT2,PTGS2,GRB2,	1.156	0.906	1.031	1.023	0.047	0.917	0.432	0.47
14500-16000	149	LRCH2,GABRA2,KIAA1967,ADRBK2,KIF20B,EML3,RASGRP3,PGM5,PRPF8,RNF141,PCDH9,PIK3CB,SLC9A9,GNA14,COL1A2,SCUBE3,LRP1B,APPL2,ATXN2,CRISPLD1,SIX1,PDHA1,GBP5,RLBP1,PRKCI,HK2,KIF18A,DNM3,HBS1L,KRTAP4-5,NCAM2,TLL1,BRD1,CSMD1,OBFC1,COX5B,JUN,CRIM1,TALDO1,GNAS,SRP72,MAPK1,SPATS2,LRP10,AKT1,RCN3,PPP2R5C,AARSD1,FBXO31,NDUFA8,KRTAP6-2,TCF7,CEACAM5,HRASLS,SMAP1,ARVCF,PON1,TMTC1,CASQ2,KIT,OXCT2,PNOC,SH3BGRL2,NIPA…	118	PPP4R1,PCDH10,KIAA1967,KIF20B,TMEM63A,FUT11,ANAPC4,SLC9A9,PRDX6,DUSP16,MYB,BARHL2,RFX7,ZFY,CRISPLD1,AP1S1,RASAL2,STK4,HOMEZ,MTX1,EPHA2,VEGFB,GTF2IRD2B,ABCF2,CDCP2,SWAP70,CRIPAK,JUN,NUDT19,KRTAP9-8,ZFP36L1,ID3,SIL1,LRIG3,MIOX,ING1,SETD2,ATP1B3,NOTCH1,ZC3H18,TOP1,GPR88,NDUFA8,BTG3,ZNF827,TECPR1,RPL5,TP53,NPS,CPA4,BCL9,NIPA2,TEAD1,BRE,PCNX,MPZ,TOP2B,CUX1,COPB2,PRKCD,PADI2,HNRPDL,FOSL2,SPOCK3,GJB1,CT…	122	CANT1,FXN,GPX4,CPD,AARS,FNDC3A,CHMP6,GPN3,DUSP16,APPL2,ATXN2,HSPA5,CAPNS1,CNNM3,DDX19B,CHPT1,CISD1,BAZ1B,ACOT9,HBS1L,ABCE1,ATPAF2,ABCF2,ANAPC13,COX5B,CRIPAK,GALNT1,FBXO11,GBA,HELZ,GPBP1L1,C6orf89,GHITM,DIABLO,ELP2,ING1,AKT1,DDB2,AARSD1,CBX3,BCAT2,BPGM,AK3,ILVBL,ATP5H,GOSR1,EDF1,HDGF,BRE,H2AFV,DAXX,HP1BP3,CUX1,COPB2,ADO,DARS2,HS1BP3,EIF4A3,ENDOG,HNRPDL,GOLPH3,HDAC3,ANP32B,ABHD13,GOSR2,CTNNA1,GFER,…	34	CSF2RA,PIK3CB,FGF21,STK4,WNT10A,VEGFB,BMP2,JUN,MAPK1,AKT1,CBLC,GLI2,TCF7,TP53,KIT,RASSF1,TRAF2,MAX,CTNNA1,PIK3R2,JUP,JAK1,CDKN2A,LAMC1,STK36,WNT2,PTGS2,GRB2,LAMB2,LAMC2,WNT5A,WNT10B,CCDC6,IKBKB,	1.109	0.914	1.016	1.094	0.132	0.901	0.508	0.176
15000-16500	139	AARSD1,FBXO31,NDUFA8,KRTAP6-2,TCF7,CEACAM5,HRASLS,SMAP1,ARVCF,PON1,TMTC1,CASQ2,KIT,OXCT2,PNOC,SH3BGRL2,NIPA2,PHOX2A,PCNX,TOX,NDST3,TOP2B,MYOZ2,TARS,SHISA3,ZNF676,TBX18,GABRA6,CNTN6,MYO9A,HDAC3,ABHD13,SULT1C4,SPOCK3,DOK6,MAX,DIAPH2,RAB3GAP1,GFER,RGS7,SCNN1B,PIK3R2,CSMD3,PGS1,NR4A2,TUBA3C,NARS2,OR5M3,TMEM151A,APLP2,DIRC2,AHR,TAF1,FNBP1L,PPT2,RNF220,SLC1A3,JAKMIP2,TNN,LRBA,NDUFS5,CAST,EPHA6,SEZ6L,BT…	118	NOTCH1,ZC3H18,TOP1,GPR88,NDUFA8,BTG3,ZNF827,TECPR1,RPL5,TP53,NPS,CPA4,BCL9,NIPA2,TEAD1,BRE,PCNX,MPZ,TOP2B,CUX1,COPB2,PRKCD,PADI2,HNRPDL,FOSL2,SPOCK3,GJB1,CTNNA1,NBEA,TOR1AIP1,CSMD3,FAM111B,RGPD4,STRA8,METTL1,CCDC47,DUSP6,TMEM131,ALPL,JAK1,CDKN2A,BCKDHB,IRF2BP1,PLAC4,TSC2,GDPD3,USP1,LRBA,MED1,ACSL3,TLR9,ARID4A,SENP8,CERK,PELI3,KLHL15,PSKH1,CCL8,ATR,CSNK2A1,MICAL1,COL8A2,NRBP2,DALRD3,VAMP1,FSIP2,CO…	121	DDB2,AARSD1,CBX3,BCAT2,BPGM,AK3,ILVBL,ATP5H,GOSR1,EDF1,HDGF,BRE,H2AFV,DAXX,HP1BP3,CUX1,COPB2,ADO,DARS2,HS1BP3,EIF4A3,ENDOG,HNRPDL,GOLPH3,HDAC3,ANP32B,ABHD13,GOSR2,CTNNA1,GFER,COMMD5,AP2S1,GSPT1,ABCD3,CLPTM1,CCDC47,DIRC2,DGCR6L,ERI3,JAK1,C22orf28,IRF2BP1,CTSA,C12orf44,CCBL1,DUT,EIF2A,ACSL3,CHMP4B,CUL4A,CERK,ACTR1A,DHX38,GPR108,ATP5J,CARS2,CLTB,DALRD3,GNPAT,COPS2,HNRNPA2B1,ELAVL1,CAPZB,CHERP,INTS3,…	32	CBLC,GLI2,TCF7,TP53,KIT,RASSF1,TRAF2,MAX,CTNNA1,PIK3R2,JUP,JAK1,CDKN2A,LAMC1,STK36,WNT2,PTGS2,GRB2,LAMB2,LAMC2,WNT5A,WNT10B,CCDC6,IKBKB,RXRB,PTCH2,FGFR1,ERBB2,PDGFRB,GSK3B,AR,DVL3,	1.039	0.961	1	0.914	0.395	0.757	0.584	0.901
15500-17000	131	APLP2,DIRC2,AHR,TAF1,FNBP1L,PPT2,RNF220,SLC1A3,JAKMIP2,TNN,LRBA,NDUFS5,CAST,EPHA6,SEZ6L,BTN3A2,TLR9,CACNA1E,IQCB1,FBXW8,DLG2,ZNF836,GK2,TRPS1,CCIN,G3BP2,DPP6,ZNF101,RTP1,CSAD,TECTB,DYRK2,CLEC4M,CHERP,INTS3,TCHP,IKZF5,CC2D2A,JAKMIP1,TNR,MRTO4,RND3,PHIP,FEV,CHRM2,MMAA,SHISA9,GJA1,OSTN,HIST1H2AA,HRSP12,RELN,GRIN2A,TMEM185A,RCC1,CYB5RL,IL17B,GNG4,KLHL24,ARHGAP29,NELL1,CORO2B,KRTAP5-3,MRS2,FAM179B,FGF…	116	CCDC47,DUSP6,TMEM131,ALPL,JAK1,CDKN2A,BCKDHB,IRF2BP1,PLAC4,TSC2,GDPD3,USP1,LRBA,MED1,ACSL3,TLR9,ARID4A,SENP8,CERK,PELI3,KLHL15,PSKH1,CCL8,ATR,CSNK2A1,MICAL1,COL8A2,NRBP2,DALRD3,VAMP1,FSIP2,COPS2,FTCD,SCHIP1,SFPQ,FAT2,HDLBP,CENPC1,SLC35F1,RBM5,MOSPD1,CFTR,MMAA,ST8SIA6,SIN3A,RXRB,DNAJC1,ACVR2A,FAM57B,CEP290,SP3,NUP98,CLSTN2,DMWD,NELL1,ATRX,TRIM13,VSTM2A,DHX57,ADH5,GPR137B,FAM173B,ARHGAP12,PRKRA,AMN…	124	CLPTM1,CCDC47,DIRC2,DGCR6L,ERI3,JAK1,C22orf28,IRF2BP1,CTSA,C12orf44,CCBL1,DUT,EIF2A,ACSL3,CHMP4B,CUL4A,CERK,ACTR1A,DHX38,GPR108,ATP5J,CARS2,CLTB,DALRD3,GNPAT,COPS2,HNRNPA2B1,ELAVL1,CAPZB,CHERP,INTS3,IKZF5,HDLBP,CCNL1,BCKDK,FKBP8,FTSJ1,DSCR3,CPNE3,HARS,DPY30,AMD1,APOA1BP,DAG1,DENND1A,GSTK1,HADHA,ANP32E,EIF2B2,ACP1,ARFRP1,AHCY,ARHGEF10L,FUNDC2,ANKHD1-EIF4EBP3,CHCHD1,ELF2,DPH3,ADH5,HS2ST1,C12orf10,F…	35	JAK1,CDKN2A,LAMC1,STK36,WNT2,PTGS2,GRB2,LAMB2,LAMC2,WNT5A,WNT10B,CCDC6,IKBKB,RXRB,PTCH2,FGFR1,ERBB2,PDGFRB,GSK3B,AR,DVL3,CBL,CCNA1,PML,CRKL,PIAS1,ABL1,DVL2,FZD1,ETS1,AXIN1,HDAC1,MAPK8,TPM3,PLCG2,	1	0.945	0.93	1.023	0.584	0.814	0.862	0.47
