# Supplementary material for: Broad genic repression domains signify enhanced silencing of oncogenes
Source: Nat Commun. 2020 Nov 3;11:5560. doi: 10.1038/s41467-020-18913-8 (PMC7641226; doi:10.1038/s41467-020-18913-8)
Supplement: Supplementary file 4 — Supplementary Data 2 [file 41467_2020_18913_MOESM4_ESM.xlsx]

## Sheet: Sheet1
Supplementary Data 2. Number of oncogenes and tumor suppressors in individual gene groups defined by rank of BGRD width.
Gene ranks by BGRD from wide to narrow	Number in mouse EC				Number in mouse MEF				Number in mouse NP
	TUSON oncogene number	Oncogene name	Tumor suppressor number	Suppressor name	TUSON oncogene number	Oncogene name	Tumor suppressor number	Suppressor name	TUSON oncogene number	Oncogene name	Tumor suppressor number	Suppressor name
0-1500	270	DPP6,DPP6,CACNA1C,SDK1,CACNA1C,CDH4,SOX5,KALRN,DPP6,GRID1,DPP6,CACNA1C,EPHB1,CSMD1,CDH4,PDE10A,PLXNA4,ATP8A2,SPOCK1,ZBTB7C,ALK,SPOCK1,CACNA1D,EPHB1,PTPRM,ERC2,CTNND2,MAGI2,KALRN,MECOM,CACNA1D,ZNF423,DPP6,NFIA,CSMD1,TRIO,SDK1,JAZF1,SLC9A9,ENOX1,PTPRM,SDK1,GPC6,GRIK3,ADAMTS2,CADPS,CHST11,ADAMTS2,DGKI,GRIN2A,MAGI2,ZNF385B,ALK,RNF220,MYLK,BCAS3,EYA2,KCND3,ERC2,RNF220,ENOX1,NELL1,DLG2,MECOM,KCND3,PTPR…	106	PRKCE,CLSTN2,ESRRG,PARD3B,NTRK2,TMEM132C,ITPR2,SLC9A9,ZBTB20,LIMCH1,SAMD4A,PARD3B,RUNX1,ZDHHC14,NELL1,ZFHX3,EBF2,COL4A2,SCHIP1,TNIK,TNIK,SAMD4A,HOXD8,HOXD9,HOXB6,BTBD11,ZBTB20,FAAH,LHFPL3,SOBP,NRXN2,CACNB4,ARHGAP26,HPSE2,NELL1,ATRNL1,PLCL1,ZBTB20,PARD3,PAX2,DNER,SH3PXD2A,ATRNL1,DYNC1I1,CCBE1,INPP4B,CCBE1,PLEKHG1,BCOR,INPP4B,ARID1B,TCF7L2,TET3,TCF7L2,RUNX1,CASZ1,SAMD4A,PLEKHG1,ADAMTSL3,CHRM3,SLC4A…	259	MAGI2,CACNA1D,SOX6,RNF220,SOX5,TNR,SOX6,SOX6,SOX6,DLG2,ERC2,BCAS3,BCAS3,PLXNA4,MAGI2,CACNA1D,ATP8A2,PDE10A,BCAS3,SOX6,CASZ1,SOX6,ERC2,SOX6,CASZ1,MECOM,ALK,KCNQ2,DGKI,EBF2,BCAS3,CDH4,NFASC,DNM3,HPSE2,PAX3,ELMO1,SEZ6L,UNC13B,CASZ1,ESR1,NFIA,ZBTB7C,DYNC1I1,EYA2,ATP8A1,ALK,ENOX2,MYLK,SOX5,NFASC,CDH4,AK8,MAGI2,NFASC,MDGA2,TLL2,INPP4B,ESR1,ERC2,DNM3,CACNB4,INPP4B,XKR6,GRID2,ERC2,RNF220,HMCN1,CTNND2,MEC…	122	LIMCH1,ARHGAP26,PARD3B,ESRRG,CASZ1,CASZ1,EBF2,NRXN2,HOXB6,PARD3B,FAAH,HOXD8,HOXD9,ZDHHC14,CASK,HPSE2,CASZ1,PAX2,DYNC1I1,SCHIP1,ADAMTSL3,TEX11,INPP4B,CASK,CACNB4,INPP4B,PARD3B,CCBE1,HMCN1,ZNF800,ARHGAP26,PCSK6,EPB41L4A,BCOR,TEX11,RIMS2,NTRK2,ITPR2,LHFPL3,USP9X,CCBE1,ATP8B4,ESRRG,KCNIP4,FAM19A1,RIMS1,PPP1R1B,RUNX1,ARHGAP26,NEUROD2,SLC9A9,CHRDL1,CCDC148,NRXN2,CLSTN2,NRXN2,ZPBP2,NRXN2,FOXD2,ESRP1,CAC…	366	CSMD1,CSMD1,DLG2,CSMD3,NRG3,HPSE2,ALK,CADPS,RALYL,DPP6,CA10,PLXNA4,CDH18,CNTNAP5,MAGI2,EPHA6,RYR2,RALYL,NELL1,CACNA1D,ALK,DPP6,ATP8A2,STXBP5L,TNR,KALRN,RIMS1,CA10,ERC2,RYR2,NRG3,STXBP5L,LRP1B,DPP6,CTNND2,SNTG1,LINGO2,GABRB1,CACNA1C,SPOCK1,ALK,CNTN5,MYO1D,SPOCK1,ANO4,SPOCK1,GRID2,OTUD7A,ERBB4,DPP6,GPC6,SOX5,CSMD1,CACNA1D,PCDH9,PCDH9,GRIA1,CACNA1E,SHISA9,KALRN,SLC9A9,ERC2,CACNA1C,CSMD3,CDH12,DNM3,N…	137	CLSTN2,CSMD3,HPSE2,KCNIP4,PARD3B,NELL1,RIMS1,SCHIP1,KCNIP4,PARD3B,ESRRG,PRKCE,SLC9A9,CSMD3,NELL1,CSMD3,RXRG,INPP4B,INPP4B,ZBTB20,KCTD8,KCNT2,SH3PXD2A,ZBTB20,INPP4B,DYNC1I1,ANKRD44,CASZ1,LHFPL3,HOXB6,FAM19A1,PARD3B,RXRG,PAX2,LIMCH1,MGAT5,BTBD11,PARD3,SYCP2,NELL1,UNC13C,TNIK,TNIK,ADAM23,ADAMTSL3,SPOCK3,FAM19A2,TMEM132C,LAMA2,PLCL1,NTRK2,HMCN1,SNRPN,ANKRD44,CASZ1,TACR1,LRBA,LRBA,PCDH7,NBEA,PTPRK,MGA…
500-2000	253	NFIA,ENOX1,ALK,KCNQ3,BCAS3,ATRNL1,ZNF385B,SMARCA2,PLCL1,ZNF521,XYLT1,GRID2,COL4A1,MAGI2,BCAS3,GRIA1,COL5A1,DOK5,PPM1H,XYLT1,PDE7B,ATRNL1,TMEM117,AK8,DNM3,EFNA5,SHISA9,PAX3,MYO1D,CCDC60,DYNC1I1,CLYBL,RYR2,TLL2,DCLK1,SCN5A,PALM2,SOX5,SORCS1,NEDD9,CACHD1,SORCS1,INPP4B,SORCS1,NFASC,STK32B,LRP1B,EYA2,ESR1,ASAP1,KRT6B,MYLK,RELN,PCDHA3,FGFR2,PRICKLE1,ERC2,ZBTB7C,INPP4B,NOS1,OTUD7A,EGFR,HECW2,PDE10A,EYA2…	110	ATRNL1,PLCL1,ZBTB20,PARD3,PAX2,DNER,SH3PXD2A,ATRNL1,DYNC1I1,CCBE1,INPP4B,CCBE1,PLEKHG1,BCOR,INPP4B,ARID1B,TCF7L2,TET3,TCF7L2,RUNX1,CASZ1,SAMD4A,PLEKHG1,ADAMTSL3,CHRM3,SLC4A4,PARD3,TBC1D1,PARD3B,TCF7L2,TCF7L2,NBEA,NRP2,NELL1,CCDC148,FAM19A1,CASZ1,NTRK2,RAI1,ITPR2,TACR1,FAM19A1,SIL1,ANKRD44,GSE1,ITPR2,ZNF608,USP29,DNER,TET3,ARPP21,FOXD2,IL25,IGFN1,CACNA1H,MSX1,PARD3,NR6A1,SIK3,FBXL17,IRF2,PTPN5,NRP…	260	JAZF1,UNC13B,ELMO1,SOX5,ESR1,GRIK3,ZNF423,GRIA1,SGPP2,RNF220,ASTN1,ASTN1,KCND3,FAM19A1,RIMS1,ERC2,AR,ELMO1,NTNG1,DLG2,SLC9A9,NFASC,TGFA,CHRDL1,SMOC2,HPCAL4,ATP8A2,ZIC1,PALM2,GRID2,ANO1,ALK,TNNI3K,SH3GL3,SEZ6L,ENOX1,RAB3C,PDE10A,NOS1,ERBB4,CLDN10,TRPS1,GPC6,ADAMTS16,LCP1,SORCS1,EYA2,ADRA1B,SORCS1,LINGO2,PLCH2,NTNG1,SEZ6L,TRIM67,TMEM117,LRP1B,PCDH9,CACNB4,HHIP,RELN,ESR1,SMOC2,RASGRF2,NRAP,TNIK,TNIK…	121	LHFPL3,USP9X,CCBE1,ATP8B4,ESRRG,KCNIP4,FAM19A1,RIMS1,PPP1R1B,RUNX1,ARHGAP26,NEUROD2,SLC9A9,CHRDL1,CCDC148,NRXN2,CLSTN2,NRXN2,ZPBP2,NRXN2,FOXD2,ESRP1,CACNB4,IGDCC4,IGFN1,ATP8B4,TNIK,TNIK,NELL1,ATRX,DNER,CHRDL1,FAT2,ST8SIA6,NELL2,CSMD3,UNCX,PLEKHA7,DNAJC6,ALPL,USP9X,DACH1,SLC16A10,NLRC5,SHANK1,ITPR2,SOBP,ITPR2,ZBTB20,DACH1,LRBA,IRX3,PTPN5,LRBA,ATP8B4,BARHL2,KCNJ9,KCNJ9,KCNIP4,ESRP1,SOBP,ITPR2,RXRG,…	297	ELMO1,ANO1,ZNF385B,HS3ST2,STK32B,SOX6,HECW2,DNM3,SDK1,NELL1,RELN,TNIK,GRIK1,TNIK,GRIK1,SPOCK3,RNF220,NTNG1,EPHB1,SORCS1,XYLT1,NFASC,SNTG1,ESR1,SORCS1,GRIN2A,GPC6,CADPS,PTPRM,PTPRG,PLCL1,FAM135B,RNF220,PDE10A,HMCN1,GRIK1,COL5A1,OPRM1,ROBO2,11-Mar,ESR1,GRIK1,NTNG1,ERC2,CASZ1,ASTN1,KCND3,RALYL,KCND3,BCL2,MYO1D,LRBA,LRBA,ASTN1,ROBO2,XYLT1,ERC2,GRM5,ASAP1,ENOX1,RAB3C,SOX6,KCND3,RSPO2,OPRM1,MGAT5,CDH4,…	150	NELL1,UNC13C,TNIK,TNIK,ADAM23,ADAMTSL3,SPOCK3,FAM19A2,TMEM132C,LAMA2,PLCL1,NTRK2,HMCN1,SNRPN,ANKRD44,CASZ1,TACR1,LRBA,LRBA,PCDH7,NBEA,PTPRK,MGAT5,ZBTB20,INPP4B,PTPRK,ARID1B,PTPRK,ARHGAP26,PARD3,MGAT5,LRBA,CHRM3,KCNIP4,SYCP2,RUNX1,PTPRK,RIMS2,SLC35F1,RIMS1,FBXL17,FBXL17,MGAT5,SLC4A4,EBF2,CDH7,LIN28B,FBXL17,ATRNL1,ANKRD44,DNAJC6,DNAJC6,DACH1,ITPR2,NRP2,RASAL2,TCF12,ESRRG,DIP2C,DACH1,NELL2,TCF12,SNR…
1000-2500	236	DPP6,SOX6,TOX,SCN5A,PGM5,NRP2,NELL1,ELMO1,KIF1A,ASTN1,LDB2,SOX5,KCNQ2,ASTN1,FAM19A1,CASZ1,KCNQ2,EGFR,GLP2R,HLCS,PTPRG,TNNI3K,ESR1,DPYD,LINGO2,RNF220,FAM19A1,CA10,CSMD1,TMTC2,KCNQ2,NOS1,SATB2,BCL2,PIK3R5,PLCH2,UVRAG,HLCS,ARPP21,FGFR2,SFMBT2,ZNF521,GPC6,EPHA6,PDE10A,WNT11,MYH6,MYH7,COL14A1,PLXNA2,CACNA1H,FBN2,SOX6,SGPP2,FBXL17,RELN,ESR1,CACNA1C,IRF2,NRP2,RIMS1,ITIH5,PLCH2,TMTC2,NFASC,OXR1,CLIC5,CPX…	126	TCF7L2,TCF7L2,NBEA,NRP2,NELL1,CCDC148,FAM19A1,CASZ1,NTRK2,RAI1,ITPR2,TACR1,FAM19A1,SIL1,ANKRD44,GSE1,ITPR2,ZNF608,USP29,DNER,TET3,ARPP21,FOXD2,IL25,IGFN1,CACNA1H,MSX1,PARD3,NR6A1,SIK3,FBXL17,IRF2,PTPN5,NRP2,RIMS1,PARD3,KCNIP4,NRXN2,ITSN1,FAM19A2,PCSK6,MGAT5,FBXL17,SLC35F1,PCDH7,TCF4,MCPH1,TCF4,PROM1,PROM1,PSCA,SHANK1,IGDCC4,LAMA2,SHB,RGS12,FBXL17,UNC13C,CSMD3,DNMT3A,ZNF827,NRXN2,ESRRG,RNF43,ARPP2…	248	NRAP,TRPS1,EYA2,CSMD3,NTNG1,DCC,KCND3,DPYS,ZNF385B,FAM172A,CDH18,OTUD7A,OTOP2,SNAP91,ENOX1,EPHB1,STXBP6,SHANK1,CLIC5,GFRA1,NRG3,COL14A1,SCN5A,SKAP2,DPYS,GRID1,LRBA,TRPC5,PLCH2,KIF1A,LRBA,SCUBE3,TRPS1,HLCS,RELN,PTPRG,ATP8A1,LINGO2,DAO,SIX6,GNA14,NTNG1,FAM135B,TMTC1,EPHB1,PPM1H,PPM1E,RIMS3,KCNQ5,NTNG1,PDE10A,LRBA,SLC4A5,DCX,PPM1H,ONECUT2,FEV,CHRM2,AQP2,AQP5,DCX,EYA1,GRIA3,RHBDL3,ARPP21,STXBP5L,DPYD…	134	CSMD3,UNCX,PLEKHA7,DNAJC6,ALPL,USP9X,DACH1,SLC16A10,NLRC5,SHANK1,ITPR2,SOBP,ITPR2,ZBTB20,DACH1,LRBA,IRX3,PTPN5,LRBA,ATP8B4,BARHL2,KCNJ9,KCNJ9,KCNIP4,ESRP1,SOBP,ITPR2,RXRG,RNF43,LRBA,PTPN5,AQP2,ZFX,RHBDL3,ARPP21,FOXA1,LIN28B,CACNA1H,ATG4A,NELL1,SPATA17,DNAJC6,RNF43,OTX2,KLHL15,NLRC5,MSX2,CDH1,PROM1,IGFN1,LAMA2,WT1,HMCN1,BCOR,INPP4B,PRKCE,FOXA2,FGF9,ZFX,PCGF5,ARHGEF6,EOMES,CASK,SLC4A4,PRKCE,CFTR,PR…	238	NDST3,HECW2,ZEB1,MAGI2,ENOX1,TMTC2,EPHA6,GABRA5,RUNX1T1,NRP2,DPP6,CORO2B,ATP8A2,ESR1,PAX3,RELN,EPHA4,MECOM,DCLK1,SIPA1L1,SIPA1L1,STAC,TOX,MYO3A,NELL2,NFIA,CHL1,ZEB1,SCN5A,CORO2B,TPK1,TRPS1,HECW2,TRPS1,ATRNL1,CHL1,COL5A2,NRP2,SEZ6L,NALCN,ARL15,SOX5,FOXG1,EGFR,TRPC6,EYA4,GLRA1,BCAS3,ERC2,NDST3,TOX,TCF4,TCF4,SHB,TRPC4,ARPP21,KLHL14,GABRA4,RASGRF2,EFCAB6,GLP2R,PIK3R5,CHST11,SMOC2,CHL1,MECOM,ZNF385B,S…	149	DNAJC6,DACH1,ITPR2,NRP2,RASAL2,TCF12,ESRRG,DIP2C,DACH1,NELL2,TCF12,SNRPN,PID1,ATRNL1,PTH2R,DNAJC6,ST8SIA6,NRP2,PLEKHM3,USP29,PARD3,HOXD9,RERE,SH3PXD2A,PARD3,CLSTN2,TNRC6B,TCF4,TCF4,SHB,ARPP21,ADAM23,RBFOX2,NOTCH2,DNER,PCSK6,TRDN,SAMD4A,LIN28B,CDH7,ZDHHC14,ATP8B4,PTK2,TGFBR2,AOAH,PTK2,TCF12,EPHA5,SAMD4A,ZFHX3,TBC1D1,EPHA5,ANXA10,ADAM23,NF1,TEAD1,CACNB4,PDE3A,NLRC5,CCDC148,EPHA5,NR6A1,PLEKHG1,LAMA2…
1500-3000	217	PTPRU,ERBB4,OXR1,FBXL17,ZNF385B,PCDH9,LINGO2,VDR,NTN4,DLG2,COL22A1,TCF4,ATP9B,TCF4,LRP1B,TOX,CACNG3,VIT,ESR1,OSBPL6,SHANK1,EFCAB6,SHB,WIPF1,FBXL17,HECW2,FGFR3,CSMD3,RELN,TGFA,CLDN10,MDGA2,OTOP2,SUSD1,ATP8A1,CACNB2,SLC4A5,ZNF385B,ELMO1,SEZ6L,ASTN1,CRIM1,ARPP21,CPXM2,JAKMIP1,GLRA1,ASAP1,RASGRF2,SLC22A15,PIK3R5,ATP9A,CORO2B,NRAP,SCN10A,SCN10A,FEV,KCNQ5,SLC8A1,PDE7B,SHANK3,DNM3,HMCN1,GALNT7,NELL2,CAC…	117	FBXL17,SLC35F1,PCDH7,TCF4,MCPH1,TCF4,PROM1,PROM1,PSCA,SHANK1,IGDCC4,LAMA2,SHB,RGS12,FBXL17,UNC13C,CSMD3,DNMT3A,ZNF827,NRXN2,ESRRG,RNF43,ARPP21,IRX3,ANKRD44,CHD3,RGS12,HMCN1,IGDCC4,NELL2,CACNB4,PCGF5,TGFBR2,NRXN2,ARID5B,KCNJ9,NR6A1,LRBA,RAI1,RAI1,ITPR2,CASZ1,ANKRD44,CERK,RERE,ARPP21,LRBA,LIMCH1,LPAR3,WNT1,SLC16A10,TULP4,NBEA,IGFN1,PDE3A,ATP8B4,RXRG,DIP2C,NLRC5,RXRB,PPP1R1B,AOAH,INPP4B,ARHGAP26,FOS…	223	TRPC5,LRP1B,DLG2,ONECUT1,NALCN,EYA4,GRIK1,SOX5,ATP1A4,PLG,PDE7B,CHL1,GRIK1,CCDC92,GRIA3,PGM5,GRK4,FOXG1,RYR2,FAM135B,PIK3R5,HMCN1,RAG1,TNFRSF19,NOS1,INPP4B,JAKMIP1,ROBO2,SLC26A3,ARHGEF33,BCAS3,PTPRU,JAZF1,PTPRU,CPXM2,OLFM2,RELN,ROBO2,KCTD16,PTPRM,LRP2,DMC1,LRP2,ELOVL2,EXOC3L2,SLC4A4,PLCH2,CA10,PEX5L,SGSM1,RXFP1,CORO2B,11-Mar,HLF,KCNC3,STXBP5L,MYH6,HS3ST5,ARPP21,BNC1,CACNA1C,RSRC1,CPLX4,EFCAB6,AST…	129	IGFN1,LAMA2,WT1,HMCN1,BCOR,INPP4B,PRKCE,FOXA2,FGF9,ZFX,PCGF5,ARHGEF6,EOMES,CASK,SLC4A4,PRKCE,CFTR,PROM1,ADAMTS20,SLC16A10,NECAB1,SMARCA1,ZBTB20,FAM57B,ARPP21,LPAR3,PCDH7,RSRC1,RASA2,ADAM23,MAPK15,RASA2,ARPP21,GATA3,LIMCH1,PLCL1,PTPRK,ZMAT1,WIPF3,SCIN,PTPRK,BCORL1,NKAIN4,NCAPH2,TACR1,TMEM132C,PTPRK,PROM1,BTBD11,NTRK2,RBM47,NOXA1,ZFX,NKX6-1,CSMD3,ARPP21,C1QA,LIN28B,STAU2,CASZ1,FAM57B,RNF219,ANKRD44…	210	EPHA5,ZNF521,PTPRU,EPHA5,RSPO2,EGFR,KIF21A,ADRA1B,EPHA7,PDE7B,GLRA3,NEDD9,CACNB4,PRRX1,PCCA,TOX,CPXM2,FBN1,GABRA1,EPHA6,SH3GL3,EPHA5,AK8,RIMS2,EYA2,SCNN1B,CDH11,HLCS,SIPA1L1,KCNQ2,UVRAG,ARPP21,ZFHX4,ADAMTS16,PGM5,STXBP5L,GABRG2,RFX6,CPS1,SHB,GLP2R,GNA14,MYLK,UVRAG,BHLHE23,RELN,SOX5,NAV3,ST6GAL2,ZPBP,ZEB1,RUNX1T1,DPYS,SHB,INPP4B,DNM3,COL5A2,ATP8A2,SLC4A5,CACNA1H,UNC13B,JAKMIP2,PRRX1,PPP1R9A,PEX5L,…	162	EPHA5,SAMD4A,ZFHX3,TBC1D1,EPHA5,ANXA10,ADAM23,NF1,TEAD1,CACNB4,PDE3A,NLRC5,CCDC148,EPHA5,NR6A1,PLEKHG1,LAMA2,ADAM23,ATP8B4,RIMS2,LAMA2,SIL1,SPEF2,NECAB1,KCNIP4,ARPP21,PTPN5,PLEKHG1,GABRG2,SHB,SCHIP1,RNF43,IGFN1,FAT2,RERE,TEAD1,SHB,INPP4B,MBNL1,SNRPN,PTPRK,NOTCH2,ARID5B,CCBE1,SLC26A7,PTPN5,CACNA1H,CCBE1,KCNT2,FBXW7,PID1,SPATA17,MTHFD1L,INPP4A,ADAMTS20,MTHFD1L,ARPP21,PTN,RNF43,MBNL1,LIN28B,SIK3,FOX…
2000-3500	192	PCDH9,OPRM1,CASZ1,PROX1,GRIK1,MDGA1,TDRD7,ARPP21,SH3GL3,LRBA,ZIC1,NTNG1,HPCAL4,GALNT7,ETV6,FBN1,FLT3,TNFRSF19,MECOM,SUSD1,HS3ST5,GRIK1,PPP1R9A,DNM3,SOX5,KCNQ2,SNAP91,PCCA,EYA1,RUNX1T1,EFCAB6,INPP4B,UVRAG,ROBO2,PDGFRA,CAPN2,ADAMTS16,BNC2,OLFM2,OPRM1,SIPA1L1,TGFBI,TMEM117,CORO2B,WIPF1,RELN,LRBA,PPFIA2,ADRA1B,INPP4A,RGS7,TNFRSF19,DCHS1,LCP1,DCC,SFMBT2,PTPRS,KCNMB4,ONECUT1,SHB,PDGFRA,CHD9,PREX2,NOL4,…	115	RAI1,ITPR2,CASZ1,ANKRD44,CERK,RERE,ARPP21,LRBA,LIMCH1,LPAR3,WNT1,SLC16A10,TULP4,NBEA,IGFN1,PDE3A,ATP8B4,RXRG,DIP2C,NLRC5,RXRB,PPP1R1B,AOAH,INPP4B,ARHGAP26,FOSL2,PROM1,WT1,FOXA2,NEUROD2,PROM1,LRBA,CHPF2,TNRC18,INPP4A,ZNF800,RCC2,DCHS1,SHB,CHD9,NCOR2,LIMCH1,INPP4A,BCOR,ARHGAP26,MSX2,ADAM33,PDE3A,GATA3,RHBDL3,DNAJC6,DNMT3A,PLEKHM3,SPATA17,SOX9,BTBD11,TBX3,KCNIP4,KCNJ9,IGFBP7,NCOA2,NLRC5,MGAT5,KDR,RI…	218	GLP2R,UGT8,CORO2B,CERKL,CHRNA5,GRM5,CSMD1,POU4F2,SGSM1,NCAPH2,SIX1,KIF1A,GPC6,BCAS3,BTBD11,SGSM1,EPHA4,SHISA3,PTPRG,CACNA1C,SYT3,PIK3R5,PEX5L,CSMD3,ONECUT1,ARPP21,TBX18,DCC,ENOX1,EPHA6,ETNK2,LIN28B,CASZ1,PRDM13,TGFA,LDB2,KLHL14,ADRA1B,SUSD1,ESR1,BHLHE23,LCP1,TRPC4,SMC1A,NOL4,EPHA3,HECW2,PCDHA3,ASB2,UGT8,SPOCK1,SPATA17,NRG3,CACNB2,SPOCK1,PAX1,PNOC,SUSD1,NELL1,SPOCK1,TMEM151B,TOX,SATB2,EML5,RGS7,AR…	135	ZMAT1,WIPF3,SCIN,PTPRK,BCORL1,NKAIN4,NCAPH2,TACR1,TMEM132C,PTPRK,PROM1,BTBD11,NTRK2,RBM47,NOXA1,ZFX,NKX6-1,CSMD3,ARPP21,C1QA,LIN28B,STAU2,CASZ1,FAM57B,RNF219,ANKRD44,OTOP1,CHRM3,UNC13C,ZFX,PTPRK,CHIT1,SPATA17,FAM19A2,NELL1,LIMCH1,NBEA,CDKN2A,NF2,DDX4,RBM47,EML5,ARAP3,FAAH,NFE2L3,SLC35F1,MSX1,CFI,CCDC73,RBM47,PARD3,PLEKHG1,RSRC1,ADAMTS19,DAAM1,PTH2R,RIMS2,PADI2,DNAJC6,SLC9A3R1,ARPP21,DCHS1,PROM1,A…	215	INPP4A,EPHA3,SDK1,RFX6,PEX5L,RNF220,PPP1R9A,VIT,ARPP21,PTN,SH3GL3,EFCAB6,FEV,LIN28B,NCAM2,BEND5,CHSY3,CNTN6,MAP3K5,SLC25A13,TRPC4,NOL4,LCP1,PALM2,ABCC9,PDE7B,FGD6,PIK3R5,NOL4,INPP4A,SHQ1,SLC4A4,SFMBT2,NCAM2,HMCN1,LRCH1,DNM3,11-Mar,EPHA5,LCP1,ITIH5,BTBD11,SEMA3C,NOS1,TMTC1,OLFM3,ZNF697,TMPRSS11F,MEF2C,CACHD1,FBN2,CSMD1,KCNQ2,TMPRSS4,PIK3R5,CERKL,EFCAB6,ADRA1B,PCDHA3,CDH11,SSBP2,CACHD1,ARPP21,PRIM2…	150	MTHFD1L,INPP4A,ADAMTS20,MTHFD1L,ARPP21,PTN,RNF43,MBNL1,LIN28B,SIK3,FOXD2,WWC1,MCPH1,ATP8B4,LAMA2,NEUROD2,TBX3,ZNRF3,PROM1,INPP4A,SLC4A4,ARAP2,PLEKHA7,HMCN1,EPHA5,PKP4,NTRK2,ARID5B,BTBD11,SEMA3C,ESRP1,FGF9,PKP4,STAU2,ARHGAP26,ZNF800,PDE3A,BCKDHB,SCHIP1,ARPP21,TSGA10,NBEA,TCF4,NRP2,BCKDHB,PTK2,HEPACAM2,PLEKHA7,NCOR2,GABRG2,RSRC1,ARPP21,SLC44A3,RSRC1,BAZ2B,MSX2,ZNRF3,ANO3,SOBP,NCOA2,FAF1,MAP4K3,MAP4…
2500-4000	169	PRICKLE1,KALRN,GNG4,IGF2R,FAM180A,EFCAB6,ANO4,TNFRSF19,RAB3C,SNTG1,TRIM67,RHBDL3,EYA4,BCAS3,NTNG1,ONECUT2,PPP1R9A,PAX3,SGSM1,JAKMIP1,CDH18,NRG3,PEX5L,SPATA17,RALYL,LPAR1,BTBD11,MAEL,CACNA1D,LCP1,MYO1D,LHCGR,PTPRS,CAPN5,CDH11,SCNN1B,RHOBTB1,CDH8,HTRA3,MYO1E,MGAT5,ZNF697,CDH8,CPA6,RIMS2,ATP6V0A4,DCLK1,ADAMTS9,NFIA,TNFRSF19,SH3BGRL2,FBXW11,FAM135B,PTPRU,ROBO2,NALCN,EYA1,STXBP1,FGFR2,DPYS,DNM3,TPST2,…	105	MSX2,ADAM33,PDE3A,GATA3,RHBDL3,DNAJC6,DNMT3A,PLEKHM3,SPATA17,SOX9,BTBD11,TBX3,KCNIP4,KCNJ9,IGFBP7,NCOA2,NLRC5,MGAT5,KDR,RIMS2,FGF9,BARHL2,PID1,PROM1,SH3PXD2A,FAT2,CTCFL,PLEKHA7,SLC44A3,FAT1,RXRG,LIMCH1,TBKBP1,PSTPIP1,ZNF827,MGAT5,SDC3,CLSTN2,TEAD1,AQP2,ARID5B,WWC1,BAZ2B,NCOR2,NCOA2,MGAT5,PADI2,UNCX,NCOA2,DACH1,STAU2,OTOP1,ARPP21,TRAF3,ITSN1,PRKCD,SAMD4A,RERE,TNRC6B,ATP8B4,NKX6-1,AMOTL1,SLC4A4,WIP…	210	POU4F3,SIPA1L1,MYO3A,LGI1,OPRM1,SHANK3,RELN,CACNA1E,RSRC1,ADAMTS19,DAAM1,GRID2,UGT8,TRPV4,ZNF385B,MYLK,DNM3,TECTB,NFIA,RIMS2,GNAS,B3GNT3,SFMBT2,ARPP21,DCHS1,GRIA2,ROBO2,NFIA,SCN3A,TOX,DCHS1,CAPN3,OPRM1,PEX5L,DIRAS2,SLC26A3,LIN28B,GNAS,OPRM1,AHCYL2,ATRNL1,SHANK1,HTR3B,DPP6,SYPL2,DMXL2,COL4A1,TBR1,TAF1,MUC20,RSPO2,SFMBT2,KIAA1147,RGS22,EPHA3,KIAA1147,CNGA2,CNPY1,KIF5A,CDH18,DCLK1,DCT,ARPP21,BCL2,AT…	118	CCDC73,RBM47,PARD3,PLEKHG1,RSRC1,ADAMTS19,DAAM1,PTH2R,RIMS2,PADI2,DNAJC6,SLC9A3R1,ARPP21,DCHS1,PROM1,ADAMTS20,ZMAT1,DCHS1,RPS6KA3,PLEKHG1,KLHL15,PLEKHA7,LIN28B,ATRNL1,SHANK1,RXRG,GSE1,DMXL2,TBR1,KCNT2,ANXA10,WNT1,CLGN,LIMCH1,RGS22,CNGA2,TBX3,PDE6A,ANO3,DCT,ARPP21,KCNIP4,ATRNL1,MGAT5,NRK,MYB,DNER,IGFN1,DAAM1,TSGA10,RIMS1,ANO3,PLEKHA7,TTYH1,SPOCK3,TLE1,ZBTB20,INPP4B,PTPN3,SH3PXD2A,ADAMTS20,LRRIQ3,N…	201	RSRC1,SOX17,ARPP21,CLYBL,RSRC1,BAZ2B,CACNB2,TRPC6,KALRN,MAP4K4,LRP2,SMARCA2,COL12A1,DPYS,BAZ2B,HLF,EPHA7,MME,COL9A1,SHANK1,PRDM13,MKL1,FGFR2,GRID2,SUSD1,SATB2,PDE10A,SIPA1L1,TLL1,EPHA5,SSBP2,IGF2BP1,KRT13,TMEM117,LRP1B,UVRAG,ARVCF,KCNQ2,PRICKLE1,SUSD1,SCN10A,SFMBT2,NRAP,GLRA2,CHSY3,SEMA3A,NOS1,POU4F3,CHD9,TMTC1,SLC5A8,BNC1,BCAS3,FBN1,CDHR1,CLDN10,GRXCR1,DOK6,ZNF521,TBX18,DAAM1,BAZ2B,SMOC2,TGFBI,H…	139	RSRC1,ARPP21,SLC44A3,RSRC1,BAZ2B,MSX2,ZNRF3,ANO3,SOBP,NCOA2,FAF1,MAP4K3,MAP4K4,ZNF827,FBXW7,NCOR2,TCF7L2,TSGA10,BAZ2B,PROM1,SHANK1,MKL1,UNCX,SOBP,PROM1,CNTLN,MBNL1,NKX6-1,NCOA2,IGFBP7,ANO3,EPHA5,PRDM5,AMOTL1,NCOA2,PLEKHA7,NCOA2,TNRC6B,PROM1,PRKCD,LPAR3,TCF7L2,PROM1,ESRP1,LRRC28,CHD9,PARD3B,JAK1,IGFN1,GRXCR1,MYO1B,OTOP1,NLRC5,SYCP2,DAAM1,TMEM131,BAZ2B,TNRC6B,TBC1D19,RIC3,NCOA2,SLC16A10,PARD3,COL4A…
3000-4500	166	PSTPIP1,UBE2QL1,CTNND2,MGAT5,RASSF2,CLIC5,PTPRF,AQP2,AQP5,HS3ST2,NEDD9,CDH11,BAZ2B,CAPN5,HTRA3,TNN,POLR3B,MGAT5,BAIAP2L1,SEMA3A,TRIO,FOXG1,ITK,NTNG1,TMCC3,RNF144A,MBOAT2,KALRN,VAV1,NDST3,ARPP21,TNFRSF19,ADRA1B,PCSK9,ANO4,EPHA4,FGD6,ITSN1,FAT4,SCUBE3,ONECUT1,DCC,SCUBE3,SLC4A4,TPST2,ABCC9,HHIP,MYO3A,PCDH1,MYO1E,LHCGR,MKL1,PDGFRA,BNC2,UVRAG,ATP6V0A4,TCF4,CHRNA4,PNOC,GAL,DCT,BCAS3,GNAS,KLHL14,GATA2,R…	109	PSTPIP1,ZNF827,MGAT5,SDC3,CLSTN2,TEAD1,AQP2,ARID5B,WWC1,BAZ2B,NCOR2,NCOA2,MGAT5,PADI2,UNCX,NCOA2,DACH1,STAU2,OTOP1,ARPP21,TRAF3,ITSN1,PRKCD,SAMD4A,RERE,TNRC6B,ATP8B4,NKX6-1,AMOTL1,SLC4A4,WIPF3,RBM47,PNPLA7,LAMA2,MKL1,TCF4,DACH1,PPP1R13B,ST8SIA6,DCT,NCOA2,CDCP2,ATP8B4,KIF13A,NCOA2,AMBRA1,CEBPA,STIL,NRP2,RBM47,CNKSR3,TULP4,DNAJC6,OTX2,IGFN1,TULP4,PTPRK,SHB,NOTCH2,EPB41L4A,ARID5B,TCF12,FOXA1,TNRC18,…	195	SNAP91,MYH7,PROX1,UVRAG,GRIA2,CNPY1,PDE7B,HS3ST6,DAAM1,RPS6KA5,ATP1A2,DNM3,ARL15,RIMS1,JAKMIP2,GATA2,ATP8A2,BCAS3,RASSF2,DCC,JAKMIP1,PREX2,UVRAG,CDH18,ITK,SFMBT2,ATP12A,SPOCK3,ZNF521,14-Sep,ZNF521,RBPJL,NCAM2,GRIA2,GABRB1,ATP4A,ASB2,INPP4B,ASB2,PTPN3,DGKI,KCNS2,NCAM2,ATP8A2,CPA6,ITIH5,EPHA5,TMTC2,KCNIP2,ATP4A,SCN10A,AVPR1B,ITSN1,BNC2,ATP6V0A4,RBM46,PDE1B,GNA15,SCN10A,TRIO,WNT11,EPHA5,ATP1A2,NUDT1…	118	NRK,MYB,DNER,IGFN1,DAAM1,TSGA10,RIMS1,ANO3,PLEKHA7,TTYH1,SPOCK3,TLE1,ZBTB20,INPP4B,PTPN3,SH3PXD2A,ADAMTS20,LRRIQ3,NR6A1,RANBP3L,EPHA5,UPB1,LY75,SLC26A7,KCNIP2,SOX21,MYB,AVPR1B,ITSN1,NYX,RBM46,PDE3A,PROM1,EPHA5,ARID1B,MYO1A,ARPP21,MYO1A,LAMA2,CEBPA,F8,CCDC148,CASKIN1,TM9SF3,CYBRD1,CASKIN1,MGAT5,EPHA5,MEF2B,MGAT5,EPHA5,TSGA10,NFKB2,IL25,KLHL31,PDE3A,PTPRK,COL8A2,PGR,KDR,USP26,COL4A2,PTPN3,CD99L2,AN…	192	TGFBI,HS3ST2,PEX5L,OSBPL1A,ST6GAL2,SNAP91,CDH2,FBLN2,PITX1,CACNA1C,OPRM1,MYO3A,HPCAL4,TNN,FGFR2,CACNB4,VAV1,ETV6,AMPH,SKAP2,BAZ2B,PREX2,FGFR2,COL6A2,DPYD,SFMBT2,MME,PLG,BAIAP2L1,PREX2,KCNJ5,MPRIP,CDH9,14-Sep,COL11A1,RGS22,FBXW11,JPH1,OPRM1,COL9A1,TGFA,SCN5A,POU4F2,CACNB2,MYH10,BCL2,HGF,RASGRP3,WDR7,SLC1A3,CACNA1D,HS3ST6,SLC13A1,ATP9B,HLF,UNC13B,MARCO,CTNND2,MYO1E,KIAA1109,ADAMTS19,MPRIP,ASCC3,EYA…	124	NCOA2,SLC16A10,PARD3,COL4A2,ADAM23,TCF7L2,CACNB4,TBC1D1,ZBTB20,CR2,PGR,MSX1,VSTM2A,MBNL1,BAZ2B,NCOA2,ALPL,COL11A1,NIPBL,RGS22,MAST2,IKZF2,TSGA10,HGF,PROM1,SPEF2,NEU2,ARID5B,CLASP2,ADAMTS19,PKP4,VPS13C,NEO1,GBE1,ACSS3,RAI14,ARID2,TRDN,RAI14,TCF4,RBFOX2,DLG1,RBFOX2,PTPN3,DAAM1,ITPR2,LRRC28,PRKCD,NF1,ITPR2,DNER,ARHGAP26,KIF13A,RHBDL3,MYO6,CNKSR3,ZNRF3,CHD2,BMP5,PLEKHM3,ARPP21,UBR5,RIC3,PGR,RANBP3L,S…
3500-5000	153	CHRNA4,PNOC,GAL,DCT,BCAS3,GNAS,KLHL14,GATA2,RUNX1T1,ZNF697,STIL,GLP2R,NRP2,OPRM1,SGSM1,KCNJ5,FAM135B,SHB,ELOVL2,DTX1,RPS6KA5,NTNG1,GNAS,NDST3,ARVCF,RALYL,MEF2C,CASQ2,CHRNA3,SNAP91,PITX1,TRPC4,MAP2K6,BHLHE23,NAV3,ATP1A4,ZFHX4,FAM172A,KCTD16,GABRA5,MYH10,PXDN,DAAM1,CHL1,COL7A1,SSBP2,ANO4,EPHA4,JAKMIP2,SGSM1,STXBP6,SNAP91,NTNG1,NALCN,NALCN,RBPJL,INPP4B,SLC25A13,ZEB1,CHRNA3,DLG2,HPSE,RXFP1,SLC22A15,T…	106	PPP1R13B,ST8SIA6,DCT,NCOA2,CDCP2,ATP8B4,KIF13A,NCOA2,AMBRA1,CEBPA,STIL,NRP2,RBM47,CNKSR3,TULP4,DNAJC6,OTX2,IGFN1,TULP4,PTPRK,SHB,NOTCH2,EPB41L4A,ARID5B,TCF12,FOXA1,TNRC18,PKP4,NCOR2,RBFOX2,COL18A1,EPS8,MKL2,DAAM1,CYBRD1,EPS8L2,TMCC2,WWC2,CNTLN,PARD3B,INPP4B,PTPRK,JAK1,SCHIP1,PTPRK,PDE6A,CSMD3,RIMS1,ID3,TMCC1,ADAMTS19,MAPK15,NECAB1,EPS8,FAAH,CHD9,SUFU,PCGF5,DCT,MCPH1,ARID1B,BAZ2B,RIMS2,RGS12,AMOTL…	162	ETV1,ZBTB7C,PDE3B,CPS1,CACNA1D,MGAT5,TMPRSS4,PDE4C,EPHA5,MEF2B,FLT3,MGAT5,EPHA5,SOX3,RFX2,AHCYL2,SEMA3A,NFIA,CDH12,CHST11,TAF1,MYH6,SDK1,OPRM1,XYLT1,COL22A1,LRP1B,AGAP2,CBLN1,MYO1D,AHCYL2,OVOL2,P2RY4,TMEM117,OSBPL6,TMTC2,KCNJ5,PTPN3,RUNX1T1,MAP2K6,SH3BGRL2,CRYBB1,ITK,TAF1,ARAP3,SHQ1,CDH8,WDR17,CHST10,CDH8,LRRC47,GNAS,LRAT,DPP6,DCT,UVRAG,WDR17,NPY1R,TNN,CLDN10,NAV3,EFNA5,LZTR1,DCLK1,ERBB3,EPHA5,CH…	116	TM9SF3,CYBRD1,CASKIN1,MGAT5,EPHA5,MEF2B,MGAT5,EPHA5,TSGA10,NFKB2,IL25,KLHL31,PDE3A,PTPRK,COL8A2,PGR,KDR,USP26,COL4A2,PTPN3,CD99L2,ANKRD44,USP29,ARAP3,ARHGAP20,TBKBP1,ARHGAP27,DCT,PARD3,PID1,ADAM23,RBM47,LAMA2,PCGF5,EPHA5,AMZ1,ADAM23,ARHGEF6,EPS8,WWC1,ATP11C,KL,NOTUM,ADAM23,BMP5,KL,LRRIQ3,EPS8,ANKRD44,FOXQ1,HEPACAM2,RBM47,ARHGAP20,ADAMTS19,FAM71F1,DNAJB13,IRF6,KCNIP4,SPOCK3,INPPL1,GPR88,PARD3,DMXL…	179	CLIC5,TRPC4,PTPN3,PTPRA,DAAM1,AHCYL2,ABCB1,EYA2,PNOC,VDR,SH3BGRL2,MAP2K6,CDH10,IGF2R,PDE3B,CDH10,MECOM,SIX6,RFX6,FGFR2,RHBDL3,DOCK7,MEF2C,DKK2,RXFP1,SLC5A9,CATSPERB,TNFRSF19,FBXW11,BMP5,PRIM2,GNAS,ARPP21,WNT11,UBR5,DGKI,TNFRSF19,FLT3,OPRM1,HLCS,TNFRSF19,UVRAG,STX3,RASGRP3,COL14A1,BIRC6,KALRN,RHOBTB1,LPAR1,ITK,GNG2,XPR1,APLP2,STX3,TNFRSF19,PDE10A,DCLK1,KRTAP1-3,SHISA9,SPATA17,ITSN1,ZNF385B,CASR,KA…	132	RBFOX2,DLG1,RBFOX2,PTPN3,DAAM1,ITPR2,LRRC28,PRKCD,NF1,ITPR2,DNER,ARHGAP26,KIF13A,RHBDL3,MYO6,CNKSR3,ZNRF3,CHD2,BMP5,PLEKHM3,ARPP21,UBR5,RIC3,PGR,RANBP3L,SLC23A2,LIMCH1,MDFIC,MCPH1,BIRC6,RBM47,GNG2,TRDN,RBM47,MYO1B,TRDN,SPATA17,ITSN1,SUFU,TNRC6B,TMCC1,EPB41L4A,SDC3,MKL2,AGPAT2,ZNF608,PLEKHA7,SAMD4A,LGR4,MAP2K4,GIGYF2,NR6A1,SPAG9,ZNF608,CD2,ACSS3,GPM6A,SWAP70,LIFR,RGS12,RECK,HOXD8,EPS8,SPAG9,IGFN1,…
4000-5500	158	EPHA4,JAKMIP2,SGSM1,STXBP6,SNAP91,NTNG1,NALCN,NALCN,RBPJL,INPP4B,SLC25A13,ZEB1,CHRNA3,DLG2,HPSE,RXFP1,SLC22A15,TMTC1,RASGRP3,CSMD1,CDHR1,PCDHB14,POU4F2,TBX18,CSMD3,RIMS1,PRRX1,ATP12A,PLG,AKT1,ADAMTS19,WDR7,SCN10A,CHD9,DCT,CACNB2,KCNQ2,ETNK2,BNC2,BAZ2B,SIPA1L1,ETNK2,RIMS2,KIAA1147,PROX1,PRRX1,ARHGEF33,TLL1,KLHL5,LRP2,CHSY3,LRP2,CAPN3,ATP8A2,MEF2C,JPH1,ACTA1,PTPRS,PAX1,KIAA1147,RIMS3,BNC1,KIF16B,TR…	105	EPS8L2,TMCC2,WWC2,CNTLN,PARD3B,INPP4B,PTPRK,JAK1,SCHIP1,PTPRK,PDE6A,CSMD3,RIMS1,ID3,TMCC1,ADAMTS19,MAPK15,NECAB1,EPS8,FAAH,CHD9,SUFU,PCGF5,DCT,MCPH1,ARID1B,BAZ2B,RIMS2,RGS12,AMOTL1,TWIST1,KL,SYTL2,FAM105A,TMEM63A,MTHFD1L,COL8A2,PTPRK,CHIT1,CPA4,ZNF608,SAMHD1,TMEM44,ARID1B,BCORL1,ZCCHC14,EPHA5,MAP4K3,CDH1,NOTCH2,RGS22,ALPL,TEAD2,NFKB2,MTHFD1L,ADAM23,AMZ1,EPHA5,MYO1B,SIL1,CELA1,NKAIN4,NEU2,TBC1D1,C…	145	DCLK1,ERBB3,EPHA5,CHSY3,RPS6KA5,KCNA10,CNTNAP5,OXR1,RBPJL,ARHGEF33,AMPH,RNF144A,NEDD9,SIPA1L1,COL14A1,DPP6,TAF1,COL9A1,BMP5,SLC1A3,CRYBB2,MEF2C,RPS6KA5,ZAP70,CCDC83,ASAP1,VDR,BEND5,RFX2,PTPRU,ADAMTS19,PCCA,OLFM3,DNAJB13,RASGRP3,FAM46D,CTNND2,HCN2,BMP3,SPOCK3,DMXL2,CCDC83,CASQ2,HTR2C,TRPC4,COL5A1,EPHA5,BATF3,KIT,GABRP,BMP3,ACER2,FBXL17,TRPV4,FBXL17,IL21,SOCS2,CDHR1,BNC2,MYCN,SIPA1L1,HLA-DRA,HEPACA…	117	RBM47,LAMA2,PCGF5,EPHA5,AMZ1,ADAM23,ARHGEF6,EPS8,WWC1,ATP11C,KL,NOTUM,ADAM23,BMP5,KL,LRRIQ3,EPS8,ANKRD44,FOXQ1,HEPACAM2,RBM47,ARHGAP20,ADAMTS19,FAM71F1,DNAJB13,IRF6,KCNIP4,SPOCK3,INPPL1,GPR88,PARD3,DMXL2,SAMD4A,ATP11C,WNT16,RERE,ATP8B4,EPHA5,PCDH7,PARD3,TNRC6B,LRRC28,SLC12A6,NBEA,DIP2C,CTCFL,FBXL17,WNT16,PLEKHA7,DOCK11,FBXL17,MYCN,PHEX,PGR,YPEL2,PARD3B,ENTPD2,HEPACAM,TCF4,CCDC36,TCF4,EPS8L2,CSMD3…	171	XPR1,GNAS,SNTG1,HLA-DRA,AMPH,FAT4,DCX,AHCYL2,KIF13B,ESR1,AHCYL2,RFX2,GNG4,PDE1B,HMG20A,USP25,ONECUT1,OPRM1,GPM6A,GALNT7,DENND3,HPSE,PDE10A,MYO1E,SNAP25,MYH10,SPOP,DAO,DTX1,DCX,GATA2,CDC73,MGAT4C,MRPS27,PHIP,MGAT4C,MAEL,UGT8,CACNB2,HTRA3,DCX,KIF1B,COL3A1,SAMSN1,ELMO1,RHOBTB1,AGTPBP1,COL4A1,ANXA6,MKL1,OTOP2,OXR1,MEF2C,PENK,CAPSL,FBXW8,LINGO2,ZBTB7C,JAKMIP1,HCRTR2,PPM1E,PREX2,ZBTB7C,POSTN,ETNK2,ABL1…	136	TNRC6B,TMCC1,EPB41L4A,SDC3,MKL2,AGPAT2,ZNF608,PLEKHA7,SAMD4A,LGR4,MAP2K4,GIGYF2,NR6A1,SPAG9,ZNF608,CD2,ACSS3,GPM6A,SWAP70,LIFR,RGS12,RECK,HOXD8,EPS8,SPAG9,IGFN1,ARHGAP21,CDC73,TDRD3,MGAT4C,LIFR,COL18A1,MGAT4C,RAI1,NRXN2,NCOR2,DDX10,SMURF2,TAF3,ARHGAP20,PDE6A,JMJD1C,MKL1,PTK2,PARD3,FAAH,CFI,DDO,RAPGEF6,NRXN2,SWAP70,LIMCH1,AMBRA1,TULP4,RBM47,BCOR,TMCC1,WT1,SERPINB11,CDCP2,BMF,ADAMTS20,TLE1,TCF4,RGS…
4500-6000	160	KIF16B,TRPV4,GABRR2,ABL1,PIK3R5,ACER2,CHL1,SIPA1L1,TPK1,TMPRSS4,FOXK1,ZAP70,MPRIP,NR4A2,AMPH,PCCA,EPHA5,B3GNT3,DGKI,CRYBB1,TDRD7,PON1,PDE1B,RGS22,ARHGAP29,ZEB1,ITK,FAT4,ELMO1,EPHA5,NCAM2,RBPJL,SLC22A15,CACNA1C,COL6A2,SRC,RPS6KA5,PALM2,ESR1,CCDC83,PRIM2,SPO11,CLCN1,CDH12,ATP1A2,SOX5,FBN1,MYO1E,BAZ2B,SIX1,CC2D2A,SNTG1,PCDH19,CHSY3,PTPDC1,ELMO1,CHST10,FBXW8,DENND3,HECW2,HCN2,DAO,CHRM2,CDH18,EPHA3,SA…	102	PTPRK,CHIT1,CPA4,ZNF608,SAMHD1,TMEM44,ARID1B,BCORL1,ZCCHC14,EPHA5,MAP4K3,CDH1,NOTCH2,RGS22,ALPL,TEAD2,NFKB2,MTHFD1L,ADAM23,AMZ1,EPHA5,MYO1B,SIL1,CELA1,NKAIN4,NEU2,TBC1D1,CDKN2A,IRF6,TCF12,RAI14,CLGN,PKP4,YPEL2,PRKCD,ARHGAP20,NOTCH1,PID1,PTH2R,BAZ2B,PTK2,DDO,RNF219,TMCC1,AXIN1,RALGAPA1,KLC1,MYB,MYO1B,DOCK6,MYO1A,RBM47,EPHA5,RIC8B,ITSN1,FADD,MAP4K4,SUFU,TMEM44,BAZ2B,ADAMTSL5,PARD3,KCTD8,LRRC28,FOSL…	135	FBXL17,TRPV4,FBXL17,IL21,SOCS2,CDHR1,BNC2,MYCN,SIPA1L1,HLA-DRA,HEPACAM,TCF4,CCDC36,CSMD1,GNG4,SLC4A5,GNAS,TCF4,DKK2,CSMD3,NDST3,ADAMTS2,SLC8A1,MAEL,MBOAT2,PLG,LRCH1,DPP6,FGF19,MKL1,PCDH19,RSPO2,ADAMTS2,ATP9A,SELP,FGFR2,BAIAP2L1,ATP9A,FBN1,SCN5A,ODF4,PCSK9,SLC4A4,FBXL17,SFRP4,CCND3,SNTG1,ZNRF2,CAPN3,ATP6V0A4,GLRA1,SNAP25,NRAP,GABRR2,CHSY3,NALCN,GABRA2,NAPSA,JAKMIP1,CHRNB2,MYO1D,ACSBG2,NTN4,AMPH,EP…	108	DIP2C,CTCFL,FBXL17,WNT16,PLEKHA7,DOCK11,FBXL17,MYCN,PHEX,PGR,YPEL2,PARD3B,ENTPD2,HEPACAM,TCF4,CCDC36,TCF4,EPS8L2,CSMD3,SECTM1,ARID5B,ARHGEF6,SCHIP1,USP9X,RBFOX2,KCTD8,MKL1,LAMA2,SELP,KDR,MAP3K6,MEP1A,KDR,SIL1,TAB3,TEAD1,SLC4A4,FBXL17,CCND3,BCKDHB,NKAIN4,SCHIP1,AMOTL1,BCKDHB,CHRNB2,CDKN2C,FLNA,AMZ1,EPS8,ICAM4,ALB,PCDH10,TSGA10,SLC44A3,EPHA5,KCNIP2,ZDHHC14,ADAM33,PLEKHA7,HNF1A,PCDH10,SSTR1,COL18A1,…	166	CAPSL,FBXW8,LINGO2,ZBTB7C,JAKMIP1,HCRTR2,PPM1E,PREX2,ZBTB7C,POSTN,ETNK2,ABL1,KAT2B,CACNB2,TMPRSS11F,HCRTR2,ATP8A2,SLC4A5,NOL4,IL5RA,LRCH1,TRPV4,GALNT7,KCNA10,HECW2,POLR3B,MYH10,FBXW8,TRIO,DCLK1,OSBPL1A,FRK,ETNK2,ADAMTS9,PALM2,TCF4,COL12A1,SCN3A,CD84,DAAM1,KAT2B,ABCA5,RPS6KA5,NRP2,ANXA6,RFX2,ARVCF,CUL3,TRIM67,CDH10,ASH1L,UGT3A1,LCP1,HTRA3,FRK,HRASLS,MYO9A,DMXL2,SEZ6L,DOCK7,TUSC3,MECOM,CDC42BPA,DIR…	148	FAAH,CFI,DDO,RAPGEF6,NRXN2,SWAP70,LIMCH1,AMBRA1,TULP4,RBM47,BCOR,TMCC1,WT1,SERPINB11,CDCP2,BMF,ADAMTS20,TLE1,TCF4,RGS12,FAM135A,GSE1,LIMCH1,DAAM1,DENND4A,ABCA5,SIK3,NRP2,TLE1,NDUFS7,CLGN,CCDC73,C1QA,RNF217,CUL3,NIPBL,KRTAP1-5,TLE1,REPS1,ASH1L,COL8A2,MLLT10,ZNF827,DMXL2,SLC12A6,SYTL2,BMPR2,PIK3R1,CREBBP,DNAJC1,COL18A1,TMCC1,PCGF5,CHIT1,FOXQ1,HERC1,PDS5B,NR3C1,MAPK15,FTCD,AMBRA1,PHF14,RALGAPA1,EPS8…
5000-6500	171	ATP1A2,SOX5,FBN1,MYO1E,BAZ2B,SIX1,CC2D2A,SNTG1,PCDH19,CHSY3,PTPDC1,ELMO1,CHST10,FBXW8,DENND3,HECW2,HCN2,DAO,CHRM2,CDH18,EPHA3,SAMD14,CHL1,COL12A1,CERKL,PRDM13,KRT15,FLRT2,CAPN3,STXBP5,MECOM,NCAM2,LRP1B,JAKMIP1,EPHA5,RIC8B,ITSN1,ALDH1L2,MAP4K4,ACER2,BAZ2B,IL17B,CBLN1,SH3BGRL2,RPS6KA5,SH3GL3,SHISA9,MTOR,AGAP2,HTR3B,ATP1A2,TLL1,BMP3,GNAS,DPYD,LCP1,WIPF1,SLC8A1,DICER1,INHBA,PAQR4,GRXCR1,LRCH1,NRF1,PT…	118	PRKCD,ARHGAP20,NOTCH1,PID1,PTH2R,BAZ2B,PTK2,DDO,RNF219,TMCC1,AXIN1,RALGAPA1,KLC1,MYB,MYO1B,DOCK6,MYO1A,RBM47,EPHA5,RIC8B,ITSN1,FADD,MAP4K4,SUFU,TMEM44,BAZ2B,ADAMTSL5,PARD3,KCTD8,LRRC28,FOSL2,ZNF12,KLHL31,NF1,ZDHHC14,PCGF5,MAP3K6,MYB,KL,GRXCR1,CCND3,TCF12,DAAM1,ADAMTS20,ARPP21,TEAD1,SFMBT1,TNRC6B,INPP4A,DNAJC6,KCNIP4,PTK2,ARPP21,UBE2V1,SPOCK3,FAS,MYO1A,NOXA1,HMCN1,LAMA2,CSMD3,ZNRF3,SHANK1,KDR,RASA…	138	ZNRF2,CAPN3,ATP6V0A4,GLRA1,SNAP25,NRAP,GABRR2,CHSY3,NALCN,GABRA2,NAPSA,JAKMIP1,CHRNB2,MYO1D,ACSBG2,NTN4,AMPH,EPX,EPHA5,GBP5,ABCB5,KCNIP2,UBE2QL1,RELN,AMDHD1,GALNT7,GLRA3,HPSE,PCDH1,RUNDC3A,GRIN2A,FGFR3,PRKAG3,MGAT5,STXBP5L,EGFR,GALNT7,PLXNA2,SHISA9,ERAS,ADAMTS9,SCUBE3,PRKAA2,TBX15,ACER2,WDR7,GAL,HCRTR2,TEK,FBXW11,NRP2,CADPS,PDYN,STAC,FAM46C,MAPK8IP2,HCRTR2,FLRT2,CRIM1,SEMA3A,RIMS3,CAPN5,ANO4,RASG…	111	SCHIP1,AMOTL1,BCKDHB,CHRNB2,CDKN2C,FLNA,AMZ1,EPS8,ICAM4,ALB,PCDH10,TSGA10,SLC44A3,EPHA5,KCNIP2,ZDHHC14,ADAM33,PLEKHA7,HNF1A,PCDH10,SSTR1,COL18A1,TCF12,MGAT5,RPS6KA3,VSTM2A,FTCD,CYP8B1,TCF7L2,TCF7L2,HLA-A,HLA-A,TCF12,NRP2,ATRX,PHF6,SERPINI1,PLEKHA7,TCF7L2,TCF7L2,DEPDC5,ATL1,ZNF608,NOTCH3,SAMD4A,CCDC38,PTEN,PSCA,ADAM23,SERPINI1,INPPL1,ZFHX3,NAPEPLD,ZNF608,ACSS3,MCPH1,NEU2,PCDH10,ARID5B,IRF6,DAAM1,A…	159	TUSC3,MECOM,CDC42BPA,DIRC2,OSBPL1A,PROX1,RNF144A,APPL2,BRAF,RIMS3,SNAP91,HHIP,CCDC60,ARVCF,RPS6KA5,ATP8A1,TEK,CAPN5,CC2D2A,STAG1,MYH2,SPACA3,SELP,RIC8B,ZFR,SNAP91,LRP12,CRYBB2,ATXN2,EPHA5,RIMS3,LRP6,SGSM1,KCNA3,DCLK1,FOXO1,ABCA5,NEDD9,TMEM151B,EML5,ELMO1,KIT,PRKAG3,ERBB3,IRF2,SEC63,RELN,SSBP2,RPS6KA5,SCUBE3,UGT8,ASB2,GNA15,GUCY1A2,SORCS1,CASQ2,SYT3,MIPEP,IL5RA,GLYAT,SCN10A,CLVS2,CBLN4,CBLN1,AGTPB…	145	CREBBP,DNAJC1,COL18A1,TMCC1,PCGF5,CHIT1,FOXQ1,HERC1,PDS5B,NR3C1,MAPK15,FTCD,AMBRA1,PHF14,RALGAPA1,EPS8,RIC3,SELP,RIC8B,EPHA5,USP15,TBL1XR1,DNAJC1,VPS13A,DOCK6,NFE2L3,RB1,PLEKHG1,ELL2,CPEB4,ABCA5,EML5,MLLT10,ACVR2A,CTNNA1,DDX4,IRF2,SEC63,CCDC148,RALGAPA1,NR3C1,NOTUM,AOAH,PCTP,AMOTL1,ZPBP2,KLHL31,RASAL2,NEO1,SPAG9,QKI,PLEKHA7,TULP4,MALT1,SIL1,GOLGA4,PCDH7,ENTPD2,QKI,TDRD3,FAM105A,APC,SMURF2,INPP4A,…
5500-7000	170	BMP3,GNAS,DPYD,LCP1,WIPF1,SLC8A1,DICER1,INHBA,PAQR4,GRXCR1,LRCH1,NRF1,PTPRS,CCND3,ALDH1L2,DAAM1,ATP8A2,CDH18,DPYD,ABCB5,ARPP21,NDST3,AHCYL2,TEK,RNF220,INPP4A,ZEB1,GFAP,ST6GAL2,ARPP21,SMO,RASGRP3,SPOCK3,MARCO,RIMS3,PRKAG3,KIF21A,SKAP2,HMCN1,KIF13B,AMPH,SLAMF1,CSMD3,SYPL2,CHRNA5,CXXC5,SHANK1,PIWIL1,DNM3,11-Mar,FMNL3,CACNB2,ATP8A1,MPRIP,CLCN1,GNAS,BATF3,MYO1D,TMEM151B,BMP3,PPARD,MIPEP,SSBP2,HMBOX1,E…	116	ZDHHC14,PCGF5,MAP3K6,MYB,KL,GRXCR1,CCND3,TCF12,DAAM1,ADAMTS20,ARPP21,TEAD1,SFMBT1,TNRC6B,INPP4A,DNAJC6,KCNIP4,PTK2,ARPP21,UBE2V1,SPOCK3,FAS,MYO1A,NOXA1,HMCN1,LAMA2,CSMD3,ZNRF3,SHANK1,KDR,RASAL2,GSE1,HAPLN4,DENND4A,LY75,SLC26A7,EPHA5,PLEKHA7,SCHIP1,PADI2,MKL1,SOX21,PIGK,AMZ1,ZNF365,PPP3CC,GNG2,SYTL2,TCF4,ZNRF3,IRF6,MAP3K13,TULP4,EPS8,KDR,RBM46,LTBP3,OCIAD2,SIK3,TP53BP1,BCKDHB,PLEKHG1,TSGA10,TMEM14…	163	GAL,HCRTR2,TEK,FBXW11,NRP2,CADPS,PDYN,STAC,FAM46C,MAPK8IP2,HCRTR2,FLRT2,CRIM1,SEMA3A,RIMS3,CAPN5,ANO4,RASGRP3,ARVCF,SLC1A3,NOTCH3,PGM5,RLBP1,PHOX2A,GABRA1,UGT8,EGFR,SCN5A,11-Mar,KALRN,FGFR2,MED12,DAAM1,C1QL3,PCCA,CASR,FGG,FAT4,MDGA1,CACNB2,TMEM151A,TJP2,BAZ2B,SCN5A,FGB,KRTAP1-3,SPATA17,CDH2,NRP2,EPHA7,KCNA3,APLP2,MYH6,GABRA5,SPO11,ABCA5,RUNX1T1,FBN2,ABCA5,SMARCA2,NFIA,CCDC60,CPLX3,LRCH1,MYO1D,MAP…	128	TCF12,NRP2,ATRX,PHF6,SERPINI1,PLEKHA7,TCF7L2,TCF7L2,DEPDC5,ATL1,ZNF608,NOTCH3,SAMD4A,CCDC38,PTEN,PSCA,ADAM23,SERPINI1,INPPL1,ZFHX3,NAPEPLD,ZNF608,ACSS3,MCPH1,NEU2,PCDH10,ARID5B,IRF6,DAAM1,ATP11C,SNRPN,TBC1D1,DDX3X,FAM105A,SYTL2,BAZ2B,PID1,PLEKHM3,FGB,SPATA17,PLEKHM3,TSPYL2,NRP2,PELI3,HAPLN4,RASAL2,HLA-A,RXRB,MAGEE2,ABCA5,ABCA5,RERE,ACSS3,TRDN,STRA8,GALR3,BAZ2B,PRDM5,USP22,MTHFD1L,TYRP1,ARAP3,SNRP…	155	MIPEP,IL5RA,GLYAT,SCN10A,CLVS2,CBLN4,CBLN1,AGTPBP1,IL5RA,ELOVL2,ATP9A,KIF1B,CACNA1C,SDC2,DMC1,RNF220,INPP4A,TMEM151A,FAT4,LRAT,ABCA5,ARHGEF33,ATP12A,TMCC3,LHCGR,ATP9A,PDYN,HTR3B,STXBP5,SHANK3,TRPV5,MDGA1,GABRP,SELP,HNMT,PIK3CB,CCDC83,AVPR1B,CCDC36,FBXW8,PHF20L1,TBX15,WDR17,LRP2,TNRC6A,LRRC18,CSNK1G1,ITSN1,BATF3,KRTAP3-3,KRTAP3-3,ITK,ARHGAP12,LRP2,PTER,GNAS,NUDT15,PGM5,MTOR,OSBPL1A,PIKFYVE,OSBPL1A…	149	PCTP,AMOTL1,ZPBP2,KLHL31,RASAL2,NEO1,SPAG9,QKI,PLEKHA7,TULP4,MALT1,SIL1,GOLGA4,PCDH7,ENTPD2,QKI,TDRD3,FAM105A,APC,SMURF2,INPP4A,NCOR1,CFTR,NR3C1,GSK3B,DOCK6,GIGYF2,LARP4B,TSGA10,PLEKHA7,FEZ2,RBM47,ABCA5,AFF4,SMG1,CDK17,ITPR2,COPG2,SWAP70,PBRM1,NCOR1,SELP,MDFIC,SEC24D,ARID4B,PLEKHA7,CDK17,AVPR1B,CCDC36,INO80,PHF20L1,PRKCD,TNRC6A,GIGYF2,CSNK1G1,EPS8,ITSN1,SPG11,WWC2,RFX7,ARHGAP12,NF2,CLASP2,RAPGEF6…
6000-7500	155	ERBB2,ROBO2,EPHA5,GSTO2,SCN5A,MIPEP,MKL1,MUC20,DIRAS2,OXR1,PGM5,DKK2,GNG2,SLC5A9,ZNF76,PTPRA,TCF4,OSBPL1A,FGFR1,FAM46C,MAP3K13,PPARD,UNC13B,RBM46,GRID2,LGI1,ADAMTS9,ST6GAL2,BCAS3,TRPS1,ACSBG2,MECOM,ITK,CLDN10,SGSM1,FAM171B,TBR1,FBXW8,SYT3,TCF4,ATP9A,UNC13B,DAAM1,PCDH1,TRPS1,EPHA3,GRK4,RSRC1,KIF1B,ZNF23,EPHA6,EPHA5,SLC5A9,CNPY1,CNTN6,OVOL2,RSRC1,STXBP5L,CCDC83,ATP8A1,DTX1,KCNS2,OPRM1,DLG2,RSPO2,CR…	140	LY75,SLC26A7,EPHA5,PLEKHA7,SCHIP1,PADI2,MKL1,SOX21,PIGK,AMZ1,ZNF365,PPP3CC,GNG2,SYTL2,TCF4,ZNRF3,IRF6,MAP3K13,TULP4,EPS8,KDR,RBM46,LTBP3,OCIAD2,SIK3,TP53BP1,BCKDHB,PLEKHG1,TSGA10,TMEM144,GBE1,TBR1,FAM135A,TNRC6B,PNPLA7,TCF4,TRAF3,FAM71F1,GOLGA4,ARHGAP21,FAM57B,SSTR1,BCKDHB,DAAM1,RSRC1,TMEM144,DNAJC11,ZFYVE9,EPHA5,TSGA10,UPB1,RSRC1,ACTN4,SESTD1,ARHGAP20,TREH,SPEN,ESRP1,MYO6,ELF1,SIGLEC15,CELA1,NRP…	175	BAZ2B,SCN5A,FGB,KRTAP1-3,SPATA17,CDH2,NRP2,EPHA7,KCNA3,APLP2,MYH6,GABRA5,SPO11,ABCA5,RUNX1T1,FBN2,ABCA5,SMARCA2,NFIA,CCDC60,CPLX3,LRCH1,MYO1D,MAP3K5,HLCS,LPAR4,BAZ2B,EPHA7,LRRC18,ABL1,ARAP3,SAMSN1,MEF2C,ABCA5,FAM184A,GRK4,LRP11,SCNN1B,TLL1,ABCC9,ITSN1,GRIA2,SORCS1,ZNF488,ETV6,STX3,CDC42BPA,MKL1,GABRA4,PEX5L,STX3,ITK,SELP,JAM2,PENK,CDKL3,SHB,TIGD4,SLC1A3,BTBD11,HPSE,CACHD1,TCF4,ALDH8A1,SEMA3C,SSBP…	160	BAZ2B,PID1,PLEKHM3,FGB,SPATA17,PLEKHM3,TSPYL2,NRP2,PELI3,HAPLN4,RASAL2,HLA-A,RXRB,MAGEE2,ABCA5,ABCA5,RERE,ACSS3,TRDN,STRA8,GALR3,BAZ2B,PRDM5,USP22,MTHFD1L,TYRP1,ARAP3,SNRPN,ABCA5,SIGLEC15,SMAD7,SNRPN,EGFL6,PTEN,NEUROD6,GBE1,PCDH10,ITSN1,ZNRF3,MKL1,DNASE2B,GPR174,FAF1,MTHFD1L,DDO,PCTP,GPR174,SELP,ODF1,CDKL3,SHB,STAG2,TIGD4,BTBD11,COL9A2,TCF4,SEMA3C,NF1,KRT222,MPZ,STAG2,WWC2,ZNRF3,NPS,DMXL2,ATRX,RN…	162	KRTAP3-3,KRTAP3-3,ITK,ARHGAP12,LRP2,PTER,GNAS,NUDT15,PGM5,MTOR,OSBPL1A,PIKFYVE,OSBPL1A,PLCH2,AQP5,CD226,PDE4C,SLC5A9,MYO1E,MSH3,AAGAB,KIF1A,OVOL2,TRPM7,CAPN2,HPSE,PAN3,SGSM1,SEZ6L,NAALADL2,WDR17,ROBO2,GLRB,TNFRSF19,OSTN,DYRK1A,CDKL3,TNKS,OSBPL1A,CPB1,PLXNA2,CCDC83,GLRB,FAM184A,PCSK9,PAPSS1,NAV3,SH3BGRL2,MYOT,GABRA4,GRIA3,FBN1,LHCGR,MAP2K6,LHCGR,GRIA3,GRIA3,ETV1,UBN2,PHIP,OSBPL1A,CHRNA4,COL6A2,KIF…	144	SPG11,WWC2,RFX7,ARHGAP12,NF2,CLASP2,RAPGEF6,RAI1,TBL1XR1,ITFG1,PSCA,TET3,SERPINI1,MSH3,CASK,RNASEH2B,WIPF3,FOXJ3,PAN3,JMJD1C,CTH,PRDM5,CLASP2,DYRK1A,CDKL3,MYO1B,TMCC2,USP15,CPB1,SPATA6,NKAIN4,PRKCD,TTC3,MLLT10,DNM1L,BMF,VPS13C,TNPO1,RIC3,NPM1,YPEL2,SPRED1,TMCC2,ACSL3,CR2,FAS,EPS8L2,ANKRD12,TOP1,ADAMTS20,SESTD1,NOTCH1,PGAP1,STAU2,UBN2,MAP3K4,MYB,CASK,NCOR1,CASK,CSMD3,FAT1,DOPEY1,FAM126B,CNTLN,GPR1…
6500-8000	146	OVOL2,RSRC1,STXBP5L,CCDC83,ATP8A1,DTX1,KCNS2,OPRM1,DLG2,RSPO2,CRYBB2,DOK6,SORCS1,NRP2,PDE3B,RELN,DOCK7,LAMB1,THRA,KIF5A,PDE4C,ABCB1,ANXA6,TRPC4,PDYN,RASSF2,KLK6,THRA,CHRNB2,NOTCH3,KIF5A,EPHA7,COL14A1,GLT8D2,SLC4A5,KCNQ2,KIT,ACCS,GRIA2,PXDN,ESR1,STAT3,FJX1,GRIA2,AR,OLFM3,VANGL2,DNAJB13,SIX6,CC2D2A,GFI1B,GABRA2,MEF2B,ADAMTS19,FAM184A,MYLK,GPATCH2,GNA15,HLCS,EPHA7,PDGFD,HMBOX1,SMARCA2,AGTPBP1,GABRA4…	127	UPB1,RSRC1,ACTN4,SESTD1,ARHGAP20,TREH,SPEN,ESRP1,MYO6,ELF1,SIGLEC15,CELA1,NRP2,ANO3,PRDX6,PHEX,FAM166B,LONRF2,CHRNB2,NOTCH3,PCDH7,RBM47,DOCK6,ARFGAP3,TMEM131,MICAL1,TMCC1,SLC16A10,KCNT2,VPS13C,DNAJB13,PIK3R1,TP53BP1,LAMA2,MEF2B,ADAMTS19,SGMS2,CDH24,CCDC38,NOTUM,TULP4,PRDM5,DNAJC1,SYTL2,MAP3K4,AVPR1B,BTBD11,HEPACAM,MKL2,BCL6,SLC9A1,ZNF319,PNPLA7,HSP90AB1,PGR,SLC35B2,CASKIN1,ATP8B4,FAF1,TRDN,NFE2L3…	160	STX3,ITK,SELP,JAM2,PENK,CDKL3,SHB,TIGD4,SLC1A3,BTBD11,HPSE,CACHD1,TCF4,ALDH8A1,SEMA3C,SSBP2,MYO1E,CNTN6,KRT15,KALRN,WDR17,IL5RA,HTRA3,KIF16B,LRP11,WDR17,DMXL2,NALCN,DPYD,KRT84,LCN2,NDST3,GLRA2,BAZ2B,FGFR2,RTP1,DOK5,PRRX1,CDKL3,BAZ2B,CACNB2,GPR141,ZNF385B,HECW2,COL9A1,ANO4,CDH10,CACHD1,CHD9,S100A8,CLPS,FBN1,CXCR2,RIMS1,FHL3,CDH10,JAM2,PALM2,RAG2,NOL4,MYL10,PRIM2,CDH7,GFAP,DPYD,MYO1E,PTPRS,ZFHX4,PD…	151	DDO,PCTP,GPR174,SELP,ODF1,CDKL3,SHB,STAG2,TIGD4,BTBD11,COL9A2,TCF4,SEMA3C,NF1,KRT222,MPZ,STAG2,WWC2,ZNRF3,NPS,DMXL2,ATRX,RNF217,RAI14,TULP4,MAP4K3,LGR4,SRPX2,BAZ2B,MBNL1,CDKL3,BAZ2B,GPR141,KLHL8,CHD9,NCOR2,GPRASP1,KIAA1522,CNTLN,RIMS1,PTK2,LRRC28,ACTN4,GBGT1,CDH7,NCOA2,RALGAPA1,RAD9B,TNRC18,DLG1,HLA-A,IGSF1,ZBTB20,SMARCA1,RAD9B,TAF3,DLG1,MAP4K5,CHD2,MKL2,EPS8,PKP4,HLA-A,RALGAPA1,ADAM33,SYTL2,JMJD…	166	MAP2K6,LHCGR,GRIA3,GRIA3,ETV1,UBN2,PHIP,OSBPL1A,CHRNA4,COL6A2,KIF5A,CSMD3,PHIP,DENND4C,AGTPBP1,GFI1B,GPR141,PSTPIP1,ZDHHC17,ETV1,GRIA2,BCL2L11,SLC8A1,ATP8A1,ARAP3,SGSM1,ENOX2,ADAMTS9,WIPF1,LPAR1,KIAA1109,UPF2,MUC20,HMBOX1,PTPN3,GRIA2,COL3A1,MAPK8IP2,UBN2,CPLX3,CAST,NTN4,KIF1A,OLFM2,SRL,CAST,CDKL3,HCN2,AHR,ATP1A4,SYPL2,FAM46D,CNOT4,DCT,EXOC1,TINAG,TJP2,DTX1,KCNS2,CAPN3,SCUBE3,HMBOX1,ITSN1,NARS2,FM…	156	FAS,EPS8L2,ANKRD12,TOP1,ADAMTS20,SESTD1,NOTCH1,PGAP1,STAU2,UBN2,MAP3K4,MYB,CASK,NCOR1,CASK,CSMD3,FAT1,DOPEY1,FAM126B,CNTLN,GPR141,PSTPIP1,TMEM44,ARAP3,CCDC88A,RUNX1,PTPN3,ZNF395,ARID1B,UBN2,SFMBT1,NUP205,LRRIQ3,ABL2,TMEM63A,PADI2,TFDP2,CREB1,JMJD1C,CD300A,CDKL3,SPRED1,DNM1L,UGT2A2,KDR,CNOT4,MGA,AP2A2,DEPDC5,DCT,SULT1C3,TINAG,IRF6,NRIP1,SEC24D,ZMYM4,NRXN2,DLG1,PRRC2C,RBM47,ITSN1,SYTL2,PELI3,ZCCHC1…
7000-8500	142	GABRA2,MEF2B,ADAMTS19,FAM184A,MYLK,GPATCH2,GNA15,HLCS,EPHA7,PDGFD,HMBOX1,SMARCA2,AGTPBP1,GABRA4,BEND5,CDC42BPA,AVPR1B,BTBD11,PRIM2,HEPACAM,BCL6,TECTB,HSP90AB1,CCDC92,SLAMF1,SYPL2,TJP2,CHRD,PTPN11,CDKL3,PTPN3,RNPEPL1,SEMA6C,MAPK8IP2,NRF1,MR1,GRIA2,PAPSS1,WIPI1,SCN5A,CCIN,RAB3IP,PTPDC1,CPS1,ABCA5,HMBOX1,FZD6,EZH1,SPATA17,C1QL3,SRL,KRT84,ZNF697,EXOC3L2,CPLX4,STXBP5L,NETO1,RTP1,GRM5,ABCA5,BMP5,TNKS,C…	149	TP53BP1,LAMA2,MEF2B,ADAMTS19,SGMS2,CDH24,CCDC38,NOTUM,TULP4,PRDM5,DNAJC1,SYTL2,MAP3K4,AVPR1B,BTBD11,HEPACAM,MKL2,BCL6,SLC9A1,ZNF319,PNPLA7,HSP90AB1,PGR,SLC35B2,CASKIN1,ATP8B4,FAF1,TRDN,NFE2L3,INPPL1,LTBP3,DNAJC1,SCIN,RECK,TCF7L2,CDKL3,PTPN3,SMARCA4,EOMES,MXI1,STRA8,GNPTAB,ZNF365,CDKN2A,ESRP1,GOLIM4,ANKRD12,PARD3,AMBRA1,GPR88,ABCA5,PKP4,CCDC73,NEU2,BCL7C,ACVR1B,ATL1,SPATA17,PCDH10,LRIG3,LEMD2,DDO,…	148	ACTA1,IGSF1,PRRX1,UVRAG,NETO1,PDGFD,SH3BGRL2,BIRC6,DOK6,LHCGR,TBX22,ZAP70,TLR9,PON1,GNA15,PIK3R5,VIM,DPP6,PTPRS,ABCA5,MGAT4C,LHCGR,ABL1,SAMSN1,IRF2,ST6GAL2,TBX22,CTNNAL1,MED12,LCP1,SCN10A,CD5L,CYP4V2,ZNF521,HTRA3,NRP2,ZEB1,STXBP5L,SNTG1,LHFPL1,STAG1,CHST10,ASB5,LHCGR,KRT13,EPHA7,DRP2,MPRIP,CACNA1C,SGCG,ZPBP,MDGA2,CDH10,FAT4,ANO4,PPP1R9A,DCLK1,SIPA1L1,PTPRS,CDC42BPA,MYOT,GNAS,ASCC3,ST6GAL2,MECOM,S…	147	DLG1,HLA-A,IGSF1,ZBTB20,SMARCA1,RAD9B,TAF3,DLG1,MAP4K5,CHD2,MKL2,EPS8,PKP4,HLA-A,RALGAPA1,ADAM33,SYTL2,JMJD1C,TSGA10,BIRC6,SENP7,PKP4,TYRP1,AMN,SYTL2,TLR9,PTK2,NOTCH2,NCOR2,SIK3,IKZF2,TKTL1,ABCA5,MGAT4C,ITGAV,FBXW7,IRF2,NEO1,TNRC18,CYP4V2,MKRN1,NIPBL,NRP2,SLC10A3,FER,MKRN1,NCOA2,RAPGEF6,PRDX6,LTBP3,DDO,RBM11,ARAP2,PADI2,TEAD1,CCL2,TRIP12,NCOA2,RB1,MIOX,MKRN1,TREH,MAP4K5,CCDC38,CHST7,LANCL3,NCOA2,…	162	DCT,EXOC1,TINAG,TJP2,DTX1,KCNS2,CAPN3,SCUBE3,HMBOX1,ITSN1,NARS2,FMNL3,HMBOX1,IDH1,GRIA3,PIK3CB,ALDH8A1,CNRIP1,SYPL2,CDH8,TSC22D2,DENND4C,GABRA6,SCUBE3,LMBRD2,PTPDC1,CHD9,MECOM,ARHGAP29,ARPP21,NRF1,SLC22A15,DHTKD1,PKD2,GRM5,PCMTD1,GABRG1,HGF,ATP6V0A4,CAPN3,GRK4,TUSC3,LRBA,MIB1,PAN3,ZNF335,DMXL2,UGT8,NOL4,GRIA2,IP6K1,CRYBB1,NRF1,OTOP2,GABRA2,SGCG,HOOK3,CHRNA5,KIF16B,B3GNT3,NNMT,RNF141,HTR1A,CDH7,KR…	164	AP2A2,DEPDC5,DCT,SULT1C3,TINAG,IRF6,NRIP1,SEC24D,ZMYM4,NRXN2,DLG1,PRRC2C,RBM47,ITSN1,SYTL2,PELI3,ZCCHC11,NRIP1,B3GNT5,LMBRD2,CHD9,IGDCC4,ARPP21,PKD2,RALGAPB,ATM,SERPINI1,HGF,FAS,SFMBT1,SLC16A10,TNPO1,LRIG3,LRBA,MIB1,CNTLN,RBM27,PAN3,MXI1,YLPM1,TRIP12,USP40,DMXL2,USP15,MKL2,SLC23A2,ATG5,GPATCH8,MAP3K4,ATM,SECTM1,RASA1,ARHGAP20,PHF14,MALT1,SLC7A13,EPN2,ACVR1B,SPATA6,TJP1,CCDC38,CDH7,FCHO2,ELF1,FOXJ…
7500-9000	135	C1QL3,SRL,KRT84,ZNF697,EXOC3L2,CPLX4,STXBP5L,NETO1,RTP1,GRM5,ABCA5,BMP5,TNKS,CHST10,RELN,KCNMB4,NAV3,PLG,MYH10,CC2D2A,ALDH8A1,GPR107,MDGA2,GRIA3,KLK15,MTMR12,SIAH2,RSPO2,PDE6H,SOX17,EPX,DYRK1A,OPRM1,SELP,NUDT15,CDH10,SORD,CYB5RL,CAPN3,NRAP,GRIA3,XPR1,ARVCF,OPRM1,ARAP3,TRPC6,SHQ1,TLR9,HS3ST6,IP6K1,DIRC2,MSH3,RALYL,C2CD2L,ANXA6,NOL4,PCK1,KLK8,FES,POU4F3,MEF2B,KLHL5,OSBPL1A,MARK3,COL9A1,GBP5,AMPD1,M…	147	PCDH10,LRIG3,LEMD2,DDO,ARHGEF25,ABCA5,BMP5,ICAM4,CYP8B1,JMJD1C,PELI3,PAQR3,FAM135A,KIAA1522,NEO1,CFI,RNF217,TAF3,DYRK1A,LRIG3,SELP,PCDH10,GNPTAB,PCDH10,CAMTA2,NEXN,CDKN2C,RNF43,PGR,PRSS23,ANKRD2,8-Mar,PTHLH,TECPR1,MBNL1,ARAP3,PLEKHA7,FAS,TTC3,DLG1,TLR9,SUFU,AP2A2,VPS13A,PRSS23,MSH3,ADAM23,LRIG3,ODF1,STAU2,DLG1,BMF,MXRA8,TRIM72,ANO3,FZR1,MEF2B,ADAM23,ANKRD12,TNRC6B,MRGPRF,COL9A2,PTPRK,CNTLN,ARID1A…	145	ANO4,PPP1R9A,DCLK1,SIPA1L1,PTPRS,CDC42BPA,MYOT,GNAS,ASCC3,ST6GAL2,MECOM,SSBP2,DENND3,ATP8A1,ROBO2,EFNA4,DOCK7,ZEB1,NR4A2,TMEM100,ZNF697,OSBPL1A,GPATCH2,TLL1,HPRT1,TNKS,RIC8B,TXNRD1,SOCS2,ITGB7,LRP1B,ABI1,MYO1E,KIF21A,MORC4,LINGO2,EFCAB6,AHCYL2,SDC2,PURB,EFCAB6,FOXO1,CHRD,HECTD1,SGSM1,UBR5,PRIM2,MAP4K4,DYRK1A,ARHGAP19,PDE1B,ZNF23,TDO2,EPHA6,DYRK1A,TRIO,COL11A1,SHB,VAV1,TCF4,MPRIP,NCF1,OSTN,FRK,AHC…	143	TMEM144,LRRC28,TMEM144,RUNX1,JMJD1C,ARID5B,PHF6,MYO1B,ATRX,CFTR,UBQLN1,HDLBP,SYCP2,ARHGAP11A,ARHGAP11A,MYO1B,TULP4,PPP1R13B,TCF12,MAGED1,YBX2,ITGAV,PHF14,NCOR2,RIC8B,AOAH,MBNL1,ZNF827,ELF3,ELF1,TNRC6B,FBXW7,GJB1,MORC4,RAPGEF6,EP300,GSK3B,ARHGEF6,PLEKHG1,MLLT10,TMCO2,HECTD1,RASAL2,UBR5,MAP4K4,DYRK1A,RAD9B,GOLIM4,DYRK1A,TGFBR2,PCGF5,COL11A1,SHB,TCF4,VPS13A,DDX10,TRAF3,AMBRA1,ITSN1,DUSP6,RPS6KB1,KIF…	152	HOOK3,CHRNA5,KIF16B,B3GNT3,NNMT,RNF141,HTR1A,CDH7,KRT15,APLP2,SMAP1,LMLN,B3GNT3,TRPC5,OSBPL1A,STAT3,OXR1,OSBPL1A,DOCK7,PXDN,FN1,ENAH,HMG20A,CHRNB2,BICD2,COL7A1,OLFM3,MAP2K1,TNFSF14,DYRK1A,MPRIP,CEP135,CD226,DNAJC24,PTPRM,CHRNA3,ZBTB41,VAV1,OR1M1,ATXN2,PEX5L,PHIP,PTPDC1,FUBP3,COL11A1,CNOT4,SLC13A1,ONECUT1,CAPN5,ARAP3,ABI1,ADAMTS19,GUCY1A2,GNAS,COPB1,RUVBL1,KLHDC10,NRAP,BICD1,PROX1,SAMSN1,RNF141,MT…	173	ARHGAP20,PHF14,MALT1,SLC7A13,EPN2,ACVR1B,SPATA6,TJP1,CCDC38,CDH7,FCHO2,ELF1,FOXJ3,TET3,PCDH10,RNF111,IGSF9,LRIG3,MYO6,NF2,CYB5R4,TTC3,MALT1,ZNF451,FN1,CHRNB2,PTEN,SCIN,NEO1,HAS2,NCOR1,LCOR,ATF7IP,PCGF5,CEP290,DYRK1A,RBM27,SIN3A,FER,COL11A1,FAM71F1,CNOT4,SCHIP1,SIN3A,DIP2C,DUSP16,SMAD4,ARAP3,CCL2,TNRC6B,ADAMTS19,HDLBP,ARID1B,TCF7L2,LIFR,EML4,BRCA2,SMARCA4,RFX7,TTC3,PHEX,MAP3K1,NIPBL,SCAF8,CLASP2,P…
8000-9500	137	SHQ1,TLR9,HS3ST6,IP6K1,DIRC2,MSH3,RALYL,C2CD2L,ANXA6,NOL4,PCK1,KLK8,FES,POU4F3,MEF2B,KLHL5,OSBPL1A,MARK3,COL9A1,GBP5,AMPD1,MGAT4C,TFDP1,TMEM151A,ADAM9,ABCA5,PXDN,PLCG1,PGS1,RAB3IP,COL1A2,ATP4A,AMDHD1,SCN3A,CACNB2,SLC1A3,NCF1,FAM120B,SEMA3A,BCL2L11,LRCH1,HS3ST2,PIK3CB,AGTPBP1,HMBOX1,FOXO1,ATXN2,KCNA3,IL5RA,RELN,SELP,TXNRD1,GTF2I,EPHA7,LNX2,CASC3,TGFA,GFAP,RFX2,SLC13A1,MYH10,LPAR1,TRPC5,COL12A1,EPH…	155	FAS,TTC3,DLG1,TLR9,SUFU,AP2A2,VPS13A,PRSS23,MSH3,ADAM23,LRIG3,ODF1,STAU2,DLG1,BMF,MXRA8,TRIM72,ANO3,FZR1,MEF2B,ADAM23,ANKRD12,TNRC6B,MRGPRF,COL9A2,PTPRK,CNTLN,ARID1A,MGAT4C,PLEKHA7,ACSS3,GOLGA4,DEPDC5,RB1,ARID1A,EML4,NME5,ABCA5,VSTM2A,COPG2,IKZF2,NTN5,ARHGAP33,ADAMTS20,HAS2,RUNX1,LRRC28,DOCK6,DENND4A,AOAH,ZNF395,HSDL1,PLEKHM3,NME5,CFTR,PTK2,NIPBL,TSGA10,MAP3K4,SELP,SMAD4,SPRED2,LNX2,ARHGAP27,MCRS…	167	LINGO2,EFCAB6,AHCYL2,SDC2,PURB,EFCAB6,FOXO1,CHRD,HECTD1,SGSM1,UBR5,PRIM2,MAP4K4,DYRK1A,ARHGAP19,PDE1B,ZNF23,TDO2,EPHA6,DYRK1A,TRIO,COL11A1,SHB,VAV1,TCF4,MPRIP,NCF1,OSTN,FRK,AHCYL2,ITSN1,AMPD1,KIF1B,GSTO2,CHRD,DRP2,OPRM1,ATXN2,KIF13B,DCLK1,GABRA4,SCN3A,FBLN2,PEX5L,DNM3,FRK,ATP9B,ELMO1,SHB,ZEB1,KCNMB4,GSTO2,IL17B,KCNQ5,STXBP1,ARPP21,ADAMTS9,KLHL5,XPR1,PCK1,DCLK1,PTN,CBLN4,LRRC18,SFMBT2,MARK3,RND3,Z…	176	EP300,GSK3B,ARHGEF6,PLEKHG1,MLLT10,TMCO2,HECTD1,RASAL2,UBR5,MAP4K4,DYRK1A,RAD9B,GOLIM4,DYRK1A,TGFBR2,PCGF5,COL11A1,SHB,TCF4,VPS13A,DDX10,TRAF3,AMBRA1,ITSN1,DUSP6,RPS6KB1,KIF13A,SUFU,CLASP2,MALT1,GOLGA4,CCPG1,TRIM72,RPS6KB1,BRMS1,NEO1,SLC12A6,RPS6KB1,SHB,TFDP2,IGSF9,INO80,ARPP21,CCPG1,TULP4,PTN,ATP11C,CYP3A7,ITGAV,TNRC6B,GOLIM4,TMCC1,SPEF2,RTN4IP1,EP300,AMOTL1,NEU2,MAP3K4,APC,ZNRF3,CDKN1A,AMBRA1,I…	141	NRAP,BICD1,PROX1,SAMSN1,RNF141,MTMR12,PTER,TKTL2,SCAF8,KCNMB4,FZD6,ASB5,PRKCI,CHST10,SMC4,PCDH18,NETO1,CHST10,INHBA,CLCN1,HMG20A,ATP6V0A4,USP32,MGAT4C,TECTB,DCHS1,CIZ1,ZAP70,SMAP1,HMBOX1,STAG1,AGTPBP1,CD84,CCND3,FLRT2,TDRD7,PDE1B,KLHL5,LRP1B,PRICKLE1,IREB2,BTAF1,ZNF266,IGHMBP2,ARF4,MBOAT2,HEPACAM,RIMS3,TJP2,ERBB2,FAM171B,STXBP1,ILKAP,MMAA,FGF19,COL1A2,SMARCA2,ILKAP,TRPC5,DCN,RTP1,ARHGAP12,CAPRIN2…	173	SMARCA4,RFX7,TTC3,PHEX,MAP3K1,NIPBL,SCAF8,CLASP2,PRCC,TCF12,ALB,DENND4A,PKN2,WNT1,KIAA1522,PARD3,USP15,FGFBP1,TAF1B,PRPF40A,SMC4,FAM53C,HIPK1,NEXN,BTBD7,MALT1,SLC12A6,CAMTA2,GOLGA4,MGAT4C,STK4,DCHS1,KPNA3,RBM27,SIN3A,SMAD2,MXI1,PKP4,CYLD,CCND3,TTC3,MXI1,FAHD2B,PDS5B,BTAF1,SLC12A6,IGHMBP2,HEPACAM,PPP1R13B,FBXL5,FOXJ3,PKN2,SMAD4,NOXA1,TCF12,ZDHHC13,OGDH,GLG1,RBM27,MMAA,PIGK,SLC4A7,TNPO1,RAPGEF6,CSN…
8500-10000	138	KCNA3,IL5RA,RELN,SELP,TXNRD1,GTF2I,EPHA7,LNX2,CASC3,TGFA,GFAP,RFX2,SLC13A1,MYH10,LPAR1,TRPC5,COL12A1,EPHA5,ATP4A,LCN2,MS4A8,LRP12,APPL2,CDKL3,OSBPL1A,CACNB2,MEF2C,IL5RA,TES,PTN,IL5RA,LINGO2,PDYN,SOX3,STXBP5L,TRPC4,MMAA,AHCYL2,SLC5A8,DICER1,PIK3CB,DMXL2,KCNQ5,OPRM1,SEMA3C,SCAF8,CBLN4,CTNNAL1,NAPSA,LRP6,MECOM,SFRP4,FBXW11,BRD1,OSBPL1A,AHCYL2,FRK,TMCC3,OSBPL1A,AICDA,AGTPBP1,HOOK3,MLANA,HRASLS,LZTR1,…	143	CFTR,PTK2,NIPBL,TSGA10,MAP3K4,SELP,SMAD4,SPRED2,LNX2,ARHGAP27,MCRS1,CASC3,SPRED2,PCTP,RASA2,NYX,PIGK,FAM57B,CTSF,ATG5,EPHA5,PRKCD,COL18A1,CDKL3,PRKCD,HEPACAM2,C1QA,CREBBP,ARID2,ADAM23,RPS6KA3,HPS1,CASK,GLG1,DNAJC11,PTN,AMN,TSC2,SPAG1,FOXQ1,CLASP2,SNRPN,RAPGEF6,BRMS1,MMAA,PPP1R3D,CD2,RTF1,DOCK6,RALGAPA1,CERK,IRS2,MAP4K5,SLC12A6,MBD2,DMXL2,SEMA3C,FBXW7,SCAF8,CAMTA2,DBP,PCDH10,TBL1XR1,SPEN,SLC23A2,M…	163	PCK1,DCLK1,PTN,CBLN4,LRRC18,SFMBT2,MARK3,RND3,ZBTB41,GLT8D2,USP33,CTNNB1,MYO9A,MYH7,PCBP1,IGSF1,FAM184A,ELMO1,FGFR2,LRP6,CDH11,FBXW11,PRICKLE1,HRASLS,ZBTB41,MECOM,HNRNPUL2,XPR1,SNRPD3,RUNX1T1,PXDN,GRM5,FAM180A,KIAA1109,RALYL,BRAF,FGD6,PIK3R3,COL5A2,LRP12,OSBPL1A,KALRN,COL1A2,CTNNB1,UGP2,RASSF2,STXBP5,CUL3,MEF2C,GRXCR1,FN1,TDRD7,RPL39,CFLAR,LPAR1,FJX1,HESX1,NDST3,CDH7,CACNB2,LY6D,CFLAR,COL12A1,MFA…	196	PTN,ATP11C,CYP3A7,ITGAV,TNRC6B,GOLIM4,TMCC1,SPEF2,RTN4IP1,EP300,AMOTL1,NEU2,MAP3K4,APC,ZNRF3,CDKN1A,AMBRA1,IGSF1,CCPG1,BTBD7,INPPL1,AMOT,CTNNA1,HNRNPUL2,MLLT10,ZMAT1,RBM26,DNMT3A,TCF12,ARID5B,CXCR3,RBM26,NOTCH2,VPS13C,TCF12,PIK3R1,TBC1D1,STAU2,DNAJC1,FAT1,MYO1B,MALT1,ARID1B,LIMCH1,MCPH1,NR6A1,SRSF11,PIK3R3,MAP2K4,ASXL2,IGSF9,ZMAT1,CREBBP,QKI,TFDP2,UGP2,SPRED2,CUL3,GRXCR1,TBL1XR1,FN1,EML4,PARD3,CI…	149	ERBB2,FAM171B,STXBP1,ILKAP,MMAA,FGF19,COL1A2,SMARCA2,ILKAP,TRPC5,DCN,RTP1,ARHGAP12,CAPRIN2,SLC26A3,SMARCA2,RIMS2,EXOC3L2,HMG20A,TDRD7,PLCG1,BCLAF1,LGALS3BP,ARHGAP29,POLR3B,CHD9,XPR1,KIAA1109,UGT3A1,MAPK8,RASGRF2,TXNRD1,SIPA1L1,PIWIL1,ACER2,GXYLT1,GPR107,ILKAP,UGP2,SLC1A3,ABCA5,ANAPC1,PIWIL1,MMP1,GSTO2,USP33,LCN2,CHD1,PRPH2,MKL1,PHF20L1,DCLK1,PHIP,ABL1,FES,CAST,GSTO2,KIAA1109,PRPF8,LRP11,FGFR3,CSG…	165	ZDHHC13,OGDH,GLG1,RBM27,MMAA,PIGK,SLC4A7,TNPO1,RAPGEF6,CSNK1G3,TNRC18,PSKH1,APC,OGDH,SEC22A,SLC12A6,ZNF827,TREH,ADNP,TFDP2,ARHGAP12,MYB,CLOCK,RALGAPA1,RIMS2,C1GALT1,FBXL5,WDR33,ANKIB1,ATP8B4,TFDP2,TFDP2,ANKRD12,CLASP2,FAM135A,YBX2,USP15,NSD1,LRRC28,RNF219,CHD9,TAF1B,ZNF365,USP9Y,DDO,INPPL1,RNMT,NKTR,FBXO34,INTS4,CLASP2,DNMT3A,SEC22A,SENP7,UGP2,MAP4K3,ZMYM2,ABCA5,ITGAV,LY75,ADAM33,DOPEY1,ARID4B,SL…
9000-10500	133	KCNQ5,OPRM1,SEMA3C,SCAF8,CBLN4,CTNNAL1,NAPSA,LRP6,MECOM,SFRP4,FBXW11,BRD1,OSBPL1A,AHCYL2,FRK,TMCC3,OSBPL1A,AICDA,AGTPBP1,HOOK3,MLANA,HRASLS,LZTR1,CEP135,FRK,PTPRM,PIK3R3,RHOBTB1,SAMD3,CXCR2,VIM,NNMT,STAG1,PRPH2,PHOX2A,PTPN11,GAS8,RIMS3,AHCYL2,CDH10,IDH2,IGF2BP1,RRAS2,ANKRD13D,TMEM100,STAG1,XPR1,RLBP1,SSBP2,THRA,DOCK7,TNFSF14,LAT2,SPACA3,TRPC5,ABL1,B3GALNT1,SLC30A4,HCRTR2,SAMD3,INTS3,SMARCD1,BICD1…	143	SEMA3C,FBXW7,SCAF8,CAMTA2,DBP,PCDH10,TBL1XR1,SPEN,SLC23A2,MAST2,GOLIM4,EPN2,PLEKHA7,NFE2,MYO1B,KLRG1,NRIP1,MAP3K1,PLA2G15,CCDC148,PPP1R3C,TBC1D10C,UBXN11,PIK3R3,PLEKHA7,CDK17,INPPL1,SECTM1,ZNRF3,ZXDC,MICAL1,LRPPRC,WNT16,RASA2,SPEF2,NEO1,CTH,IRF2BP1,RNPEP,IDH2,BRWD1,CHD2,ZBTB20,SEC24D,CNKSR3,TMCC2,TMCC1,ZNF827,PHGDH,CAMTA2,GSK3B,YBX2,STK11,IRF1,DNASE2B,BIRC6,TBC1D19,SCAMP3,SUN1,NAPEPLD,KCNIP4,COL1…	166	TDRD7,RPL39,CFLAR,LPAR1,FJX1,HESX1,NDST3,CDH7,CACNB2,LY6D,CFLAR,COL12A1,MFAP5,ATP5B,ATP9A,PIKFYVE,TINAG,NNMT,MSH3,HTR1A,ZNF563,RASGRF2,HS3ST2,ABCC9,TCF4,EFCAB6,TRA2B,PHIP,CACNA1C,OSBPL1A,TM4SF1,STAG1,COL7A1,CNOT4,INPP4A,GUCY1A2,TRPC6,OPRM1,PLSCR4,HOOK3,SPACA3,SLC8A1,SYNPO2L,BICD2,TSC22D2,POLR3B,ITSN1,WIPF1,OPRM1,ANAPC1,DYRK1A,PTPRF,UBN2,MME,SPPL3,GLRB,KIF1B,CLIC5,ABCB5,CHD1,TDRD7,CHD4,PAN3,DICER1…	203	CIC,FEZ2,CHD8,PTK2,MALT1,ITFG1,CDH7,PRDM5,PLEKHM3,TBL1XR1,AMOT,CTSF,ARID2,SPRED2,TMEM131,LIFR,TINAG,ARHGAP21,JAK1,DOPEY1,TTC3,MSH3,TDRD3,MAST2,HERC1,USP15,SRSF11,TCF4,IRS2,ITGAV,BRCA1,MALT1,MAP3K4,TFDP2,SMURF2,SRSF1,TJP1,RALGAPA1,CTCF,JMJD1C,NIPBL,CNOT4,INPP4A,LRIG3,ALDOB,ADAMTSL5,MYO6,RAI1,CLSTN2,SRSF11,SMURF2,ACVR2A,IGFBP7,DLG1,ITSN1,PPP1R3C,NCOR1,TRIP12,CHD2,THRAP3,PNPLA7,DYRK1A,PGAP1,TNRC6B,M…	149	LCN2,CHD1,PRPH2,MKL1,PHF20L1,DCLK1,PHIP,ABL1,FES,CAST,GSTO2,KIAA1109,PRPF8,LRP11,FGFR3,CSGALNACT2,XPO1,MAPK8,PRKAA2,CCDC92,STXBP5,IL21,BCLAF1,NRF1,MSRB2,SHPRH,LAMB1,STXBP2,PPP6C,PTPRG,TOP2B,GFAP,SAMD3,KCNQ5,ZNF665,MAP2K1,BMP3,TLR9,PHF20L1,TMEM100,NUFIP1,ACSBG2,TGFA,AICDA,IL21,DCHS1,KIF18A,PLCH2,SOS1,MIB1,LCP1,GLT8D2,GABRA3,GAPVD1,USP12,ALDH1L2,SHPRH,RIMS1,SAMD3,CACNA1C,PRKAR1A,CTNNAL1,SAMD3,EZH2,…	158	DOPEY1,ARID4B,SLITRK4,PDS5B,BARHL2,RTF1,PBRM1,MKL1,PHF20L1,BAP1,KDM3A,PHC3,SPEN,ARID5B,RAPGEF6,MYBL1,ZDHHC14,SLC4A7,SETD2,SLTM,PGAP1,RASA2,ERP44,CHD2,PRPF40A,PCBP2,ZNF318,DENND4A,TMPO,STXBP2,RALGAPA1,CREB1,PCBP2,TOP2B,ZNF365,CBL,STRN,PAQR3,TMPO,DENND4A,UPB1,PRSS23,GALR3,DOCK11,IGSF9,TLR9,SAMD4A,EP300,MAP3K6,PAWR,PHF20L1,SPG11,RNMT,DOPEY1,SLC4A7,CNTLN,DCHS1,RNF219,KLHDC8B,ZXDC,NUP98,PPM1D,MIB1,SPG…
9500-11000	132	SSBP2,THRA,DOCK7,TNFSF14,LAT2,SPACA3,TRPC5,ABL1,B3GALNT1,SLC30A4,HCRTR2,SAMD3,INTS3,SMARCD1,BICD1,EPHA6,PEX5L,SEMA6C,BIRC6,LGALS3BP,SLC8A1,GLRB,KCNA10,PRPH2,TUSC3,COL11A1,OPRM1,HK2,MR1,TCEA2,GRIA3,USP32,GABRA1,INTS7,OSBPL1A,ZNF488,LZTR1,MANSC1,CDH7,IDH1,AHCYL2,IFT172,MYL10,WIPI1,SPPL3,CSNK1G1,MRS2,SNAP25,KIF1B,MPRIP,SRC,CPLX3,CNOT1,WIPI1,HMG20A,CCDC36,SAMSN1,TJP2,HMBOX1,CYB5RL,CSNK1E,EML5,CCDC105…	143	TMCC2,TMCC1,ZNF827,PHGDH,CAMTA2,GSK3B,YBX2,STK11,IRF1,DNASE2B,BIRC6,TBC1D19,SCAMP3,SUN1,NAPEPLD,KCNIP4,COL11A1,ZC3H18,TTC3,GOLIM4,SMARCA4,CASK,SENP7,TLE1,CASK,CR2,MAP2K4,TTYH1,GPSM2,LPAR2,EPHA2,PLEKHA7,STK4,CDH7,PHC3,BRWD1,PTK2,LRRIQ3,ABL2,CSNK1G1,GNB4,CDKN1A,ARHGAP27,KIF1C,ITFG1,MKL2,GOLGA4,SCHIP1,ADAM23,SPAG9,TLE6,VAMP1,ACSS3,ANKIB1,CNOT1,TBL1XR1,CCDC36,LETM2,JMJD1C,LIFR,SEC24D,MAP4K5,OGDH,SCAM…	168	CLIC5,ABCB5,CHD1,TDRD7,CHD4,PAN3,DICER1,GLRB,SCAF8,TMCC3,BICD1,PUM2,PCDH18,PTPRA,CACNB2,RFX6,SPARC,CHD9,SCN3A,FBXW8,SBNO1,LRBA,DCN,USP32,SLC5A9,APPL2,CTNND2,OPRM1,AAGAB,MRPS27,CDH7,NAALADL2,ZNF697,SLC5A9,MYH10,ATP8B2,HTR1B,USP25,HMBOX1,KLK8,ADAM9,PAN3,GNG2,PLSCR4,DOCK7,COL1A2,NAV3,CHD4,MGAT4C,CNOT1,WDR17,PXDN,ENAH,OSBPL1A,PHIP,ARHGAP12,ASH1L,UBN2,COL5A2,FBXW8,NOL4,OSBPL1A,NRF1,TJP2,CSNK1G1,FBN1,A…	203	SYCP2,PNPLA7,PAN3,TET2,SIL1,THRAP3,MKL2,CNKSR3,TLE1,PTPN12,SCAF8,SMG1,ABL2,SPEF2,COL18A1,RCOR1,NCOR1,RIC3,EPN2,CHD9,SENP7,SBNO1,COPG2,LRBA,CAPG,SEC24D,DOPEY1,TDRD3,SPAG1,TRDN,ZMYM3,CAPG,DENND4A,PHF14,SEC24D,GIGYF2,MLLT10,CDH7,CBLN3,ATF7IP,RALGAPA1,TBL1XR1,NRIP1,CLASP2,ELL2,PARD3,TTC3,LY75,PAN3,GNG2,ATM,CSNK1G3,TLE1,PXMP2,ZMYM3,MBNL1,MGAT4C,CNOT1,ARID5B,TLE1,FAM135A,TMCC1,HNRNPAB,NSD1,ARID1B,NUP20…	144	KIF18A,PLCH2,SOS1,MIB1,LCP1,GLT8D2,GABRA3,GAPVD1,USP12,ALDH1L2,SHPRH,RIMS1,SAMD3,CACNA1C,PRKAR1A,CTNNAL1,SAMD3,EZH2,MS4A8,CCIN,CFLAR,PRPF8,MEF2C,CC2D2A,ABCB5,KPNA4,RAB3GAP1,PHF20L1,PLCG1,SLC13A1,MAPK8,ZNF665,PHF20L1,SLC12A2,ZAP70,WDR17,ITK,KIF13B,SBNO1,FGG,PIK3CA,SMAP1,PPARD,LRP11,ZNRF2,WIPF1,SBNO1,TPST2,TNKS,GK2,RGS7,ROBO2,RRAS2,WDR17,CNRIP1,TPST2,VIM,CSNK1G1,STIL,FAM46C,MAPK1,DIRAS2,IFT172,COL1…	162	RNF219,KLHDC8B,ZXDC,NUP98,PPM1D,MIB1,SPG11,GAPVD1,RIMS1,ATG14,PRKAR1A,LRPPRC,MARK2,RASA2,SENP6,VPS13C,NAA16,USP28,PHF20L1,PBRM1,DUSP16,ATR,PTPN12,PHF20L1,HMGXB4,TLE1,NRK,ZNF658,SBNO1,ZNF318,PAQR3,DEPDC5,TNRC18,ARID1A,PHTF1,STX7,PIGK,ARID1A,SBNO1,MED1,HNF1A,MKL2,SYTL2,HDLBP,CCDC88A,ABCB6,NCOR1,NBEA,CSNK1G1,STIL,NRXN2,PPP4R1,CLOCK,TBKBP1,CPEB2,WWP1,TEX11,CTCFL,GPR88,KLHDC8B,CRYZ,PNPLA7,NUP205,MKI67…
10000-11500	129	KIF1B,MPRIP,SRC,CPLX3,CNOT1,WIPI1,HMG20A,CCDC36,SAMSN1,TJP2,HMBOX1,CYB5RL,CSNK1E,EML5,CCDC105,CNPY1,GUCY1A2,LMLN,TNRC6A,GTPBP1,MIB1,GNAS,ABCC9,COL5A2,CTNNB1,USP25,PRSS35,PEX5L,ENAH,SCCPDH,PCBP4,ZPBP,FAM184A,CSAD,FGF19,PER1,FGB,GPR141,CSAD,ITGB7,ITSN1,KIF13B,HIST1H2BF,ATG4A,PTPN3,VIT,UBN2,SCN10A,TRPC6,MYO9A,RECQL,UPF2,BRD1,CD5L,PRKAA2,MYC,NRF1,MDGA1,MRPS27,SGCG,FN1,TBX22,SHISA3,MARK3,FBXW8,MYOZ2,T…	163	ARHGAP27,KIF1C,ITFG1,MKL2,GOLGA4,SCHIP1,ADAM23,SPAG9,TLE6,VAMP1,ACSS3,ANKIB1,CNOT1,TBL1XR1,CCDC36,LETM2,JMJD1C,LIFR,SEC24D,MAP4K5,OGDH,SCAMP3,MLLT10,EML5,ARHGEF6,MDFIC,DEPDC5,TSGA10,WDR33,NFATC4,TNRC6A,CTNNA1,GNB4,USP29,MIB1,SLC23A2,ERP44,NCOR2,SEC13,NF2,ENO2,LGR4,CNTLN,CCDC39,ADAMTSL4,ZNF827,SMAD4,TCF7L2,TFDP2,RABEP2,EIF2AK3,DENND4A,MLLT10,KLC1,RAB40C,FGB,GPR141,DIP2C,TNPO1,LY75,CIC,ITSN1,RIC3,S…	166	ARHGAP12,ASH1L,UBN2,COL5A2,FBXW8,NOL4,OSBPL1A,NRF1,TJP2,CSNK1G1,FBN1,ARHGAP29,DSG4,PTPDC1,RFX6,NEDD9,INPP4A,PHIP,TNRC6A,PXDN,MTMR12,DRP2,METTL14,MIPEP,MORC4,OSBPL1A,METTL14,CNOT4,MYC,PGS1,ROBO2,MIB1,TUSC3,BICD1,HGF,ZDHHC17,MLLT11,RELN,CDC73,EPHA6,AHR,LAMB1,FMNL3,CDH11,HBS1L,BCL2L11,NRF1,VNN1,TDRD7,PIKFYVE,PREX2,RRAS2,OPRM1,MAP3K13,PTPDC1,MAPK1,CFLAR,OLFM3,HGF,CHD1,ASB11,PIK3CB,RFX6,TRPC6,STAT3,RB…	214	NUP205,ARHGAP12,ASH1L,HNRNPAB,UBN2,LIFR,USP15,BRCC3,NR3C1,SMARCA4,LCOR,SMAD2,CSNK1G1,ATM,TRDN,CIC,ACOT4,APEX1,GOLGA4,PAWR,ARHGAP27,GPR174,CNTLN,INPP4A,TMEM44,TNRC6A,CCDC18,PPP3CC,PTK2,LIFR,CR2,CELA1,RABGGTB,TTC3,ASXL2,MORC4,STK4,TET3,CNOT4,MARK2,ZMYM2,NSD1,MIB1,DOCK6,RIC3,SMARCA1,HGF,AP2A2,SERAC1,STAG2,TGIF1,NR3C1,CDC73,SAMD4A,HPS1,GBE1,PNPLA7,SLC23A2,SUFU,TOP1,TRDN,SESTD1,BMPR2,LRPPRC,PKP4,AMBRA…	145	CSNK1G1,STIL,FAM46C,MAPK1,DIRAS2,IFT172,COL12A1,ACCS,GBP5,SCN3A,ZDHHC6,HPS3,RELN,ZDHHC17,ITSN1,AGAP2,PTPRS,PIK3R3,CDC16,DOK6,S100A8,IL36G,COL11A1,SHANK1,RGS7,CNPY1,IDH1,STIL,HTR2C,CUL1,CC2D2A,CC2D2A,MUC20,KIF5A,SAMD14,PCDH19,PDGFRA,TKT,ZNF563,ITGB7,PUM2,ATP9A,E2F7,PRPH2,PPARD,SOS1,SPACA1,EZH1,SCN5A,SHPRH,ATG4A,PTPRS,DMXL2,ARHGEF33,SGSM1,KLK6,UPF2,VANGL2,SPACA1,BZW2,UBN2,POLE,CASZ1,USP33,CLDN10,NR…	173	NBEA,CSNK1G1,STIL,NRXN2,PPP4R1,CLOCK,TBKBP1,CPEB2,WWP1,TEX11,CTCFL,GPR88,KLHDC8B,CRYZ,PNPLA7,NUP205,MKI67,CDK17,AMY2A,CIC,ITSN1,CAPG,MBD2,PRKCD,PIK3R3,SLC4A7,HNRNPD,RFX7,COL11A1,FCHO2,SHANK1,CDH1,PPP1R3D,SDC3,MAP4K5,GOLIM4,LUC7L3,STIL,CUL1,SLC12A6,GOLGA4,CCDC38,SYTL2,SUFU,WAC,AMY2A,CCDC18,E2F7,BCL7C,NUP98,PNPLA7,SERAC1,DOPEY1,VPS13C,ANKRD12,KDM3B,SETDB2,DHX57,ASXL1,TM9SF3,NCOR2,ATG4A,DMXL2,TLE1,O…
10500-12000	130	GPR141,CSAD,ITGB7,ITSN1,KIF13B,HIST1H2BF,ATG4A,PTPN3,VIT,UBN2,SCN10A,TRPC6,MYO9A,RECQL,UPF2,BRD1,CD5L,PRKAA2,MYC,NRF1,MDGA1,MRPS27,SGCG,FN1,TBX22,SHISA3,MARK3,FBXW8,MYOZ2,TM4SF1,HTR2C,SPOP,UBR5,SLC26A3,ATG16L1,RELN,ENOX2,CHERP,DSG4,ARVCF,CFLAR,SOCS5,PAN3,MPRIP,LRAT,MAP2K7,PCDH18,SGSM1,CCDC61,ETV1,CHERP,VAV1,CHD4,HECTD1,CHSY3,CDC42BPA,CHD9,KAT2B,ASCC3,DYNC1LI2,ATP8B2,CD163,RIMS2,NALCN,NARS2,BICD2,…	150	GPR141,DIP2C,TNPO1,LY75,CIC,ITSN1,RIC3,SPEF2,ATG4A,PTPN3,LANCL3,TSC2,UBN2,NADSYN1,SMG1,KLHDC8B,NIPBL,CEL,TTC3,EOMES,DUSP16,NR3C1,PUS7,MED23,KLHDC8B,CNTLN,DOPEY1,FN1,ARHGAP21,FEZ2,WNT16,ARAP2,VARS,MAP3K4,MED23,UBR5,DENND4A,MBNL1,PTPN12,PAN3,PTCH1,SMURF2,CCDC38,SDC4,SENP7,NCOR2,ANKRD12,VPS13C,SYTL2,PXK,LIFR,ENTPD2,HECTD1,TRIP12,PIGK,CLASP2,TNRC6B,COPG2,LAT,CHD9,RIC3,KLHDC8B,ACBD4,SLC12A6,FBXW7,RAD9…	166	PTPDC1,MAPK1,CFLAR,OLFM3,HGF,CHD1,ASB11,PIK3CB,RFX6,TRPC6,STAT3,RBM39,AICDA,MYOZ2,MTOR,ASB11,DENND4C,SPOP,SLC12A2,PCMTD1,ABCB1,FGFR2,GNA13,KAT2B,RFX6,PALM2,CSMD1,PIWIL1,TNRC6A,SHPRH,CATSPERB,STXBP5,SRL,RAB3IP,GNA13,MAPK1,CC2D2A,JPH1,GTF2I,SLC22A15,PPARD,LMLN,SEMA3C,SOS1,TMPRSS11F,BRWD3,TES,CD226,SRC,DICER1,CDH8,EZH2,SPATS2,ZDHHC17,IGF2BP1,ZBTB7A,GUCY1A2,PSTPIP1,SLC5A8,UPF2,CACNG3,CLCN1,PPARD,GPM6…	215	ACBD4,PBRM1,TTC3,LARP4B,HGF,GLG1,PLK1,PKN2,GPATCH8,TBC1D15,SMAD4,ASXL2,PIGK,BRCA1,MDFIC,PDS5B,RGS12,SETD2,USP15,SWAP70,ARID4A,ANKIB1,CUL4B,RBFOX2,SCAF4,TMCC1,GNA13,BRWD1,ADNP,TAOK1,GIGYF2,RECK,TNRC6A,SH3PXD2A,RPL18,NAA15,GNA13,SCAF11,DUSP16,USP15,BRCC3,DNMT3A,GSE1,KCNT2,KLC1,KDM6A,YLPM1,SEMA3C,APC,BRWD3,CPEB4,MAP3K4,KDM6A,RFX7,FAS,TBC1D19,ASXL1,FBXO34,PTCH1,SMAP2,NCOR1,REPS1,USP40,MGA,PSTPIP1,CLA…	131	SPACA1,EZH1,SCN5A,SHPRH,ATG4A,PTPRS,DMXL2,ARHGEF33,SGSM1,KLK6,UPF2,VANGL2,SPACA1,BZW2,UBN2,POLE,CASZ1,USP33,CLDN10,NRF1,ARHGAP19,CHRDL1,MSH3,TNRC6A,SLC22A15,FOXK1,PAN3,PROS1,RSRC1,RBPJL,POGZ,RBPJL,ACCS,STIL,RAF1,MYL10,CHRDL1,ATG16L1,CRISPLD1,NALCN,MR1,HECTD1,SPARC,FAM184A,RAF1,PPP2R1A,ZDHHC6,EZH2,CHD1,GNAS,KPNA1,RASSF2,CLVS2,SCAF8,CAPN3,GABRG1,AR,PDGFRA,MPRIP,KIAA1147,PCCA,TDRD7,ARHGAP12,PLCG1,EI…	170	ANKRD12,KDM3B,SETDB2,DHX57,ASXL1,TM9SF3,NCOR2,ATG4A,DMXL2,TLE1,OR7C1,PAQR3,CNOT3,SUN1,TAOK1,TMEM63A,SCAF4,ARHGAP27,CTNNA1,SLC4A7,AMY2A,UBN2,QSER1,BRWD1,AMBRA1,CASZ1,CTNND1,OCIAD2,UHRF1BP1L,CERK,MAP3K12,TTC3,TPX2,SPAG1,CHRDL1,MSH3,TNRC6A,8-Mar,PTEN,NCOR1,PAN3,ACSM3,FAM57B,RSRC1,TTC3,ARHGAP27,DOPEY1,KLHL8,POGZ,WDR47,SPEN,STIL,RPS6KA3,CCDC15,KL,GNPTAB,RPS6KA3,SCAF11,CHRDL1,CRISPLD1,ELF1,HECTD1,HIPK1…
