# Supplementary material for: Broad genic repression domains signify enhanced silencing of oncogenes
Source: Nat Commun. 2020 Nov 3;11:5560. doi: 10.1038/s41467-020-18913-8 (PMC7641226; doi:10.1038/s41467-020-18913-8)
Supplement: Supplementary file 5 — Supplementary Data 3 [file 41467_2020_18913_MOESM5_ESM.xlsx]

## Sheet: Sheet1
Supplementary Data 3. Enrichment of oncogenes, tumor suppressors, housekeeping genes, or KEGG cancer pathways genes in individual gene groups defined by rank of H3K27me3 coverage in CD4+ T cell.
Gene ranks by BGRD from wide to narrow	Gene number								Fold enrichment				Enrichment P value
	TUSON oncogene number	Oncogene name	Tumor suppressor number	Suppressor name	House keeping gene number	HK gene name	KEGG cancer pathway gene number	KEGG cancer gene name	TUSON oncogene	Tumor suppressor	House keeping gene	KEGG cancer pathway gene	TUSON oncogene	Tumor suppressor	House keeping gene	KEGG cancer pathway gene
0-1500	110	DARC,KRTAP3-3,KRTAP19-1,POU4F3,SIX6,FOXE3,HTR1B,FJX1,LCE2D,KCNA10,HIST1H2AA,ZIC1,FEV,MT1G,SOX17,POU4F2,S100A8,SEMG2,TMEM100,CBLN1,MYF6,OR4M2,OR9A2,KLK2,OR2K2,PCK1,SIX1,SOX3,OR4L1,HESX1,AQP5,KRT15,HTR1A,GJB3,MYF5,RRAD,ACTA1,CD1A,OR6K3,PI3,BHLHE23,PRDM13,KRTAP5-5,HLA-DQA2,GMPPA,KLK8,MMP1,TKTL2,TMEM151B,BAMBI,TBR1,IGFBP1,SHISA3,CAPZA3,OTOP2,CCIN,PAX1,AQP2,CLPS,KLK15,KRTAP5-3,FGF19,RING1,LRAT,PLK2,PH…	58	HOXD9,HOXD8,KRTAP1-5,LCE5A,CCL2,FOXQ1,SOX21,C1QA,FOXE3,CCL8,TWIST1,BARHL2,MSX1,NKX6-1,FOXA2,HOXB6,FOXA1,NEUROD2,ICAM4,IRX3,OR7C1,NEUROD6,MSX2,GPR88,OTX2,SOX9,KRTAP19-2,CDKN2A,TBR1,NPS,FOXD2,CSNK2A1,TBX3,PPP1R3C,AQP2,CD1D,SSTR1,PABPC3,PLK2,WNT1,CEBPA,ALDOB,RXRG,PRSS23,PLAC4,MRGPRF,PTHLH,AADACL3,AVPR1B,PPFIA4,ADAM33,JUN,CYP8B1,WT1,MFRP,IGSF1,FAM57B,NFATC4,	3	CSNK1A1L,GMPPA,CST3,	29	FZD10,BMP4,MMP1,CDKN2A,FGF19,FGF23,FGF4,FZD4,FZD1,CDKN2B,WNT1,CEBPA,FGF8,FZD8,KLK3,SHH,RXRG,CCNA1,FGF11,WNT6,IL6,FGF5,FZD5,JUN,BMP2,FZD7,MMP2,PTGS2,FGF3,	0.914	0.547	0.031	1.094	0.901	1	1	0.176
500-2000	128	PI3,BHLHE23,PRDM13,KRTAP5-5,HLA-DQA2,GMPPA,KLK8,MMP1,TKTL2,TMEM151B,BAMBI,TBR1,IGFBP1,SHISA3,CAPZA3,OTOP2,CCIN,PAX1,AQP2,CLPS,KLK15,KRTAP5-3,FGF19,RING1,LRAT,PLK2,PHOX2A,RAG2,SFRP4,NR4A2,KLF4,KCNC3,FGG,CPLX4,CASP14,ONECUT1,PDYN,PRKAG3,NNMT,CEACAM5,BDKRB1,CD5L,KCNS2,AVPR1B,LRRC18,TRPV5,PCDHB14,KRT6B,PENK,OR2Z1,RAG1,BMP3,NPY1R,CHRD,CEACAM3,ZNF697,GFI1B,TBX18,GATA2,PITX1,PROX1,SPARC,KCNJ5,GPR78,JUN,…	59	OR7C1,NEUROD6,MSX2,GPR88,OTX2,SOX9,KRTAP19-2,CDKN2A,TBR1,NPS,FOXD2,CSNK2A1,TBX3,PPP1R3C,AQP2,CD1D,SSTR1,PABPC3,PLK2,WNT1,CEBPA,ALDOB,RXRG,PRSS23,PLAC4,MRGPRF,PTHLH,AADACL3,AVPR1B,PPFIA4,ADAM33,JUN,CYP8B1,WT1,MFRP,IGSF1,FAM57B,NFATC4,CHIT1,AMN,SULT1C3,WNT16,SHANK1,KLHDC8B,HAPLN4,OBSL1,IGDCC4,MYCN,IRF6,B3GNT5,KIRREL,PAX2,KL,HEPACAM2,SLC44A3,EBF2,AMOTL1,EOMES,MEP1A,	4	GMPPA,CST3,CCDC149,ADPRH,	36	MMP1,CDKN2A,FGF19,FGF23,FGF4,FZD4,FZD1,CDKN2B,WNT1,CEBPA,FGF8,FZD8,KLK3,SHH,RXRG,CCNA1,FGF11,WNT6,IL6,FGF5,FZD5,JUN,BMP2,FZD7,MMP2,PTGS2,FGF3,MMP9,WNT16,NTRK1,WNT5A,WNT9B,PRKCG,WNT2,WNT5B,BIRC7,	1.078	0.594	0.023	1.344	0.229	1	1	5.66909e-05
1000-2500	138	PDYN,PRKAG3,NNMT,CEACAM5,BDKRB1,CD5L,KCNS2,AVPR1B,LRRC18,TRPV5,PCDHB14,KRT6B,PENK,OR2Z1,RAG1,BMP3,NPY1R,CHRD,CEACAM3,ZNF697,GFI1B,TBX18,GATA2,PITX1,PROX1,SPARC,KCNJ5,GPR78,JUN,RBPJL,LGI1,CPLX3,GAL,IGSF1,BATF3,TECTB,CNRIP1,SYPL2,CBLN4,SPACA1,ADRA1B,HS3ST2,CLDN10,TAF1L,CCDC105,FOXG1,GK2,SHANK1,HLF,KRT84,ADPRH,TM4SF1,COL1A2,MYCN,PCDH1,TNFRSF10C,ZNF488,PAX3,KIRREL,INHBA,ATP4A,PCBP4,PRRX1,C1QL3,NRAP,D…	49	MRGPRF,PTHLH,AADACL3,AVPR1B,PPFIA4,ADAM33,JUN,CYP8B1,WT1,MFRP,IGSF1,FAM57B,NFATC4,CHIT1,AMN,SULT1C3,WNT16,SHANK1,KLHDC8B,HAPLN4,OBSL1,IGDCC4,MYCN,IRF6,B3GNT5,KIRREL,PAX2,KL,HEPACAM2,SLC44A3,EBF2,AMOTL1,EOMES,MEP1A,IGFBP7,INPPL1,OTOP1,NRP2,COL4A2,TEAD1,STRA8,PROM1,LONRF2,ZNF608,SOBP,SERPINA1,WIPF3,DPPA4,PTPN3,	4	CST3,CCDC149,ADPRH,ARHGEF11,	33	CCNA1,FGF11,WNT6,IL6,FGF5,FZD5,JUN,BMP2,FZD7,MMP2,PTGS2,FGF3,MMP9,WNT16,NTRK1,WNT5A,WNT9B,PRKCG,WNT2,WNT5B,BIRC7,IGF1,FOS,COL4A2,PDGFRA,ARNT2,LAMA4,FGF1,EPAS1,WNT3A,WNT11,EGFR,LAMC1,	1.125	0.477	0.023	1.25	0.096	1	1	0.003
1500-3000	157	TECTB,CNRIP1,SYPL2,CBLN4,SPACA1,ADRA1B,HS3ST2,CLDN10,TAF1L,CCDC105,FOXG1,GK2,SHANK1,HLF,KRT84,ADPRH,TM4SF1,COL1A2,MYCN,PCDH1,TNFRSF10C,ZNF488,PAX3,KIRREL,INHBA,ATP4A,PCBP4,PRRX1,C1QL3,NRAP,DIRAS2,KRTAP20-2,ONECUT2,JPH1,RUNDC3A,RHOBTB1,CACNA1E,HLA-DRA,PRICKLE1,PIWIL1,VNN1,DSPP,SLC1A3,SEZ6L,PON1,SNAP25,EBF2,OVOL2,TNR,OR1M1,PCSK9,RND3,ZNF454,LUM,CACNG3,GLP2R,NFASC,TBX15,TMPRSS4,KCND3,SULT1C4,PLXNA4,…	74	CHIT1,AMN,SULT1C3,WNT16,SHANK1,KLHDC8B,HAPLN4,OBSL1,IGDCC4,MYCN,IRF6,B3GNT5,KIRREL,PAX2,KL,HEPACAM2,SLC44A3,EBF2,AMOTL1,EOMES,MEP1A,IGFBP7,INPPL1,OTOP1,NRP2,COL4A2,TEAD1,STRA8,PROM1,LONRF2,ZNF608,SOBP,SERPINA1,WIPF3,DPPA4,PTPN3,HAS2,EPB41L4A,CLSTN2,SDC3,KDR,DNER,PTPN5,USP29,CCBE1,SIGLEC15,PCSK6,KIF13A,CYBRD1,LIFR,LPAR3,ESRP1,FAT2,ANKRD2,PADI2,TTYH1,DYNC1I1,COL17A1,SLC35F1,MMP10,ALPL,CNGA2,MYO1B,Z…	3	CCDC149,ADPRH,ARHGEF11,	32	MMP9,WNT16,NTRK1,WNT5A,WNT9B,PRKCG,WNT2,WNT5B,BIRC7,IGF1,FOS,COL4A2,PDGFRA,ARNT2,LAMA4,FGF1,EPAS1,WNT3A,WNT11,EGFR,LAMC1,LAMC2,RARB,COL4A1,MET,CSF1R,GLI3,TCF7L1,EGF,TGFB2,CDKN1A,COL4A4,	1.281	0.703	0.023	1.164	0.001	1	1	0.038
2000-3500	169	TBX15,TMPRSS4,KCND3,SULT1C4,PLXNA4,NRP2,COL9A1,UBE2QL1,PDK4,GFAP,TMCC3,PTPRU,BNC1,STXBP6,ATP1A4,UGT3A1,SCN10A,KLK6,TRIM67,BHMT,CHRNA4,PLXNA2,ATP1A2,PDGFRA,KCNQ3,CASQ2,SCN5A,EYA2,TLL2,CACNA1D,SYT3,PDE6H,ARHGAP29,CPXM2,HTRA3,TNN,ALK,MYH6,GRIK3,TNFRSF19,ASTN1,SPACA3,HMP19,WNT11,EGFR,PTPN3,CACNA1C,FAM180A,KALRN,DNAH8,ZBTB7C,SPOCK1,SDC2,GRIA1,GABRP,CORO2B,COL4A1,AMPD1,ELOVL2,FAM171B,HS3ST4,CRYBB2,HTR1…	83	IGFBP7,INPPL1,OTOP1,NRP2,COL4A2,TEAD1,STRA8,PROM1,LONRF2,ZNF608,SOBP,SERPINA1,WIPF3,DPPA4,PTPN3,HAS2,EPB41L4A,CLSTN2,SDC3,KDR,DNER,PTPN5,USP29,CCBE1,SIGLEC15,PCSK6,KIF13A,CYBRD1,LIFR,LPAR3,ESRP1,FAT2,ANKRD2,PADI2,TTYH1,DYNC1I1,COL17A1,SLC35F1,MMP10,ALPL,CNGA2,MYO1B,ZNRF3,VSTM2A,SUCNR1,MOG,CPA4,DCT,CPB1,CDKN1A,NKAIN4,IGSF9,ADAM23,NECAB1,ENTPD2,NRXN2,NTRK2,DNAJC6,AP1S1,NOTCH3,SGMS2,TJP1,SRPX2,SLC22…	3	ARHGEF11,DUSP22,ARHGEF10L,	44	IGF1,FOS,COL4A2,PDGFRA,ARNT2,LAMA4,FGF1,EPAS1,WNT3A,WNT11,EGFR,LAMC1,LAMC2,RARB,COL4A1,MET,CSF1R,GLI3,TCF7L1,EGF,TGFB2,CDKN1A,COL4A4,SMO,WNT8B,ITGA2B,GLI2,PDGFRB,FGFR2,FGFR3,LAMB3,WNT7A,LAMB1,LAMB2,PAX8,KIT,FGF2,TCF7L2,FN1,MECOM,DAPK1,PGF,FGF14,LAMA3,	1.383	0.719	0.031	1.414	8.39619e-06	1	1	1.60933e-06
2500-4000	179	CACNA1C,FAM180A,KALRN,DNAH8,ZBTB7C,SPOCK1,SDC2,GRIA1,GABRP,CORO2B,COL4A1,AMPD1,ELOVL2,FAM171B,HS3ST4,CRYBB2,HTR1E,IGF2BP1,DPYS,MYLK,RTP1,VANGL2,STAC,RNF220,MYH2,GRID1,ST6GAL2,VIT,MYH7,DYNC1I1,CLCN1,FBLN2,DAO,NOS1,SPO11,MAEL,PPM1H,CA10,ITIH5,MMP10,GJA1,LRP2,KLHL14,CNGA2,SRL,UGT8,MYL10,ABCC9,ENOX1,DCT,CPB1,COL12A1,XKR6,PEX5L,PGM5,SMO,B4GALT6,COL22A1,MARCO,SPTA1,EFCAB6,MAP1A,EPHB1,TFAP2D,EFNA5,AMPH,…	101	HAS2,EPB41L4A,CLSTN2,SDC3,KDR,DNER,PTPN5,USP29,CCBE1,SIGLEC15,PCSK6,KIF13A,CYBRD1,LIFR,LPAR3,ESRP1,FAT2,ANKRD2,PADI2,TTYH1,DYNC1I1,COL17A1,SLC35F1,MMP10,ALPL,CNGA2,MYO1B,ZNRF3,VSTM2A,SUCNR1,MOG,CPA4,DCT,CPB1,CDKN1A,NKAIN4,IGSF9,ADAM23,NECAB1,ENTPD2,NRXN2,NTRK2,DNAJC6,AP1S1,NOTCH3,SGMS2,TJP1,SRPX2,SLC22A9,RANBP3L,PTH2R,SAMD4A,LIMCH1,HMCN1,CR2,NR6A1,CTCFL,DDO,CACNB4,ZFHX3,TCF7L2,FGB,FN1,ADAMTSL3,TR…	5	DUSP22,ARHGEF10L,ITPRIPL2,CAMTA1,CXXC5,	47	LAMC2,RARB,COL4A1,MET,CSF1R,GLI3,TCF7L1,EGF,TGFB2,CDKN1A,COL4A4,SMO,WNT8B,ITGA2B,GLI2,PDGFRB,FGFR2,FGFR3,LAMB3,WNT7A,LAMB1,LAMB2,PAX8,KIT,FGF2,TCF7L2,FN1,MECOM,DAPK1,PGF,FGF14,LAMA3,LAMB4,COL4A3,WNT7B,MITF,PLCG2,RET,FZD6,PPARG,KITLG,FGF9,NOS2,VEGFA,FGF18,TGFA,PLD1,	1.484	0.891	0.031	1.523	2.6314e-08	0.944	1	2.12064e-09
3000-4500	178	PGM5,SMO,B4GALT6,COL22A1,MARCO,SPTA1,EFCAB6,MAP1A,EPHB1,TFAP2D,EFNA5,AMPH,SCUBE3,SLC5A9,SLC5A8,NALCN,NOTCH3,LHCGR,PLG,CASR,FGFR2,FGFR3,DOK5,CADPS,TMTC1,ATP8A2,GABRB1,TRPV4,OPRM1,MEF2C,TEK,HMCN1,CD163,DGKI,CACHD1,ZNF471,TDO2,SYNPO2L,KRT13,GNA14,LDB2,LAMB1,SMOC2,HTR3B,NTN4,NTNG1,SH3BGRL2,SHISA9,KCTD16,ZNF423,SATB2,CACNB4,TRIO,ANO1,RAB3C,KIT,COL14A1,FGB,MYO3A,FN1,PRSS35,MECOM,GRIN2A,KIF25,GABRA4,SLC…	89	NECAB1,ENTPD2,NRXN2,NTRK2,DNAJC6,AP1S1,NOTCH3,SGMS2,TJP1,SRPX2,SLC22A9,RANBP3L,PTH2R,SAMD4A,LIMCH1,HMCN1,CR2,NR6A1,CTCFL,DDO,CACNB4,ZFHX3,TCF7L2,FGB,FN1,ADAMTSL3,TRIM72,KRT222,CNKSR3,LHFPL3,PDE6A,LGR4,GNB4,ZNF365,PRDM5,HPR,CLGN,TMEM132C,DNASE2B,NEURL,DMWD,FGF9,SERPINB11,WWC2,SLC4A4,ATP8B4,TREH,WWC1,ADAMTSL4,KLHL31,TMEM144,CABYR,CHRNB2,TACR1,MAP7,CFI,RGS22,EPS8,ARHGAP20,RHBDL3,EPN2,YBX2,FAT1,PLEKH…	6	DUSP22,ARHGEF10L,ITPRIPL2,CAMTA1,CXXC5,ISOC2,	45	SMO,WNT8B,ITGA2B,GLI2,PDGFRB,FGFR2,FGFR3,LAMB3,WNT7A,LAMB1,LAMB2,PAX8,KIT,FGF2,TCF7L2,FN1,MECOM,DAPK1,PGF,FGF14,LAMA3,LAMB4,COL4A3,WNT7B,MITF,PLCG2,RET,FZD6,PPARG,KITLG,FGF9,NOS2,VEGFA,FGF18,TGFA,PLD1,FLT3,ITGA2,APC2,WNT4,LAMA2,ZBTB16,FGF6,PTCH1,LAMC3,	1.508	0.789	0.031	1.453	5.92284e-09	0.998	1	1.75127e-07
3500-5000	151	RELN,CERKL,BEND5,GNAS,ATP12A,PLSCR4,LPA,FLRT2,ADAMTS16,FZD6,CAPSL,CALD1,ANK2,PDE7B,HRASLS,MBOAT2,ENAH,HECW2,PNOC,ATP9A,GFRA1,RIMS3,SLC4A4,OSBPL6,ZNF878,UNC13B,SGPP2,PTPRG,ADAMTS9,GLRA1,NBPF1,RLBP1,CDC42BPA,FBN1,OTUD7A,ZFHX4,TGFA,CHRNB2,ZNF560,IGJ,GRIK1,PXDN,CDH4,RGS22,CXXC5,ZNF385B,FES,GNG4,COL3A1,JAKMIP1,RHBDL3,ETNK2,STK32B,HHLA2,KCNMB2,ESR1,MDGA1,DNAH7,SDK1,LIN28B,GRM1,SHB,IL5RA,MYH10,MYO1E,GPC…	99	PDE6A,LGR4,GNB4,ZNF365,PRDM5,HPR,CLGN,TMEM132C,DNASE2B,NEURL,DMWD,FGF9,SERPINB11,WWC2,SLC4A4,ATP8B4,TREH,WWC1,ADAMTSL4,KLHL31,TMEM144,CABYR,CHRNB2,TACR1,MAP7,CFI,RGS22,EPS8,ARHGAP20,RHBDL3,EPN2,YBX2,FAT1,PLEKHA7,LIN28B,ISOC2,PARD3,SHB,DIP2C,SCIN,TBC1D12,PLEKHG1,TCF4,ST8SIA6,HPSE2,GRXCR1,RAI14,RBM46,PID1,DST,PPP1R1B,SCHIP1,SPRED1,PARD3B,LAMA2,PTCH1,MLF1,ANXA10,GOLIM4,FAM111B,MLLT4,RNF217,SLC26A7,U…	7	ITPRIPL2,CAMTA1,CXXC5,ISOC2,ANAPC11,DLGAP4,CTNNA1,	37	LAMB4,COL4A3,WNT7B,MITF,PLCG2,RET,FZD6,PPARG,KITLG,FGF9,NOS2,VEGFA,FGF18,TGFA,PLD1,FLT3,ITGA2,APC2,WNT4,LAMA2,ZBTB16,FGF6,PTCH1,LAMC3,HHIP,PDGFB,LAMA1,FGFR1,CTNNA1,IGF1R,LAMA5,JUP,PTK2,FGF12,CDH1,FGF7,CTBP2,	1.289	0.891	0.055	1.32	0.000612707	0.944	1	0.000164009
4000-5500	160	MDGA1,DNAH7,SDK1,LIN28B,GRM1,SHB,IL5RA,MYH10,MYO1E,GPC6,HBEGF,COL7A1,CTNND2,CLIC5,CRIM1,FLT3,FRK,ZNF521,KIF5A,SH3GL3,EYA4,CHSY3,SKAP2,PDE4C,TCF4,HPSE2,RSPO2,GRXCR1,RBM46,SGCG,KCNN2,PTPRF,SPAM1,SNAP91,B3GALNT1,PTPRS,MAPK8IP2,PAK7,RYR2,ZPBP,PPM1E,ANO4,NRXN3,TGFBI,ADAMTS2,KIF1A,ABCB1,ERBB3,PREX2,KCNQ2,DOK6,DCLK1,ACSBG2,STX3,HHIP,ANGPTL5,ALDH1L2,GABRA5,SLC8A1,SELP,GSTO2,COL5A1,JAM2,DPP6,GLT8D2,CRYBB1…	99	PLEKHA7,LIN28B,ISOC2,PARD3,SHB,DIP2C,SCIN,TBC1D12,PLEKHG1,TCF4,ST8SIA6,HPSE2,GRXCR1,RAI14,RBM46,PID1,DST,PPP1R1B,SCHIP1,SPRED1,PARD3B,LAMA2,PTCH1,MLF1,ANXA10,GOLIM4,FAM111B,MLLT4,RNF217,SLC26A7,UPB1,SELP,ALB,EPHA2,EPS8L2,BCL9,TLE1,RIC3,RASAL2,FAM19A2,TMCC2,HNF1A,LRIG3,ITSN1,PCDH10,MYO1A,CTNNA1,CR1,NME5,ATL1,ERRFI1,MAP3K13,PAWR,AOAH,EGFL6,AKR1C2,ZNF717,PTK2,DCHS1,CHRM3,MYO6,CDH1,ZDHHC14,HEPACAM,UN…	10	ISOC2,ANAPC11,DLGAP4,CTNNA1,CTTN,BMI1,CKAP4,EIF2B5,IL13RA1,CCDC50,	36	FLT3,ITGA2,APC2,WNT4,LAMA2,ZBTB16,FGF6,PTCH1,LAMC3,HHIP,PDGFB,LAMA1,FGFR1,CTNNA1,IGF1R,LAMA5,JUP,PTK2,FGF12,CDH1,FGF7,CTBP2,PTENP1,DAPK2,CSF3R,VEGFC,ACVR1C,ERBB2,IL8,EGLN3,FIGF,PIK3R3,SPI1,RUNX1T1,CTNNA2,WNT10B,	1.375	0.859	0.086	1.211	1.24733e-05	0.977	1	0.01
4500-6000	171	STX3,HHIP,ANGPTL5,ALDH1L2,GABRA5,SLC8A1,SELP,GSTO2,COL5A1,JAM2,DPP6,GLT8D2,CRYBB1,CPA6,ETV1,DSG4,FGFR1,ITSN1,TNNI3K,NDST3,ABCB5,LPAR1,LRP11,PPP1R9A,TMEM151A,FNBP1L,PRKAA2,CACNB2,CHRNA3,MAP3K13,MME,CLTCL1,FBN2,OXR1,DCHS1,TMEM38A,LRP6,CDH11,GRK4,ODF4,HEPACAM,CHL1,EYA1,TMPRSS11F,EPX,CHRNA5,HPCAL4,GABRR2,E2F7,PRIM2,GLYAT,CASZ1,PTPRM,NFIA,PDGFD,ARVCF,MYOZ2,OSBPL1A,CPS1,MAGI2,SCN3A,DKK2,OLFM3,BAI1,PDE1…	110	FAM111B,MLLT4,RNF217,SLC26A7,UPB1,SELP,ALB,EPHA2,EPS8L2,BCL9,TLE1,RIC3,RASAL2,FAM19A2,TMCC2,HNF1A,LRIG3,ITSN1,PCDH10,MYO1A,CTNNA1,CR1,NME5,ATL1,ERRFI1,MAP3K13,PAWR,AOAH,EGFL6,AKR1C2,ZNF717,PTK2,DCHS1,CHRM3,MYO6,CDH1,ZDHHC14,HEPACAM,UNC13C,DOCK6,SH3PXD2A,SNRPN,IKZF2,E2F7,PRKCE,CASZ1,PTPRK,USP6,SYCP2,MTL5,DDX4,FTCD,SLC7A13,ELF3,RBM47,PHGDH,CDCP2,SWAP70,SPRED2,FAM19A1,PIK3R3,TLE6,MORC4,ADAMTS19,SPAT…	16	ANAPC11,DLGAP4,CTNNA1,CTTN,BMI1,CKAP4,EIF2B5,IL13RA1,CCDC50,CYFIP1,ELL2,IFRD1,GCLC,FOXP4,DHX32,GLCE,	39	HHIP,PDGFB,LAMA1,FGFR1,CTNNA1,IGF1R,LAMA5,JUP,PTK2,FGF12,CDH1,FGF7,CTBP2,PTENP1,DAPK2,CSF3R,VEGFC,ACVR1C,ERBB2,IL8,EGLN3,FIGF,PIK3R3,SPI1,RUNX1T1,CTNNA2,WNT10B,CTNNA3,COL4A6,PDGFA,FGF10,ITGA3,WNT9A,MAPK10,PTCH2,RASSF5,DCC,FGF13,FZD3,	1.445	0.977	0.148	1.273	2.76616e-07	0.693	1	0.001
5000-6500	170	EYA1,TMPRSS11F,EPX,CHRNA5,HPCAL4,GABRR2,E2F7,PRIM2,GLYAT,CASZ1,PTPRM,NFIA,PDGFD,ARVCF,MYOZ2,OSBPL1A,CPS1,MAGI2,SCN3A,DKK2,OLFM3,BAI1,PDE10A,TAS2R41,BCL2L11,COL5A2,RGS7,TJP2,PVRL4,STXBP1,ERBB2,DNM3,MYO1D,SORCS1,EPHA4,FAM19A1,PIK3R3,MORC4,SLC26A3,RUNX1T1,GRIA3,KCNMB4,ADAMTS19,SPATA17,FGD6,GPM6A,DCN,BAIAP2L1,LRP12,CATSPERB,NELL1,CC2D2A,GLRA3,ATP6V0A4,BNC2,GRM5,AICDA,OR5AC2,SGSM1,DLG2,ADRBK2,ACCS,CDC…	106	SH3PXD2A,SNRPN,IKZF2,E2F7,PRKCE,CASZ1,PTPRK,USP6,SYCP2,MTL5,DDX4,FTCD,SLC7A13,ELF3,RBM47,PHGDH,CDCP2,SWAP70,SPRED2,FAM19A1,PIK3R3,TLE6,MORC4,ADAMTS19,SPATA17,GPM6A,NELL1,CFTR,ABCA10,SLC16A10,ADAMTSL5,KCNIP4,CFHR4,BTBD11,DSEL,RIMS1,NEO1,LGALS2,PGR,RIMS2,ADAMTS20,ARAP3,CASP5,ELL2,DNAJB13,PTN,LANCL3,CDKN2C,ESRRG,DMXL2,SPATA6,PCTP,SESTD1,SERPINI1,PAQR6,AMZ1,CHRDL1,NELL2,RNF43,RGS12,TTC18,SYTL2,F8,LRR…	28	CTTN,BMI1,CKAP4,EIF2B5,IL13RA1,CCDC50,CYFIP1,ELL2,IFRD1,GCLC,FOXP4,DHX32,GLCE,FAM96B,HEBP1,CTNND1,GZF1,ACSS2,ATP6V0C,FTSJ3,ABHD4,DHRS12,CRIPT,CRY2,CRADD,DCAF13,CYP2U1,ICK,	35	PTENP1,DAPK2,CSF3R,VEGFC,ACVR1C,ERBB2,IL8,EGLN3,FIGF,PIK3R3,SPI1,RUNX1T1,CTNNA2,WNT10B,CTNNA3,COL4A6,PDGFA,FGF10,ITGA3,WNT9A,MAPK10,PTCH2,RASSF5,DCC,FGF13,FZD3,CBLC,AR,WNT8A,CCND1,FGF17,WNT2B,LEF1,FGF20,ETS1,	1.43	0.953	0.219	1.008	6.76307e-07	0.787	1	0.546
5500-7000	154	VDR,BTBD11,CDH2,ZNF732,MFAP5,ACSM2B,JAKMIP2,WBSCR17,CAPN5,EPHA6,RIMS1,SHANK3,COL6A2,TUBA3C,ALDH8A1,MANSC1,PDE1B,CHRM2,RIMS2,TRPC4,HLCS,ARAP3,DNAJB13,PCDH19,CLYBL,PTN,DCX,MYOT,CTNNAL1,PROS1,SLC13A1,KCNQ5,DMXL2,SOX6,GABRA6,ADAM9,RFX2,HS3ST5,HNMT,OLFM2,PAIP2B,SRC,PPFIA2,SCCPDH,STXBP5L,CHRDL1,TLL1,NELL2,LPHN2,KIF23,DCC,BAI3,MSRB2,MUC20,TRPC5,KIF21A,CNTNAP5,CLEC4M,SLC4A5,SEMA3C,ZIM3,EPHA7,JAZF1,ATRNL1…	116	BTBD11,DSEL,RIMS1,NEO1,LGALS2,PGR,RIMS2,ADAMTS20,ARAP3,CASP5,ELL2,DNAJB13,PTN,LANCL3,CDKN2C,ESRRG,DMXL2,SPATA6,PCTP,SESTD1,SERPINI1,PAQR6,AMZ1,CHRDL1,NELL2,RNF43,RGS12,TTC18,SYTL2,F8,LRRIQ3,E2F8,MXRA8,SPEF2,RBM11,SEMA3C,ATRNL1,DAAM1,KCTD8,PLCL1,PDE3A,BMF,E2F5,GABRG2,TSGA10,NBEA,ZFYVE9,CTNND1,SECTM1,MKI67,TEAD2,SDC4,KCNT2,MYB,TNRC18,CACNA1H,ARHGAP26,EIF5A2,DACH1,GPSM2,CRIPT,TINAG,COL18A1,TRDN,PCDH…	47	CYFIP1,ELL2,IFRD1,GCLC,FOXP4,DHX32,GLCE,FAM96B,HEBP1,CTNND1,GZF1,ACSS2,ATP6V0C,FTSJ3,ABHD4,DHRS12,CRIPT,CRY2,CRADD,DCAF13,CYP2U1,ICK,C7orf49,CORO1C,HEXA,EIF4A1,DENND1A,CTDSP2,FARS2,CAMTA2,ELP4,EXT2,FECH,FAM174A,HS1BP3,JMJD6,CLCC1,ERI3,CSTF1,FTO,HDAC6,ATXN7L3,AUH,C1QBP,COQ2,HS6ST1,BOD1,	28	CTNNA3,COL4A6,PDGFA,FGF10,ITGA3,WNT9A,MAPK10,PTCH2,RASSF5,DCC,FGF13,FZD3,CBLC,AR,WNT8A,CCND1,FGF17,WNT2B,LEF1,FGF20,ETS1,BRCA2,CDK6,FZD9,AXIN2,CCDC6,WNT10A,COL4A5,	1.305	1.07	0.328	0.961	0.000321507	0.259	1	0.757
6000-7500	143	GLRA2,TOX,DAAM1,PLCL1,IL21,AMDHD1,ZNF678,NETO1,SEMA6C,NRG3,CSMD1,PCDH18,TMEM185A,HCRTR2,GABRG2,AR,RFX6,FAT4,GLRB,CHST10,ZNF665,TMTC2,GRIA2,GABRA2,CACNA1H,GUCY1A2,TMEM117,LINGO2,RASGRF2,RUVBL1,TXNRD1,TINAG,RALYL,NOL4,SLC9A9,ZFP2,PCDH9,NCAM2,CLEC4C,DMC1,EML5,BCL7A,ERBB4,CAPN3,IFT172,ADAM29,CNTN6,PCCA,AFF2,RASGRP3,BCAS3,PRPH2,TIGD4,KIF16B,EPHA5,OSTN,SLC30A4,HK2,COL11A1,CYB5RL,LHFPL1,NEK2,BMP5,MDGA2,…	133	DAAM1,KCTD8,PLCL1,PDE3A,BMF,E2F5,GABRG2,TSGA10,NBEA,ZFYVE9,CTNND1,SECTM1,MKI67,TEAD2,SDC4,KCNT2,MYB,TNRC18,CACNA1H,ARHGAP26,EIF5A2,DACH1,GPSM2,CRIPT,TINAG,COL18A1,TRDN,PCDH7,CYP3A7,SPAG1,ODF1,SLC9A9,ACVR2A,SIL1,CLEC4C,EML5,RNF219,BRCA2,SMAD7,SENP8,PKP4,FER,NRIP1,TIGD4,TBRG4,IRS2,RAI1,EPHA5,MAST2,CLCN5,ARHGAP21,COL11A1,BMP5,CDC25A,TYRP1,LY75,CAMTA2,ZBTB20,DUSP6,DEFB123,INPP4B,CRISPLD1,TAF3,SPOCK3,…	78	FAM96B,HEBP1,CTNND1,GZF1,ACSS2,ATP6V0C,FTSJ3,ABHD4,DHRS12,CRIPT,CRY2,CRADD,DCAF13,CYP2U1,ICK,C7orf49,CORO1C,HEXA,EIF4A1,DENND1A,CTDSP2,FARS2,CAMTA2,ELP4,EXT2,FECH,FAM174A,HS1BP3,JMJD6,CLCC1,ERI3,CSTF1,FTO,HDAC6,ATXN7L3,AUH,C1QBP,COQ2,HS6ST1,BOD1,HUS1,DIRC2,GPHN,DRG2,GSTK1,EEFSEC,CHPT1,CHCHD3,EXOC4,GNPDA1,CIR1,EXOSC7,CHD1L,GTF3C3,ABCF3,GALT,CLK3,GGT7,BRE,BTD,CYB5B,GALNT2,DDX10,FBXO7,ITPK1,BRPF3,ET…	30	CBLC,AR,WNT8A,CCND1,FGF17,WNT2B,LEF1,FGF20,ETS1,BRCA2,CDK6,FZD9,AXIN2,CCDC6,WNT10A,COL4A5,E2F2,ITGA6,RXRB,ITGAV,HGF,STK36,RXRA,MAPK9,BAX,CASP3,E2F1,CCNE1,ABL1,MAX,	1.219	1.164	0.547	1.031	0.008	0.038	1	0.432
6500-8000	142	BCL7A,ERBB4,CAPN3,IFT172,ADAM29,CNTN6,PCCA,AFF2,RASGRP3,BCAS3,PRPH2,TIGD4,KIF16B,EPHA5,OSTN,SLC30A4,HK2,COL11A1,CYB5RL,LHFPL1,NEK2,BMP5,MDGA2,COL21A1,NENF,MUC7,ZNF470,ASAP1,ZNF23,GJC3,ASB2,PGAP2,INPP4B,NAV3,ROBO2,SOX5,CRISPLD1,NAALADL2,SPOCK3,FRMD7,SUSD1,GALNT7,LAT2,GRID2,ZNF610,DRP2,KIF18A,CDKL3,ZNF208,CDH8,PAPSS1,DIRC2,GABRA1,MIPEP,PKD2,MGST1,SOCS2,PTPDC1,KCNV1,SEL1L,POSTN,CAPRIN2,ANKDD1A,ZNF72…	142	RNF219,BRCA2,SMAD7,SENP8,PKP4,FER,NRIP1,TIGD4,TBRG4,IRS2,RAI1,EPHA5,MAST2,CLCN5,ARHGAP21,COL11A1,BMP5,CDC25A,TYRP1,LY75,CAMTA2,ZBTB20,DUSP6,DEFB123,INPP4B,CRISPLD1,TAF3,SPOCK3,ACSS3,ACTN4,ATXN7L3,CTSK,NEXN,TBKBP1,TMEM44,FAAH,KLF5,MKL2,CDKL3,ZNF256,CNTLN,ANO3,HS6ST1,TEX11,TM9SF3,WRNIP1,ITGA10,KCNJ9,PKD2,STAU2,PHEX,NFE2,SMARCA1,ASPN,PTPN12,GJB1,BCKDHB,SEL1L,RXRB,CAPG,MXI1,LRRC28,ITGAV,ADC,CASKIN1,C…	98	C7orf49,CORO1C,HEXA,EIF4A1,DENND1A,CTDSP2,FARS2,CAMTA2,ELP4,EXT2,FECH,FAM174A,HS1BP3,JMJD6,CLCC1,ERI3,CSTF1,FTO,HDAC6,ATXN7L3,AUH,C1QBP,COQ2,HS6ST1,BOD1,HUS1,DIRC2,GPHN,DRG2,GSTK1,EEFSEC,CHPT1,CHCHD3,EXOC4,GNPDA1,CIR1,EXOSC7,CHD1L,GTF3C3,ABCF3,GALT,CLK3,GGT7,BRE,BTD,CYB5B,GALNT2,DDX10,FBXO7,ITPK1,BRPF3,ETV6,IMPAD1,CNNM2,CDYL,CASP3,FAM160A2,FEZ2,GRHPR,CDK8,CUEDC2,BLOC1S3,BLMH,DDRGK1,ARV1,BRD4,ANO6…	28	BRCA2,CDK6,FZD9,AXIN2,CCDC6,WNT10A,COL4A5,E2F2,ITGA6,RXRB,ITGAV,HGF,STK36,RXRA,MAPK9,BAX,CASP3,E2F1,CCNE1,ABL1,MAX,PIAS2,MAPK8,PLCG1,AKT3,PRKCA,E2F3,MLH1,	1.227	1.227	0.805	1.008	0.006	0.006	0.997	0.546
7000-8500	131	CDH8,PAPSS1,DIRC2,GABRA1,MIPEP,PKD2,MGST1,SOCS2,PTPDC1,KCNV1,SEL1L,POSTN,CAPRIN2,ANKDD1A,ZNF721,BICD1,EPHA3,HS3ST6,CDH7,GABRA3,TPK1,LY96,TRPS1,SEMA3A,CXCL5,RRAS2,FAM172A,FBXW8,CSMD3,LNX2,DPYD,TUSC3,HGF,AHCYL2,XYLT1,BAZ2B,SNTG1,MRS2,KDELC1,MFGE8,INTS7,ETV6,ARL15,CHD9,YIPF1,SIPA1L1,MGAT4C,E2F1,LRP1B,RNF144A,SLC25A13,ABL1,MAX,MGAT5,IGF2R,LPHN3,CD84,CMAS,FHL3,MARVELD2,ZNF333,DOCK7,MAPK8,PMPCA,MYEF2,M…	142	TEX11,TM9SF3,WRNIP1,ITGA10,KCNJ9,PKD2,STAU2,PHEX,NFE2,SMARCA1,ASPN,PTPN12,GJB1,BCKDHB,SEL1L,RXRB,CAPG,MXI1,LRRC28,ITGAV,ADC,CASKIN1,CCDC88A,CDH7,MAP3K12,PLEKHM3,SERAC1,CTH,CSMD3,NOTUM,PNPLA7,LNX2,GBE1,HGF,PAQR3,BAZ2B,TTK,BRE,PRKRA,LETM2,DDX10,RPP40,RERE,ACSM3,CHD9,USP40,ITPR2,BAX,FAM160A2,MGAT4C,CD58,FEZ2,KLRC2,BLMH,CD300A,MGAT5,TPX2,IFNGR2,CASC5,ADNP2,FTSJD1,CMAS,CYBB,NDUFS7,MTHFD1L,MYEF2,TBC1D1…	127	HUS1,DIRC2,GPHN,DRG2,GSTK1,EEFSEC,CHPT1,CHCHD3,EXOC4,GNPDA1,CIR1,EXOSC7,CHD1L,GTF3C3,ABCF3,GALT,CLK3,GGT7,BRE,BTD,CYB5B,GALNT2,DDX10,FBXO7,ITPK1,BRPF3,ETV6,IMPAD1,CNNM2,CDYL,CASP3,FAM160A2,FEZ2,GRHPR,CDK8,CUEDC2,BLOC1S3,BLMH,DDRGK1,ARV1,BRD4,ANO6,DHX38,FTSJD1,CMAS,EIF4A3,INPP5A,ATP6V0A2,GOLGA1,C7orf50,DHX33,DIS3L2,COPB1,DUSP16,C11orf1,HMGN3,C10orf88,ATPAF2,COPE,ATXN10,CHCHD7,EIF1AD,EIF2AK3,HNRNPH…	29	E2F2,ITGA6,RXRB,ITGAV,HGF,STK36,RXRA,MAPK9,BAX,CASP3,E2F1,CCNE1,ABL1,MAX,PIAS2,MAPK8,PLCG1,AKT3,PRKCA,E2F3,MLH1,HRAS,ITGB1,RALB,ACVR1B,TPM3,HSP90AA1,PRKCB,GLI1,	1.117	1.234	1.078	0.961	0.113	0.005	0.229	0.757
7500-9000	118	MGAT5,IGF2R,LPHN3,CD84,CMAS,FHL3,MARVELD2,ZNF333,DOCK7,MAPK8,PMPCA,MYEF2,MAP2K6,APLP2,LSM11,PLCG1,NEDD9,CHST11,GAS8,PRPF40B,KIF1B,COPB1,TKT,BCL6,TRIP13,CDH12,TNIK,CNTN5,WDR7,PPP2R1A,MAP2K7,BRSK1,AHR,ZNF568,TFDP1,LMBRD2,EFCAB4B,RIC8B,CDH10,TDRD7,EBPL,MRPS27,HRAS,SPOPL,SSBP2,MAP3K5,GH2,CYP4V2,TMTC3,TNKS,RNF2,AVL9,MIB1,DTX1,SIAH2,ZNF823,SFMBT2,ATG16L1,RSRC1,STXBP5,ABHD13,FMNL3,PLN,PPP2R5C,ATP8A1,HMG…	135	CD300A,MGAT5,TPX2,IFNGR2,CASC5,ADNP2,FTSJD1,CMAS,CYBB,NDUFS7,MTHFD1L,MYEF2,TBC1D19,MBD1,SAV1,ZNF225,SAC3D1,ZNF827,DUSP16,MAPK15,RFX5,BCL6,PRB3,TULP4,TMEM63A,PCNXL3,TRIP13,ARAP2,LARP4B,TNIK,NKTR,EIF2AK3,SDAD1,YPEL2,BRSK1,ZNF568,NADSYN1,UBXN11,NRBP2,LMBRD2,CHPF2,SFMBT1,RIC8B,MLH1,RECK,ZNF318,PHTF1,NYX,CRLS1,INADL,CNOT3,CYP4V2,CPEB4,MAP4K3,TMTC3,MCRS1,SLC23A2,BRCA1,TTPAL,NAMPT,NOXA1,MIB1,COL9A2,ACVR…	148	DDRGK1,ARV1,BRD4,ANO6,DHX38,FTSJD1,CMAS,EIF4A3,INPP5A,ATP6V0A2,GOLGA1,C7orf50,DHX33,DIS3L2,COPB1,DUSP16,C11orf1,HMGN3,C10orf88,ATPAF2,COPE,ATXN10,CHCHD7,EIF1AD,EIF2AK3,HNRNPH1,EFR3A,COPS7A,CDC5L,FAM63A,ELP3,CCNY,HIBADH,GMPR2,BAG1,CHMP4B,COG3,CASP7,HS2ST1,ELF2,CRLS1,INSIG2,FEM1C,DNASE2,FBXL4,C14orf1,CNOT3,GALNT1,ACVR1,ITGB1,B4GALT5,COPZ1,DYM,EIF2AK4,FAM114A2,ACVR1B,GBA2,GTF3A,CTNNBL1,EIF3D,ERCC5,H…	21	PIAS2,MAPK8,PLCG1,AKT3,PRKCA,E2F3,MLH1,HRAS,ITGB1,RALB,ACVR1B,TPM3,HSP90AA1,PRKCB,GLI1,FAS,MSH3,PIK3R1,PPARD,CDK4,PIK3R5,	1.031	1.203	1.328	0.734	0.432	0.013	0.000115911	1
8000-9500	117	EBPL,MRPS27,HRAS,SPOPL,SSBP2,MAP3K5,GH2,CYP4V2,TMTC3,TNKS,RNF2,AVL9,MIB1,DTX1,SIAH2,ZNF823,SFMBT2,ATG16L1,RSRC1,STXBP5,ABHD13,FMNL3,PLN,PPP2R5C,ATP8A1,HMG20A,MMAA,GEN1,CDH18,SF1,CLIP3,NUFIP1,BZW2,LRCH1,GPATCH2,ZEB1,IRF2,ATG4A,TMEM106A,PPT2,ZC3HC1,ZNF780A,SHPRH,LMLN,STARD7,LPAR4,ELMO1,RPIA,INTS3,TBX22,ERCC3,DNAJC24,IQCB1,SLAMF1,ASCC3,ZNF76,MSH3,ITFG2,CHD4,BLZF1,POLR3B,CSGALNACT2,ALDOC,ZNF32,CDH9,R…	142	ZNF318,PHTF1,NYX,CRLS1,INADL,CNOT3,CYP4V2,CPEB4,MAP4K3,TMTC3,MCRS1,SLC23A2,BRCA1,TTPAL,NAMPT,NOXA1,MIB1,COL9A2,ACVR1B,ZDHHC13,RSRC1,ZBTB11,USP28,ANAPC4,ASTE1,GPR137B,NFE2L3,SLC10A3,MCPH1,LARP1B,LEMD2,MMAA,TMEM131,SF1,POLD3,TBC1D1,HSDL1,TFDP2,ARID1B,SCAF1,IRF2,ATG4A,CENPL,TDRD3,NF1,BRMS1,SNAPC1,VEZF1,ZNF395,PLA2G15,SLC16A1,CLEC2B,FAS,ZFP62,CYB5R4,NEK9,HPS1,TMEM55A,BMPR2,RCC2,THUMPD3,LYRM5,MSH3,IFN…	181	CHMP4B,COG3,CASP7,HS2ST1,ELF2,CRLS1,INSIG2,FEM1C,DNASE2,FBXL4,C14orf1,CNOT3,GALNT1,ACVR1,ITGB1,B4GALT5,COPZ1,DYM,EIF2AK4,FAM114A2,ACVR1B,GBA2,GTF3A,CTNNBL1,EIF3D,ERCC5,HNRNPM,CD82,ATG16L1,CAB39,INVS,AIP,CAPNS1,CTNNBIP1,ABHD13,CTSD,C21orf33,CPNE3,BCS1L,DDX21,ATF6,FNTB,DNTTIP1,HMG20A,CHMP6,GABARAPL2,ARFIP1,DCUN1D4,DERA,EDEM3,CCNDBP1,C10orf12,IPO9,ATRN,C16orf62,ANKRD28,BRF2,BRMS1,ILF2,GNS,AGPAT6,GTP…	28	HRAS,ITGB1,RALB,ACVR1B,TPM3,HSP90AA1,PRKCB,GLI1,FAS,MSH3,PIK3R1,PPARD,CDK4,PIK3R5,CBLB,VHL,TGFB3,BCR,TPR,BID,CTBP1,CREBBP,BCL2,RALGDS,RARA,RUNX1,MSH2,SLC2A1,	1.016	1.281	1.57	0.938	0.508	0.001	8.32588e-11	0.839
8500-10000	112	TMEM106A,PPT2,ZC3HC1,ZNF780A,SHPRH,LMLN,STARD7,LPAR4,ELMO1,RPIA,INTS3,TBX22,ERCC3,DNAJC24,IQCB1,SLAMF1,ASCC3,ZNF76,MSH3,ITFG2,CHD4,BLZF1,POLR3B,CSGALNACT2,ALDOC,ZNF32,CDH9,RASSF2,DHX15,SETDB1,EXOC1,AAGAB,PTER,PPARD,PIK3R5,PPIL1,STIL,GTPBP1,POLDIP3,WIPI1,ABCA5,HCN2,PLCH2,HMBOX1,GABRG1,EML3,RBM42,EZH2,CKMT1A,ZNF625,SPPL3,FUBP3,GTF2E1,RPS6KA5,FAM120B,EIF2S2,CD226,SUPT6H,LRBA,SPATS2,UVRAG,THRA,ATP9B,…	141	TDRD3,NF1,BRMS1,SNAPC1,VEZF1,ZNF395,PLA2G15,SLC16A1,CLEC2B,FAS,ZFP62,CYB5R4,NEK9,HPS1,TMEM55A,BMPR2,RCC2,THUMPD3,LYRM5,MSH3,IFNGR1,SEC24D,HDLBP,GOLGA2,SENP3,DAZAP1,PPP1R13B,CSNK1G3,VPS13A,TET2,MED23,DNAJC1,DHX15,ZXDC,TMCC1,ABTB1,SRFBP1,KIAA1009,NEK4,NQO1,PRPF40A,PIK3R1,USP22,MAP7D1,UBE2D1,STIL,POLDIP3,NF2,ECD,ABCA5,VHL,BAP1,PEX1,MAP3K4,ASPHD1,GINS1,DNAJC11,DDX60L,FAF1,CEP290,QKI,SLITRK4,PPP1R14A,…	190	C16orf62,ANKRD28,BRF2,BRMS1,ILF2,GNS,AGPAT6,GTPBP4,FAM134A,INTS3,ERCC3,HSD17B12,CWC22,HPS1,CCT7,ASCC3,KARS,FDPS,ACOX3,DNAJB11,CWC15,HNRPLL,EXOSC1,C6orf62,EAF1,CHD4,ACTR5,ATL2,IRGQ,IFNGR1,BPGM,BLZF1,HDLBP,EEF1E1,CSGALNACT2,HYOU1,GOLGA2,FBXW4,GLRX5,DAZAP1,DCTN5,CSNK1G3,ACLY,C6orf57,GDE1,DHX15,HMBS,FTSJD2,CECR5,INF2,DHX8,ALKBH3,HEMK1,EPN1,EXOC1,EXOC8,AAGAB,CDK4,ADCK4,ECD,EIF2B2,DNTTIP2,GALNS,CCDC130…	29	FAS,MSH3,PIK3R1,PPARD,CDK4,PIK3R5,CBLB,VHL,TGFB3,BCR,TPR,BID,CTBP1,CREBBP,BCL2,RALGDS,RARA,RUNX1,MSH2,SLC2A1,GRB2,CASP9,FH,JAK1,NFKB1,SUFU,MTOR,TCEB1,TGFBR2,	0.977	1.273	1.695	0.938	0.693	0.001	4.84362e-15	0.839
9000-10500	106	ABCA5,HCN2,PLCH2,HMBOX1,GABRG1,EML3,RBM42,EZH2,CKMT1A,ZNF625,SPPL3,FUBP3,GTF2E1,RPS6KA5,FAM120B,EIF2S2,CD226,SUPT6H,LRBA,SPATS2,UVRAG,THRA,ATP9B,CUL1,GOT2,LEMD3,CSAD,MYO9A,BCL2,ZNF91,NUF2,CFLAR,INPP4A,DENND4C,TM2D3,PDE3B,MR1,QTRTD1,CAST,KLHL5,KLHL9,KIF13B,ACER2,PPP1R12B,DYNC1LI2,SMARCA2,HRSP12,ZNF180,RAB3IP,SF3B1,HBS1L,KAT2B,NLE1,OBFC1,PIKFYVE,ILKAP,TNRC6A,CCNJ,SLC30A9,MKL1,DYRK1A,SLC25A17,PSMD12…	134	NF2,ECD,ABCA5,VHL,BAP1,PEX1,MAP3K4,ASPHD1,GINS1,DNAJC11,DDX60L,FAF1,CEP290,QKI,SLITRK4,PPP1R14A,STX7,BID,LPAR2,CUX1,MRPL24,ITFG1,MUT,SMARCA4,ZNF142,NRK,SLC48A1,SUPT6H,LRBA,RAD9B,ZCCHC14,CREBBP,DEGS1,AP2A2,WAC,CUL1,ANKIB1,PHF14,MDFIC,FBXW7,ZDHHC4,INPP4A,FAHD2B,RPTN,AMBRA1,FANCM,SETDB2,RUNX1,ZC3H18,MSH2,INTS8,PPP4R1,TCF12,PIGK,NR3C1,DYNC1LI2,ARID5B,SPAG9,JAK1,REPS1,CELA1,TBC1D15,DNAJC16,KLHL8,PGAP1…	206	ECD,EIF2B2,DNTTIP2,GALNS,CCDC130,BAP1,GTPBP5,GPATCH4,DNAJC11,FAF1,ARFGAP2,FNTA,CHST12,CHMP5,AASDHPPT,ETFA,FBXO38,E4F1,BCAP29,CUX1,COG2,ATG7,HIVEP1,ABHD12,ALS2,ITFG1,CTBP1,AP3S1,FAM120B,ASPSCR1,IDH3G,CHID1,EIF2S2,C21orf59,CCDC90A,GNB2,C10orf76,ATP5J,FIS1,BAHD1,ATE1,DEGS1,AP2A2,CUL1,HSD17B4,GUK1,CUL4A,ADI1,FBXW7,ADPRHL2,ARL8B,GALK2,DCTD,ANAPC10,AMBRA1,KIAA0232,HADH,GANAB,ARL5A,CCT4,EIF2B4,AP2M1,EIF…	31	CBLB,VHL,TGFB3,BCR,TPR,BID,CTBP1,CREBBP,BCL2,RALGDS,RARA,RUNX1,MSH2,SLC2A1,GRB2,CASP9,FH,JAK1,NFKB1,SUFU,MTOR,TCEB1,TGFBR2,IKBKB,TRAF5,PIK3CA,STAT1,CHUK,EGLN1,MSH6,PIK3CB,	0.898	1.203	1.805	0.938	0.931	0.013	2.62748e-19	0.839
9500-11000	98	KLHL5,KLHL9,KIF13B,ACER2,PPP1R12B,DYNC1LI2,SMARCA2,HRSP12,ZNF180,RAB3IP,SF3B1,HBS1L,KAT2B,NLE1,OBFC1,PIKFYVE,ILKAP,TNRC6A,CCNJ,SLC30A9,MKL1,DYRK1A,SLC25A17,PSMD12,ARF4,ZAP70,ITM2C,MTOR,KCNIP2,ZNF491,PRKAR1A,ERO1LB,TAF4,NARS2,CNOT4,PIK3CA,ZNF774,USP12,IREB2,ABI1,NSMCE1,GAPVD1,NDUFA9,SLC12A2,LANCL2,MRPL47,NRF1,GGA2,AARSD1,SOCS5,PER1,PURB,CEP135,TSC22D2,ANXA6,PCMTD1,GNG2,KIAA1109,PHIP,FBXW11,SORD,GB…	135	TCF12,PIGK,NR3C1,DYNC1LI2,ARID5B,SPAG9,JAK1,REPS1,CELA1,TBC1D15,DNAJC16,KLHL8,PGAP1,NTN5,SUFU,TNRC6A,CPEB2,BTG3,MKL1,TBC1D10C,DPY19L4,DYRK1A,TP53BP1,BTBD7,TET3,ANKRD12,KIF1C,ARHGAP5,ARID1A,RFX7,TMCO6,KCNIP2,CEL,BCL7C,ATF7IP,TGFBR2,MAP2K4,CCNK,PRKAR1A,ERO1LB,GLTSCR1,IAH1,TAF1B,CNOT4,GGCT,SCAMP3,FAM175A,PLOD3,SLC30A1,RNASEH2B,CLOCK,COL8A2,MICAL1,SLC9A1,PDS5B,NCOA2,DLG1,GAPVD1,IRF1,CRYZ,NDUFA5,SLC4A…	200	GLO1,EXOC2,ATIC,GAA,CASP9,EXTL3,ENTPD4,IFNAR1,ASB8,FOXRED1,FH,GATAD2A,CUL5,KIAA0196,CDC40,FAHD1,ATP6V1C1,CMC1,HSPA4,ATF2,JAK1,FAM120A,IMP4,ATP6V1D,IARS,HBS1L,GFM1,KAT2B,ASCC1,ALDH3A2,GNL2,ILKAP,DHRS7B,CPD,DCAKD,H2AFY,CYHR1,DIS3,CNOT2,ARMC1,DCTN4,GNPAT,ARFIP2,ARHGAP5,GTF2F2,CBR4,DDX23,DDX1,DUT,AP3M1,ATF7IP,HTT,ALG9,ATP6V1H,CCNK,ANKH,ACTR1A,ITGB1BP1,IAH1,GTF3C5,IPO8,KIAA0319L,EIF4E2,CNOT4,GGCT,ESF1…	23	GRB2,CASP9,FH,JAK1,NFKB1,SUFU,MTOR,TCEB1,TGFBR2,IKBKB,TRAF5,PIK3CA,STAT1,CHUK,EGLN1,MSH6,PIK3CB,GSK3B,APC,SOS1,MAP2K1,RB1,CRKL,	0.836	1.188	1.797	0.648	0.989	0.02	5.50922e-19	1
10000-11500	124	NARS2,CNOT4,PIK3CA,ZNF774,USP12,IREB2,ABI1,NSMCE1,GAPVD1,NDUFA9,SLC12A2,LANCL2,MRPL47,NRF1,GGA2,AARSD1,SOCS5,PER1,PURB,CEP135,TSC22D2,ANXA6,PCMTD1,GNG2,KIAA1109,PHIP,FBXW11,SORD,GBP5,ZNF442,SLK,FAM179B,PIK3CB,HPSE,PUM2,MLANA,ZNF583,KLC2,ZNF136,ACADVL,DYRK2,REXO2,HNRNPUL2,POLE2,SOS1,ARRDC3,MAP2K1,SPOP,UBL3,SMAP1,IL17B,ATXN2,BICD2,PSMD6,RAB7L1,MFF,POLR2C,HOOK3,TLR9,LIN9,SUV420H1,EZH1,NFATC3,ZNF765,…	156	TAF1B,CNOT4,GGCT,SCAMP3,FAM175A,PLOD3,SLC30A1,RNASEH2B,CLOCK,COL8A2,MICAL1,SLC9A1,PDS5B,NCOA2,DLG1,GAPVD1,IRF1,CRYZ,NDUFA5,SLC4A7,MAP3K1,CTSF,TMX1,APIP,LUC7L3,TGIF1,PPM1D,SPG11,COQ9,TAF15,GNG2,PHF11,SIK3,OCIAD2,TNRC6B,PUS7,LPCAT3,SLK,ACSL3,RCOR1,NLRC5,AASDH,ERBB2IP,CLASP2,DNAJC10,GSK3B,ATAD2,ACADVL,TCERG1,TKTL1,HNRNPUL2,MBD2,NAPEPLD,SMAP2,MAP3K6,APC,PIGB,MFSD8,ZNF140,C1GALT1,SNAP29,CIC,ARRDC3,RB1…	209	CNOT4,GGCT,ESF1,AGPAT3,ACTR8,DLD,AP3B1,ITPA,CHUK,COPS5,CEP57,CLOCK,IREB2,ALKBH5,ABCF1,B4GALT3,GTF2H1,ALKBH2,ABI1,FARSB,INTS1,GOLGA5,EIF5B,COMT,FAM20B,AP4B1,DLG1,GAPVD1,CALU,COG1,ANKRD17,CLTA,DCAF5,ERGIC3,HMOX2,ATP5G3,ECHDC1,CCBL1,ADIPOR1,GPI,AARSD1,DHX16,ABCD3,COMMD1,CLPTM1L,E2F4,ATF1,ACBD6,ACOT13,DNAJC3,GEMIN7,APIP,DEK,ARFGEF2,KHDRBS1,DYNLL2,AP1M1,ANXA6,ICMT,DPAGT1,CDK2AP1,GDI2,GTF3C1,GART,ITFG3…	23	IKBKB,TRAF5,PIK3CA,STAT1,CHUK,EGLN1,MSH6,PIK3CB,GSK3B,APC,SOS1,MAP2K1,RB1,CRKL,RALA,CUL2,RAF1,APPL1,NRAS,STK4,FOXO1,TRAF3,SMAD4,	1.047	1.391	1.898	0.734	0.358	5.61292e-06	2.30887e-23	1
10500-12000	123	PUM2,MLANA,ZNF583,KLC2,ZNF136,ACADVL,DYRK2,REXO2,HNRNPUL2,POLE2,SOS1,ARRDC3,MAP2K1,SPOP,UBL3,SMAP1,IL17B,ATXN2,BICD2,PSMD6,RAB7L1,MFF,POLR2C,HOOK3,TLR9,LIN9,SUV420H1,EZH1,NFATC3,ZNF765,RAB3GAP1,PHF20L1,TMEM11,KCTD18,ZNF266,MAP4K4,PTPN11,TTC14,ZNF57,ZDHHC17,CSNK1E,MARK3,NDUFA8,ZNF432,ZDHHC6,MLEC,LETMD1,GPR107,CUL2,HECTD1,RAP1B,GNA15,STXBP2,SMC4,IDH2,ATP8B2,ARHGEF1,XPR1,RAF1,KPNA1,ZNRF2,NRAS,CHIC2,…	167	NLRC5,AASDH,ERBB2IP,CLASP2,DNAJC10,GSK3B,ATAD2,ACADVL,TCERG1,TKTL1,HNRNPUL2,MBD2,NAPEPLD,SMAP2,MAP3K6,APC,PIGB,MFSD8,ZNF140,C1GALT1,SNAP29,CIC,ARRDC3,RB1,HERC1,ADNP,ATAD5,GNPTAB,PRDX1,BRWD1,ZNF155,MED1,DOPEY1,ATG5,ZMYM4,LRPPRC,TBL1XR1,NUP98,SPEN,HERC4,PRKCD,PSIP1,CNOT6,ZBTB44,TLR9,KIAA0430,SCRN3,RTN3,MOSPD1,ARID4A,GLT8D1,GOLGA4,HIPK1,ZC3H13,RAB22A,COPB2,PHF20L1,DHX57,MAP4K4,HMGXB4,RTN4IP1,TTC14,K…	194	CREG1,IDH3A,COPS7B,CBX5,AGPAT1,DNAJC10,GSK3B,GTF3C2,ACADVL,BZW1,ADK,HNRNPUL2,ACP1,BCCIP,ACAD9,BCL7B,DNM2,KDM4A,FLOT2,DERL1,KIAA0391,C1GALT1,CIC,ENTPD6,HEATR5A,ADNP,CEP63,C2orf47,CLPX,HELZ,GLE1,GLTP,CRKL,AATF,HP1BP3,DFFA,COX7A2L,ATXN2,ATG5,FDFT1,COG7,CDK5RAP1,IER3IP1,DIDO1,CLCN3,FLCN,CDC23,FAM192A,HERC4,C12orf10,ADIPOR2,AIMP1,EHMT1,ERO1L,COPS8,KAT5,GRPEL1,CRTC2,C22orf28,GLT8D1,C12orf5,ARF1,DBT,COP…	22	GSK3B,APC,SOS1,MAP2K1,RB1,CRKL,RALA,CUL2,RAF1,APPL1,NRAS,STK4,FOXO1,TRAF3,SMAD4,BRAF,PIK3CD,TGFBR1,PIAS4,RELA,CBL,CDC42,	1.047	1.469	1.852	0.805	0.358	6.87966e-08	2.73395e-21	0.997
11000-12500	129	PHF20L1,TMEM11,KCTD18,ZNF266,MAP4K4,PTPN11,TTC14,ZNF57,ZDHHC17,CSNK1E,MARK3,NDUFA8,ZNF432,ZDHHC6,MLEC,LETMD1,GPR107,CUL2,HECTD1,RAP1B,GNA15,STXBP2,SMC4,IDH2,ATP8B2,ARHGEF1,XPR1,RAF1,KPNA1,ZNRF2,NRAS,CHIC2,DNAJB5,DHCR7,BIRC6,MTMR12,PHF17,CDC73,B3GNT3,ARHGAP12,AGTPBP1,ATAD1,FOXO1,KPNA4,FOXK1,BUB3,USP32,KDM1B,CDC16,CHCHD4,YIPF4,ZNF283,PANK3,SUPT16H,ENOX2,ANKRD30A,PCNX,CHRNE,PAN3,DICER1,BRAF,RBL2,BTA…	165	ZC3H13,RAB22A,COPB2,PHF20L1,DHX57,MAP4K4,HMGXB4,RTN4IP1,TTC14,KLC1,SLC12A6,SETD2,NDUFA8,ING5,VPS52,ANKRD46,ZNF750,HECA,AKAP9,CUL2,SYNGAP1,HECTD1,STXBP2,RPL22,SMC4,IDH2,SHFM1,YLPM1,COPG2,ATR,RALGAPA1,ZRANB1,CDH24,ZMYM6,TCEB3,BIRC6,ESCO1,INO80,CDC73,EME1,JMJD1C,ARHGAP12,TRIP12,ERP44,STK4,TTC3,ABCB6,RC3H2,IK,PXK,ZNF234,ATP1B3,ANKRD44,NOTCH1,TRAF3,RNMT,ZRANB2,ZCCHC11,PCNX,PAN3,DAD1,SMAD4,ACBD4,CCDC47…	209	DBT,COPB2,FBXO18,DNAJC17,DNAJC14,ARMC6,ATP5C1,EPRS,ANP32A,DAGLB,DENR,DYNLRB1,HMGXB4,DHX9,CISD1,CYB5D2,C3orf17,DDX17,HMGXB3,GOLGA3,CANT1,FNDC3A,HNRNPL,EXD2,ASNSD1,ANKRD46,CCDC51,HAT1,DAG1,GPR107,AKAP9,CUL2,AFTPH,IDH3B,COG4,ARMC8,BRPF1,GARS,ANKFY1,COMMD10,FIZ1,FASTKD2,ECHS1,CAPZA2,ATF7,ERP44,CPSF7,AGPS,DERL2,ATAD1,CSNK1A1,BSDC1,ATP2C1,BUB3,CDC16,CAPZB,AZIN1,CHCHD4,EED,DCUN1D3,DYNC1LI1,ATG12,HN1L,GL…	31	RALA,CUL2,RAF1,APPL1,NRAS,STK4,FOXO1,TRAF3,SMAD4,BRAF,PIK3CD,TGFBR1,PIAS4,RELA,CBL,CDC42,PIK3CG,SOS2,SMAD2,TGFB1,MAPK1,MAPK3,PTEN,AXIN1,EP300,PML,BIRC3,CTNNB1,ARNT,PIAS3,NCOA4,	1.094	1.469	1.883	0.961	0.176	6.87966e-08	1.16017e-22	0.757
11500-13000	103	DICER1,BRAF,RBL2,BTAF1,ZNF335,ITK,CSNK1G1,CDC7,LGALS3BP,CIRH1A,ZNF430,HDAC3,KIF20B,ZNF676,PRPF8,MRTO4,CUL3,HPS3,SAMSN1,NFE2L2,ZFP91,GFER,PSTPIP1,USP25,STAG1,LRP10,DIAPH1,PAIP1,ZNF81,WIPF1,POLR2A,RCN3,ASH1L,ZNF485,ZNF117,GTF2I,CHD1,TES,TOP2B,FBXO31,SYNCRIP,POLR2B,ZMYM5,VIM,HTR2C,IDH1,BRD1,CCT2,KCMF1,GOLGB1,POLE,MAPK1,LACTB,USP33,POGZ,MAPK3,SRP72,ZBTB24,LEO1,CTNNB1,APPL2,HERPUD2,WASL,LRCH2,DIAPH2,H…	165	CCDC47,MYBL1,RBL2,RAPGEF6,RALGAPB,SMURF2,NUCKS1,BTAF1,NOTCH2,PSKH1,SP3,WWP1,ZFAND1,CSNK1G1,CYLD,TM7SF3,LDB1,MED6,ABCF2,KIF20B,AGPAT2,ATM,CHD8,RUFY2,CLSPN,SENP7,CUL3,USP15,STK38,YEATS4,ZNF319,ASXL1,HEATR3,TOP1,TNPO1,VPS13C,GLG1,INTS4,LARP1,NCOR2,PSTPIP1,PAPD4,NUP205,SENP6,CBL,RBM26,SFPQ,NIPBL,ASH1L,ACIN1,DENND4A,PKN2,ASXL2,PBRM1,TOP2B,IWS1,ZMYM5,UBXN2B,COPS4,STRN,GIGYF2,AP4E1,BAZ2A,FBXL5,NSD1,MAP4…	228	CDC123,CCDC47,IARS2,ICT1,C11orf24,ARMCX5,GPBP1L1,CCNL2,GRAMD4,ELAC2,ARCN1,CCT5,ATG3,EFTUD1,DDX42,CIRH1A,CSNK1D,DSCR3,HDAC3,ABCF2,CISD2,CREBZF,COX11,DCTPP1,DNAJC8,HNRNPUL1,EIF3H,CHD8,ATXN2L,CDC37L1,DDB2,ASXL1,ITM2B,HEXIM1,CALCOCO2,CCDC86,ABCE1,FAM175B,HSPA9,ANAPC5,GOLT1B,CSRP2BP,BBS4,GLG1,INTS4,CDIPT,CCNL1,CLTB,GFER,BPNT1,BCAS2,APEH,ATP6V0E1,AP1B1,CHMP2B,ACIN1,EPC1,DPH1,DENND4A,CDC42,AKT1S1,GTF2I,…	32	BRAF,PIK3CD,TGFBR1,PIAS4,RELA,CBL,CDC42,PIK3CG,SOS2,SMAD2,TGFB1,MAPK1,MAPK3,PTEN,AXIN1,EP300,PML,BIRC3,CTNNB1,ARNT,PIAS3,NCOA4,MYC,DVL3,TRAF1,RALBP1,CASP8,HDAC1,RAD51,AKT2,AKT1,HIF1A,	0.898	1.43	1.969	0.914	0.931	6.76307e-07	1.22008e-26	0.901
12000-13500	106	ZNF485,ZNF117,GTF2I,CHD1,TES,TOP2B,FBXO31,SYNCRIP,POLR2B,ZMYM5,VIM,HTR2C,IDH1,BRD1,CCT2,KCMF1,GOLGB1,POLE,MAPK1,LACTB,USP33,POGZ,MAPK3,SRP72,ZBTB24,LEO1,CTNNB1,APPL2,HERPUD2,WASL,LRCH2,DIAPH2,HAUS6,ZFR,CHERP,TRIM23,XPO1,GORASP1,GNA13,MYC,YWHAE,PRKCI,TRPM7,TCEA2,FAM8A1,UBR5,PSPH,PPP6C,CDCA4,ZNF836,CAPN2,FBXO22,KIAA1967,ZNF146,PPT1,RNF141,PTPRA,DHX36,ARHGAP19,ZNF302,ZBTB41,TPST2,RBM15B,CAMK1,VAV1,D…	170	PKN2,ASXL2,PBRM1,TOP2B,IWS1,ZMYM5,UBXN2B,COPS4,STRN,GIGYF2,AP4E1,BAZ2A,FBXL5,NSD1,MAP4K5,MALT1,KDM3B,SMAD2,POLA2,AMOT,POGZ,PTEN,FSIP2,ISY1,AXIN1,EP300,RNF111,SEC22A,ADH5,PHACTR4,GPATCH8,RPL5,CCPG1,ETV3,TMPO,CENPC1,FOXJ3,BRD7,FXR1,MED17,DNMT3A,MBNL1,CCAR1,POLR2D,TRIM23,KDM3A,RASA2,ABL2,NUDT19,MANEA,CTU2,TMED10,IL6ST,RBM5,PRDX3,GNA13,MGA,CD164,YWHAE,FAM58A,HNRNPA3,WDR33,HNRPDL,FAM126B,FBXO3,COPS2,N…	249	AKT1S1,GTF2I,BCAP31,ALG5,AK3,IWS1,ITPKC,IDE,AGFG1,C4orf27,HNRNPC,COPS4,FOXK2,AP2A1,BNIP1,ANP32B,FBXL5,GLI4,DHX29,EIF3A,KCMF1,DDX54,ATOX1,DGCR14,EIF4G1,GOLGB1,GTF2B,CASC4,GBF1,CCM2,GCLM,GTF2A1,ISY1,KCTD6,ADCK2,AXIN1,ALKBH1,DDX18,ALDH9A1,CARS,ADH5,BAG4,HBP1,KIAA0141,FUNDC2,HDAC8,ERGIC2,CCPG1,FLOT1,CTNNB1,BRD7,APPL2,ARNT,HERPUD2,FAM108A1,ATP5S,HNRNPF,GSR,ITCH,KDM2A,DNAJC7,CPSF4,FTSJ1,CHERP,CCAR1,ILV…	35	PIK3CG,SOS2,SMAD2,TGFB1,MAPK1,MAPK3,PTEN,AXIN1,EP300,PML,BIRC3,CTNNB1,ARNT,PIAS3,NCOA4,MYC,DVL3,TRAF1,RALBP1,CASP8,HDAC1,RAD51,AKT2,AKT1,HIF1A,STAT3,TFG,HSP90B1,HDAC2,PIAS1,BAD,STAT5B,MAP2K2,GSTP1,BCL2L1,	0.922	1.445	2.109	1.008	0.883	2.76616e-07	8.85748e-34	0.546
12500-14000	111	GORASP1,GNA13,MYC,YWHAE,PRKCI,TRPM7,TCEA2,FAM8A1,UBR5,PSPH,PPP6C,CDCA4,ZNF836,CAPN2,FBXO22,KIAA1967,ZNF146,PPT1,RNF141,PTPRA,DHX36,ARHGAP19,ZNF302,ZBTB41,TPST2,RBM15B,CAMK1,VAV1,DNAJB9,AKT1,SMARCD1,EIF4ENIF1,AGAP2,ITGB7,FAM173B,ACTR6,NSFL1C,SDHA,KLHL4,STAT3,GSK3A,ZNF844,ZNF479,CIZ1,ZNF709,CBLL1,DCAF11,RBM39,ZNF33B,CPSF6,IP6K1,EIF4B,MED12,GBAS,BTN3A2,ZMPSTE24,KLHL24,SEC63,XPOT,CASC3,G3BP2,PSMC4,PP…	174	TMED10,IL6ST,RBM5,PRDX3,GNA13,MGA,CD164,YWHAE,FAM58A,HNRNPA3,WDR33,HNRPDL,FAM126B,FBXO3,COPS2,NOTCH2NL,CFP,UBR5,PLK1,EFCAB7,ZNF451,BIN2,ARID4B,NCOR1,BCORL1,GGNBP2,RASA1,BCOR,THRAP3,KIAA1967,ZNF146,RAVER1,LPHN1,OGDH,STK19,ARID2,SIN3A,DNM1L,SAMHD1,RNPEP,RBM27,ARFGAP3,CHD2,CASP8,TSC2,TSG101,CTCF,RBM15B,HOMEZ,FAM73B,MARK2,PPP3CC,KPNA3,ZNF226,PEX13,ZNF800,SMARCD2,TOR1AIP1,ZMAT1,API5,GUSB,EIF4ENIF1,FUB…	239	DDB1,IL6ST,ELP2,CC2D1A,GORASP1,CLPTM1,FAF2,COX4I1,ATP5G2,BRD2,CD164,B4GALT7,FXN,FAM58A,FBXW2,CNIH4,HNRPDL,ATXN1L,CDS2,FBXO3,COPS2,ACSF3,COPA,ARMC5,HAUS4,FAM8A1,AHSA1,DVL3,DEDD,BTF3,GNB1,GNE,EIF2A,CARKD,GOLPH3,INPP5K,GGNBP2,IP6K2,FBXO22,EWSR1,DCAF12,ATP6V1E1,GORASP2,EIF2B3,DNM1L,CCNH,HADHA,DCAF7,AKIRIN1,ETFB,FBXO6,EDC4,CD46,CHKB,DHX36,KIAA0195,ARFGAP3,ELAVL1,CAPRIN1,CCT6A,DNAJC5,HTATIP2,CLCN7,CTCF…	32	MYC,DVL3,TRAF1,RALBP1,CASP8,HDAC1,RAD51,AKT2,AKT1,HIF1A,STAT3,TFG,HSP90B1,HDAC2,PIAS1,BAD,STAT5B,MAP2K2,GSTP1,BCL2L1,TCF7,PIK3R2,CRK,STAT5A,CDK2,KRAS,MDM2,TP53,RBX1,RAC1,SKP2,TRAF2,	0.93	1.508	2.125	1.141	0.862	5.92284e-09	1.27938e-34	0.068
13000-14500	116	ITGB7,FAM173B,ACTR6,NSFL1C,SDHA,KLHL4,STAT3,GSK3A,ZNF844,ZNF479,CIZ1,ZNF709,CBLL1,DCAF11,RBM39,ZNF33B,CPSF6,IP6K1,EIF4B,MED12,GBAS,BTN3A2,ZMPSTE24,KLHL24,SEC63,XPOT,CASC3,G3BP2,PSMC4,PPP2CB,ZNF492,KIAA1429,PGS1,LCTL,PSMC5,ZNF528,ZNF563,SMC1A,ZNF326,CARM1,IGHMBP2,TOR1A,CNOT1,STK16,NCAPH2,GDF11,RECQL,HIST2H2BF,TCF7,BCLAF1,PIK3R2,EIF1AX,ACRC,OTUD4,AP1G2,METTL14,ZNF559,NMD3,TXNL1,LYPLA1,KRAS,NDUFS2,T…	153	PRIM1,SMARCC2,MKRN1,CD99L2,CMPK1,FAM173B,MLLT10,CSDE1,PAFAH1B2,ANXA7,ZPBP2,TFG,FNBP4,RTF1,PCGF5,HNRNPH2,TRIM27,HDAC2,G2E3,ARHGEF6,RABEP2,FBXL19,GDPD3,MAGED1,CBFB,ZNF440,GCC2,KBTBD4,EML4,SLC9A3R1,CERK,USP1,CNIH,PCBP2,RPS6KA3,SEC63,TMEM165,ADPGK,STIP1,DDX46,AFF4,RAB6A,HAUS8,PXMP2,CASC3,ALG12,LTBP3,SUZ12,ZNF492,KIAA1429,TMEM30A,ZNF528,STX5,CREB1,VAMP1,CHST7,ATP11C,AGFG2,IGHMBP2,CNOT1,RAD21,LARP7,NCA…	221	ENOPH1,C2orf69,GSTO1,CCT3,AKTIP,CLTC,CD99L2,CMPK1,FAM173B,FAM134C,AKIRIN2,AP2S1,AP1G1,HDGF,GATC,CENPT,ANXA7,C8orf76,HGS,GLYR1,ABCB10,GSK3A,GPBP1,JKAMP,BAZ1B,HNRNPH2,AKAP8,DCAF11,HDAC2,ARIH1,EIF3L,CPSF6,IP6K1,GRSF1,D2HGDH,C1orf43,HIGD1A,AMD1,CYB5R3,COX16,KBTBD4,GFOD2,INTS10,EIF3B,G3BP1,INTS12,CERK,IBTK,CNIH,DDX47,CINP,CBX3,COMMD7,ABCB7,GOLGA7,FBXO42,EXOC3,DDX46,BAD,AFF4,CLINT1,DUSP11,GSS,ACBD5,CAS…	31	STAT3,TFG,HSP90B1,HDAC2,PIAS1,BAD,STAT5B,MAP2K2,GSTP1,BCL2L1,TCF7,PIK3R2,CRK,STAT5A,CDK2,KRAS,MDM2,TP53,RBX1,RAC1,SKP2,TRAF2,TRAF6,BIRC5,IKBKG,BIRC2,RASSF1,RHOA,TRAF4,XIAP,RAC2,	0.961	1.344	2.047	1.164	0.757	5.66909e-05	1.64097e-30	0.038
