# Supplementary material for: Broad genic repression domains signify enhanced silencing of oncogenes
Source: Nat Commun. 2020 Nov 3;11:5560. doi: 10.1038/s41467-020-18913-8 (PMC7641226; doi:10.1038/s41467-020-18913-8)
Supplement: Supplementary file 6 — Supplementary Data 4 [file 41467_2020_18913_MOESM6_ESM.xlsx]

## Sheet: Sheet1
Supplementary Data 4. Enrichment of oncogenes, tumor suppressors, housekeeping genes, or KEGG cancer pathways genes in individual gene groups defined by rank BGRD conservation level across the ENCODE (top panel) or Roadmap Epigenomic Project (bottom panel) samples.
ENCODE
Gene ranks by BGRD from wide to narrow	Conservation Score	Gene number								Fold enrichment				Enrichment P value
		TUSON oncogene	Oncogene name	Tumor suppressor	Suppressor name	House keeping gene	HK gene name	KEGG cancer pathway gene	KEGG cancer gene name	TUSON oncogene	Tumor suppressor	House keeping gene	KEGG cancer pathway gene	TUSON oncogene	Tumor suppressor	House keeping gene	KEGG cancer pathway gene
0-1500	0.327-0.991	263	DLG2,NRXN3,PAX3,MAGI2,ERC2,ATP8A2,PLXNA4,GRID1,HPSE2,TNR,SEZ6L,ALK,MECOM,EBF2,DNAH8,RNF220,CTNND2,PRDM13,RELN,CADPS,LRP1B,GPC6,KCND3,ONECUT1,CACNA1D,CSMD1,DYNC1I1,KALRN,TRIM67,PTPRM,SOX6,KCNQ3,CACNA1E,CDH4,TBX15,CACNA1C,GRID2,KCTD16,ERBB4,TLL2,CLYBL,SGPP2,BCAS3,SPOCK1,EPHB1,ATRNL1,NELL1,CSMD3,BTBD11,NRG3,PAK7,ASTN1,EPHA6,DCC,RIMS1,CACNB4,GRIN2A,CLIC5,RIMS2,GRM1,DGKI,GRIK3,SDK1,EYA2,BAI3,CNTN5,FAM…	118	PAX2,LHFPL3,LIMCH1,HPSE2,CLSTN2,EBF2,HOXD8,BARHL2,NTRK2,NRXN2,SCHIP1,WT1,DYNC1I1,HOXD9,FOXA2,PARD3B,ATRNL1,UNCX,NELL1,CSMD3,BTBD11,DNER,NBEA,ZNF365,RIMS1,CACNB4,KCNIP4,RIMS2,PCSK6,ADAMTSL3,CCBE1,INPP4B,PLEKHA7,NKX6-1,GATA3,PLEKHG1,SLC35F1,PLCL1,TACR1,HOXB6,CASZ1,FAM19A2,ZBTB20,SLC9A9,OTX2,NEURL,LAMA2,SHANK1,RXRG,PRKCE,RUNX1,PARD3,MSX1,EPB41L4A,NEUROD2,HEPACAM2,SOBP,SLC4A4,FOXA1,NECAB1,RGS22,PTPN5…	5	CAMTA1,DLGAP4,DENND1A,EXOC4,BMI1,	46	FGF14,CTNNA2,MECOM,WNT3A,CTNNA3,DCC,LEF1,ZBTB16,PRKCB,WNT6,WNT10A,LAMA2,LAMA3,RXRG,RUNX1,GLI3,FGF13,PRKCA,ETS1,TGFA,BCL2,ARNT2,CDKN2A,LAMA4,MITF,FGF12,NTRK1,PLCG2,CDKN2B,ACVR1C,WNT1,WNT10B,COL4A6,MAPK10,WNT7A,PAX8,LAMC3,FGF17,WNT7B,RASSF5,EPAS1,FLT3,COL4A4,PPARG,EGFR,COL4A3,	2.227	1	0.047	1.688	2.64e-40	0.584	1	9.34e-15
500-2000	0.239-0.637	220	DCLK1,GFRA1,SCN10A,GRIA1,MYO3A,CDH12,SHANK1,RAB3C,NRAP,NALCN,PPM1H,CACNB2,PPFIA2,NTNG1,GNAS,NAALADL2,ABCB1,PTPRG,RGS7,CPXM2,GRM5,MDGA2,SLC4A4,LINGO2,RYR2,ZFHX4,SNTG1,HS3ST4,CNTNAP5,STXBP6,PLXNA2,GNA14,DPP6,ZNF423,RGS22,PGM5,HPCAL4,TFAP2D,ELMO1,SATB2,DPYD,HMCN1,COL9A1,EFNA5,OXR1,TGFA,ROBO2,BCL2,HECW2,CASR,ZNF521,TBX18,RALYL,CPA6,SNAP25,PRRX1,NOS1,JAKMIP1,AMPH,NELL2,PDE1B,GATA2,KIF1A,RHBDL3,COL22A1…	111	NEURL,LAMA2,SHANK1,RXRG,PRKCE,RUNX1,PARD3,MSX1,EPB41L4A,NEUROD2,HEPACAM2,SOBP,SLC4A4,FOXA1,NECAB1,RGS22,PTPN5,HMCN1,TBX3,ESRRG,CDKN2A,NELL2,ANO3,RHBDL3,SPEF2,MGAT4C,FAM19A1,ATP8B4,ZDHHC14,AOAH,WIPF3,ZFHX3,DACH1,FOXD2,ARHGAP26,IGDCC4,PTPN3,LY75,LRBA,FOXE3,TNIK,WNT1,PROM1,ESRP1,TBC1D1,ARHGAP20,TRDN,DIP2C,DST,EPHA5,UNC13C,SH3PXD2A,LIN28B,ST8SIA6,NEO1,GPM6A,PDE3A,PCDH7,CFTR,CR2,SLC16A10,MAP7,ITPR2,NR…	10	DLGAP4,DENND1A,EXOC4,BMI1,FARS2,GPHN,HDAC8,INPP5A,BRE,FTO,	56	LAMA2,LAMA3,RXRG,RUNX1,GLI3,FGF13,PRKCA,ETS1,TGFA,BCL2,ARNT2,CDKN2A,LAMA4,MITF,FGF12,NTRK1,PLCG2,CDKN2B,ACVR1C,WNT1,WNT10B,COL4A6,MAPK10,WNT7A,PAX8,LAMC3,FGF17,WNT7B,RASSF5,EPAS1,FLT3,COL4A4,PPARG,EGFR,COL4A3,RET,RARB,GLI2,WNT9B,MET,LAMA1,TCF7L1,KIT,DAPK2,DAPK1,COL4A1,FGF5,PTK2,TCF7L2,COL4A2,EGF,PDGFRA,CDH1,PLD1,FGF1,FGFR2,	1.906	0.969	0.086	2.047	1.02e-23	0.726	1	1.64e-30
1000-2500	0.177-0.46	189	CPLX4,TMTC1,LRBA,DOK6,PDE7B,TMEM117,TOX,FOXE3,KCNQ5,SIX1,CDH8,TNIK,SKAP2,HS3ST2,MT1G,SNAP91,LGI1,WBSCR17,KCNMB2,LDB2,SHISA9,MYLK,NTN4,EPHA5,HLF,TRPC5,AFF2,LIN28B,PDYN,GPM6A,SH3GL3,STXBP5L,NCAM2,MYO1D,ELOVL2,KCNQ2,DNAH7,VIT,IGF2BP1,ANO4,CORO2B,COL12A1,GRIA3,JAZF1,HTR2C,DIAPH2,GNG4,KCNN2,GUCY1A2,JAKMIP2,ADRA1B,CACNG3,DPYS,BHLHE23,SOX5,PROX1,SMOC2,TCF4,LPHN3,GABRA4,PDGFD,ITIH5,SPOCK3,BMP3,FLT3,PAX1,…	111	LY75,LRBA,FOXE3,TNIK,WNT1,PROM1,ESRP1,TBC1D1,ARHGAP20,TRDN,DIP2C,DST,EPHA5,UNC13C,SH3PXD2A,LIN28B,ST8SIA6,NEO1,GPM6A,PDE3A,PCDH7,CFTR,CR2,SLC16A10,MAP7,ITPR2,NR6A1,ALPL,TCF4,BCL9,SPOCK3,LONRF2,LIFR,PTPRK,ADAMTS20,SOX21,EOMES,SAMD4A,NRP2,RNF43,TEAD1,TWIST1,ADAM23,CHRDL1,MORC4,LPAR3,MTL5,ITSN1,ADAMTS19,PPP1R1B,TMEM132C,PID1,C1QA,TEX11,RAI1,KCNT2,CASK,PTK2,CHRM3,SLC44A3,PADI2,CR1,RASAL2,DNAJC6,TCF7L…	18	EXOC4,BMI1,FARS2,GPHN,HDAC8,INPP5A,BRE,FTO,AARS2,FAF1,DIS3L2,ADK,ARHGEF10L,HUWE1,EEFSEC,DYM,AP3B1,ELP4,	50	CDKN2B,ACVR1C,WNT1,WNT10B,COL4A6,MAPK10,WNT7A,PAX8,LAMC3,FGF17,WNT7B,RASSF5,EPAS1,FLT3,COL4A4,PPARG,EGFR,COL4A3,RET,RARB,GLI2,WNT9B,MET,LAMA1,TCF7L1,KIT,DAPK2,DAPK1,COL4A1,FGF5,PTK2,TCF7L2,COL4A2,EGF,PDGFRA,CDH1,PLD1,FGF1,FGFR2,FGF9,COL4A5,FZD10,IGF1R,FN1,PDGFB,AKT3,MMP9,WNT2,LAMB1,CDK6,	1.609	0.969	0.141	1.797	4.7e-12	0.726	1	5.51e-19
1500-3000	0.124-0.327	162	UBE2QL1,ENOX2,PCDH19,LCP1,ARL15,NRP2,CASQ2,RNF144A,OTOP2,CHRDL1,MORC4,CATSPERB,SLC4A5,KIT,SLC8A1,ITSN1,ADAMTS19,CHST11,KCNJ5,ADAMTS2,MARCO,PCK1,COL4A1,TMTC2,EFCAB4B,ADAMTS16,ST6GAL2,SCUBE3,EPHA4,CRIM1,CDH18,HLCS,GLRA3,RIMS3,EYA1,MYH6,OLFM2,LPHN2,FBN2,TMEM151B,ARHGAP29,COL5A1,SDC2,PTPRS,EML5,FBLN2,PDGFRA,SHANK3,SCN3A,CNTN6,DOK5,HCRTR2,OLFM3,SLC30A4,GABRR2,FGFR2,DCX,CDH2,FBN1,TMPRSS4,MEF2C,ABCB5,CH…	114	EOMES,SAMD4A,NRP2,RNF43,TEAD1,TWIST1,ADAM23,CHRDL1,MORC4,LPAR3,MTL5,ITSN1,ADAMTS19,PPP1R1B,TMEM132C,PID1,C1QA,TEX11,RAI1,KCNT2,CASK,PTK2,CHRM3,SLC44A3,PADI2,CR1,RASAL2,DNAJC6,TCF7L2,COL4A2,SYCP2,EML5,BRE,CDH1,PPFIA4,EGFL6,WWC1,KL,KRT222,ZNF608,ZNRF3,TTC18,FGF9,DDX4,PTH2R,TSGA10,INADL,TET2,KCTD8,STAU2,FAF1,FN1,NRK,ARID1B,PHEX,RNF219,PCGF5,TBKBP1,RERE,SDC3,KCNJ9,WWC2,SELP,SCIN,MYO1B,PDE6A,SLC26A7,K…	22	FARS2,GPHN,HDAC8,INPP5A,BRE,FTO,AARS2,FAF1,DIS3L2,ADK,ARHGEF10L,HUWE1,EEFSEC,DYM,AP3B1,ELP4,CNNM2,CCDC149,ETV6,ITPK1,ASCC3,FAM173A,	45	RET,RARB,GLI2,WNT9B,MET,LAMA1,TCF7L1,KIT,DAPK2,DAPK1,COL4A1,FGF5,PTK2,TCF7L2,COL4A2,EGF,PDGFRA,CDH1,PLD1,FGF1,FGFR2,FGF9,COL4A5,FZD10,IGF1R,FN1,PDGFB,AKT3,MMP9,WNT2,LAMB1,CDK6,SHH,PTCH1,AR,LAMC2,CSF1R,WNT11,FZD3,FGF18,ITGA6,LAMB4,ITGA2,FGF3,PRKCG,	1.359	1	0.203	1.586	2.7e-05	0.584	1	2.69e-11
2000-3500	0.088-0.239	158	CDH2,FBN1,TMPRSS4,MEF2C,ABCB5,CHRM2,TPK1,PCCA,BAI1,DKK2,TRPS1,EPHA7,ITK,RFX6,FN1,TLL1,ZEB1,UGT8,POU4F3,PCDH1,CALD1,MYH7,COL21A1,CDC42BPA,SLC26A3,VDR,WDR7,CLCN1,ATP9A,TRPC6,TRPC4,PTPRU,SIX6,SCNN1B,UNC13B,STAC,SELP,HMP19,ENAH,LHCGR,OVOL2,MYH10,KIRREL,BEND5,KCNA10,GLRA2,TRIO,SLC1A3,LAMB1,ASAP1,BMP5,TBR1,MYF5,SMARCA2,SPATA17,FRMD7,HHLA2,COL11A1,RXFP1,SEMA3C,GNG2,KIF13B,GFI1B,TEK,DCHS1,DARC,MAP3K5,RPS…	111	KRT222,ZNF608,ZNRF3,TTC18,FGF9,DDX4,PTH2R,TSGA10,INADL,TET2,KCTD8,STAU2,FAF1,FN1,NRK,ARID1B,PHEX,RNF219,PCGF5,TBKBP1,RERE,SDC3,KCNJ9,WWC2,SELP,SCIN,MYO1B,PDE6A,SLC26A7,KIRREL,AMOT,DOCK11,FAT2,CLCN5,BMP5,TBR1,SPATA17,FER,MYO6,TCF12,RIC3,COL11A1,SEMA3C,GNG2,MXI1,EPN2,PTCH1,RBM47,PGR,DCHS1,TJP1,RSRC1,LANCL3,TMCC2,PLEKHM3,ANKRD44,ZFYVE9,SHB,MLLT4,ARHGEF6,BCOR,COL17A1,PRDM5,EPS8,MSX2,RIC8B,KDR,F8,ARID…	28	AARS2,FAF1,DIS3L2,ADK,ARHGEF10L,HUWE1,EEFSEC,DYM,AP3B1,ELP4,CNNM2,CCDC149,ETV6,ITPK1,ASCC3,FAM173A,AUP1,C7orf50,GSPT2,CHCHD3,DUSP22,CUX1,CTTN,ANKH,FOXP4,CRADD,CXXC5,EIF4G3,	41	FGF9,COL4A5,FZD10,IGF1R,FN1,PDGFB,AKT3,MMP9,WNT2,LAMB1,CDK6,SHH,PTCH1,AR,LAMC2,CSF1R,WNT11,FZD3,FGF18,ITGA6,LAMB4,ITGA2,FGF3,PRKCG,TGFB2,NOS2,HHIP,RXRA,FGF10,FGFR1,TGFBR2,RUNX1T1,CBLB,PDGFRB,WNT8B,LAMC1,FGF2,LAMB3,BMP4,HGF,FIGF,	1.328	1	0.234	1.445	0.000116	0.584	1	2.77e-07
2500-4000	0.053-0.177	146	FRMD7,HHLA2,COL11A1,RXFP1,SEMA3C,GNG2,KIF13B,GFI1B,TEK,DCHS1,DARC,MAP3K5,RPS6KA5,AR,SGCG,LPAR1,RSRC1,FJX1,GRK4,ADRBK2,WNT11,ETV6,ZPBP,SRL,SSBP2,SEMA3A,SHB,MYO1E,SLC5A8,LRCH2,PNOC,LHFPL1,RIC8B,BNC1,OSBPL1A,ASCC3,GALNT7,GLP2R,ATP1A4,KIF5A,TMCC3,PPP2R5C,GABRA2,STXBP1,LRP6,STAG1,HTR1E,HTR3B,CAPN5,HTRA3,KRT84,DIRAS2,LRRC18,HHIP,CACNA1H,MAP2K6,SPO11,CPB1,FRK,VANGL2,AHCYL2,ATG4A,FGFR1,FNBP1L,ATP1A2,UVRA…	122	FER,MYO6,TCF12,RIC3,COL11A1,SEMA3C,GNG2,MXI1,EPN2,PTCH1,RBM47,PGR,DCHS1,TJP1,RSRC1,LANCL3,TMCC2,PLEKHM3,ANKRD44,ZFYVE9,SHB,MLLT4,ARHGEF6,BCOR,COL17A1,PRDM5,EPS8,MSX2,RIC8B,KDR,F8,ARID5B,SGMS2,RGS12,PTHLH,LGR4,IGFBP7,ACSS3,SIL1,ATRX,AMOTL1,CACNA1H,CPB1,CFI,CUX1,ATG4A,PNPLA7,TGFBR2,RPS6KA3,IL25,IRX3,UPB1,USP9X,PPP1R13B,BAZ2B,TLE1,NCOA2,KIF13A,SRPX2,MAP4K4,ZCCHC14,PTN,ADAM33,NLRC5,CHD9,ARAP2,PDS5B,M…	34	CNNM2,CCDC149,ETV6,ITPK1,ASCC3,FAM173A,AUP1,C7orf50,GSPT2,CHCHD3,DUSP22,CUX1,CTTN,ANKH,FOXP4,CRADD,CXXC5,EIF4G3,FBXW7,ACVR1,ACVR1B,DDX10,DLG1,ABCB7,GMPPA,ANAPC2,GALNT2,GSK3B,ANKRD28,ATF6,BLMH,ANO6,EXT2,C19orf60,	44	SHH,PTCH1,AR,LAMC2,CSF1R,WNT11,FZD3,FGF18,ITGA6,LAMB4,ITGA2,FGF3,PRKCG,TGFB2,NOS2,HHIP,RXRA,FGF10,FGFR1,TGFBR2,RUNX1T1,CBLB,PDGFRB,WNT8B,LAMC1,FGF2,LAMB3,BMP4,HGF,FIGF,IGF1,ACVR1B,FGF8,BMP2,PLCG1,FZD2,IL8,WNT4,PIK3CD,GSK3B,FGF19,FOXO1,EGLN3,PIK3CG,	1.227	1.109	0.289	1.547	0.00608	0.132	1	4.33e-10
3000-4500	0.035-0.124	142	KRT84,DIRAS2,LRRC18,HHIP,CACNA1H,MAP2K6,SPO11,CPB1,FRK,VANGL2,AHCYL2,ATG4A,FGFR1,FNBP1L,ATP1A2,UVRAG,RUNX1T1,JAM2,BCL2L11,PRKAA2,RFX2,AQP5,CHRNA4,SLAMF1,GABRA3,BAZ2B,LRP11,TNFRSF19,PTPRF,ATP12A,CDH10,ATP9B,CBLN1,KCNMB4,ARVCF,CXXC5,MAP4K4,PTN,TRPV4,CHD9,OSBPL6,MAP3K13,RRAS2,NETO1,CEACAM5,IL21,GRXCR1,ASB2,NR4A2,MGAT5,COL5A2,ETNK2,HGF,RASSF2,SYPL2,AVPR1B,AQP2,PIWIL1,DRP2,DCT,GMPPA,SPTA1,KCNC3,PLCG1,…	126	ATRX,AMOTL1,CACNA1H,CPB1,CFI,CUX1,ATG4A,PNPLA7,TGFBR2,RPS6KA3,IL25,IRX3,UPB1,USP9X,PPP1R13B,BAZ2B,TLE1,NCOA2,KIF13A,SRPX2,MAP4K4,ZCCHC14,PTN,ADAM33,NLRC5,CHD9,ARAP2,PDS5B,MAP3K13,SPRED2,GRXCR1,ZPBP2,SIK3,MGAT5,HGF,FBXW7,AVPR1B,GBE1,AQP2,ACVR1B,RALGAPA1,CNTLN,JMJD1C,ACVR2A,DDX10,YPEL2,RBM10,KDELR3,DLG1,RAI14,DCT,VPS13A,DAAM1,IKZF2,BCKDHB,NCOR2,DMWD,PCDH10,GSK3B,DDO,TMCC1,ATL1,QKI,SMARCA1,NIPBL,CHI…	53	AUP1,C7orf50,GSPT2,CHCHD3,DUSP22,CUX1,CTTN,ANKH,FOXP4,CRADD,CXXC5,EIF4G3,FBXW7,ACVR1,ACVR1B,DDX10,DLG1,ABCB7,GMPPA,ANAPC2,GALNT2,GSK3B,ANKRD28,ATF6,BLMH,ANO6,EXT2,C19orf60,ATE1,HS2ST1,ERI3,FNDC3A,ABCF2,ANKRD17,JAK1,CTNNBL1,CDYL,ARHGEF11,ATG7,HIBADH,ASXL1,ITFG1,CCNY,CIR1,IL13RA1,GFOD2,ACBD6,EFR3A,AKAP9,AGPS,AES,FBXW4,ATF7IP,	39	TGFB2,NOS2,HHIP,RXRA,FGF10,FGFR1,TGFBR2,RUNX1T1,CBLB,PDGFRB,WNT8B,LAMC1,FGF2,LAMB3,BMP4,HGF,FIGF,IGF1,ACVR1B,FGF8,BMP2,PLCG1,FZD2,IL8,WNT4,PIK3CD,GSK3B,FGF19,FOXO1,EGLN3,PIK3CG,JAK1,WNT5A,PIK3R5,CTBP2,ITGA2B,WNT9A,JUN,RAC2,	1.195	1.125	0.383	1.406	0.0161	0.0957	1	2.46e-06
3500-5000	0.027-0.088	126	RASSF2,SYPL2,AVPR1B,AQP2,PIWIL1,DRP2,DCT,GMPPA,SPTA1,KCNC3,PLCG1,DAAM1,SIPA1L1,SRC,TMPRSS11F,SEMG2,FAT4,GABRP,ABCC9,ZBTB7C,FGF19,CLTCL1,RHOBTB1,KRT6B,BICD1,PDE4C,MME,PHIP,TECTB,PCNX,BIRC6,LRCH1,FOXO1,PAIP2B,USP25,ETV1,ZNF488,TGFBI,STXBP5,KRT15,SH3BGRL2,KRT13,FLRT2,GPATCH2,MYF6,BAIAP2L1,MYO9A,RBM46,KCNS2,DOCK7,ACSBG2,CDH7,KIAA1109,CPS1,PIK3R5,STK16,PON1,SOX3,KLK15,KLHL4,MYEF2,ATP6V0A4,AGTPBP1,TNKS…	128	FBXW7,AVPR1B,GBE1,AQP2,ACVR1B,RALGAPA1,CNTLN,JMJD1C,ACVR2A,DDX10,YPEL2,RBM10,KDELR3,DLG1,RAI14,DCT,VPS13A,DAAM1,IKZF2,BCKDHB,NCOR2,DMWD,PCDH10,GSK3B,DDO,TMCC1,ATL1,QKI,SMARCA1,NIPBL,CHIT1,RANBP3L,HOMEZ,PCNX,MCPH1,BIRC6,OBSL1,DNAJC1,PHF14,BLMH,DNMT3A,NF1,KLHL15,CTCFL,MBNL1,VPS13C,PKP4,AP1S1,TMEM131,ARID2,RBM46,ABCF2,JAK1,OTOP1,RFX7,TAF3,CDH7,VSTM2A,CLASP2,CDCP2,MAP4K3,ADC,TLE6,MYEF2,TNRC18,LRRIQ3,…	56	FBXW7,ACVR1,ACVR1B,DDX10,DLG1,ABCB7,GMPPA,ANAPC2,GALNT2,GSK3B,ANKRD28,ATF6,BLMH,ANO6,EXT2,C19orf60,ATE1,HS2ST1,ERI3,FNDC3A,ABCF2,ANKRD17,JAK1,CTNNBL1,CDYL,ARHGEF11,ATG7,HIBADH,ASXL1,ITFG1,CCNY,CIR1,IL13RA1,GFOD2,ACBD6,EFR3A,AKAP9,AGPS,AES,FBXW4,ATF7IP,HEBP1,FAM58A,GLCE,INPP5K,HELZ,CUL4B,CNOT2,ATG5,C10orf76,ASCC1,ANXA6,COMMD1,COMMD10,HIVEP1,CTNNA1,	31	IGF1,ACVR1B,FGF8,BMP2,PLCG1,FZD2,IL8,WNT4,PIK3CD,GSK3B,FGF19,FOXO1,EGLN3,PIK3CG,JAK1,WNT5A,PIK3R5,CTBP2,ITGA2B,WNT9A,JUN,RAC2,VEGFC,KITLG,AXIN2,FGF7,FGF23,APC2,WNT5B,CTNNA1,MSH3,	1.063	1.125	0.461	1.164	0.29	0.0957	1	0.0382
4000-5500	0.018-0.053	124	GPATCH2,MYF6,BAIAP2L1,MYO9A,RBM46,KCNS2,DOCK7,ACSBG2,CDH7,KIAA1109,CPS1,PIK3R5,STK16,PON1,SOX3,KLK15,KLHL4,MYEF2,ATP6V0A4,AGTPBP1,TNKS,TUSC3,BCL6,TAF1,SOCS2,CAPSL,RBPJL,CRYBB1,LPA,UGT3A1,KLK8,PPP1R12B,HMBOX1,WIPF1,CDH11,MYOZ2,CAPN2,CDH9,JUN,APLP2,GABRG1,CC2D2A,CHRD,BATF3,PSTPIP1,ZNF697,VAV1,CHRNA3,KCNA3,KIF16B,AMPD1,SAMSN1,HLA-DQA2,FMNL3,PLCH2,DMC1,CDCA7L,FGG,GJB3,DMXL2,RBBP7,IGFBP1,KRTAP5-5,RTP1…	121	TMEM131,ARID2,RBM46,ABCF2,JAK1,OTOP1,RFX7,TAF3,CDH7,VSTM2A,CLASP2,CDCP2,MAP4K3,ADC,TLE6,MYEF2,TNRC18,LRRIQ3,ASXL1,ERBB2IP,BCL6,ITFG1,EPHA2,BCORL1,PRKCD,CNKSR3,SLC22A9,MKL2,KDM6A,JUN,FAT1,TBL1XR1,MRGPRF,MEP1A,YBX2,AKAP9,USP15,RAPGEF6,PSTPIP1,NR3C1,TBC1D12,CDKN2C,ATF7IP,SERPINI1,FAAH,BMF,DUSP6,NRIP1,DOCK6,FAM58A,ZNF827,HERC1,TDRD3,CYBB,DMXL2,TREH,CHD2,CUL4B,UBR5,LCE5A,SLC23A2,ATG5,NFATC4,CSNK1G1,AR…	55	ATE1,HS2ST1,ERI3,FNDC3A,ABCF2,ANKRD17,JAK1,CTNNBL1,CDYL,ARHGEF11,ATG7,HIBADH,ASXL1,ITFG1,CCNY,CIR1,IL13RA1,GFOD2,ACBD6,EFR3A,AKAP9,AGPS,AES,FBXW4,ATF7IP,HEBP1,FAM58A,GLCE,INPP5K,HELZ,CUL4B,CNOT2,ATG5,C10orf76,ASCC1,ANXA6,COMMD1,COMMD10,HIVEP1,CTNNA1,ATXN10,EXOC2,HS1BP3,C7orf49,AGPAT3,AUH,HTRA2,ATP2C1,EHMT1,IRAK1,CYB5B,DENND4A,INVS,GNPDA1,CD99L2,	26	JAK1,WNT5A,PIK3R5,CTBP2,ITGA2B,WNT9A,JUN,RAC2,VEGFC,KITLG,AXIN2,FGF7,FGF23,APC2,WNT5B,CTNNA1,MSH3,CCND1,PIAS1,CEBPA,MMP2,RB1,ITGA3,BIRC7,BRAF,FZD7,	1.031	1.07	0.508	0.945	0.432	0.259	1	0.814
4500-6000	0.009-0.035	112	VAV1,CHRNA3,KCNA3,KIF16B,AMPD1,SAMSN1,HLA-DQA2,FMNL3,PLCH2,DMC1,CDCA7L,FGG,GJB3,DMXL2,RBBP7,IGFBP1,KRTAP5-5,RTP1,UBR5,GLT8D2,CAST,COL1A2,MBOAT2,CSNK1G1,ARHGAP12,STX3,ANXA6,CCDC105,SLC25A13,POLE,TDRD7,NPY1R,KIF25,MSH3,MIPEP,ZNF678,KLK2,FOXK1,FBXW8,SMAP1,SLC13A1,COL6A2,POLR3B,KIF21A,GPR78,CLDN10,RRAD,CAPN3,MMP10,IRF2,COL7A1,MAEL,INPP4A,PCSK9,IGF2R,SLC5A9,CNRIP1,FAM180A,SUSD1,BRAF,MKL1,PAN3,PDK4,HLA…	120	SERPINI1,FAAH,BMF,DUSP6,NRIP1,DOCK6,FAM58A,ZNF827,HERC1,TDRD3,CYBB,DMXL2,TREH,CHD2,CUL4B,UBR5,LCE5A,SLC23A2,ATG5,NFATC4,CSNK1G1,ARHGAP12,RECK,STAG2,CSNK2A1,ANXA10,CTNNA1,KRTAP1-5,TRIP12,NOTCH2,ANKIB1,TBC1D19,STRA8,MSH3,ARHGAP21,ABCA10,PHGDH,ATP11C,MYB,TKTL1,MLLT10,CLGN,GPR137B,ZMYM2,BRWD1,MMP10,NF2,CEBPA,IRF2,NKAIN4,RB1,INPP4A,SEC24D,TULP4,TPX2,CYBRD1,SYTL2,SPRED1,INPPL1,CXCR3,MKL1,CCL2,NCOR1,ARI…	50	HEBP1,FAM58A,GLCE,INPP5K,HELZ,CUL4B,CNOT2,ATG5,C10orf76,ASCC1,ANXA6,COMMD1,COMMD10,HIVEP1,CTNNA1,ATXN10,EXOC2,HS1BP3,C7orf49,AGPAT3,AUH,HTRA2,ATP2C1,EHMT1,IRAK1,CYB5B,DENND4A,INVS,GNPDA1,CD99L2,AMBRA1,ACSF3,HTT,HSD17B12,ATRN,GRPEL1,DERA,CDK8,C12orf5,GALK2,AATF,ACTR5,CLOCK,DCAF12,ABHD10,C12orf23,CENPT,HNRNPR,HERC4,HCFC1,	26	VEGFC,KITLG,AXIN2,FGF7,FGF23,APC2,WNT5B,CTNNA1,MSH3,CCND1,PIAS1,CEBPA,MMP2,RB1,ITGA3,BIRC7,BRAF,FZD7,TGFBR1,TCF7,BCR,SMAD2,PIK3R1,FGFR3,SOS1,WNT2B,	0.906	1.047	0.523	0.984	0.917	0.358	1	0.658
Roadmap
Gene ranks by BGRD from wide to narrow	Conservation score	Gene number								Fold enrichment				Enrichment P value
		TUSON oncogene	Oncogene name	Tumor suppressor	Suppressor name	House keeping gene	HK gene name	KEGG cancer pathway gene	KEGG cancer gene name	TUSON oncogene	Tumor suppressor	House keeping gene	KEGG cancer pathway gene	TUSON oncogene	Tumor suppressor	House keeping gene	KEGG cancer pathway gene
0-1500	0.427-1	261	NRXN3,PLXNA4,EPHB1,PAX3,SPOCK1,EBF2,GRID1,ATP8A2,SEZ6L,CACNA1D,ALK,CACNA1C,KALRN,KCND3,CTNND2,GRIK3,CADPS,CSMD1,DLG2,TNR,ASTN1,MECOM,ERC2,HPSE2,CDH4,MAGI2,TBX15,KCNQ3,BCAS3,CACNA1E,NFIA,GRIN2A,GPC6,DNAH8,SDK1,STK32B,DPP6,RNF220,PTPRM,EYA2,NFASC,PAK7,CA10,PLXNA2,DGKI,TRIM67,TLL2,EFCAB6,CACNB4,SORCS1,DCC,ONECUT1,DYNC1I1,HS3ST4,PTPRG,NELL1,RELN,SGPP2,PRDM13,GFRA1,CLIC5,NRG3,BTBD11,LRP1B,CLYBL,GRID2,…	121	CLSTN2,PAX2,EBF2,HOXD8,HPSE2,LHFPL3,HOXD9,CCBE1,NTRK2,NRXN2,LIMCH1,PCSK6,SCHIP1,HOXB6,PARD3B,CACNB4,DYNC1I1,ZNF365,NELL1,TMEM132C,PRKCE,PLEKHA7,BARHL2,BTBD11,KCNIP4,DIP2C,ZFHX3,ADAMTSL3,CASZ1,PLEKHG1,DNER,MSX1,SLC9A9,SOBP,INPP4B,CSMD3,UNCX,PARD3,SLC35F1,SHANK1,TACR1,SH3PXD2A,ATRNL1,FAM19A1,ZDHHC14,NBEA,WT1,TBX3,ZBTB20,EPB41L4A,ARHGAP26,NRP2,RIMS1,LAMA2,PTPN3,PLCL1,RIMS2,FOXA2,CDKN2A,NEURL,DST,FAM…	12	CAMTA1,DENND1A,FARS2,EXOC4,ARHGEF10L,FTO,DLGAP4,DIS3L2,GPHN,BRE,INPP5A,DYM,	53	CTNNA2,MECOM,WNT3A,FGF14,GLI3,DCC,CTNNA3,LAMA3,ZBTB16,TGFA,PRKCA,WNT6,EPAS1,FGF13,LEF1,WNT10A,PRKCB,MITF,LAMA2,ARNT2,CDKN2A,EGFR,PAX8,WNT7A,RXRG,TCF7L1,RUNX1,LAMA4,COL4A2,RARB,ETS1,COL4A4,MET,NTRK1,FGF12,COL4A3,PLCG2,TCF7L2,GLI2,COL4A6,COL4A1,DAPK1,IGF1R,PPARG,LAMC2,FGF1,PLD1,PDGFRA,RASSF5,PTK2,TGFB2,BCL2,FGFR2,	2.195	1.031	0.102	1.898	1.63e-38	0.432	1	2.31e-23
500-2000	0.333-0.769	248	SHANK1,SOX6,SCN10A,NOS1,ONECUT2,BAI3,RGS7,ENOX1,EPHA6,PRIM2,CACNB2,DNM3,JAZF1,ZNF385B,GRIK1,ERBB4,ZIC1,LRP2,SCN5A,ATRNL1,JAKMIP1,FAM19A1,GNA14,LDB2,HECW2,PPM1H,ADRA1B,STXBP6,ESR1,CNTN5,CPXM2,EYA4,ELMO1,ADAMTS2,PCDH9,NTNG1,MDGA2,ZNF423,PITX1,NALCN,NRP2,KCNQ5,NRAP,RIMS1,PDE7B,CPA6,PTPN3,EFNA5,CACNG3,MYLK,ZFHX4,PLCL1,RIMS2,GABRB1,AMPH,MDGA1,MYO1D,GRM1,DOK6,PEX5L,SNTG1,EGFR,SATB2,COL14A1,DPYD,SLC4A4,…	133	SHANK1,TACR1,SH3PXD2A,ATRNL1,FAM19A1,ZDHHC14,NBEA,WT1,TBX3,ZBTB20,EPB41L4A,ARHGAP26,NRP2,RIMS1,LAMA2,PTPN3,PLCL1,RIMS2,FOXA2,CDKN2A,NEURL,DST,FAM19A2,TEAD1,SLC4A4,HMCN1,UNC13C,SAMD4A,RXRG,RUNX1,COL4A2,PTPRK,PCDH7,TNIK,OTX2,SPEF2,PID1,GATA3,ITPR2,DACH1,NEUROD2,RASAL2,NELL2,MGAT4C,ZNRF3,TCF7L2,CHRM3,ATP8B4,NKX6-1,TCF4,LRBA,PTPN5,RGS22,GPM6A,BRE,NEO1,WWC1,NECAB1,PDE3A,AOAH,DNAJC6,LIFR,ITSN1,ADAM23,I…	19	FARS2,EXOC4,ARHGEF10L,FTO,DLGAP4,DIS3L2,GPHN,BRE,INPP5A,DYM,CCDC149,EEFSEC,ARHGEF11,BMI1,DUSP22,ETV6,FOXP4,FAF1,AP3B1,	58	PRKCA,WNT6,EPAS1,FGF13,LEF1,WNT10A,PRKCB,MITF,LAMA2,ARNT2,CDKN2A,EGFR,PAX8,WNT7A,RXRG,TCF7L1,RUNX1,LAMA4,COL4A2,RARB,ETS1,COL4A4,MET,NTRK1,FGF12,COL4A3,PLCG2,TCF7L2,GLI2,COL4A6,COL4A1,DAPK1,IGF1R,PPARG,LAMC2,FGF1,PLD1,PDGFRA,RASSF5,PTK2,TGFB2,BCL2,FGFR2,WNT7B,MAPK10,LAMC1,LAMB1,FGF17,FLT3,LAMA1,WNT2,LAMB4,CDKN2B,DAPK2,FN1,PTCH1,FGF2,WNT1,	2.086	1.133	0.141	2.117	1.55e-32	0.0808	1	3.38e-34
1000-2500	0.239-0.564	199	SLC8A1,OTUD7A,HPCAL4,ZNF521,NCAM2,NELL2,CHL1,MGAT4C,SCUBE3,SIX1,STXBP5L,SNAP25,PTPRU,GATA2,TMTC1,SKAP2,RSPO2,TCF4,LRBA,SNAP91,COL4A1,TMTC2,ADAMTS16,RGS22,FBN1,GPM6A,PCDH19,CHST11,ABCB1,CHSY3,ITIH5,TOX,FOXG1,LPHN3,ITSN1,DIAPH2,PPM1E,PTPRS,ASAP1,EPHA3,EFCAB4B,CDH8,ARL15,VDR,CALD1,UNC13B,NTN4,PDGFRA,PCCA,TNN,NAV3,EYA1,ARHGAP29,KLHL14,GABRA4,COL9A1,DNAH7,GUCY1A2,EPHA4,IGF2BP1,PPP1R9A,BCL2,SH3GL3,SDC2…	134	SPEF2,PID1,GATA3,ITPR2,DACH1,NEUROD2,RASAL2,NELL2,MGAT4C,ZNRF3,TCF7L2,CHRM3,ATP8B4,NKX6-1,TCF4,LRBA,PTPN5,RGS22,GPM6A,BRE,NEO1,WWC1,NECAB1,PDE3A,AOAH,DNAJC6,LIFR,ITSN1,ADAM23,IGDCC4,MAP7,TRDN,SLC44A3,ESRRG,PTK2,HEPACAM2,BCL9,TBC1D1,NR6A1,TJP1,ARHGAP20,LPAR3,SHB,MLLT4,GRXCR1,TEX11,RAI1,SPOCK3,LIN28B,ESRP1,PTH2R,EPS8,PPP1R1B,FOXD2,FOXA1,ANO3,ZNF608,FAT1,KCTD8,MYO1B,LY75,PROM1,MORC4,EPHA5,MYO6,PRDM5…	26	FTO,DLGAP4,DIS3L2,GPHN,BRE,INPP5A,DYM,CCDC149,EEFSEC,ARHGEF11,BMI1,DUSP22,ETV6,FOXP4,FAF1,AP3B1,CHCHD3,CTNNA1,GALNT2,AARS2,ADK,HDAC8,FAM173A,ITPK1,CUX1,CRADD,	53	COL4A4,MET,NTRK1,FGF12,COL4A3,PLCG2,TCF7L2,GLI2,COL4A6,COL4A1,DAPK1,IGF1R,PPARG,LAMC2,FGF1,PLD1,PDGFRA,RASSF5,PTK2,TGFB2,BCL2,FGFR2,WNT7B,MAPK10,LAMC1,LAMB1,FGF17,FLT3,LAMA1,WNT2,LAMB4,CDKN2B,DAPK2,FN1,PTCH1,FGF2,WNT1,EGF,WNT10B,ACVR1C,CDK6,AR,KIT,COL4A5,FZD10,CTNNA1,ITGA2,FGF5,IGF1,SHH,HHIP,LAMC3,PDGFB,	1.688	1.188	0.188	1.938	9.34e-15	0.0202	1	3.69e-25
1500-3000	0.171-0.427	184	PREX2,PDE1B,CDH11,SPOCK3,PAX1,GNG4,STAC,TLL1,JPH1,LIN28B,CASQ2,FBN2,SOX5,PDGFD,CDH18,DOK5,HLF,ELOVL2,LAMB1,COL5A1,ABCC9,SHANK3,CPLX4,MEF2C,MYO1E,SGCG,KCNN2,CDC42BPA,MORC4,EPHA5,SFMBT2,MYH10,KIRREL,FLT3,PDE3B,CRIM1,HTR2C,HMP19,ATP8A1,DPYS,NDST3,WDR7,TNFRSF19,SLC1A3,ENAH,FBLN2,KIF1A,CNTN6,FN1,OSBPL1A,FOXE3,ETV6,BAI1,LGI1,LRP6,ZPBP,OLFM3,TPK1,RXFP1,RHBDL3,GLRA3,SCNN1B,KCNQ2,BMP3,HTR1E,SMARCA2,ADAMTS…	131	SPOCK3,LIN28B,ESRP1,PTH2R,EPS8,PPP1R1B,FOXD2,FOXA1,ANO3,ZNF608,FAT1,KCTD8,MYO1B,LY75,PROM1,MORC4,EPHA5,MYO6,PRDM5,WIPF3,KIRREL,WWC2,RERE,SGMS2,RBM47,PPFIA4,EPN2,CFTR,KCNT2,FN1,RAI14,FOXE3,SIL1,ZFYVE9,CR2,PTCH1,ST8SIA6,ADAMTS20,RHBDL3,FAF1,IGFBP7,ARID1B,ADAMTS19,SDC3,PHEX,WNT1,PDE6A,SPATA17,ALPL,AMOTL1,EGFL6,CASK,KIF13A,LGR4,F8,SYCP2,CNKSR3,SCIN,INADL,MXI1,RSRC1,FER,C1QA,MAP3K13,CTNNA1,CHRDL1,TBC1…	27	CCDC149,EEFSEC,ARHGEF11,BMI1,DUSP22,ETV6,FOXP4,FAF1,AP3B1,CHCHD3,CTNNA1,GALNT2,AARS2,ADK,HDAC8,FAM173A,ITPK1,CUX1,CRADD,IL13RA1,HUWE1,ANKH,EIF4G3,ASCC3,ATG7,ERI3,ELP4,	42	WNT7B,MAPK10,LAMC1,LAMB1,FGF17,FLT3,LAMA1,WNT2,LAMB4,CDKN2B,DAPK2,FN1,PTCH1,FGF2,WNT1,EGF,WNT10B,ACVR1C,CDK6,AR,KIT,COL4A5,FZD10,CTNNA1,ITGA2,FGF5,IGF1,SHH,HHIP,LAMC3,PDGFB,AKT3,RET,PRKCG,CDH1,FGF9,LAMB3,FGF3,RUNX1T1,PIK3R3,CSF1R,WNT8B,	1.547	1.148	0.227	1.547	4.33e-10	0.0564	1	4.33e-10
2000-3500	0.128-0.333	156	UVRAG,CHRM2,LPHN2,OLFM2,CDH2,EPHA7,AR,LHCGR,FRK,TMPRSS4,TMCC3,LPAR1,KIT,RSRC1,MAP3K13,DCX,GLRA2,CHRDL1,TEK,TMEM151B,TRPC4,MBOAT2,GABRA2,OSBPL6,SSBP2,SPTA1,RFX6,COL21A1,RHOBTB1,SLC4A5,HHIP,JAKMIP2,GLP2R,PDYN,SLC22A15,PTPRF,UGT8,LPA,SGSM1,MYH6,EML5,DIRAS2,MAP3K5,GABRA3,BCL2L11,ST6GAL2,OTOP2,MGAT5,PXDN,BHLHE23,FNBP1L,MARCO,CATSPERB,CLTCL1,PCK1,PRKAA2,SLC5A8,SEMA3C,ABCB5,DKK2,COL11A1,ZNF697,ATP9B,GRI…	116	CASK,KIF13A,LGR4,F8,SYCP2,CNKSR3,SCIN,INADL,MXI1,RSRC1,FER,C1QA,MAP3K13,CTNNA1,CHRDL1,TBC1D12,KL,FAT2,PTHLH,PADI2,ARID5B,CR1,SPRED2,TET2,DDX4,KDR,LONRF2,EML5,RNF219,PLEKHM3,CLCN5,MGAT5,SLC16A10,EOMES,CUX1,RANBP3L,TNRC18,SEMA3C,STAU2,SLC26A7,ANKRD44,TTC18,SPRED1,COL11A1,CDH1,TWIST1,ATL1,DOCK11,FGF9,RGS12,RNF43,CFI,TSGA10,CACNA1H,NCOA2,TCF12,COL17A1,MCPH1,LANCL3,CNTLN,AQP2,DNMT3A,NRK,SPATA6,RIC8B,S…	31	CHCHD3,CTNNA1,GALNT2,AARS2,ADK,HDAC8,FAM173A,ITPK1,CUX1,CRADD,IL13RA1,HUWE1,ANKH,EIF4G3,ASCC3,ATG7,ERI3,ELP4,CCNY,CTTN,DDX10,C7orf50,CDYL,ANO6,AGPAT3,AUP1,EHMT1,CAPZB,GMPPA,HTT,EXOC2,	44	EGF,WNT10B,ACVR1C,CDK6,AR,KIT,COL4A5,FZD10,CTNNA1,ITGA2,FGF5,IGF1,SHH,HHIP,LAMC3,PDGFB,AKT3,RET,PRKCG,CDH1,FGF9,LAMB3,FGF3,RUNX1T1,PIK3R3,CSF1R,WNT8B,CBLB,RARA,FIGF,KITLG,ITGA6,PLCG1,PPARD,FZD3,WNT5A,PDGFRB,FGF18,MMP9,IL8,FGF7,VEGFC,FGF10,FOXO1,	1.32	1.055	0.289	1.586	0.000164	0.324	1	2.69e-11
2500-4000	0.094-0.239	144	SEMA3C,ABCB5,DKK2,COL11A1,ZNF697,ATP9B,GRIA2,ETV1,STXBP1,FLRT2,TGFBI,RNF144A,BNC1,CAPN2,ADRBK2,FOXK1,SIX6,SLC30A4,CACNA1H,FGD6,SIPA1L1,GRK4,ASCC3,COL5A2,FAM171B,OPRM1,B4GALT6,NETO1,RUNX1T1,LRCH1,SLC25A13,AQP2,RIC8B,COL1A2,DOCK7,AHCYL2,DMXL2,OVOL2,PIK3R3,JAM2,AQP5,ZEB1,FAT4,DAAM1,TRPV4,MME,BAIAP2L1,SH3BGRL2,TRPS1,CHD9,SEMA3A,IGF2R,BAZ2B,PCDH1,GABRA5,RIMS3,ATP12A,MIPEP,POU4F3,STAG1,SRL,CPS1,LHFPL1,…	130	TNRC18,SEMA3C,STAU2,SLC26A7,ANKRD44,TTC18,SPRED1,COL11A1,CDH1,TWIST1,ATL1,DOCK11,FGF9,RGS12,RNF43,CFI,TSGA10,CACNA1H,NCOA2,TCF12,COL17A1,MCPH1,LANCL3,CNTLN,AQP2,DNMT3A,NRK,SPATA6,RIC8B,SMARCA1,DMXL2,PIK3R3,DAAM1,JMJD1C,ARHGEF6,SOX21,NCOR2,CHD9,RNF217,PKP4,BAZ2B,SFMBT1,AMOT,MSX2,TMEM131,TLE1,SESTD1,IL25,GBE1,MBNL1,IKZF2,ATRX,TAF3,TMCC2,ANXA10,DDX10,CLGN,TMCC1,KCNJ9,PAWR,SOX9,NLRC5,BCOR,USP9X,MAST2…	40	IL13RA1,HUWE1,ANKH,EIF4G3,ASCC3,ATG7,ERI3,ELP4,CCNY,CTTN,DDX10,C7orf50,CDYL,ANO6,AGPAT3,AUP1,EHMT1,CAPZB,GMPPA,HTT,EXOC2,FBXW7,ATF6,CTNNBL1,HIBADH,HS2ST1,C10orf76,GSK3B,DLG1,ITFG1,JAK1,EXT2,ACBD6,GLCE,AMBRA1,COMMD10,CD82,ATXN10,ATE1,FNDC3A,	46	AKT3,RET,PRKCG,CDH1,FGF9,LAMB3,FGF3,RUNX1T1,PIK3R3,CSF1R,WNT8B,CBLB,RARA,FIGF,KITLG,ITGA6,PLCG1,PPARD,FZD3,WNT5A,PDGFRB,FGF18,MMP9,IL8,FGF7,VEGFC,FGF10,FOXO1,GSK3B,RXRA,FGFR1,WNT9B,JAK1,MSH3,WNT11,WNT4,MTOR,STAT3,SUFU,BMP4,BCR,APC2,BRAF,KLK3,NOS2,CREBBP,	1.25	1.117	0.367	1.617	0.00271	0.113	1	2.59e-12
3000-4500	0.068-0.171	141	GABRA5,RIMS3,ATP12A,MIPEP,POU4F3,STAG1,SRL,CPS1,LHFPL1,CAST,UGT3A1,SCN3A,MYO9A,BICD1,DARC,SUSD1,LRCH2,ITK,HCRTR2,HHLA2,TRPC6,MYH7,FRMD7,GABRR2,MAP2K6,PLCG1,PPARD,HTRA3,KCNA10,GMPPA,CNRIP1,INPP4A,ATP1A4,TUSC3,PPP2R5C,KIF13B,KIF21A,PIWIL1,CAPN5,SOX3,FOXO1,KLK2,GFI1B,PSTPIP1,GALNT7,CDH10,KRT84,MAP4K4,DRP2,FGFR1,RPS6KA5,RRAS2,BEND5,GPR78,HTR3B,CDCA7L,MSH3,SELP,ATG4A,WNT11,SPO11,BIRC6,TMPRSS11F,KIF16B…	140	TMEM131,TLE1,SESTD1,IL25,GBE1,MBNL1,IKZF2,ATRX,TAF3,TMCC2,ANXA10,DDX10,CLGN,TMCC1,KCNJ9,PAWR,SOX9,NLRC5,BCOR,USP9X,MAST2,DNAJC1,SNRPN,GOLIM4,TULP4,PNPLA7,SIK3,NRIP1,INPP4A,ACVR2A,LRRIQ3,BCKDHB,RPS6KA3,PGR,PSTPIP1,SRPX2,FBXW7,ZNF827,MKL2,MAP4K4,GSK3B,DLG1,BCORL1,ITFG1,MTL5,JAK1,UPB1,ARAP2,MAP4K3,MSH3,RBM10,SELP,ATG4A,BIRC6,PPP1R13B,PCGF5,RAPGEF6,SLC22A9,TBR1,DOCK6,HERC1,SUFU,AMBRA1,OBSL1,RALGAPA1,…	54	CCNY,CTTN,DDX10,C7orf50,CDYL,ANO6,AGPAT3,AUP1,EHMT1,CAPZB,GMPPA,HTT,EXOC2,FBXW7,ATF6,CTNNBL1,HIBADH,HS2ST1,C10orf76,GSK3B,DLG1,ITFG1,JAK1,EXT2,ACBD6,GLCE,AMBRA1,COMMD10,CD82,ATXN10,ATE1,FNDC3A,HIVEP1,CD99L2,CIR1,ANKRD17,ATRN,HSD17B12,ANKRD28,CNNM2,AATF,ANAPC2,GATAD2A,ACVR1,CXXC5,ABCB7,GALK2,CDK8,ISOC2,ELP3,KIAA0319L,COMMD1,EFR3A,ATP2C1,	45	CBLB,RARA,FIGF,KITLG,ITGA6,PLCG1,PPARD,FZD3,WNT5A,PDGFRB,FGF18,MMP9,IL8,FGF7,VEGFC,FGF10,FOXO1,GSK3B,RXRA,FGFR1,WNT9B,JAK1,MSH3,WNT11,WNT4,MTOR,STAT3,SUFU,BMP4,BCR,APC2,BRAF,KLK3,NOS2,CREBBP,BIRC7,NFKB1,FGF8,MMP2,LAMA5,PIK3CD,RB1,PDGFA,TGFBR2,PIAS1,	1.211	1.242	0.516	1.586	0.0101	0.00358	1	2.69e-11
3500-5000	0.051-0.128	136	CDH10,KRT84,MAP4K4,DRP2,FGFR1,RPS6KA5,RRAS2,BEND5,GPR78,HTR3B,CDCA7L,MSH3,SELP,ATG4A,WNT11,SPO11,BIRC6,TMPRSS11F,KIF16B,POLE,KLHL4,TBR1,MTOR,STAT3,ARHGEF1,GPATCH2,ZNF678,CLCN1,KLK15,GLT8D2,TNKS,PCNX,CC2D2A,BRAF,POLR3B,SYT3,SRC,ASB2,FJX1,FBXW8,SMAP1,KIF5A,PTN,CHRNA4,NPY1R,ALDH1L2,PLSCR4,MYF5,KIAA1109,GNG2,STXBP5,NOTCH3,KCNC3,PPP1R12B,CBLN1,CPB1,ARHGAP12,STX3,ACSBG2,PLCH2,PHIP,AGTPBP1,SEMG2,CDC73,G…	160	FBXW7,ZNF827,MKL2,MAP4K4,GSK3B,DLG1,BCORL1,ITFG1,MTL5,JAK1,UPB1,ARAP2,MAP4K3,MSH3,RBM10,SELP,ATG4A,BIRC6,PPP1R13B,PCGF5,RAPGEF6,SLC22A9,TBR1,DOCK6,HERC1,SUFU,AMBRA1,OBSL1,RALGAPA1,FOXJ3,BMPR2,KLHL15,NF1,EPHA2,PCNX,IRX3,VPS13A,EML4,ABCA10,TBKBP1,PHF14,TBL1XR1,NR3C1,ARID4B,QKI,MTHFD1L,PTN,ARHGAP21,ACSS3,CREBBP,CD99L2,YPEL2,ARID2,NKAIN4,CLASP2,VPS13C,GNG2,CYBRD1,NOTCH3,CPB1,ARHGAP12,NSD1,NIPBL,ADAM3…	73	FBXW7,ATF6,CTNNBL1,HIBADH,HS2ST1,C10orf76,GSK3B,DLG1,ITFG1,JAK1,EXT2,ACBD6,GLCE,AMBRA1,COMMD10,CD82,ATXN10,ATE1,FNDC3A,HIVEP1,CD99L2,CIR1,ANKRD17,ATRN,HSD17B12,ANKRD28,CNNM2,AATF,ANAPC2,GATAD2A,ACVR1,CXXC5,ABCB7,GALK2,CDK8,ISOC2,ELP3,KIAA0319L,COMMD1,EFR3A,ATP2C1,CUL1,EIF3H,FBXW4,H2AFY,ATG5,AUH,HELZ,ARFIP1,AGPS,ATP6V1H,FBXW11,CORO1C,GTF2F2,INVS,FAM120A,ELL2,AKAP9,DUSP16,CAB39,C16orf62,ARF1,ARMC8,…	40	GSK3B,RXRA,FGFR1,WNT9B,JAK1,MSH3,WNT11,WNT4,MTOR,STAT3,SUFU,BMP4,BCR,APC2,BRAF,KLK3,NOS2,CREBBP,BIRC7,NFKB1,FGF8,MMP2,LAMA5,PIK3CD,RB1,PDGFA,TGFBR2,PIAS1,SMAD2,PIAS2,SOS1,FGF19,CCDC6,STK4,MAP2K1,FGF4,TRAF3,E2F3,ITGA3,FZD2,	1.211	1.359	0.633	1.406	0.0101	2.7e-05	1	2.46e-06
4000-5500	0.034-0.094	124	ALDH1L2,PLSCR4,MYF5,KIAA1109,GNG2,STXBP5,NOTCH3,KCNC3,PPP1R12B,CBLN1,CPB1,ARHGAP12,STX3,ACSBG2,PLCH2,PHIP,AGTPBP1,SEMG2,CDC73,GABRP,ARVCF,KIF1B,TAF1,RBM46,DYRK1A,TDRD7,PNOC,IGSF1,MYOZ2,LRP11,CXXC5,LCP1,HMBOX1,LRP12,MKL1,ASH1L,ZNF81,CAPN3,RBBP7,CAPSL,IRF2,ATP1A2,TXNRD1,USP25,USP32,SPATS2,KLK8,PCSK9,GABRG1,UBR5,IL21,CUL1,FMNL3,KRT6B,MAEL,FBXW11,PDE4C,APLP2,MED12,CHRNA3,CSNK1G1,ADAM9,DCHS1,PAPSS1,SO…	149	CD99L2,YPEL2,ARID2,NKAIN4,CLASP2,VPS13C,GNG2,CYBRD1,NOTCH3,CPB1,ARHGAP12,NSD1,NIPBL,ADAM33,TNRC6B,GNB4,KRT222,CDC73,ATP11C,RIC3,RBM46,DYRK1A,IGSF1,ADC,ERBB2IP,ANKRD12,TDRD3,PDS5B,CSNK2A1,RB1,MDFIC,MKL1,ANKIB1,ASH1L,TBC1D19,RFX7,USP15,IRF6,TGFBR2,MAP3K4,LRIG3,LRRC28,ISOC2,SLC23A2,PKN2,IRF2,LCE5A,AMZ1,ASXL2,MLLT10,GIGYF2,MAP2K4,KIF1C,UBR5,PCDH10,CUL1,DEFB115,TRIP12,KDM6A,ATG5,STRA8,RASA1,RASA2,SMAD…	80	HIVEP1,CD99L2,CIR1,ANKRD17,ATRN,HSD17B12,ANKRD28,CNNM2,AATF,ANAPC2,GATAD2A,ACVR1,CXXC5,ABCB7,GALK2,CDK8,ISOC2,ELP3,KIAA0319L,COMMD1,EFR3A,ATP2C1,CUL1,EIF3H,FBXW4,H2AFY,ATG5,AUH,HELZ,ARFIP1,AGPS,ATP6V1H,FBXW11,CORO1C,GTF2F2,INVS,FAM120A,ELL2,AKAP9,DUSP16,CAB39,C16orf62,ARF1,ARMC8,GNPDA1,GBF1,CNOT4,ANP32B,DCAF5,HS1BP3,B4GALT5,ACSF3,CUL4B,GLG1,ABI1,CNOT2,ABCD3,ITCH,ATF7IP,KAT2B,KIAA0391,HBS1L,CLOCK,…	29	BIRC7,NFKB1,FGF8,MMP2,LAMA5,PIK3CD,RB1,PDGFA,TGFBR2,PIAS1,SMAD2,PIAS2,SOS1,FGF19,CCDC6,STK4,MAP2K1,FGF4,TRAF3,E2F3,ITGA3,FZD2,CTBP2,BMP2,WNT9A,PIK3R1,AXIN2,PTEN,SLC2A1,	1.086	1.297	0.719	1.023	0.201	0.000445	1	0.47
4500-6000	0.026-0.068	110	CUL1,FMNL3,KRT6B,MAEL,FBXW11,PDE4C,APLP2,MED12,CHRNA3,CSNK1G1,ADAM9,DCHS1,PAPSS1,SOS1,ATP6V0A4,FGF19,TECTB,RAB3GAP1,RBPJL,NR4A2,MAP2K1,NRF1,USP12,CD226,BMP5,CDH7,CNOT4,ZAP70,AMPD1,NARS2,SPPL3,MRPS27,CUL3,ETNK2,PAN3,CLDN10,DCT,MIB1,IL5RA,DIAPH1,ABI1,GABRA1,HPSE,KCNS2,SLC12A2,SLC26A3,KAT2B,HBS1L,MYF6,PON1,PLG,TJP2,CDH9,LCE2D,HK2,PTPRA,NFATC3,CEACAM5,KRT15,SLAMF1,TAF4,GJB3,ZNF488,WIPF1,KCNMB4,VANGL2…	132	PCDH10,CUL1,DEFB115,TRIP12,KDM6A,ATG5,STRA8,RASA1,RASA2,SMAD2,PHF6,NOTCH2,GPR137B,CYBB,SPAG9,CSNK1G1,DCHS1,NFATC4,ELL2,STAG2,PIGK,CHD2,AKAP9,DUSP16,STK4,SERPINI1,TRAF3,SWAP70,PBRM1,PRKCD,BMP5,RALGAPB,ZCCHC11,CDH7,ZMYM4,SETD2,ACTN4,COL18A1,CNOT4,SEC24D,TMEM144,ATM,TTC3,NCOR1,SPAG1,CUL3,OGDH,TOP1,ARID1A,PAN3,DCT,CUL4B,HOMEZ,MIB1,SENP7,GLG1,CCDC88A,NF2,GOLGA4,LRPPRC,ATF7IP,ZMYM2,BRWD1,AP1S1,INO80,ZC…	90	CUL1,EIF3H,FBXW4,H2AFY,ATG5,AUH,HELZ,ARFIP1,AGPS,ATP6V1H,FBXW11,CORO1C,GTF2F2,INVS,FAM120A,ELL2,AKAP9,DUSP16,CAB39,C16orf62,ARF1,ARMC8,GNPDA1,GBF1,CNOT4,ANP32B,DCAF5,HS1BP3,B4GALT5,ACSF3,CUL4B,GLG1,ABI1,CNOT2,ABCD3,ITCH,ATF7IP,KAT2B,KIAA0391,HBS1L,CLOCK,ERP44,CSNK1G3,KDM2A,EFHA1,CYFIP1,DNM2,ICK,ASCC1,BRF1,DERA,DENND4A,CCDC50,GTF3C1,AFTPH,ACOX3,HNRPLL,DGCR2,ALS2,KIAA0232,EPC1,HERC4,ATXN2,APOOL,GRP…	27	SMAD2,PIAS2,SOS1,FGF19,CCDC6,STK4,MAP2K1,FGF4,TRAF3,E2F3,ITGA3,FZD2,CTBP2,BMP2,WNT9A,PIK3R1,AXIN2,PTEN,SLC2A1,MAPK1,CBL,AKT2,CCND1,TCF7,CEBPA,PIK3R5,SMO,	0.961	1.164	0.82	0.945	0.757	0.0382	0.994	0.814
5000-6500	0.017-0.051	116	ABI1,GABRA1,HPSE,KCNS2,SLC12A2,SLC26A3,KAT2B,HBS1L,MYF6,PON1,PLG,TJP2,CDH9,LCE2D,HK2,PTPRA,NFATC3,CEACAM5,KRT15,SLAMF1,TAF4,GJB3,ZNF488,WIPF1,KCNMB4,VANGL2,RAB3IP,AVPR1B,SHPRH,COL7A1,MUC20,PDK4,KRTAP5-5,PTER,MAPK1,FGG,MARK3,ATXN2,BTAF1,SYPL2,RTP1,CTNNAL1,GLRB,RAG2,APPL2,UPF2,LNX2,CLPS,TFDP1,CRYBB1,CHRD,SLC5A9,TCF7,SOCS2,SFRP4,ZNRF2,LIN9,BRD1,PGS1,ZBTB7C,ARAP3,INTS7,TCEA2,CNGA2,GOLGB1,BICD2,NEDD9,…	116	CCDC88A,NF2,GOLGA4,LRPPRC,ATF7IP,ZMYM2,BRWD1,AP1S1,INO80,ZC3H18,CLOCK,LARP1B,TKTL1,ERP44,CSNK1G3,SLC6A14,MAP4K5,LPHN1,KDELR3,ARHGAP27,REPS1,DDX60L,E2F8,SMARCA4,USP40,PIK3R1,NUP98,MAPK15,DOPEY1,DENND4A,AVPR1B,PTEN,CHIT1,CTCFL,BTBD7,IGSF9,PHGDH,MAP3K1,TAF1B,ZNF292,WWP1,NOTCH1,MCRS1,HERC4,RCOR1,ATR,BTAF1,WDR33,CBL,SPTAN1,TM9SF3,ABCF2,ZNF395,LNX2,MLF1,SENP6,NADSYN1,SPEN,COPG2,SLC9A3R1,TSC2,SLC12A6,CD…	95	ABI1,CNOT2,ABCD3,ITCH,ATF7IP,KAT2B,KIAA0391,HBS1L,CLOCK,ERP44,CSNK1G3,KDM2A,EFHA1,CYFIP1,DNM2,ICK,ASCC1,BRF1,DERA,DENND4A,CCDC50,GTF3C1,AFTPH,ACOX3,HNRPLL,DGCR2,ALS2,KIAA0232,EPC1,HERC4,ATXN2,APOOL,GRPEL1,DHRS12,DCAF12,EIF2AK4,CPD,APPL2,ABCF2,GRAMD4,ANKHD1-EIF4EBP3,GNB1,CTNNBIP1,ARIH1,ABHD12,HNRNPR,CUEDC2,CRY2,FARSB,HTRA2,AP1B1,GOLGB1,CHID1,AP3D1,ATF2,FNTB,IPO9,ASPSCR1,FAM58A,ANKFY1,DIDO1,GPR107,…	30	CTBP2,BMP2,WNT9A,PIK3R1,AXIN2,PTEN,SLC2A1,MAPK1,CBL,AKT2,CCND1,TCF7,CEBPA,PIK3R5,SMO,ABL1,BCL2L1,RALB,EGLN1,EGLN3,IKBKB,PIK3CA,AXIN1,TGFBR1,NFKB2,APC,VEGFA,RAC2,JUN,JUP,	0.961	1.055	0.883	1.055	0.757	0.324	0.954	0.324
5500-7000	0.017-0.034	111	PTER,MAPK1,FGG,MARK3,ATXN2,BTAF1,SYPL2,RTP1,CTNNAL1,GLRB,RAG2,APPL2,UPF2,LNX2,CLPS,TFDP1,CRYBB1,CHRD,SLC5A9,TCF7,SOCS2,SFRP4,ZNRF2,LIN9,BRD1,PGS1,ZBTB7C,ARAP3,INTS7,TCEA2,CNGA2,GOLGB1,BICD2,NEDD9,PIK3R5,PHF17,SMO,CD5L,GPR107,TNRC6A,SHISA3,LRRC47,ABL1,TRPM7,PRKAG3,COL3A1,DCN,GABRG2,BAMBI,LANCL2,MTMR12,PIK3CA,LEMD3,TNFRSF10C,KCNA3,CNOT1,B3GNT3,NNMT,CD84,HRASLS,FAM120B,KIF25,MAPK8IP2,LZTR1,CBLN4,LY6…	124	ZNF292,WWP1,NOTCH1,MCRS1,HERC4,RCOR1,ATR,BTAF1,WDR33,CBL,SPTAN1,TM9SF3,ABCF2,ZNF395,LNX2,MLF1,SENP6,NADSYN1,SPEN,COPG2,SLC9A3R1,TSC2,SLC12A6,CD300A,PGAP1,MARK2,MEP1A,PPP3CC,ARAP3,RECK,CEBPA,SLC9A1,CNGA2,ZC3H13,TET3,SYNGAP1,GLTSCR1,FAM58A,BMF,AGPAT2,FOSL2,TNRC6A,GPSM2,RBM26,ZCCHC14,GABRG2,GPATCH8,MRGPRF,AXIN1,ITGA10,CNOT1,STRN,ZPBP2,PRSS23,LARP1,AP2A2,ASXL1,ARHGAP5,NFKB2,DMWD,ABCA5,APC,MALT1,TMEM6…	108	ALS2,KIAA0232,EPC1,HERC4,ATXN2,APOOL,GRPEL1,DHRS12,DCAF12,EIF2AK4,CPD,APPL2,ABCF2,GRAMD4,ANKHD1-EIF4EBP3,GNB1,CTNNBIP1,ARIH1,ABHD12,HNRNPR,CUEDC2,CRY2,FARSB,HTRA2,AP1B1,GOLGB1,CHID1,AP3D1,ATF2,FNTB,IPO9,ASPSCR1,FAM58A,ANKFY1,DIDO1,GPR107,IDE,BCL2L1,BRD4,CLTA,FBXO42,C7orf49,AXIN1,ARV1,CNOT1,EIF2B3,AP2A2,ARFGEF2,FAM120B,FOXK2,ASXL1,ARHGAP5,CLTC,COMT,HEATR2,KDM4A,CARS,GALNS,DNAJC3,ALG9,ATP6V0D1,DNAJ…	39	MAPK1,CBL,AKT2,CCND1,TCF7,CEBPA,PIK3R5,SMO,ABL1,BCL2L1,RALB,EGLN1,EGLN3,IKBKB,PIK3CA,AXIN1,TGFBR1,NFKB2,APC,VEGFA,RAC2,JUN,JUP,TRAF2,ITGAV,CSF3R,FGFR3,BRCA2,MAPK9,CTBP1,CCNA1,ACVR1B,SOS2,HIF1A,AKT1,PGF,PML,FZD1,EP300,	0.922	1.102	1.008	1.406	0.883	0.153	0.546	2.46e-06
6000-7500	0.009-0.026	109	CD5L,GPR107,TNRC6A,SHISA3,LRRC47,ABL1,TRPM7,PRKAG3,COL3A1,DCN,GABRG2,BAMBI,LANCL2,MTMR12,PIK3CA,LEMD3,TNFRSF10C,KCNA3,CNOT1,B3GNT3,NNMT,CD84,HRASLS,FAM120B,KIF25,MAPK8IP2,LZTR1,CBLN4,LY6D,ACCS,HLA-DQA2,UBL3,KRT13,ABCA5,ANGPTL5,FUBP3,KCMF1,HOOK3,MMP10,PCMTD1,HEPACAM,MYEF2,JUN,ANKDD1A,ZDHHC17,FAM180A,KRTAP3-3,MYL10,LRRC18,WASL,ACRC,CFLAR,ZFR,SLC13A1,FGFR3,LRAT,STIL,PIKFYVE,CARM1,ITM2C,KLK6,KPNA1,PV…	121	FAM58A,BMF,AGPAT2,FOSL2,TNRC6A,GPSM2,RBM26,ZCCHC14,GABRG2,GPATCH8,MRGPRF,AXIN1,ITGA10,CNOT1,STRN,ZPBP2,PRSS23,LARP1,AP2A2,ASXL1,ARHGAP5,NFKB2,DMWD,ABCA5,APC,MALT1,TMEM63A,GNPTAB,MMP10,PSKH1,PLAC4,USP22,HEPACAM,TAOK1,CERK,MYEF2,JUN,MYB,CPEB2,ZMAT1,CDCP2,EIF2AK3,KDM3B,NEUROD6,RNF111,SMURF2,SMARCB1,ISY1,CD58,IFNGR2,ITGAV,PHTF1,CD1D,LGALS2,CHD3,CDKN2C,ACSL3,FAAH,ELF1,KLC1,STIL,NOTUM,RAB40C,BRCA2,MGEA…	124	FAM58A,ANKFY1,DIDO1,GPR107,IDE,BCL2L1,BRD4,CLTA,FBXO42,C7orf49,AXIN1,ARV1,CNOT1,EIF2B3,AP2A2,ARFGEF2,FAM120B,FOXK2,ASXL1,ARHGAP5,CLTC,COMT,HEATR2,KDM4A,CARS,GALNS,DNAJC3,ALG9,ATP6V0D1,DNAJC5,KCMF1,CARS2,CERK,CUL4A,CCM2,FBXO18,AP2A1,EDEM3,EIF2AK3,CLPTM1L,DCUN1D4,ISY1,AGFG1,HNRNPM,HDAC6,B3GALT6,ACSL3,ELMOD3,ELAVL1,INF2,CHD1L,CHMP4B,ATG4B,IARS,HNRNPUL1,HS6ST1,IFRD1,CTBP1,BPTF,ADIPOR2,ICMT,COG2,KIAA0…	40	ABL1,BCL2L1,RALB,EGLN1,EGLN3,IKBKB,PIK3CA,AXIN1,TGFBR1,NFKB2,APC,VEGFA,RAC2,JUN,JUP,TRAF2,ITGAV,CSF3R,FGFR3,BRCA2,MAPK9,CTBP1,CCNA1,ACVR1B,SOS2,HIF1A,AKT1,PGF,PML,FZD1,EP300,WNT2B,SPI1,GRB2,TRAF5,E2F2,RALA,CUL2,STAT1,FGF21,	0.883	1.031	1.039	1.406	0.954	0.432	0.395	2.46e-06
6500-8000	0.009-0.017	95	KRTAP3-3,MYL10,LRRC18,WASL,ACRC,CFLAR,ZFR,SLC13A1,FGFR3,LRAT,STIL,PIKFYVE,CARM1,ITM2C,KLK6,KPNA1,PVRL4,PRICKLE1,TOP2B,PCBP4,NUF2,TINAG,VNN1,AKT1,BATF3,ANXA6,INHBA,RAG1,HCN2,FBXO31,KIAA1967,ERO1LB,VAV1,RUNDC3A,RASGRP3,BCL7A,CD163,KLHL17,HNMT,GJC3,SPOPL,DAO,CPLX3,PPP2R1A,BUB3,SPOP,SPACA1,PRSS35,CUL2,DSG4,ILKAP,KRTAP5-3,GSTO2,PKD2,CDKL3,USP33,CEP135,GFAP,CHST10,NSFL1C,C2CD2L,SLC30A9,SPAM1,DMC1,SMC1A…	112	CDCP2,EIF2AK3,KDM3B,NEUROD6,RNF111,SMURF2,SMARCB1,ISY1,CD58,IFNGR2,ITGAV,PHTF1,CD1D,LGALS2,CHD3,CDKN2C,ACSL3,FAAH,ELF1,KLC1,STIL,NOTUM,RAB40C,BRCA2,MGEA5,HAS2,HS6ST1,LEMD2,DDO,RAB22A,KPNA3,TOP2B,B3GNT5,ACVR1B,TINAG,ZNF142,OTOP1,RPL22,ZNF319,WAC,TBC1D15,ZMYM6,ADAMTSL5,KDM3A,TP53BP1,EP300,PHC3,PXK,LTBP3,THRAP3,KIAA1967,ERO1LB,SULT1C3,LARP4B,ZNF451,DNAJC11,SMAD7,HDLBP,MYO1A,ACIN1,CTNND1,CCNK,NEXN,SM…	131	EDEM3,EIF2AK3,CLPTM1L,DCUN1D4,ISY1,AGFG1,HNRNPM,HDAC6,B3GALT6,ACSL3,ELMOD3,ELAVL1,INF2,CHD1L,CHMP4B,ATG4B,IARS,HNRNPUL1,HS6ST1,IFRD1,CTBP1,BPTF,ADIPOR2,ICMT,COG2,KIAA0196,GOLGA3,ACVR1B,FBXO11,ATF7,ARMC6,AKT1,AES,AP3S1,ANAPC10,CSNK1D,ANXA6,GALNT1,GATAD2B,GSPT2,GOLGA1,CDS2,ATP6V0A2,DNAJC14,ANP32A,BRPF3,ETFA,DNAJC11,ALDH3A2,AK2,HDLBP,ACIN1,ACLY,DDX54,DCAF8,CTNND1,ACAD9,CCNK,ITFG3,CREG1,C9orf89,HN1L,…	34	TRAF2,ITGAV,CSF3R,FGFR3,BRCA2,MAPK9,CTBP1,CCNA1,ACVR1B,SOS2,HIF1A,AKT1,PGF,PML,FZD1,EP300,WNT2B,SPI1,GRB2,TRAF5,E2F2,RALA,CUL2,STAT1,FGF21,MAPK8,DVL3,BAD,TGFB3,RALGDS,ERBB2,FZD7,RXRB,RASSF1,	0.773	0.984	1.047	1.266	0.999	0.658	0.358	0.00153
