# Supplementary material for: Broad genic repression domains signify enhanced silencing of oncogenes
Source: Nat Commun. 2020 Nov 3;11:5560. doi: 10.1038/s41467-020-18913-8 (PMC7641226; doi:10.1038/s41467-020-18913-8)
Supplement: Supplementary file 7 — Supplementary Data 5 [file 41467_2020_18913_MOESM7_ESM.xlsx]

## Sheet: Sheet1
Supplementary Data 5. Enrichment of oncogenes in individual gene groups defined by rank of BGRD width in individual data sets of MCF10A (a), PrEC (b), HMEC(c) and HEM(d) samples.
a. MCF10A
Gene ranks by BGRD from wide to narrow	Gene number and name								Fold enrichment				Enrichment P value
	GSM2337941 number	GSM2337941 name	GSM2337942 number	GSM2337942 name	GSM2058899 number	GSM2058899 name	GSM2058900 number	GSM2058900 name	GSM2337941	GSM2337942	GSM2058899	GSM2058900	GSM2337941	GSM2337942	GSM2058899	GSM2058900
0-1500	254	MAGI2,DLG2,LRP1B,CSMD3,CTNND2,ERBB4,CACNA1C,SDK1,ERC2,ALK,KALRN,NRXN3,CNTN5,GRID1,PLXNA4,ELMO1,ATP8A2,HPSE2,TNR,CADPS,SORCS1,ATRNL1,SPOCK1,CA10,ZNF423,DGKI,RELN,LDB2,GABRB1,EYA4,DYNC1I1,STXBP5L,CPA6,LINGO2,GRIK1,CACNA1D,XKR6,KCND3,PDE7B,AMPH,TRPC5,CACNB2,CSMD1,RAB3C,PREX2,FBN2,CACNA1E,NFASC,ASTN1,BNC2,RIMS1,EBF2,RYR2,ZNF521,GRIK3,EFCAB6,SLC9A9,DNAH8,GFRA1,PDE10A,SFMBT2,CACNB4,JAKMIP2,NELL2,EPHB1,…	256	MAGI2,DLG2,CSMD3,LRP1B,CTNND2,SDK1,CACNA1C,ERBB4,ALK,ERC2,NRXN3,KALRN,GRID1,CNTN5,ELMO1,PLXNA4,HPSE2,ATP8A2,SORCS1,ZNF423,TNR,ATRNL1,CADPS,CA10,RELN,SPOCK1,DGKI,LDB2,LINGO2,DYNC1I1,STXBP5L,GABRB1,CPA6,EYA4,CACNA1D,CACNB2,EBF2,GRIK1,SLC9A9,XKR6,CSMD1,PREX2,TRPC5,RAB3C,RIMS1,PDE7B,ZNF521,EFCAB6,NFASC,ASTN1,RYR2,GFRA1,GRIK3,NELL2,CACNA1E,BNC2,FBN2,KCND3,TNNI3K,MDGA2,EFCAB4B,JAKMIP2,SFMBT2,CACNB4,COL…	252	CSMD1,DLG2,CSMD3,MAGI2,SDK1,GRID1,SNTG1,SPOCK1,ALK,KALRN,RIMS2,CACNA1C,NRXN3,PLXNA4,ZNF423,RALYL,LRP1B,CDH4,ERC2,CTNND2,SHISA9,ASAP1,ELMO1,KCNQ3,HS3ST4,GRIN2A,PTPRM,COL22A1,XYLT1,HPSE2,OXR1,XKR6,CNTN5,CPA6,DPP6,GRID2,GPC6,DGKI,GRIA1,TNR,CA10,PRIM2,DCC,WBSCR17,NRG3,ATP8A2,SLC9A9,EPHB1,ERBB4,NELL1,PTPRG,RYR2,KCTD16,CNTNAP5,RELN,ATRNL1,SORCS1,ADAMTS2,TOX,EPHA6,CHD9,JAZF1,BTBD11,EBF2,PREX2,COL14A1,IN…	250	MAGI2,DLG2,CSMD3,ALK,KALRN,CACNA1C,CTNND2,GRID1,ERC2,HPSE2,PLXNA4,ELMO1,ERBB4,ATP8A2,NRXN3,LRP1B,ZNF423,SDK1,CSMD1,TNR,EBF2,CADPS,SORCS1,CNTN5,SPOCK1,RELN,DGKI,ATRNL1,LDB2,CA10,KCND3,DYNC1I1,STXBP5L,CPA6,GABRB1,RAB3C,EYA4,CACNA1D,PREX2,SLC9A9,TRPC5,XKR6,DNAH8,EFCAB6,FBN2,KCNQ3,KCTD16,PDE7B,EPHB1,GRIK1,LRP2,GRIA1,ZFHX4,DCC,RIMS1,PDE10A,CACNB2,CACNA1E,NFASC,BAI3,GFRA1,HTR2C,BNC2,ZNF521,SNTG1,COL22A…	2.133	2.164	2.047	2.078	4.82e-35	9.24e-37	1.64e-30	3.98e-32
500-2000	191	KIF1A,RGS7,PAX3,GRID2,STK32B,CHRDL1,CPXM2,RGS22,BCL2,COL9A1,ENOX2,BHLHE23,CDH4,PTPRS,SCN5A,NELL1,GPC6,OLFM2,TPK1,GRM5,CACNG3,OTUD7A,ITIH5,DPP6,SNAP25,SPOCK3,SLC4A4,DOK5,SGSM1,PGM5,SCN3A,TEK,PPFIA2,HMCN1,SMOC2,KCNQ2,NTNG1,BCAS3,CASR,RALYL,RIMS2,CACHD1,STXBP6,CEACAM5,NOL4,VIT,SNTG1,KLHL14,FGFR2,CHRM2,ADAMTS2,PTN,MYH6,LRCH2,ABCB5,LPA,SDC2,ZPBP,BTBD11,GUCY1A2,CACNA1H,FBLN2,ANO4,ANO1,KRTAP5-3,KRTAP5-5…	187	BCL2,MORC4,CLYBL,PGM5,MYH6,MYH7,FGFR2,HMCN1,GRID2,PPFIA2,DOK5,CHRDL1,SNAP25,ATP8A1,NELL1,RGS22,SGSM1,CACNG3,KCNQ2,TEK,GRM5,CEACAM5,OTUD7A,PTN,KCNA10,SCN5A,SNTG1,RALYL,CACHD1,CPXM2,KLHL14,TPK1,ABCB5,GPC6,GUCY1A2,NOL4,ITIH5,DPP6,BCAS3,CHSY3,FLT3,SCN10A,CASR,COL9A1,NTNG1,RIMS2,SMOC2,SDC2,VIT,CHRM2,SCN3A,PDE1B,KRTAP5-3,KRTAP5-5,ANO1,FBLN2,NRAP,DKK2,PCK1,COL11A1,TNN,SLC4A4,PPM1E,TRPC6,ANXA6,PCDH19,LPA…	212	PPM1H,ATP9B,GRIK3,MYO1D,JAKMIP2,TRPS1,RSPO2,SEZ6L,NAALADL2,GRIK1,MECOM,ENOX1,NFASC,CDH11,GRM1,ENAH,RAB3C,TUSC3,ANO4,CASZ1,TPK1,TNRC6A,RIMS1,COL5A1,HECW2,ESR1,GABRB1,EYA4,DCLK1,CORO2B,SFMBT2,DNAH8,UBR5,EGFR,CLIC5,RGS22,TNIK,SHB,BNC2,FBXW11,EYA1,HOOK3,CACNG3,ZFHX4,HMCN1,SLC4A4,HLCS,TNKS,PDE10A,PLCL1,ITSN1,SOX6,ARL15,GFRA1,MYO1E,LPHN3,NFIA,HS3ST2,OSBPL1A,CLYBL,ABCB1,TMTC2,NELL2,UVRAG,PPP1R9A,ATP9A,R…	181	SHISA9,GPC6,FGFR2,NOL4,SMOC2,CACHD1,CLYBL,GRID2,SNAP91,TEK,PGM5,STXBP6,HS3ST2,NRG3,CHSY3,BCL2,HMCN1,CASR,OXR1,GRM5,OTUD7A,SNAP25,RUNX1T1,KLHL14,KIF1A,EPHA6,SCN5A,OLFM3,LRCH2,PPFIA2,SPOCK3,ITIH5,ABCB5,NOS1,ZPBP,PTPRS,HS3ST4,FLT3,COL11A1,GLRA1,GABRA4,PCK1,NELL1,ARL15,KIT,CACNA1H,MEF2C,PPM1E,NRAP,TNN,LPA,PTPRG,CDH4,ITK,SCN3A,JAZF1,DIRAS2,LPAR1,DPP6,TPK1,SH3GL3,PCDH9,PDGFD,ANO4,ASAP1,GATA2,SDC2,ATP8A…	1.57	1.57	1.703	1.641	8.33e-11	8.33e-11	2.5e-15	4.21e-13
1000-2500	163	NRAP,GABRA4,GATA2,ITK,MEF2C,TNN,SHISA9,SCN10A,EPHA6,PPM1E,TNIK,ZNF385B,KCNA10,ARL15,ENOX1,GRK4,DRP2,RHBDL3,WBSCR17,CEACAM3,XYLT1,FOXG1,NOS1,HMP19,SH3GL3,KLK2,GNG4,KCNQ5,PTPRG,PCDH19,RSPO2,MDGA1,DKK2,HS3ST6,ONECUT1,PDE1B,ANXA6,HS3ST4,SPTA1,KIT,TNFRSF19,RFX6,DPYS,LPAR1,OR9A2,SLC13A1,ROBO2,GRXCR1,TRPC4,MYH7,LHFPL1,SELP,GRIA3,ABCC9,IGF2BP1,ATG4A,VAV1,JAZF1,FRMD7,ASB2,TMEM117,GRIN2A,HECW2,GLRA1,UBE2QL…	169	CACNA1H,KCNQ5,CDH12,ZNF385B,OLFM2,ADAMTS2,GATA2,RUNX1T1,PPM1H,GAL,ATG4A,LRCH2,NOS1,ROBO2,PDGFD,TBX15,DARC,ARL15,ZPBP,BAI3,BTBD11,ASB2,TMEM117,ITK,EPHA6,SHISA9,SHANK1,SELP,XYLT1,HTR1E,GRXCR1,MDGA1,SPTA1,TRIM67,GABRA4,SH3GL3,JAZF1,HMP19,SPATA17,GRIA3,LPAR1,RSPO2,GLRA1,TNIK,UBE2QL1,GNG4,SLC4A5,ZNF180,ONECUT2,KLK2,GRK4,BHLHE23,ONECUT1,DRP2,PROX1,HTRA3,MEF2C,HTR3B,ATP8B2,LCE2D,FEV,SLAMF1,ENOX1,DPYS,RH…	186	CPXM2,GNA14,SCNN1B,MKL1,EFCAB4B,FAM19A1,HMBOX1,DOK6,PPP2R5C,PPFIA2,PDE7B,DNAH7,SOX5,ADAM9,MYO3A,RRAD,MORC4,AFF2,ANO1,CALD1,PAK7,DIAPH1,SDC2,TLL2,KIF1A,ANK2,PTPN3,MAP3K5,ETV6,GNG4,LRP2,GLRA1,STXBP6,KCNMB2,PXDN,PTPRU,CNOT1,TMTC1,CDH18,BICD1,RNF144A,ZNF521,RSRC1,BAIAP2L1,RASGRF2,NALCN,INPP4A,MYO9A,CDC42BPA,GABRA3,ENOX2,BAZ2B,FBLN2,RFX2,PTPRF,UNC13B,CACNA1H,CSNK1G1,SLC8A1,SIPA1L1,SSBP2,PPM1E,SGSM1,GP…	174	PCDH9,PDGFD,ANO4,ASAP1,GATA2,SDC2,ATP8A1,VIT,ADAMTS2,SHANK1,KLK2,WBSCR17,ZNF385B,SCN10A,RFX6,BTBD11,DPYS,RGS7,KCNQ2,ATG4A,NTNG1,CDH12,KCNN2,OLFM2,PTN,GUCY1A2,MGAT4C,KCNQ5,GRIN2A,RHBDL3,ENOX1,CDH11,DKK2,FAM19A1,XYLT1,MYCN,ONECUT2,NAALADL2,VAV1,PTPRM,TMEM117,TNIK,IGF2BP1,CD5L,GRK4,DIAPH2,INPP4B,SYPL2,HMP19,GABRA3,CNTNAP5,HECW2,MYH7,KRTAP5-5,DRP2,SLC4A4,PDE1B,FBLN2,CHST10,SPATA17,FRMD7,SLC4A5,FEV,CH…	1.328	1.414	1.484	1.484	0.000116	1.61e-06	2.63e-08	2.63e-08
1500-3000	148	MECOM,KIF25,BAI3,PPM1H,PLCH2,PDYN,CPLX4,GABRR2,SLC4A5,PRDM13,PROX1,CNTNAP5,SRL,RASSF2,CAPN5,CHRNA4,KCNJ5,SPATA17,OXR1,CLTCL1,DIRAS2,CHST10,GNG2,PCDH9,HCRTR2,GFI1B,ATP8B2,ATP1A4,ST6GAL2,PDGFRA,TRPV5,MGAT4C,HTRA3,PNOC,RFX2,DCHS1,ACSBG2,CDH2,UGT3A1,PTPRM,TCF4,GABRA3,JAM2,GNAS,CERKL,SLAMF1,MYL10,PRIM2,DTX1,PRKAG3,AGTPBP1,HTR1E,GPM6A,BEND5,TECTB,GLRA2,PLG,ITSN1,LRRC18,CAPSL,PEX5L,CD84,LGI1,PDE4C,TMEM1…	140	UGT3A1,RFX6,HECW2,ST6GAL2,CDH2,MGAT4C,CHRNA4,GNG2,TRPC4,CEACAM3,SMO,PDYN,GNAS,DTX1,RASSF2,PLCH2,PCDH9,OR9A2,KIT,SLC13A1,OXR1,TNFRSF19,GABRA3,DCHS1,LHFPL1,BRSK1,CLTCL1,HCRTR2,HS3ST4,GLRA2,KCNA3,COL5A1,FOXG1,ITSN1,ACSBG2,ABCC9,MECOM,TCF4,CD226,FAM19A1,KCNN2,PTPRM,OPRM1,GRIN2A,BEND5,SRL,PRIM2,FGFR3,PPP1R9A,FRMD7,INPP4B,CD84,RFX2,MYL10,KIF5A,CLEC4M,KCNJ5,GFI1B,SPARC,RCN3,MMP10,CHST10,CHRD,CERKL,TRPV5…	150	HMP19,RUNX1T1,KIRREL,PDE3B,FBXO31,MAP4K4,BIRC6,ACBD3,ANXA6,DPYS,ASH1L,HTR2C,MTOR,MGAT5,SHANK1,NOL4,IGF2R,SGPP2,MSH3,FBN1,SCN5A,KIF16B,PEX5L,TEK,SMOC2,SRL,BRAF,FGFR2,GUCY1A2,NOS1,GRIA3,FOXK1,ASCC3,CACHD1,VAV1,EPHA3,SLC4A5,NRP2,AHCYL2,CLTCL1,ARHGEF1,CDKL3,TCF4,CRIM1,ITK,NCAM2,PGM5,SMARCA2,PTPRA,ATXN2,VIT,EFNA5,ZNF678,DOK5,ADAMTS16,CDH2,NBPF1,NSMCE1,POLR3B,NDST3,FGFR1,COL4A1,STXBP1,STAC,JPH1,SRC,COL…	154	ANXA6,SPARC,KIF25,RASSF2,PROX1,CD226,ATP8B2,GRXCR1,ONECUT1,GNG2,PCDH19,BHLHE23,UBE2QL1,MMP10,MECOM,MDGA1,RASGRF2,DPYD,EPHA3,NAV3,PPP1R9A,PPM1H,TRPC6,GRIA3,RNF220,ESR1,LHFPL1,LIN28B,SRL,GABRR2,UGT3A1,CLTCL1,SLAMF1,CEACAM3,ITSN1,MYH6,JAM2,TBX15,DCHS1,HTRA3,TRPS1,TCF4,CDH8,MARCO,BRSK1,ZNF678,GNG4,CHRNA4,SAMSN1,MMP1,NFIA,TMEM151B,SPTA1,HTR3B,ADAMTS9,HTR1E,LPHN3,LRBA,SELP,GLRA2,HCRTR2,GFI1B,AGTPBP1,GN…	1.234	1.172	1.25	1.273	0.00468	0.0311	0.00271	0.00114
2000-3500	135	DTX1,PRKAG3,AGTPBP1,HTR1E,GPM6A,BEND5,TECTB,GLRA2,PLG,ITSN1,LRRC18,CAPSL,PEX5L,CD84,LGI1,PDE4C,TMEM151B,OPRM1,SHANK3,ANKDD1A,PSTPIP1,SLC26A3,MMP1,BRSK1,SMO,PAX1,PIK3R5,COL5A1,SCUBE3,INPP4B,KIF5A,SYPL2,DIAPH2,PPP1R9A,SPARC,NAV3,CHST11,RNF220,OTOP2,KLK15,CHRD,CNTN6,WNT11,DCT,SLC8A1,NETO1,HLF,RIMS3,ZIC1,FAM19A1,CRISPLD1,CD226,ELOVL2,MAEL,RASGRF2,HTR3B,LPHN3,NAALADL2,SOX17,GRIA2,CLCN1,FEV,SLC5A8,ADAM…	145	PPP1R9A,FRMD7,INPP4B,CD84,RFX2,MYL10,KIF5A,CLEC4M,KCNJ5,GFI1B,SPARC,RCN3,MMP10,CHST10,CHRD,CERKL,TRPV5,SHANK3,TMEM151B,JAM2,RPS6KA5,PLG,FMNL3,CHL1,KIF25,ACRC,KLK15,MAEL,SIX6,CAPN3,PSTPIP1,UGT8,CNGA2,GLT8D2,PAX1,PEX5L,NAV3,LGI1,DIRAS2,POU4F2,PDGFRA,HLF,CAPSL,CAPN5,NAALADL2,ATP4A,HNMT,DIAPH2,RNF220,PDE4C,ADAMTS9,GABRA2,ANKDD1A,AGTPBP1,NALCN,GRIA2,KCNC3,SOX17,EPHA4,CHST11,LPHN3,SLC26A3,GPR78,RIMS3,Z…	128	TRPM7,PCNX,KIF1B,PPP2R1A,SH3GL3,MBOAT2,SUSD1,USP32,LRCH1,PCMTD1,CUL1,PDGFD,VDR,CXXC5,KIAA1429,OLFM2,DOCK7,CAPN5,DYNC1LI2,ZPBP,RPS6KA5,MDGA1,ITIH5,SPATS2,PPARD,NRF1,TMCC3,GPR107,CIRH1A,CHRDL1,GABRP,CNOT4,BICD2,TNN,GALNT7,MAP2K1,BRSK1,SKAP2,LRP12,NAV3,DMXL2,FOXO1,SHANK3,UPF2,ZNF23,TXNRD1,SEMA3C,LYPLA1,FBXW8,GRK4,CATSPERB,ADRBK2,KCNQ2,EPHA5,DAAM1,MAP2K6,KIAA1967,ARVCF,SLC12A2,RHBDL3,CASR,TRIM67,MYH1…	153	HTR3B,ADAMTS9,HTR1E,LPHN3,LRBA,SELP,GLRA2,HCRTR2,GFI1B,AGTPBP1,GNAS,ACSBG2,PLG,PDGFRA,TMTC2,CD84,NALCN,TRPC4,CDKL3,PRKAG3,TRPV5,FN1,KIF13B,ANO1,ST6GAL2,FAM172A,DTX1,SLC13A1,CDH18,HPCAL4,CHD9,LRP12,TECTB,RIMS3,OPRM1,BEND5,PDYN,DAAM1,HNMT,CHST11,CERKL,GPM6A,GALNT7,POU4F3,TMCC3,DCT,PAX1,PDE4C,TNFRSF19,PEX5L,KLK15,MUC20,ZEB1,PNOC,ATP4A,CATSPERB,CASP14,PLXNA2,AFF2,DNAH7,SMO,ELOVL2,RPS6KA5,GABRA2,SLC8A…	1.164	1.195	1.086	1.281	0.0382	0.0161	0.201	0.000837
2500-4000	132	FAM19A1,CRISPLD1,CD226,ELOVL2,MAEL,RASGRF2,HTR3B,LPHN3,NAALADL2,SOX17,GRIA2,CLCN1,FEV,SLC5A8,ADAMTS9,NALCN,GLRA3,KCNN2,FN1,GLT8D2,FGFR3,LIN28B,GALNT7,FMNL3,GAL,DNAH7,ATP6V0A4,MUC20,SHISA3,DAO,BATF3,PLXNA2,CDH7,CHL1,ZAP70,TMCC3,CNRIP1,GABRA2,EPHA4,SH3BGRL2,MYCN,RPS6KA5,TMPRSS4,MT1G,ATP12A,POU4F3,AR,AFF2,SIX6,MMP10,CPB1,KRT84,PON1,ESR1,HNMT,TAF1,KCNC3,MARCO,FAM180A,PIWIL1,UNC13B,ZNF678,CDH8,EPHA5,C…	127	AGTPBP1,NALCN,GRIA2,KCNC3,SOX17,EPHA4,CHST11,LPHN3,SLC26A3,GPR78,RIMS3,ZEB1,FGFR1,GPM6A,SLC5A8,LY96,MYCN,CRYBB1,EPHA3,CNTN6,ZNF678,DCT,AFF2,TMPRSS4,PDHA1,SYPL2,PROS1,DNAH7,TECTB,FBN1,FN1,TAF1,ZAP70,ATP6V0A4,CDH8,GLRA3,CCDC105,HPCAL4,PON1,ZNF488,S100A8,TMCC3,CLDN10,POU4F3,NETO1,CASQ2,ATP1A4,ATP12A,PIK3R5,PLXNA2,MARCO,TRPV4,INPP4A,OTOP2,SLC8A1,CLCN1,GALNT7,SH3BGRL2,MAP2K6,CHRNA3,KCNV1,ELOVL2,AVPR1B…	110	EPHA5,DAAM1,MAP2K6,KIAA1967,ARVCF,SLC12A2,RHBDL3,CASR,TRIM67,MYH10,HK2,SPATA17,GGA2,FLT3,HECTD1,MAPK1,ATP4A,AGTPBP1,ADRA1B,MIPEP,GABRA2,TGFBI,MARK3,ZNF610,TAF4,SPPL3,AR,SMAP1,EPHA4,LRP6,NOTCH3,TFDP1,ADAMTS9,EML5,COL21A1,ARAP3,KLHL14,STXBP5,TLL1,TCF7,PTN,HLF,FGD6,STAT3,CHRM2,ABCB5,GNG2,PAQR4,CARM1,TRPC4,POLE,OLFM3,APLP2,TGFA,NRAP,SNAP91,BRD1,ZNF180,DCX,GAPVD1,ANKDD1A,EZH2,SCN10A,SYT3,GABRR2,SOS1,Z…	154	ATP4A,CATSPERB,CASP14,PLXNA2,AFF2,DNAH7,SMO,ELOVL2,RPS6KA5,GABRA2,SLC8A1,CNTN6,KIF5A,TNKS,14-Sep,PCSK9,NCAM2,SGPP2,TUSC3,ABCC9,LGI1,MGAT5,CHRD,ATP1A4,WDR7,AR,INPP4A,SCNN1B,RFX2,DAO,GLT8D2,GLRA3,MYO1D,ATP12A,SYT3,PCCA,KRTAP5-3,CLDN10,PIK3R5,CAPSL,IL5RA,TRIO,GPR78,ADRA1B,ANKDD1A,NFATC3,CRISPLD1,NBPF1,CRYBB1,STAG1,OR2K2,EPHA7,POU4F2,BATF3,SPACA1,LY96,HMBOX1,TMTC1,SLC5A8,MYL10,COL21A1,ASCC3,ZNF674,RS…	1.156	1.047	1.031	1.289	0.0466	0.358	0.432	0.000613
3000-4500	125	KRT84,PON1,ESR1,HNMT,TAF1,KCNC3,MARCO,FAM180A,PIWIL1,UNC13B,ZNF678,CDH8,EPHA5,CCIN,EPHA3,SYT3,CDH11,LY96,ZEB1,ADAMTS16,VIM,CRYBB1,MAPK8IP2,CLPS,PDHA1,CAPN3,ZNF674,DARC,RAG1,SPO11,IL5RA,PRSS35,SAMSN1,MED12,INPP4A,VANGL2,GJA1,CATSPERB,KRTAP12-4,MGAT5,DPYD,ASAP1,CDH18,FBN1,LRBA,PROS1,MAP2K6,COL12A1,ATP1A2,RLBP1,GPR78,MAP1A,SEMA6C,FAM172A,LHCGR,ZNF488,HLA-DRA,NDST3,GABRP,AGAP2,COL6A2,ACRC,ATP4A,TMTC2…	120	ZNF488,S100A8,TMCC3,CLDN10,POU4F3,NETO1,CASQ2,ATP1A4,ATP12A,PIK3R5,PLXNA2,MARCO,TRPV4,INPP4A,OTOP2,SLC8A1,CLCN1,GALNT7,SH3BGRL2,MAP2K6,CHRNA3,KCNV1,ELOVL2,AVPR1B,PHOX2A,ATP1A2,GABRP,DAAM1,BATF3,DAO,AR,MAPK8IP2,COL12A1,CDH18,PCSK9,SPAM1,NAPSA,WNT11,IGSF1,FAM172A,SLC5A9,IL5RA,RASGRF2,ASAP1,UNC13B,GLP2R,MUC20,ESR1,FAM180A,SHISA3,IL17B,HS3ST6,HHLA2,DPYD,NFIA,ACTA1,SYT3,KCNS2,HCN2,MGAT5,CRISPLD1,LCP1,…	132	LRP6,NOTCH3,TFDP1,ADAMTS9,EML5,COL21A1,ARAP3,KLHL14,STXBP5,TLL1,TCF7,PTN,HLF,FGD6,STAT3,CHRM2,ABCB5,GNG2,PAQR4,CARM1,TRPC4,POLE,OLFM3,APLP2,TGFA,NRAP,SNAP91,BRD1,ZNF180,DCX,GAPVD1,ANKDD1A,EZH2,SCN10A,SYT3,GABRR2,SOS1,ZNF836,POGZ,ATP6V0A4,ABI1,LPAR1,FMNL3,MYH7,CDCA7L,PCDH19,MTMR12,PSPH,HBEGF,IP6K1,DTX1,GLRA3,COL11A1,RBL2,TBX15,CAPN2,PAPSS1,KLK15,MAP3K13,PAX3,CTNNAL1,KCMF1,PDE4C,NUDT1,SMC1A,GPATCH2…	150	NBPF1,CRYBB1,STAG1,OR2K2,EPHA7,POU4F2,BATF3,SPACA1,LY96,HMBOX1,TMTC1,SLC5A8,MYL10,COL21A1,ASCC3,ZNF674,RSRC1,CLPS,ETV1,EPHA5,FBN1,GAL,MAP2K6,UNC13B,SLC25A13,GRIA2,PDHA1,LCE2D,UBR5,MAEL,SSBP2,HS3ST6,FGFR1,UGT8,EGFR,SH3BGRL2,SIPA1L1,NETO1,ENAH,COL5A1,HLF,MAP3K5,OTOP2,XPR1,FGFR3,IGSF1,MYH2,CNOT1,SLC12A2,HIST1H2AA,DIAPH1,HLA-DRA,AVPR1B,FMNL3,RLBP1,CAPN5,HOOK3,SGCG,GABRG1,TNRC6A,NDST3,CDC42BPA,SHANK3,…	1.07	1.016	1.008	1.305	0.259	0.508	0.546	0.000322
3500-5000	117	VANGL2,GJA1,CATSPERB,KRTAP12-4,MGAT5,DPYD,ASAP1,CDH18,FBN1,LRBA,PROS1,MAP2K6,COL12A1,ATP1A2,RLBP1,GPR78,MAP1A,SEMA6C,FAM172A,LHCGR,ZNF488,HLA-DRA,NDST3,GABRP,AGAP2,COL6A2,ACRC,ATP4A,TMTC2,RASGRP3,CALD1,DAAM1,HIST1H2AA,SPAM1,TRPV4,CCDC105,PCCA,HCN2,NCAM2,LCE2D,ACTA1,KCNMB4,CNGA2,AQP5,CASQ2,AMDHD1,IGSF1,SPACA1,COL21A1,COL1A2,NFIA,PCSK9,RCN3,ARVCF,HPRT1,EPX,CHRNB2,KCMF1,CLDN10,ENAH,DSPP,RTP1,WDR7,CD…	102	DPYD,NFIA,ACTA1,SYT3,KCNS2,HCN2,MGAT5,CRISPLD1,LCP1,CDKL3,LRP12,PRDM13,MAP1A,CDH11,CLPS,CATSPERB,SPO11,LIN28B,EPHA5,GJA1,RLBP1,MT1G,CD5L,CCIN,PNOC,PCCA,PRKAG3,NCAM2,CPLX4,CDH7,GABRA5,RTP1,BMP3,ADAMTS16,CALD1,MYO1D,AMDHD1,WDR7,DSPP,OOEP,TNFRSF10C,SPACA1,EPX,SRC,HPRT1,CNRIP1,COL21A1,CPB1,AGAP2,ZNF674,EPHA7,TLL1,ZNF610,SHB,TMTC2,SAMSN1,ARVCF,VANGL2,MED12,MMP1,LHCGR,OR4L1,SCCPDH,SEMA6C,SCUBE3,RAG1,CH…	127	MTMR12,PSPH,HBEGF,IP6K1,DTX1,GLRA3,COL11A1,RBL2,TBX15,CAPN2,PAPSS1,KLK15,MAP3K13,PAX3,CTNNAL1,KCMF1,PDE4C,NUDT1,SMC1A,GPATCH2,SGCG,ZEB1,ILKAP,CEACAM5,PTPN11,TRPV4,GLRA2,GRXCR1,KLK2,LIN9,TRIM41,KAT2B,SEMA3A,CFLAR,ABL1,SNAP25,ZFP2,ONECUT2,COL9A1,SLC22A15,LY96,KCNN2,PPP2CB,MEF2C,FAT4,PGS1,LPA,CLIP3,CASQ2,IFT172,MARCO,B4GALT6,PLCG1,LANCL2,LAMB1,CHERP,ZDHHC17,BCL2L11,LPHN2,PIK3CB,TRPC6,FAM120B,CD226,A…	143	AVPR1B,FMNL3,RLBP1,CAPN5,HOOK3,SGCG,GABRG1,TNRC6A,NDST3,CDC42BPA,SHANK3,HPRT1,RCN3,AHCYL2,MYO1E,ADAMTS16,GJA1,KCNC3,AMDHD1,CALD1,ZFP2,FBXW11,AGAP2,ATP9B,BIRC6,MYO9A,SOX17,CHL1,PLCH2,BRAF,PSTPIP1,ASB2,KCNMB4,KRT84,TCF7,PTPRU,ETV6,TLL1,ATP1A2,KCNJ5,ATP6V0A4,SLC5A9,UVRAG,OSBPL1A,BICD1,NRF1,OR4L1,GNG13,EFNA5,ACRC,RAG1,BAZ2B,ADAM9,CNGA2,ARVCF,SPAM1,EPHA4,DCN,EPX,LCP1,JPH1,CC2D2A,DOCK7,LRRC18,RXFP1,HLC…	0.969	0.883	1.133	1.125	0.726	0.954	0.0808	0.0957
4000-5500	107	IGSF1,SPACA1,COL21A1,COL1A2,NFIA,PCSK9,RCN3,ARVCF,HPRT1,EPX,CHRNB2,KCMF1,CLDN10,ENAH,DSPP,RTP1,WDR7,CD5L,FGFR1,KCNV1,MYO1D,IL17B,SYNPO2L,GH2,SLC5A9,HHLA2,BMP3,RBPJL,NBPF1,TLL1,SEMG2,LCP1,COL7A1,CDKL3,UVRAG,CD163,SPACA3,GABRG1,HGF,MFAP5,OR6K3,KIF13B,KIF16B,TNFRSF10C,UGT8,NAPSA,COL4A1,SHB,RSRC1,ITM2C,CRYBB2,CASP14,AHCYL2,ATP9B,GNG13,ADPRH,TMEM151A,AMPD1,FES,TUSC3,SGCG,NEDD9,PPP2R5C,NOTCH3,SLC25A13,…	111	MYO1D,AMDHD1,WDR7,DSPP,OOEP,TNFRSF10C,SPACA1,EPX,SRC,HPRT1,CNRIP1,COL21A1,CPB1,AGAP2,ZNF674,EPHA7,TLL1,ZNF610,SHB,TMTC2,SAMSN1,ARVCF,VANGL2,MED12,MMP1,LHCGR,OR4L1,SCCPDH,SEMA6C,SCUBE3,RAG1,CHRNB2,HLA-DRA,TFAP2D,LRBA,PRSS35,ADPRH,KLK6,NOTCH3,COL1A2,COL4A1,SPACA3,PIWIL1,AQP5,HHIP,SUSD1,GABRG1,HEPACAM,AMPD1,ZNF528,AHCYL2,HRASLS,FES,NDST3,HLCS,UVRAG,PPP2R5C,KCNMB4,RRAD,SSBP2,FBXW11,RASGRP3,SLC25A13,H…	132	SNAP25,ZFP2,ONECUT2,COL9A1,SLC22A15,LY96,KCNN2,PPP2CB,MEF2C,FAT4,PGS1,LPA,CLIP3,CASQ2,IFT172,MARCO,B4GALT6,PLCG1,LANCL2,LAMB1,CHERP,ZDHHC17,BCL2L11,LPHN2,PIK3CB,TRPC6,FAM120B,CD226,ATP1A4,PPP6C,ZAP70,TNFRSF19,ARHGAP19,PHF17,CEACAM3,PTER,PRKCI,RAB3GAP1,FNBP1L,DCHS1,IL17B,LIN28B,SUPT6H,ATP8B2,KLHL4,ACSBG2,RHOBTB1,RPIA,ZNF76,TKT,ZNF600,FLRT2,PHF20L1,NDFIP1,CLCN1,NARS2,CRISPLD1,CNTN6,GNG13,DKK2,STX3,…	140	SPAM1,EPHA4,DCN,EPX,LCP1,JPH1,CC2D2A,DOCK7,LRRC18,RXFP1,HLCS,HHLA2,TGFBI,SLC1A3,GPATCH2,NAPSA,CNRIP1,IGF2R,ZAP70,OR5AC2,GGA2,CHRNA3,DARC,MKL1,PPP2R5C,MAP3K13,RASGRP3,PRPH2,SEMA3A,CRYBB2,VNN1,RUNDC3A,ZNF81,PIWIL1,HRASLS,FAM180A,KRTAP12-4,MYH10,MSH3,HGF,SPO11,CAPN3,COL4A1,CDH7,SMAP1,ASH1L,CHRNB2,ZNF836,KCNS2,STXBP5,COL5A2,SKAP2,AICDA,CRIM1,CLEC4M,PENK,CASZ1,DSPP,TNFRSF10C,STAC,PON1,HLA-DQA2,SHB,SLC…	0.875	0.938	1.172	1.055	0.963	0.839	0.0311	0.324
4500-6000	105	UGT8,NAPSA,COL4A1,SHB,RSRC1,ITM2C,CRYBB2,CASP14,AHCYL2,ATP9B,GNG13,ADPRH,TMEM151A,AMPD1,FES,TUSC3,SGCG,NEDD9,PPP2R5C,NOTCH3,SLC25A13,TFAP2D,DMC1,HPCAL4,SSBP2,SIPA1L1,LRP12,EPHA7,PRPH2,CHD9,KLK6,TNKS,TLR9,SIRT4,BDKRB1,PRRX1,KIRREL,SRC,HEPACAM,LAT2,HRASLS,TXNRD1,TRPS1,ZFP2,CPLX3,GLP2R,SKAP2,ETV6,GABRA5,TRIO,EML5,HLCS,CYP4V2,SEMA3A,ZNF610,ADRBK2,ATP9A,SCNN1B,CDH10,MYH2,PAIP2B,SMAP1,RNF5,CLEC4M,STXBP…	125	HLA-DRA,TFAP2D,LRBA,PRSS35,ADPRH,KLK6,NOTCH3,COL1A2,COL4A1,SPACA3,PIWIL1,AQP5,HHIP,SUSD1,GABRG1,HEPACAM,AMPD1,ZNF528,AHCYL2,HRASLS,FES,NDST3,HLCS,UVRAG,PPP2R5C,KCNMB4,RRAD,SSBP2,FBXW11,RASGRP3,SLC25A13,HLA-DQA2,CBLN1,STXBP1,P2RY4,RING1,ATP9B,DNAJB13,ADRBK2,MFAP5,CD1A,ETV6,MYH2,DCN,PTPRF,TMEM151A,RSRC1,ATP9A,PRRX1,BAZ2B,CASZ1,NEDD9,AICDA,RCOR2,GGA2,BICD1,FGF19,MAP3K13,NPY1R,ZNF302,CDH10,KIF13B,KIR…	126	FLRT2,PHF20L1,NDFIP1,CLCN1,NARS2,CRISPLD1,CNTN6,GNG13,DKK2,STX3,PPP1R12B,ARHGAP12,ZNF674,USP25,GLP2R,HHLA2,THRA,AAGAB,DHTKD1,PRPF8,PDYN,ZNF160,ATG16L1,KCNS2,ATG4A,APPL2,CLDN10,CAPN3,LMLN,PDGFRA,NTN4,HTRA3,HNMT,DHCR7,FRMD7,RRAS2,MRPS27,CDC73,CASC3,ABCC9,GABRG2,GOT2,CUL3,PROS1,SCUBE3,EIF4ENIF1,SMARCD1,RAF1,IRF2,RCN3,GAS8,AVL9,PCDH1,KIF21A,HCRTR2,MYH6,RXFP1,FAM179B,14-Sep,PTOV1,DENND4C,PSTPIP1,PAN3,…	128	CDH7,SMAP1,ASH1L,CHRNB2,ZNF836,KCNS2,STXBP5,COL5A2,SKAP2,AICDA,CRIM1,CLEC4M,PENK,CASZ1,DSPP,TNFRSF10C,STAC,PON1,HLA-DQA2,SHB,SLC26A3,BMP3,PROS1,MME,CLIP3,ZNF665,TINAG,PPP2R1A,PPP1R12B,FLRT2,FRK,AMPD1,PAPSS1,ZNF610,LRCH1,CPLX4,MTOR,ADRBK2,MIPEP,ATP9A,SPATS2,RBPJL,HRSP12,ZNF263,FAM120B,SATB2,MIB1,LUM,CNOT4,ARAP3,USP25,TFAP2D,EML5,PTPN11,MBOAT2,GLP2R,LHCGR,MAP4K4,FGD6,DMXL2,COL1A2,11-Mar,GAS8,TFDP1,…	0.852	1.008	1.266	1.063	0.982	0.546	0.00153	0.29
5000-6500	119	EPHA7,PRPH2,CHD9,KLK6,TNKS,TLR9,SIRT4,BDKRB1,PRRX1,KIRREL,SRC,HEPACAM,LAT2,HRASLS,TXNRD1,TRPS1,ZFP2,CPLX3,GLP2R,SKAP2,ETV6,GABRA5,TRIO,EML5,HLCS,CYP4V2,SEMA3A,ZNF610,ADRBK2,ATP9A,SCNN1B,CDH10,MYH2,PAIP2B,SMAP1,RNF5,CLEC4M,STXBP1,KRTAP5-7,IGFBP1,VNN1,SUSD1,GJC3,ADRA1B,KLHL4,TCEA2,RRAD,FLRT2,MKL1,OR2K2,POSTN,ZIM3,BICD1,NRF1,OR5H1,HOOK3,SLC1A3,PHOX2A,DCN,DSG4,HLA-DQA2,ZNF160,ETV1,RUNDC3A,CASZ1,WIPF1…	140	RING1,ATP9B,DNAJB13,ADRBK2,MFAP5,CD1A,ETV6,MYH2,DCN,PTPRF,TMEM151A,RSRC1,ATP9A,PRRX1,BAZ2B,CASZ1,NEDD9,AICDA,RCOR2,GGA2,BICD1,FGF19,MAP3K13,NPY1R,ZNF302,CDH10,KIF13B,KIRREL,GH2,TRIO,GJC3,RUNDC3A,CD163,BDKRB1,XPR1,CRYBB2,KLHL4,SMAP1,CPLX3,KIF16B,ERO1LB,SEMG2,SKAP2,CYP4V2,CHD9,LUM,IGF2R,KRTAP12-4,STAG1,DSG4,TRPS1,ACCS,LCN2,NFATC3,IGJ,CASP14,TUSC3,TMPRSS11F,EGFR,OR6K3,CDC42BPA,FLRT2,GABRG2,SIPA1L1,H…	127	GOT2,CUL3,PROS1,SCUBE3,EIF4ENIF1,SMARCD1,RAF1,IRF2,RCN3,GAS8,AVL9,PCDH1,KIF21A,HCRTR2,MYH6,RXFP1,FAM179B,14-Sep,PTOV1,DENND4C,PSTPIP1,PAN3,TPST2,ZNF568,DIRC2,CERKL,INTS7,DYRK1A,POLM,CEP135,PLCH2,CUL2,GFER,ZNF283,HPCAL4,PKD2,PDE1B,ONECUT1,ZNF488,RHOA,GNA15,EPHA7,COL12A1,HERPUD2,HBS1L,LHCGR,CDH9,ZNF765,NSFL1C,LY6D,SH3GLB2,ZNF845,RASSF2,KDM1B,ZFP14,TDRD7,RIC8B,GRIA2,PIK3R3,YIPF1,TRPV5,MME,BZW2,TJP2,…	120	SATB2,MIB1,LUM,CNOT4,ARAP3,USP25,TFAP2D,EML5,PTPN11,MBOAT2,GLP2R,LHCGR,MAP4K4,FGD6,DMXL2,COL1A2,11-Mar,GAS8,TFDP1,SEMA3C,KIF16B,TXNRD1,SFRP4,TAF1,KIF21A,UPF2,ZNF780A,COL12A1,SEMG2,LAMB1,MFAP5,PCNX,PXDN,CSNK1G1,P2RY4,CDH9,KIAA1109,MT1G,NOTCH3,HCN2,STXBP1,BTAF1,SEMA6C,KRTAP5-7,TMPRSS11F,PTPN3,MAP1A,RBBP7,DIRC2,CPLX3,FAT4,GABRP,NARS2,ATXN2,GABRG2,USP32,TGFA,SUSD1,AQP5,CPB1,SMARCA2,FOXO1,LAT2,LPHN2,S…	0.977	1.141	1.242	1.086	0.693	0.0677	0.00358	0.201
5500-7000	124	CLEC4M,STXBP1,KRTAP5-7,IGFBP1,VNN1,SUSD1,GJC3,ADRA1B,KLHL4,TCEA2,RRAD,FLRT2,MKL1,OR2K2,POSTN,ZIM3,BICD1,NRF1,OR5H1,HOOK3,SLC1A3,PHOX2A,DCN,DSG4,HLA-DQA2,ZNF160,ETV1,RUNDC3A,CASZ1,WIPF1,TMPRSS11F,ERO1LB,CRIM1,TMEM106A,PPP1R12B,STAC,STAG1,FAT4,GK2,HMBOX1,KLK8,FAM171B,EGFR,MYOT,MYO9A,MYO1E,MSH3,SPATS2,SMARCA2,CHRNA3,ZNF697,IGJ,OSBPL1A,ASCC3,SEMA3C,PTPRF,XPR1,CC2D2A,PXDN,ETNK2,IGF2R,TMTC1,LUM,ACER2,T…	126	CHD9,LUM,IGF2R,KRTAP12-4,STAG1,DSG4,TRPS1,ACCS,LCN2,NFATC3,IGJ,CASP14,TUSC3,TMPRSS11F,EGFR,OR6K3,CDC42BPA,FLRT2,GABRG2,SIPA1L1,HMBOX1,TMTC1,ASCC3,TBR1,ADRA1B,EFNA5,LANCL2,FAT4,RXFP1,DMC1,OR2K2,MAP4K4,VDR,COL7A1,MYH10,DOCK7,CRIM1,MYO9A,LAT2,BRAF,TPST2,SYNPO2L,FAM171B,ZNF136,SPATS2,AKT1,ETV1,EML5,OSBPL1A,SGCG,COL6A2,HIST1H2AA,TDRD7,TNKS,MYO1E,SLC12A2,PTPN3,ENAH,MME,MUC7,WIPF1,MBOAT2,NBPF1,SMARCA2,T…	125	GNA15,EPHA7,COL12A1,HERPUD2,HBS1L,LHCGR,CDH9,ZNF765,NSFL1C,LY6D,SH3GLB2,ZNF845,RASSF2,KDM1B,ZFP14,TDRD7,RIC8B,GRIA2,PIK3R3,YIPF1,TRPV5,MME,BZW2,TJP2,ZNRF2,LRCH2,GNAS,CRYBB1,AKT1,HS3ST6,SATB2,GLT8D2,NICN1,GABRA5,IREB2,KLC2,HPSE,ZNF146,MAPK3,NAPSA,DHX15,TAF1,TCEA2,INTS3,AP1G2,CD84,SMO,SYNPO2L,KLK6,RIMS3,CSAD,CHD4,LHFPL1,ZNF81,KIT,OVOL2,USP33,DRP2,CPS1,SLC13A1,KIAA1109,CAST,DAO,MIB1,RAB3IP,IGF2BP1,S…	115	NARS2,ATXN2,GABRG2,USP32,TGFA,SUSD1,AQP5,CPB1,SMARCA2,FOXO1,LAT2,LPHN2,SPPL3,GH2,ARHGAP12,PTPRF,PAIP2B,ACTA1,ABI1,HHIP,PAN3,KIRREL,KLHL4,MAPK8IP2,BDKRB1,APPL2,ZNF146,ZNF488,KAT2B,WNT11,CXXC5,TRPM7,MUC7,CAST,OR6K3,FBXO31,DYNC1LI2,RBL2,HERPUD2,ZNF697,TMPRSS4,RIC8B,PRRX1,CD1A,LRP6,ACER2,DSG4,ZNF583,SHISA3,GABRA5,CASQ2,PCMTD1,SPACA3,CDC73,BAIAP2L1,PRSS35,GTF2I,NTN4,PTPRA,VANGL2,ACBD3,KIF1B,OR5H1,BMP5…	1.008	1.039	1.164	1.109	0.546	0.395	0.0382	0.132
6000-7500	128	EGFR,MYOT,MYO9A,MYO1E,MSH3,SPATS2,SMARCA2,CHRNA3,ZNF697,IGJ,OSBPL1A,ASCC3,SEMA3C,PTPRF,XPR1,CC2D2A,PXDN,ETNK2,IGF2R,TMTC1,LUM,ACER2,TAF1L,CD1A,CDC42BPA,RAB7L1,NFATC3,OR5AC2,ZNF81,ASH1L,RXFP1,S100A8,DIRC2,COL5A2,GABRG2,CDH9,CNOT4,MYH10,EFNA5,CFHR4,SCCPDH,SGPP2,TINAG,KCNA3,MTOR,MAP3K13,BAZ2B,BRAF,MAP3K5,ALDH8A1,GPATCH2,MBOAT2,GGA2,AICDA,PTPRU,GNA15,HHIP,KCTD11,DMXL2,FBXW8,LANCL2,LRCH1,MAP4K4,CNOT1,…	121	ETV1,EML5,OSBPL1A,SGCG,COL6A2,HIST1H2AA,TDRD7,TNKS,MYO1E,SLC12A2,PTPN3,ENAH,MME,MUC7,WIPF1,MBOAT2,NBPF1,SMARCA2,TINAG,KRT84,SLC1A3,SEMA3A,COL5A2,PAIP2B,STX3,PPP1R12B,IGFBP1,UBR5,PCNX,BIRC6,ACER2,ZIC1,TAF1L,SPPL3,TGFBI,MAP3K5,CUL1,PPARD,MIPEP,SIRT4,PRPH2,MSH3,HGF,FBXW8,TXNRD1,PTPRU,LRCH1,CC2D2A,POLR3B,CSNK1G1,RAB7L1,NSMCE1,SCNN1B,COL3A1,NRF1,ZFP2,ARAP3,ZNF697,MTOR,FOXK1,MKL1,TLR9,HTR1B,VIM,ZNF160,…	120	CD84,SMO,SYNPO2L,KLK6,RIMS3,CSAD,CHD4,LHFPL1,ZNF81,KIT,OVOL2,USP33,DRP2,CPS1,SLC13A1,KIAA1109,CAST,DAO,MIB1,RAB3IP,IGF2BP1,SLC5A9,CC2D2A,E2F1,IGHMBP2,TLR9,TCHP,WIPF1,RNF214,ATP12A,HTR1E,KCNIP2,ST6GAL2,PNOC,GOLGB1,CSNK1E,KCNJ5,IL5RA,FRK,SEC63,MED12,NETO1,BMP5,XPO1,CDH10,KIF25,FN1,POLR2C,HTR3B,JAM2,CPLX3,RCC1,GSK3A,RAC1,USP12,UGT8,CYB5RL,TMPRSS4,ZBTB7C,FZD6,PIKFYVE,EZH1,SPTA1,RNF2,POLE2,SYPL2,ZNF66…	120	TRPM7,MUC7,CAST,OR6K3,FBXO31,DYNC1LI2,RBL2,HERPUD2,ZNF697,TMPRSS4,RIC8B,PRRX1,CD1A,LRP6,ACER2,DSG4,ZNF583,SHISA3,GABRA5,CASQ2,PCMTD1,SPACA3,CDC73,BAIAP2L1,PRSS35,GTF2I,NTN4,PTPRA,VANGL2,ACBD3,KIF1B,OR5H1,BMP5,SYNPO2L,POLR3B,TDRD7,PPARD,NDFIP1,CAPN2,ZNF283,HECTD1,SCUBE3,PHF20L1,ERO1LB,CUL1,SPOPL,ZIC1,CDH10,KIAA1429,MTMR12,USP12,LIN9,GLRB,FNBP1L,TJP2,PIK3R3,TMEM151A,OR2Z1,KCMF1,APLP2,TBR1,CEP135,CL…	1.047	1.031	1.047	1.117	0.358	0.432	0.358	0.113
6500-8000	126	SGPP2,TINAG,KCNA3,MTOR,MAP3K13,BAZ2B,BRAF,MAP3K5,ALDH8A1,GPATCH2,MBOAT2,GGA2,AICDA,PTPRU,GNA15,HHIP,KCTD11,DMXL2,FBXW8,LANCL2,LRCH1,MAP4K4,CNOT1,UBR5,BIRC6,STXBP5,TGFA,LIN9,MME,KAT2B,PTPN3,DIAPH1,CAST,DOCK7,USP25,FOXK1,SLC12A2,BMP5,POLR3B,AVL9,LMLN,ABI1,TDRD7,FBXW11,TPST2,LPHN2,MYOZ2,BAIAP2L1,PCNX,FOXO1,NSMCE1,SOCS5,STX3,PPARD,SFRP4,SATB2,KLC2,VDR,JPH1,AVPR1B,OSBPL6,PRKAA2,NARS2,PPP2R1A,MIPEP,KLH…	107	RAB7L1,NSMCE1,SCNN1B,COL3A1,NRF1,ZFP2,ARAP3,ZNF697,MTOR,FOXK1,MKL1,TLR9,HTR1B,VIM,ZNF160,SGPP2,STXBP5,PCBP4,CNOT1,KAT2B,KIF1B,PXDN,PCMTD1,DMXL2,OR5H1,NRP2,SEMA3C,LPHN2,BHMT,SATB2,ITM2C,ASH1L,DIRC2,CYB5RL,AVL9,CDH9,PAPSS1,ZNF81,VNN1,STAC,TCEA2,GPATCH2,LIN9,MYOZ2,GLRB,IRF2,KIF21A,ZNF625,ATXN2,BMP5,CNOT4,SPOP,FBXO31,JPH1,ADAM29,GK2,MTMR12,OR5AC2,KRTAP4-11,CPS1,NTN4,SFRP4,USP32,DNAJB5,RHOBTB1,GABRA1,…	120	BMP5,XPO1,CDH10,KIF25,FN1,POLR2C,HTR3B,JAM2,CPLX3,RCC1,GSK3A,RAC1,USP12,UGT8,CYB5RL,TMPRSS4,ZBTB7C,FZD6,PIKFYVE,EZH1,SPTA1,RNF2,POLE2,SYPL2,ZNF665,UGT3A1,DICER1,GLRB,NADK,CDH7,KCNMB4,YWHAE,AARSD1,ZNF333,VANGL2,MT1G,SLC1A3,TES,ERCC3,AQP2,STXBP2,SELP,PVRL4,ZNF721,PRPH2,WIPI1,GABRA1,AVPR1B,E2F7,ALDH8A1,ERBB2,LRP11,ELOVL2,GTF2I,LCP1,PRRX1,CLPS,CHST10,POU4F3,POLR2A,SCN3A,ZFR,ABCA5,MFGE8,COL6A2,UBE2QL1…	123	NDFIP1,CAPN2,ZNF283,HECTD1,SCUBE3,PHF20L1,ERO1LB,CUL1,SPOPL,ZIC1,CDH10,KIAA1429,MTMR12,USP12,LIN9,GLRB,FNBP1L,TJP2,PIK3R3,TMEM151A,OR2Z1,KCMF1,APLP2,TBR1,CEP135,CLCN1,SOS1,PRPF8,ZDHHC17,MARK3,ADAM29,MAPK1,MYOT,MAP2K1,GPR107,XPO1,CSAD,PTER,INTS7,IL17B,IRF2,RHOBTB1,ZNF160,CUL3,WIPI1,GOLGB1,DENND4C,HBS1L,B4GALT6,IGJ,NRP2,LYPLA1,STAT3,LMLN,ZNF568,KIF18A,PIK3CA,PPP2CB,SCCPDH,SHPRH,MYOZ2,ALDH8A1,ZNF528…	1.055	0.891	0.938	1.039	0.324	0.944	0.839	0.395
7000-8500	128	ABI1,TDRD7,FBXW11,TPST2,LPHN2,MYOZ2,BAIAP2L1,PCNX,FOXO1,NSMCE1,SOCS5,STX3,PPARD,SFRP4,SATB2,KLC2,VDR,JPH1,AVPR1B,OSBPL6,PRKAA2,NARS2,PPP2R1A,MIPEP,KLHL24,IRF2,TAF4,SPPL3,TAS2R41,CDC73,ZDHHC17,DNAJB13,FGD6,SOS1,TCF7,CSNK1G1,CPS1,PLSCR4,B4GALT6,KIF1B,NPY1R,TNRC6A,MR1,RIC8B,CUL1,BICD2,LRP6,PTPRA,ZNF560,MAPK1,ADAM29,KRTAP19-1,PENK,P2RY4,PCDH1,HTR1A,BHMT,ZNF266,FNBP1L,ZNF528,KIAA1109,TRPM7,NRP2,FAM120…	117	ITM2C,ASH1L,DIRC2,CYB5RL,AVL9,CDH9,PAPSS1,ZNF81,VNN1,STAC,TCEA2,GPATCH2,LIN9,MYOZ2,GLRB,IRF2,KIF21A,ZNF625,ATXN2,BMP5,CNOT4,SPOP,FBXO31,JPH1,ADAM29,GK2,MTMR12,OR5AC2,KRTAP4-11,CPS1,NTN4,SFRP4,USP32,DNAJB5,RHOBTB1,GABRA1,FAM120B,TGFA,CAST,FGD6,ZFP14,ZNF266,LRP6,RIC8B,PHIP,BAIAP2L1,SOS1,FAM179B,ZNRF2,YIPF1,EZH2,INTS3,ALDH8A1,KLHL24,FOXO1,ZBTB7C,BRD1,HOOK3,ZNF263,ADAM9,PIK3R3,SLC30A9,CTNNAL1,IREB2,U…	107	ERCC3,AQP2,STXBP2,SELP,PVRL4,ZNF721,PRPH2,WIPI1,GABRA1,AVPR1B,E2F7,ALDH8A1,ERBB2,LRP11,ELOVL2,GTF2I,LCP1,PRRX1,CLPS,CHST10,POU4F3,POLR2A,SCN3A,ZFR,ABCA5,MFGE8,COL6A2,UBE2QL1,PRPF40B,ATAD1,ZNF471,CHCHD4,TNFRSF10C,MUC20,TMEM38A,LNX2,ERO1LB,ETNK2,MYL10,SPARC,FAM180A,ERBB3,ITM2C,DMC1,ZNF302,ZNF263,PRKAG3,ZNF335,SHPRH,POLDIP3,SLC25A17,ZBTB41,FUBP3,11-Mar,SPOP,DIRAS2,PUM2,SEL1L,TALDO1,ATP1A2,ASB2,ALDH1…	122	HBS1L,B4GALT6,IGJ,NRP2,LYPLA1,STAT3,LMLN,ZNF568,KIF18A,PIK3CA,PPP2CB,SCCPDH,SHPRH,MYOZ2,ALDH8A1,ZNF528,FOXK1,KCNV1,FBXW8,SUV420H1,RAB3GAP1,EZH2,PRKCI,GAPVD1,AVL9,POLR2C,RAF1,FAM171B,GABRA1,MAX,KIF20B,DICER1,TMTC3,NSMCE1,SLC30A9,RRAS2,IP6K1,MRPS27,FAM179B,PLSCR4,ABCA5,SPOP,RAB3IP,SLC22A15,PRDM13,DMC1,USP33,OSBPL6,WIPF1,EIF5A,TRPV4,PUM2,CUL2,SEC63,PRKAA2,CBLN1,NSFL1C,RRAD,SLK,PLCG1,GNA15,NEDD9,TAF4…	1.094	1	0.992	0.953	0.176	0.584	0.622	0.787
7500-9000	122	LRP6,PTPRA,ZNF560,MAPK1,ADAM29,KRTAP19-1,PENK,P2RY4,PCDH1,HTR1A,BHMT,ZNF266,FNBP1L,ZNF528,KIAA1109,TRPM7,NRP2,FAM120B,ZNRF2,CARM1,GTF2I,ARHGAP12,PAPSS1,SUPT6H,CXXC5,ZNF721,PGS1,ALDH1L2,KLHL5,RPIA,BTAF1,USP12,RHOBTB1,WIPI1,GLRB,PIK3R3,USP32,TFDP1,ARAP3,OR4L1,ATXN2,MAPK3,ZNF665,ZFP14,LNX2,POLE,PTPN11,HERPUD2,RAF1,SLC30A9,GPR107,CAPN2,PIK3CB,MEF2B,ARHGAP19,EZH2,NTN4,ACCS,BCL2L11,GAPVD1,PHIP,MTMR12,S…	103	ZNF266,LRP6,RIC8B,PHIP,BAIAP2L1,SOS1,FAM179B,ZNRF2,YIPF1,EZH2,INTS3,ALDH8A1,KLHL24,FOXO1,ZBTB7C,BRD1,HOOK3,ZNF263,ADAM9,PIK3R3,SLC30A9,CTNNAL1,IREB2,USP12,ZNF721,RPIA,KRTAP19-1,PTPN11,RBPJL,B4GALT6,TCF7,PHF17,KIAA1109,TAF4,DNAJC24,KPNA1,FNBP1L,GPR107,GFAP,LMLN,POSTN,LAMB1,POLE,MRPS27,GNA15,ZNF454,SEC63,TAS2R41,BCL2L11,GAPVD1,RAB3IP,PIK3CA,DYRK1A,DIAPH1,RRAS2,MAPK1,MYOT,TRPM7,ZFR,IFT172,AQP2,ZNF56…	104	FAM180A,ERBB3,ITM2C,DMC1,ZNF302,ZNF263,PRKAG3,ZNF335,SHPRH,POLDIP3,SLC25A17,ZBTB41,FUBP3,11-Mar,SPOP,DIRAS2,PUM2,SEL1L,TALDO1,ATP1A2,ASB2,ALDH1L2,PDHA1,SLC5A8,PIK3R2,SLC30A9,PGAP2,PCSK9,BTAF1,KPNA1,GBAS,ZC3HC1,ZNF432,SUV420H1,FES,GORASP1,NCAPH2,CHRNA4,BDKRB1,LSM11,FAM171B,TMPRSS11F,COL5A2,PRKAA2,B3GNT3,OTUD4,CSGALNACT2,ZNF583,OPRM1,NDUFS2,HMG20A,WNT11,HGF,SPACA3,MMAA,OSBPL6,PHIP,SBNO1,MEF2B,UBL3,…	122	IP6K1,MRPS27,FAM179B,PLSCR4,ABCA5,SPOP,RAB3IP,SLC22A15,PRDM13,DMC1,USP33,OSBPL6,WIPF1,EIF5A,TRPV4,PUM2,CUL2,SEC63,PRKAA2,CBLN1,NSFL1C,RRAD,SLK,PLCG1,GNA15,NEDD9,TAF4,SOCS5,ARHGAP19,LNX2,KLK6,OVOL2,PIK3CB,POLE,KLHL5,FZD6,FUBP3,GOT2,THRA,POGZ,COL6A2,ZFP14,PHF17,ANKRD30A,POLE2,ZC3HC1,KPNA4,ZNF721,NMD3,BNC1,POLDIP3,CDCA7L,PIKFYVE,DNAJC24,KCNA3,ZNF23,WBP4,CSGALNACT2,E2F1,ALDH1L2,HMG20A,OR9A2,ZNRF2,LY6…	1.086	0.875	1.031	0.953	0.201	0.963	0.432	0.787
8000-9500	123	OR4L1,ATXN2,MAPK3,ZNF665,ZFP14,LNX2,POLE,PTPN11,HERPUD2,RAF1,SLC30A9,GPR107,CAPN2,PIK3CB,MEF2B,ARHGAP19,EZH2,NTN4,ACCS,BCL2L11,GAPVD1,PHIP,MTMR12,SLC22A15,FRK,NDFIP1,SPOP,ZNF333,IP6K1,CHERP,HK2,HMG20A,CDCA7L,ABL1,RAB3IP,PIK3CA,ZNF491,MIB1,DYRK1A,GFAP,AKT1,CYB5RL,RAB3GAP1,GABRA1,TDO2,ZNF76,SEC63,EXOC1,SIX1,MYEF2,KRTAP4-11,TGFBI,MARK3,ZNF568,ZNF625,LAMB1,GSTO2,ERCC3,RRAS2,NADK,YIPF1,CEP135,KIAA1429…	110	FNBP1L,GPR107,GFAP,LMLN,POSTN,LAMB1,POLE,MRPS27,GNA15,ZNF454,SEC63,TAS2R41,BCL2L11,GAPVD1,RAB3IP,PIK3CA,DYRK1A,DIAPH1,RRAS2,MAPK1,MYOT,TRPM7,ZFR,IFT172,AQP2,ZNF560,USP25,APPL2,TRIP13,UPF2,PTPRA,APLP2,ZNF76,CXXC5,CDC73,TJP2,TNRC6A,ARHGAP12,RNF2,ZNF333,WASL,UBL3,RAB3GAP1,CARM1,MSRB2,ZDHHC17,PIKFYVE,SUV420H1,GAS8,PPP2R1A,ZNF600,OBFC1,MARK3,PAN3,HTR1A,CFHR4,ETNK2,HECTD1,RBL2,KIF18A,KCNIP2,HERPUD2,ODF…	107	COL5A2,PRKAA2,B3GNT3,OTUD4,CSGALNACT2,ZNF583,OPRM1,NDUFS2,HMG20A,WNT11,HGF,SPACA3,MMAA,OSBPL6,PHIP,SBNO1,MEF2B,UBL3,HNRNPUL2,RBPJL,RUVBL1,CDC16,FBXO22,PANK3,CHMP2A,GABRA4,KRT15,RASGRP3,SH3BGRL2,ZNF528,TSC22D2,GTPBP1,BEND5,DNAJB13,NEDD9,TXNL1,PSMD12,HAUS6,GNG3,SETDB1,ACADVL,AQP5,ETV1,SLAMF1,CASP14,PROX1,SLC26A3,ZNF780A,OBFC1,NUBP2,SPOPL,PSMC4,WASL,ARHGAP29,PIWIL1,PRICKLE1,EIF4B,OR2K2,PLG,ACER2,NDU…	115	COL6A2,ZFP14,PHF17,ANKRD30A,POLE2,ZC3HC1,KPNA4,ZNF721,NMD3,BNC1,POLDIP3,CDCA7L,PIKFYVE,DNAJC24,KCNA3,ZNF23,WBP4,CSGALNACT2,E2F1,ALDH1L2,HMG20A,OR9A2,ZNRF2,LY6D,KPNA1,CHD1,CCIN,RPIA,POLR2B,PHIP,CARM1,MLANA,KCNIP2,NDUFA9,KRTAP19-1,LEMD3,CPS1,LANCL2,FOXG1,ABL1,CTNNAL1,BRD1,STX3,PKD2,BCL7A,ZNF180,DHX36,GTPBP1,AAGAB,GBAS,SRC,TOP2B,UBL3,TKT,EXOC1,WASL,ZNF208,DHX15,DHTKD1,KLHL24,TNFSF14,IQCB1,ERCC3,ZFP9…	1.07	0.953	0.977	1.016	0.259	0.787	0.693	0.508
8500-10000	103	GABRA1,TDO2,ZNF76,SEC63,EXOC1,SIX1,MYEF2,KRTAP4-11,TGFBI,MARK3,ZNF568,ZNF625,LAMB1,GSTO2,ERCC3,RRAS2,NADK,YIPF1,CEP135,KIAA1429,MAP2K1,LYPLA1,GAS8,IFT172,ANGPTL5,FAM179B,UBL3,PCMTD1,DNAJC24,PHF17,RBL2,RNF2,CUL2,ZNF208,ADAM9,CUL3,HBS1L,PKD2,PTER,PLCG1,CTNNAL1,PRKCI,ZNF780A,MMAA,SETDB1,NDUFA9,PCBP4,TBX18,ZNF845,ANKRD30A,BRD1,FBXO31,TMEM38A,EZH1,TMTC3,MUC7,YWHAE,ZNF91,APLP2,LMBRD2,KIAA1967,NUFIP1,KI…	113	WASL,UBL3,RAB3GAP1,CARM1,MSRB2,ZDHHC17,PIKFYVE,SUV420H1,GAS8,PPP2R1A,ZNF600,OBFC1,MARK3,PAN3,HTR1A,CFHR4,ETNK2,HECTD1,RBL2,KIF18A,KCNIP2,HERPUD2,ODF4,GOLGB1,ZNF665,MEF2B,LEMD3,MAP2K1,CSNK1E,ILKAP,CHERP,PRKAA2,ZNF709,BTAF1,IP6K1,MIB1,BICD2,NARS2,OSBPL6,LNX2,STAT3,KIAA1429,PIK3CB,ABI1,LYPLA1,CTNNB1,NADK,ZNF561,PLSCR4,NUFIP1,GTF2E1,CAPN2,ZMYM5,ARHGEF1,CIRH1A,MYEF2,PLCG1,TBX18,KLK8,FUBP3,PSPH,ZNF335,…	119	GABRA4,KRT15,RASGRP3,SH3BGRL2,ZNF528,TSC22D2,GTPBP1,BEND5,DNAJB13,NEDD9,TXNL1,PSMD12,HAUS6,GNG3,SETDB1,ACADVL,AQP5,ETV1,SLAMF1,CASP14,PROX1,SLC26A3,ZNF780A,OBFC1,NUBP2,SPOPL,PSMC4,WASL,ARHGAP29,PIWIL1,PRICKLE1,EIF4B,OR2K2,PLG,ACER2,NDUFS5,FEV,NUFIP1,PHOX2A,MYOZ2,KIF20B,TMEM11,GFI1B,MRPL49,RNF141,HIST1H2BF,EYA2,GATA2,NDUFA9,TOP2B,LGI1,ZNF454,AGAP2,LEMD3,MAP1A,KCNA10,RBM15B,ACTA1,STARD7,CHRNA5,SLK,…	101	DHX36,GTPBP1,AAGAB,GBAS,SRC,TOP2B,UBL3,TKT,EXOC1,WASL,ZNF208,DHX15,DHTKD1,KLHL24,TNFSF14,IQCB1,ERCC3,ZFP91,RNF2,PRKAR1A,SMC1A,RAC1,ZNF454,RUVBL1,GNA13,ZBTB41,ZFR,ZNF560,ZNF559,BZW2,KDM1B,PSPH,ARHGAP29,ZNF335,TSC22D2,LMBRD2,ATG16L1,CD163,BCL2L11,POSTN,HK2,PPP6C,YWHAE,MED12,HPSE,ZNF432,SETDB1,COL7A1,IREB2,CHIC2,SEL1L,CIRH1A,BICD2,B3GNT3,HBEGF,KIAA1967,GABRA6,MCM7,TES,GJC3,CAPRIN2,DYRK1A,TDO2,ANGPTL…	0.898	0.969	0.859	0.961	0.931	0.726	0.977	0.757
9000-10500	104	CTNNAL1,PRKCI,ZNF780A,MMAA,SETDB1,NDUFA9,PCBP4,TBX18,ZNF845,ANKRD30A,BRD1,FBXO31,TMEM38A,EZH1,TMTC3,MUC7,YWHAE,ZNF91,APLP2,LMBRD2,KIAA1967,NUFIP1,KIF18A,ZNF583,GABRA6,ARHGEF1,INTS7,ZNF563,ACBD3,SMC1A,ZNF136,STXBP2,MRPS27,ODF4,RNF214,UPF2,KDM1B,LEMD3,ZNF709,ZNF823,KPNA1,SLC25A17,AAGAB,ZNF432,PHF20L1,ZNF454,SUV420H1,PAN3,DICER1,ZNF470,POLE2,STAT3,SHPRH,ERBB2,PRPF8,SLC30A4,GDF11,ACSM2B,CHIC2,GSK3A,S…	128	MAP2K1,CSNK1E,ILKAP,CHERP,PRKAA2,ZNF709,BTAF1,IP6K1,MIB1,BICD2,NARS2,OSBPL6,LNX2,STAT3,KIAA1429,PIK3CB,ABI1,LYPLA1,CTNNB1,NADK,ZNF561,PLSCR4,NUFIP1,GTF2E1,CAPN2,ZMYM5,ARHGEF1,CIRH1A,MYEF2,PLCG1,TBX18,KLK8,FUBP3,PSPH,ZNF335,CUL3,PUM2,ZNF563,RBM46,ZNF568,CHRNA5,ERBB2,CEP135,PHF20L1,BZW2,PGS1,GBAS,XPO1,OSTN,ABCA5,TKT,ZNF845,LRRC18,LMBRD2,STIL,CAPRIN2,RAF1,DHTKD1,INTS7,ZNF765,HK2,LRP11,ZNF583,HAUS6,K…	119	NUFIP1,PHOX2A,MYOZ2,KIF20B,TMEM11,GFI1B,MRPL49,RNF141,HIST1H2BF,EYA2,GATA2,NDUFA9,TOP2B,LGI1,ZNF454,AGAP2,LEMD3,MAP1A,KCNA10,RBM15B,ACTA1,STARD7,CHRNA5,SLK,ZNF492,NFE2L2,LAT2,DNAJC24,ZNF470,ZFP91,VNN1,KLHL24,ZBTB37,TECTB,CD163,TINAG,SPAM1,NOP56,DCT,CCND3,ACADS,PIK3CA,ACRC,ACOT6,TMEM185A,RAB13,ALDOC,PLSCR4,RFX6,HHIP,MLANA,LZTR1,POLR2B,COL1A2,MCM7,PER1,CPLX4,GFAP,BNC1,AMPD1,CCNJ,PITX1,STK16,RNPEPL1…	99	ATG16L1,CD163,BCL2L11,POSTN,HK2,PPP6C,YWHAE,MED12,HPSE,ZNF432,SETDB1,COL7A1,IREB2,CHIC2,SEL1L,CIRH1A,BICD2,B3GNT3,HBEGF,KIAA1967,GABRA6,MCM7,TES,GJC3,CAPRIN2,DYRK1A,TDO2,ANGPTL5,SLC25A17,VDR,ZNF91,COL3A1,ZNF732,MYEF2,CTNNB1,AHR,MSRB2,GSTO2,ZBTB7C,AKT1,DNAJB5,RHOA,YIPF1,PGS1,ZNF266,HDAC3,EIF4ENIF1,TRIM23,ZNF845,MMAA,IFT172,ZNF33B,CASC3,EZH1,STIL,RNF214,ERBB2,CSNK1E,CCDC105,SUPT6H,SF3B1,CYP4V2,FES,…	0.883	1.109	0.844	0.852	0.954	0.132	0.986	0.982
9500-11000	107	KPNA1,SLC25A17,AAGAB,ZNF432,PHF20L1,ZNF454,SUV420H1,PAN3,DICER1,ZNF470,POLE2,STAT3,SHPRH,ERBB2,PRPF8,SLC30A4,GDF11,ACSM2B,CHIC2,GSK3A,STIL,INTS3,HPS3,ZBTB7A,FAM173B,BCL7A,PTOV1,ATG16L1,CIZ1,BZW2,POGZ,IREB2,ZBTB7C,CSAD,DENND4C,HBEGF,ZNF471,TBR1,TJP2,OVOL2,POLR2B,TMEM185A,E2F7,ZNF335,GNA13,OBFC1,FUBP3,XPOT,KCNIP2,OSTN,SORD,USP33,POLM,TES,B3GALNT1,RING1,AHR,CHD1,THRA,HPSE,ABCA5,TRIP13,ZFR,BTN3A2,CFL…	116	PHF20L1,BZW2,PGS1,GBAS,XPO1,OSTN,ABCA5,TKT,ZNF845,LRRC18,LMBRD2,STIL,CAPRIN2,RAF1,DHTKD1,INTS7,ZNF765,HK2,LRP11,ZNF583,HAUS6,KDM1B,ALDH1L2,PRKCI,CFLAR,ARHGAP29,SUPT16H,BCL7A,HBS1L,PMPCA,FRK,ZC3HC1,ZNF732,CLEC4C,KIAA1967,DICER1,IGHMBP2,BTN3A2,MR1,EIF4B,SOCS5,ZNF23,KLHL5,PCDH1,POLR2B,SLC22A15,KCMF1,TES,TMEM38A,TMEM185A,USP33,RAP1B,GPR141,SLC30A4,MFF,CDCA7L,POLR2A,ERCC3,SLK,AARSD1,AAGAB,SHPRH,GABRA6…	109	RAB13,ALDOC,PLSCR4,RFX6,HHIP,MLANA,LZTR1,POLR2B,COL1A2,MCM7,PER1,CPLX4,GFAP,BNC1,AMPD1,CCNJ,PITX1,STK16,RNPEPL1,CTNNB1,MFF,TOR1A,HPRT1,ITFG2,CCDC105,HIST1H2AA,ATP5B,GBP5,CPB1,GJB3,NIPA2,LGALS3BP,COMMD4,STIL,ZBTB7A,KIF5A,SCCPDH,PCBP4,KRTAP12-4,BCL7A,KLK8,SYNCRIP,HEPACAM,KLHL5,CIZ1,PMPCA,PENK,SEMA6C,PRKAR1A,CAMK1,IDH2,WBP4,ITGB7,MFAP5,ZNF367,CAPRIN2,PIK3R5,KIF23,LCN2,ADAM29,UGP2,GSTO2,SLBP,YIPF4,BC…	94	MYEF2,CTNNB1,AHR,MSRB2,GSTO2,ZBTB7C,AKT1,DNAJB5,RHOA,YIPF1,PGS1,ZNF266,HDAC3,EIF4ENIF1,TRIM23,ZNF845,MMAA,IFT172,ZNF33B,CASC3,EZH1,STIL,RNF214,ERBB2,CSNK1E,CCDC105,SUPT6H,SF3B1,CYP4V2,FES,CHD4,SBNO1,EIF4B,ZNF76,CFHR4,ACADS,XPOT,E2F7,GBP5,NFE2L2,ARHGEF1,CFLAR,ZNF765,ITGB7,SLC30A4,TXNL1,RBM42,KRAS,ZNF563,BHMT,ZMYM5,BCLAF1,CDC16,ATAD1,LEO1,IDH2,ZMPSTE24,NUFIP1,MEF2B,ZNF326,ZNF625,PRICKLE1,RBM46,PCDH…	0.914	1	0.992	0.813	0.901	0.584	0.622	0.995
10000-11500	119	ZBTB7A,FAM173B,BCL7A,PTOV1,ATG16L1,CIZ1,BZW2,POGZ,IREB2,ZBTB7C,CSAD,DENND4C,HBEGF,ZNF471,TBR1,TJP2,OVOL2,POLR2B,TMEM185A,E2F7,ZNF335,GNA13,OBFC1,FUBP3,XPOT,KCNIP2,OSTN,SORD,USP33,POLM,TES,B3GALNT1,RING1,AHR,CHD1,THRA,HPSE,ABCA5,TRIP13,ZFR,BTN3A2,CFLAR,ZNF23,SPOPL,RBBP7,SEL1L,ZNF492,WASL,CASC3,HECTD1,LRP11,ZNF146,ZNF878,IGHMBP2,ILKAP,RAC1,MLANA,MANSC1,SDHA,SH2D1A,GBAS,SBNO1,APPL2,ZNF33B,LRRC47,CSG…	123	PCDH1,POLR2B,SLC22A15,KCMF1,TES,TMEM38A,TMEM185A,USP33,RAP1B,GPR141,SLC30A4,MFF,CDCA7L,POLR2A,ERCC3,SLK,AARSD1,AAGAB,SHPRH,GABRA6,FZD6,GLYAT,GSTO2,ZNF91,DENND4C,SLC25A17,ACBD3,GTPBP1,B3GALNT1,HPSE,ZNF836,SMC1A,SPOPL,ZNF146,SBNO1,TIGD4,CUL2,HMG20A,PRPF8,SH2D1A,ACSM2B,CHD4,CSAD,ZNF485,MAPK3,ARF4,RAC1,ARHGAP19,UGP2,ERBB3,ABL1,GNA13,ATAD1,ZNF33B,NUDT1,RAG2,SEL1L,CDC7,DHCR7,YIPF4,NSFL1C,KRAS,KRTAP5-7,…	94	PCBP4,KRTAP12-4,BCL7A,KLK8,SYNCRIP,HEPACAM,KLHL5,CIZ1,PMPCA,PENK,SEMA6C,PRKAR1A,CAMK1,IDH2,WBP4,ITGB7,MFAP5,ZNF367,CAPRIN2,PIK3R5,KIF23,LCN2,ADAM29,UGP2,GSTO2,SLBP,YIPF4,BCLAF1,RAP1B,ZNF136,IGSF1,CAPSL,OTOP2,TMEM106A,EPX,RBBP7,CYP4V2,FAM173B,GJC3,CCIN,PON1,LACTB,ZBTB24,TFAP2D,ZMYM5,KRTAP5-3,KRTAP4-5,AHR,FHL3,HARS2,SF3B1,SAMSN1,HDAC3,MYOT,HRSP12,KIF18A,SLC30A4,ZNF33B,SOCS5,GTF2E1,KCNC3,BATF3,GABRG…	101	EIF4B,ZNF76,CFHR4,ACADS,XPOT,E2F7,GBP5,NFE2L2,ARHGEF1,CFLAR,ZNF765,ITGB7,SLC30A4,TXNL1,RBM42,KRAS,ZNF563,BHMT,ZMYM5,BCLAF1,CDC16,ATAD1,LEO1,IDH2,ZMPSTE24,NUFIP1,MEF2B,ZNF326,ZNF625,PRICKLE1,RBM46,PCDH1,TMEM38A,ETNK2,GTF2E1,OTUD4,TARS,BTN3A2,VIM,PTPDC1,LSM11,SULT1C4,IGHMBP2,TBX18,TCEA2,PPT1,PAIP1,RECQL,SIRT4,INTS3,ZNF471,PSMD12,GFAP,ZNF117,CDC7,ZNF367,ZBTB24,TMEM185A,DYRK2,KIF23,ZNF823,HEPACAM,LRP…	1.016	1.039	0.969	0.875	0.508	0.395	0.726	0.963
10500-12000	113	CFLAR,ZNF23,SPOPL,RBBP7,SEL1L,ZNF492,WASL,CASC3,HECTD1,LRP11,ZNF146,ZNF878,IGHMBP2,ILKAP,RAC1,MLANA,MANSC1,SDHA,SH2D1A,GBAS,SBNO1,APPL2,ZNF33B,LRRC47,CSGALNACT2,ARHGAP29,EIF4ENIF1,GOT2,PPP6C,ZNF600,RNPEPL1,ZFP91,SMARCD1,HIST1H4G,FZD6,ZNF180,COL3A1,ZMYM5,GLYAT,PPT1,SRP72,ZNF117,TKT,GOLGB1,MFGE8,ITGB7,CSNK1E,CLEC4C,ZC3HC1,XPO1,PRICKLE1,DHX36,GTPBP1,CIRH1A,PSPH,RBM46,SF3B1,KRAS,SLK,ZNF442,ACADS,GTF2…	114	CSAD,ZNF485,MAPK3,ARF4,RAC1,ARHGAP19,UGP2,ERBB3,ABL1,GNA13,ATAD1,ZNF33B,NUDT1,RAG2,SEL1L,CDC7,DHCR7,YIPF4,NSFL1C,KRAS,KRTAP5-7,SUPT6H,YWHAE,CDCA4,ZNF430,ANGPTL5,ZNF559,ZNF471,NDUFA9,EIF4ENIF1,ANKRD30A,POGZ,RHOA,E2F7,POLDIP3,CSGALNACT2,MARVELD2,RGPD3,ZBTB37,CIZ1,EBPL,HDAC3,CDC16,PSMA3,RNF141,ZNF117,KIF20B,ZBTB41,ZMPSTE24,PPT1,PKD2,TFDP1,ZNF208,TARS,ZNF823,HBEGF,PTER,FAM173B,HPS3,TOP2B,NIPA2,GOT2,G…	82	FAM173B,GJC3,CCIN,PON1,LACTB,ZBTB24,TFAP2D,ZMYM5,KRTAP5-3,KRTAP4-5,AHR,FHL3,HARS2,SF3B1,SAMSN1,HDAC3,MYOT,HRSP12,KIF18A,SLC30A4,ZNF33B,SOCS5,GTF2E1,KCNC3,BATF3,GABRG1,TMTC3,PSMA3,RAG2,MRS2,ANKRD30A,ZIM3,ACCS,CHD1,EBPL,RBX1,INHBA,TRIP13,ANGPTL5,IQCB1,KCNV1,ZNF57,ZNF101,TMEM151B,AMDHD1,COPB1,CHL1,MAP2K7,NLE1,KPNA4,PPT1,CPSF6,ZNF697,CHIC2,SH2D1A,CLEC4C,C2CD2L,BCL6,PPIL1,CHRNB2,DSG4,PCBP1,PURB,PAIP2B…	104	GTF2E1,OTUD4,TARS,BTN3A2,VIM,PTPDC1,LSM11,SULT1C4,IGHMBP2,TBX18,TCEA2,PPT1,PAIP1,RECQL,SIRT4,INTS3,ZNF471,PSMD12,GFAP,ZNF117,CDC7,ZNF367,ZBTB24,TMEM185A,DYRK2,KIF23,ZNF823,HEPACAM,LRP11,UGP2,DHCR7,CLEC4C,RAP1B,EIF2S2,MANSC1,ZNF799,MFGE8,YIPF4,SDHA,RBM39,NUF2,ACCS,QTRTD1,RCC1,INHBA,HPS3,ZBTB7A,PSMC4,NCAPH2,TRA2B,SUPT16H,SIAH2,ILKAP,PANK3,ERBB3,LACTB,MR1,RAB7L1,SORD,OBFC1,SNRPD3,PDK4,TPST2,ZNF600,A…	0.992	0.945	0.867	0.844	0.622	0.814	0.97	0.986
11000-12500	105	GOLGB1,MFGE8,ITGB7,CSNK1E,CLEC4C,ZC3HC1,XPO1,PRICKLE1,DHX36,GTPBP1,CIRH1A,PSPH,RBM46,SF3B1,KRAS,SLK,ZNF442,ACADS,GTF2E1,IQCB1,KIF21A,MAPK8,TOP2B,KIF20B,PVRL4,ZNF367,DHTKD1,CHRNA5,C2CD2L,DYNC1LI2,PRPF40B,POLDIP3,AARSD1,RHOA,NICN1,DHX15,ATAD1,AQP2,SUPT16H,ZNF844,MARVELD2,TRA2B,PSMA7,ZNF765,PAIP1,PUM2,DYRK2,CTNNB1,TXNL1,EIF4B,GEN1,ZNF799,SULT1C4,IFITM1,B3GNT3,RCC1,ERBB3,PGAP2,RGPD3,TNFSF14,KDELC1,CD…	121	POGZ,RHOA,E2F7,POLDIP3,CSGALNACT2,MARVELD2,RGPD3,ZBTB37,CIZ1,EBPL,HDAC3,CDC16,PSMA3,RNF141,ZNF117,KIF20B,ZBTB41,ZMPSTE24,PPT1,PKD2,TFDP1,ZNF208,TARS,ZNF823,HBEGF,PTER,FAM173B,HPS3,TOP2B,NIPA2,GOT2,GTF2I,MLANA,ZNF799,PDK4,SETDB1,THRA,GORASP1,MAX,NUBP2,SMARCD1,OTUD4,KPNA4,CHCHD4,POLE2,SRP72,WIPI1,FBXO22,IQCB1,PPP6C,SDHA,TMTC3,MFGE8,NMD3,PRICKLE1,NDFIP1,ATG16L1,INHBA,ZIM3,ZNF283,FGG,PENK,CHIC2,ITGB7…	79	RBX1,INHBA,TRIP13,ANGPTL5,IQCB1,KCNV1,ZNF57,ZNF101,TMEM151B,AMDHD1,COPB1,CHL1,MAP2K7,NLE1,KPNA4,PPT1,CPSF6,ZNF697,CHIC2,SH2D1A,CLEC4C,C2CD2L,BCL6,PPIL1,CHRNB2,DSG4,PCBP1,PURB,PAIP2B,WBSCR16,DCN,ZNF326,OSTN,KRT84,HCN2,RBM39,ZNF799,OR5I1,DSPP,KCTD18,TUBA3C,ERAS,MANSC1,EIF5A,RBM42,MMP10,ZNF266,TBX18,KRTAP5-7,ZNF560,RTP1,SRP72,IKZF5,BHMT,ZNF844,ZNF430,LRRC47,SDHA,CHRD,OR7D2,HRASLS,KRTAP6-2,CDCA4,LMBR…	98	LRP11,UGP2,DHCR7,CLEC4C,RAP1B,EIF2S2,MANSC1,ZNF799,MFGE8,YIPF4,SDHA,RBM39,NUF2,ACCS,QTRTD1,RCC1,INHBA,HPS3,ZBTB7A,PSMC4,NCAPH2,TRA2B,SUPT16H,SIAH2,ILKAP,PANK3,ERBB3,LACTB,MR1,RAB7L1,SORD,OBFC1,SNRPD3,PDK4,TPST2,ZNF600,ANAPC1,ZNF57,PPIL1,PSMA3,SMC4,IDH1,ZNF492,MARVELD2,FAM173B,ADPRH,FBXO22,TLR9,BCL6,ZNF430,CAMK1,PER1,TBX22,TCHP,OSTN,STARD7,DUSP14,METTL14,COPB1,BLZF1,POLR2A,RNF141,NADK,ITFG2,MAPK8,…	0.906	1.039	0.742	0.852	0.917	0.395	1	0.982
11500-13000	111	DHX15,ATAD1,AQP2,SUPT16H,ZNF844,MARVELD2,TRA2B,PSMA7,ZNF765,PAIP1,PUM2,DYRK2,CTNNB1,TXNL1,EIF4B,GEN1,ZNF799,SULT1C4,IFITM1,B3GNT3,RCC1,ERBB3,PGAP2,RGPD3,TNFSF14,KDELC1,CD320,KPNA4,ZNF101,PIKFYVE,TRIM23,RIT1,RUVBL1,IDH2,RBM39,SH3GLB2,ZNF263,CAPRIN2,SIAH2,CHCHD4,EBPL,RAG2,TALDO1,OTUD4,PTPDC1,ZNF485,OPN1LW,PMPCA,PPIL1,BCLAF1,NDUFS5,CDC16,SLBP,YIPF4,BNC1,ZNF283,CCNJ,RAP1B,ARF4,MAX,COPB1,CHRNE,TRIM41,…	101	SDHA,TMTC3,MFGE8,NMD3,PRICKLE1,NDFIP1,ATG16L1,INHBA,ZIM3,ZNF283,FGG,PENK,CHIC2,ITGB7,SORD,PGAP2,RND3,LEO1,SMC4,OVOL2,BCL6,MANSC1,LGALS3BP,MLEC,ZNF326,ZNF367,ACADS,KLC2,RBBP7,LZTR1,DHX15,MAPK8,DUSP14,PPP2CB,RUVBL1,TMEM11,MMAA,PDE6H,PER1,SF3B1,COMMD4,DYNC1LI2,RCC1,EXOC1,PRKAR1A,TRIM41,G3BP2,MAP2K7,ZNF57,TCHP,EBP,ZNF491,KRT13,PLN,CCND3,NFE2L2,POLM,RNF214,KRTAP20-2,GDF11,GMPPA,WBP4,KCTD18,NENF,COPB1,…	88	BCL6,PPIL1,CHRNB2,DSG4,PCBP1,PURB,PAIP2B,WBSCR16,DCN,ZNF326,OSTN,KRT84,HCN2,RBM39,ZNF799,OR5I1,DSPP,KCTD18,TUBA3C,ERAS,MANSC1,EIF5A,RBM42,MMP10,ZNF266,TBX18,KRTAP5-7,ZNF560,RTP1,SRP72,IKZF5,BHMT,ZNF844,ZNF430,LRRC47,SDHA,CHRD,OR7D2,HRASLS,KRTAP6-2,CDCA4,LMBRD2,BTN3A2,GMPPA,HPS3,RAG1,PAX1,KCTD11,QTRTD1,SHISA3,ACTR6,SMC4,FGFR3,XPOT,LRP10,GDF11,HLA-DRA,ZMPSTE24,MRTO4,METTL3,NUF2,NNMT,MAEL,MARVELD2,N…	91	PSMA3,SMC4,IDH1,ZNF492,MARVELD2,FAM173B,ADPRH,FBXO22,TLR9,BCL6,ZNF430,CAMK1,PER1,TBX22,TCHP,OSTN,STARD7,DUSP14,METTL14,COPB1,BLZF1,POLR2A,RNF141,NADK,ITFG2,MAPK8,GINS3,AARSD1,SLBP,TALDO1,HAUS6,LETMD1,SH2D1A,ZNF333,RBX1,G3BP2,CHRNA5,SMARCD1,CCT2,ZNF442,ACTR6,TAF1L,PGAP2,CMAS,NDUFS2,RND3,PCBP4,CYB5RL,ZNF136,GSK3A,POLM,ZNF878,PTOV1,SH3GLB2,CHERP,WBSCR16,ZNF561,GLYAT,NICN1,PIK3R2,RCOR2,RIT1,CCNJ,EBPL…	0.961	0.898	0.727	0.758	0.757	0.931	1	1
12000-13500	107	SH3GLB2,ZNF263,CAPRIN2,SIAH2,CHCHD4,EBPL,RAG2,TALDO1,OTUD4,PTPDC1,ZNF485,OPN1LW,PMPCA,PPIL1,BCLAF1,NDUFS5,CDC16,SLBP,YIPF4,BNC1,ZNF283,CCNJ,RAP1B,ARF4,MAX,COPB1,CHRNE,TRIM41,LCN2,BCL6,FBXO22,POLR2A,ZBTB37,ZNF561,SF1,TOR1A,WBP4,ITFG2,TTC14,TUBA3C,ZNF836,CLIP3,DHCR7,PANK3,NCAPH2,CHD4,NUDT1,RND3,PITX1,B3GALT2,HNRNPUL2,KRT6B,MAP2K7,RCOR2,KRTAP20-2,TBX22,MRS2,ACTR6,HS3ST5,LACTB,PIK3R2,PSMD6,ZBTB41,PER…	96	PPP2CB,RUVBL1,TMEM11,MMAA,PDE6H,PER1,SF3B1,COMMD4,DYNC1LI2,RCC1,EXOC1,PRKAR1A,TRIM41,G3BP2,MAP2K7,ZNF57,TCHP,EBP,ZNF491,KRT13,PLN,CCND3,NFE2L2,POLM,RNF214,KRTAP20-2,GDF11,GMPPA,WBP4,KCTD18,NENF,COPB1,CHD1,HNRNPUL2,PPIL1,RECQL,OPN1LW,CAMK1,CPSF6,PIK3R2,ZNF844,PVRL4,SLBP,TSC22D2,KIF23,DHX36,HRSP12,ZNF878,RBX1,TDO2,GINS3,PLK2,TXNL1,ZNF492,TNFSF14,ZNF780A,B3GNT3,IDH2,LRRC47,KRTAP6-2,IKZF5,TRIM23,ZBTB…	98	TBX18,KRTAP5-7,ZNF560,RTP1,SRP72,IKZF5,BHMT,ZNF844,ZNF430,LRRC47,SDHA,CHRD,OR7D2,HRASLS,KRTAP6-2,CDCA4,LMBRD2,BTN3A2,GMPPA,HPS3,RAG1,PAX1,KCTD11,QTRTD1,SHISA3,ACTR6,SMC4,FGFR3,XPOT,LRP10,GDF11,HLA-DRA,ZMPSTE24,MRTO4,METTL3,NUF2,NNMT,MAEL,MARVELD2,NMD3,U2AF1,RCOR2,GNA13,FGG,SOX17,ZNF181,OOEP,HRAS,MGST1,RECQL,EIF2S2,MYH2,HTR1A,RUNDC3A,TRIM23,OR4L1,RBM46,ACSM2B,GPR78,PDK4,PAIP1,SF1,SIAH2,SULT1C4,ZNF…	83	SMARCD1,CCT2,ZNF442,ACTR6,TAF1L,PGAP2,CMAS,NDUFS2,RND3,PCBP4,CYB5RL,ZNF136,GSK3A,POLM,ZNF878,PTOV1,SH3GLB2,CHERP,WBSCR16,ZNF561,GLYAT,NICN1,PIK3R2,RCOR2,RIT1,CCNJ,EBPL,ZNF709,GMPPA,ZNF676,NNMT,ZNF470,PLK2,DEFB114,LRP10,ACSM2B,C2CD2L,STXBP2,GEN1,EIF1AX,ZNF302,MRS2,ZNF101,KCTD18,ITM2C,IKZF5,PRPF40B,EEF1B2,CDCA4,ZNF844,DNAJB13,B3GALT2,METTL3,CPSF6,B3GALNT1,NIPA2,ZBTB37,TRIM41,ZIM3,HARS2,MAP2K7,TIGD4…	0.922	0.875	0.75	0.727	0.883	0.963	1	1
12500-14000	98	TOR1A,WBP4,ITFG2,TTC14,TUBA3C,ZNF836,CLIP3,DHCR7,PANK3,NCAPH2,CHD4,NUDT1,RND3,PITX1,B3GALT2,HNRNPUL2,KRT6B,MAP2K7,RCOR2,KRTAP20-2,TBX22,MRS2,ACTR6,HS3ST5,LACTB,PIK3R2,PSMD6,ZBTB41,PER1,CBLL1,HDAC3,NR4A2,NUF2,ZBTB24,ZNF774,LCTL,PLN,PRKAR1A,ZNF559,DCAF11,HRSP12,LSM11,NIPA2,PDE6H,QTRTD1,ZNF326,CBLN4,NDUFA8,POLR2C,REXO2,WBSCR16,ZNF732,GORASP1,PCDH18,ZNF57,ATP5B,DUSP14,KCTD18,RECQL,SNRPD3,TCHP,EIF1AX,…	90	CPSF6,PIK3R2,ZNF844,PVRL4,SLBP,TSC22D2,KIF23,DHX36,HRSP12,ZNF878,RBX1,TDO2,GINS3,PLK2,TXNL1,ZNF492,TNFSF14,ZNF780A,B3GNT3,IDH2,LRRC47,KRTAP6-2,IKZF5,TRIM23,ZBTB24,GSK3A,LETMD1,QTRTD1,SNRPD3,BNC1,CLIP3,NDUFS5,PTPDC1,DEFB114,LCTL,MCM7,METTL14,NCAPH2,TUBA3C,ACTR6,ZNF432,AP1G2,PTOV1,EIF2S2,MRS2,PRPF40B,CASC3,NUF2,DYRK2,IDH1,TMEM106A,LACTB,PANK3,TALDO1,EZH1,SOCS2,SULT1C4,ZNF470,ZNF181,LRAT,GBP5,LSM11,…	97	ZMPSTE24,MRTO4,METTL3,NUF2,NNMT,MAEL,MARVELD2,NMD3,U2AF1,RCOR2,GNA13,FGG,SOX17,ZNF181,OOEP,HRAS,MGST1,RECQL,EIF2S2,MYH2,HTR1A,RUNDC3A,TRIM23,OR4L1,RBM46,ACSM2B,GPR78,PDK4,PAIP1,SF1,SIAH2,SULT1C4,ZNF709,CNGA2,SUPT16H,LEO1,P2RY4,SIRT4,EXOC1,MYD88,COL3A1,SORD,EML3,TNFSF14,CCT2,CNRIP1,MAX,BLZF1,LCTL,DHX36,KRAS,MLEC,CDC7,DUSP14,PTPDC1,LRRC18,RNF5,ZNF208,ZNF491,NDUFA8,ZNF561,KRTAP5-5,TARS,MMP1,ZNF559,P…	91	PIK3R2,RCOR2,RIT1,CCNJ,EBPL,ZNF709,GMPPA,ZNF676,NNMT,ZNF470,PLK2,DEFB114,LRP10,ACSM2B,C2CD2L,STXBP2,GEN1,EIF1AX,ZNF302,MRS2,ZNF101,KCTD18,ITM2C,IKZF5,PRPF40B,EEF1B2,CDCA4,ZNF844,DNAJB13,B3GALT2,METTL3,CPSF6,B3GALNT1,NIPA2,ZBTB37,TRIM41,ZIM3,HARS2,MAP2K7,TIGD4,AP1G2,ODF4,MRPL47,GORASP1,NR4A2,TRIP13,NPY1R,SYNCRIP,PCDH18,SRP72,ATP5B,TMEM11,KLC2,MLEC,LPAR4,NDUFA8,PHOX2A,ARF4,PMPCA,PCDHB14,NENF,MFF,TM…	0.852	0.781	0.805	0.734	0.982	0.999	0.997	1
13000-14500	87	LSM11,NIPA2,PDE6H,QTRTD1,ZNF326,CBLN4,NDUFA8,POLR2C,REXO2,WBSCR16,ZNF732,GORASP1,PCDH18,ZNF57,ATP5B,DUSP14,KCTD18,RECQL,SNRPD3,TCHP,EIF1AX,PSMD12,TSC22D2,CAMK1,DNAJB5,FGB,LZTR1,STARD7,NSFL1C,UGP2,CHMP2A,GINS3,BUB3,PDK4,FAM8A1,MRPL18,TARS,ACADVL,EML3,NMD3,PURB,TIGD4,ZMPSTE24,FUT3,G3BP2,KIF23,KLHL17,NOP56,TRIM48,CPSF6,CCT2,EIF2S2,LGALS3BP,MCM7,PAQR4,PSMA3,PSMC4,CDC7,COMMD4,E2F1,GFER,HAUS6,INHBA,ZNF…	93	CLIP3,NDUFS5,PTPDC1,DEFB114,LCTL,MCM7,METTL14,NCAPH2,TUBA3C,ACTR6,ZNF432,AP1G2,PTOV1,EIF2S2,MRS2,PRPF40B,CASC3,NUF2,DYRK2,IDH1,TMEM106A,LACTB,PANK3,TALDO1,EZH1,SOCS2,SULT1C4,ZNF470,ZNF181,LRAT,GBP5,LSM11,NNMT,LPAR4,MRPL18,SYNCRIP,ZNF101,STARD7,CMAS,EML3,METTL3,PAQR4,RBM15B,TM2D3,ZFP91,RBM39,CALM1,CHRNE,EIF5A,PPT2,SF1,SIAH2,ABHD13,KRT6B,ACADVL,BLZF1,CCT2,CKMT1A,E2F1,FUT3,NDUFS2,NLE1,NR4A2,PSMC4,RI…	99	SULT1C4,ZNF709,CNGA2,SUPT16H,LEO1,P2RY4,SIRT4,EXOC1,MYD88,COL3A1,SORD,EML3,TNFSF14,CCT2,CNRIP1,MAX,BLZF1,LCTL,DHX36,KRAS,MLEC,CDC7,DUSP14,PTPDC1,LRRC18,RNF5,ZNF208,ZNF491,NDUFA8,ZNF561,KRTAP5-5,TARS,MMP1,ZNF559,PRSS35,MYC,POSTN,TBX22,BMP3,TMEM151A,CHRNA3,TMEM100,OR52W1,MAPK8,MYEF2,ZNF91,GAL,FOXE3,NENF,NPY1R,DNAJB5,TAF1L,PCK1,ZNF485,MSRB2,ANAPC1,CRYBB2,KLF4,TM2D3,ARF4,SNRPD3,SPO11,RLBP1,METTL14,GE…	91	B3GALNT1,NIPA2,ZBTB37,TRIM41,ZIM3,HARS2,MAP2K7,TIGD4,AP1G2,ODF4,MRPL47,GORASP1,NR4A2,TRIP13,NPY1R,SYNCRIP,PCDH18,SRP72,ATP5B,TMEM11,KLC2,MLEC,LPAR4,NDUFA8,PHOX2A,ARF4,PMPCA,PCDHB14,NENF,MFF,TM4SF1,EBP,ABHD13,ARRDC3,NLE1,ZNF491,NOP56,RTP1,ALDOC,CIZ1,LZTR1,CHCHD4,CBLN4,MAPK3,NUBP2,PURB,KRTAP3-3,TOR1A,LGALS3BP,OPN1LW,LCTL,NUDT15,LRRC47,OR7D2,ACOT6,HS3ST5,CALM1,KRT15,TTC14,ZNF181,CD320,BUB3,MYC,NBPF1…	0.766	0.789	0.789	0.773	0.999	0.998	0.998	0.999
b. PrEC
Gene ranks by BGRD from wide to narrow	Gene number and name				Fold enrichment		Enrichment P value
	GSM1383866 number	GSM1383866 name	GSM947525 number	GSM947525 name	GSM1383866	GSM947525	GSM1383866	GSM947525
0-1500	221	CDH4,KALRN,PRIM2,CSMD1,ALK,CACNA1C,RNF220,SDK1,BCL2,PLXNA4,MAGI2,ATP8A2,RIMS1,KCNQ2,ERC2,ADAMTS2,ASTN1,LRP1B,DLG2,CACNB4,LIN28B,NFASC,DCC,KCND3,CACNA1H,DNAH8,GRID1,CTNND2,ZNF423,STK32B,SLC9A9,CACNA1D,SPOCK1,NRXN3,EFCAB6,CSMD3,PTPRS,GRID2,NRG3,GNA14,SNTG1,BCAS3,WBSCR17,GPC6,PPM1E,NCAM2,KIF1A,TBX15,HPSE2,SH3GL3,CNTN5,CNTNAP5,PTPRM,BHLHE23,DPP6,EBF2,DCLK1,XKR6,CADPS,CLIC5,DPYD,MDGA2,IGF2BP1,DGKI,TNI…	233	ALK,KALRN,CDH4,GRID1,PLXNA4,ERC2,CACNA1C,ATP8A2,CACNA1D,TNR,MAGI2,KCND3,DLG2,CADPS,SDK1,CACNA1E,NRXN3,SPOCK1,NFASC,XKR6,ASTN1,ELMO1,EPHB1,CLIC5,DGKI,CSMD1,LRP2,CA10,GPC6,STK32B,SLC9A9,EBF2,DCLK1,RNF220,DNAH8,RELN,RAB3C,GNA14,EFCAB6,TLL2,CTNND2,SEZ6L,GRIK3,CACNB4,GRIN2A,NRG3,HPSE2,BCL2,TBX15,SCN5A,DYNC1I1,PRIM2,LINGO2,KCNQ3,MYLK,CLYBL,CORO2B,EYA4,GRIK1,RIMS1,GRID2,NELL1,BCAS3,EPHA6,BNC2,GRIA1,ADAM…	1.875	1.961	2.58e-22	2.89e-26
500-2000	194	JAKMIP1,CA10,HECW2,COL5A1,CDH12,RGS22,RYR2,RIMS2,ATRNL1,TNR,EPHA5,RAB3C,ENOX1,PAX3,PCDH9,SMOC2,MYLK,MYO3A,POU4F2,PTPRG,HS3ST4,GNG4,SHISA9,RGS7,TBX18,FEV,BAI1,SORCS1,MGAT4C,ELMO1,STXBP5L,NOL4,CORO2B,EYA2,PPM1H,CACNB2,GNG2,SLC4A5,PDE7B,SHANK1,KIF25,RELN,PREX2,BAI3,ITSN1,HLF,SNAP25,ONECUT2,GRK4,ANK2,GRIN2A,SGSM1,RHBDL3,PDGFRA,TLL2,OTUD7A,CDH2,COL9A1,ZFHX4,EPHA6,ATP9A,SCNN1B,DTX1,TRIM67,SYPL2,VIT,RAL…	209	ATRNL1,HECW2,PAX3,DPYS,TNIK,SLC4A4,GRM1,ZNF423,CASR,OTUD7A,VIT,TNN,PTPRS,BAI1,SH3GL3,ANK2,PDE10A,KCNQ2,SCN10A,PAK7,SNAP25,PTPRM,PREX2,PPP1R9A,CPXM2,DTX1,GRM5,GNG4,TMTC1,ZNF521,NALCN,ONECUT1,HS3ST4,SLC4A5,COL5A1,TRIM67,XYLT1,ADAMTS16,COL14A1,WBSCR17,ZFHX4,CSMD3,CACNB2,ERBB4,SFMBT2,CNTN5,KCTD16,RHBDL3,GNG2,SHISA9,CNTNAP5,ESR1,FEV,PCDH9,JAKMIP1,GABRR2,ONECUT2,NELL2,FBLN2,RASGRF2,CDH8,IGF2BP1,NRAP,CO…	1.656	1.789	1.21e-13	1.15e-18
1000-2500	162	ELOVL2,CLYBL,GNAS,ESR1,TBR1,GRM5,SNAP91,GRIK3,SPOCK3,ADRA1B,CLDN10,NAV3,KCTD16,ADAMTS9,ABCB1,HPCAL4,ROBO2,VAV1,PDE10A,AGAP2,SRL,STXBP6,OTOP2,FAM19A1,LPHN3,EYA4,MDGA1,EPHB1,PRRX1,PDE3B,NELL2,CDH18,ZNF91,ZEB1,DOK6,WIPF1,CAPN5,EPHA3,MUC20,RXFP1,PNOC,RIMS3,INPP4B,GFRA1,LRBA,POU4F3,PPP1R9A,PDYN,DYNC1I1,TRPC4,KCNQ3,ZNF180,HCRTR2,KLHL14,ATP1A4,CACNA1E,HS3ST6,ZNF521,PCCA,RNF144A,ZNF146,BATF3,FAM172A,OXR1…	175	BTBD11,RGS22,SCNN1B,RGS7,NOL4,PDGFRA,ADAMTS2,LGI1,PDYN,TOX,POU4F3,EYA1,SHANK1,CASZ1,GFRA1,PPM1E,HTRA3,ABCB1,MYH6,CAPN5,GRK4,CERKL,PDE3B,BHLHE23,ZNF385B,FAM19A1,SLAMF1,MDGA2,SDC2,MDGA1,RALYL,DPYD,KCNMB2,GNAS,BAI3,ANO4,CDH2,LDB2,LPHN3,FLT3,KLHL14,KCNC3,RSPO2,HLF,ROBO2,KCNA10,NTNG1,KLK2,EFCAB4B,SNAP91,GUCY1A2,ZIC1,EYA2,TFAP2D,HPCAL4,HMCN1,TMPRSS4,PRDM13,SOX17,MYH7,ITSN1,SELP,MYO3A,GLP2R,RIMS3,GPM6A,…	1.414	1.523	1.61e-06	2.12e-09
1500-3000	144	NALCN,SIX6,TMPRSS4,KCNC3,GPM6A,CHSY3,MYO1D,EFCAB4B,KIF13B,FGF19,RASSF2,CERKL,PLCL1,HTRA3,PDE4C,DNAH7,PAK7,TMTC1,CDH8,SOX5,OLFM2,COL22A1,MECOM,FMNL3,SOX17,DKK2,ZNF385B,JAM2,HCN2,CNTN6,LDB2,FGFR1,ZNF283,CHL1,ITIH5,ACSBG2,ZIC1,BTBD11,KLHL24,ADAMTS16,SDC2,TOX,NTN4,CHRNA4,DOK5,CPLX4,CHST11,PPFIA2,ZNF263,COL14A1,PDE1B,SOX6,RASGRF2,GRIA1,CATSPERB,KCNQ5,TPK1,GRM1,NOTCH3,TMPRSS11F,GABRA5,MYF6,SCUBE3,ZNF66…	154	DKK2,CD84,FBN1,ITIH5,KIF5A,MARCO,FGFR1,RASSF2,ELOVL2,KLK15,ADRA1B,ACSBG2,SRL,DNM3,SCUBE3,PAX1,KIT,PITX1,KCNQ5,BEND5,JAKMIP2,SYPL2,SHANK3,EPHA3,PGM5,CEACAM5,BATF3,SPOCK3,CBLN1,OLFM2,JAZF1,CACNA1H,SGPP2,GFI1B,CHSY3,EPHA4,TPK1,GRXCR1,SIX1,GPR78,TBR1,CHL1,MECOM,ATP12A,PPFIA2,CHRD,JAM2,STAC,WNT11,PHOX2A,ARL15,POU4F2,OTOP2,EPHA5,OXR1,ATP1A2,SOX6,GATA2,AGAP2,LPA,RIMS2,PDE4C,CPLX4,RBPJL,ATP1A4,MAP1A,SOX5…	1.25	1.25	0.00271	0.00271
2000-3500	152	SOX6,RASGRF2,GRIA1,CATSPERB,KCNQ5,TPK1,GRM1,NOTCH3,TMPRSS11F,GABRA5,MYF6,SCUBE3,ZNF665,UNC13B,SSBP2,KCNMB2,ZNF432,KIT,SEMA6C,TEK,GUCY1A2,ZNF560,TLL1,ARL15,CBLN1,SHISA3,ZNF678,XYLT1,TXNRD1,EGFR,HLCS,ANO1,STAG1,AMPH,GATA2,BAZ2B,EPHA7,ARVCF,TRIO,ABCB5,BHMT,ASB2,TNFSF14,LGI1,PHOX2A,CDH10,BICD1,GABRB1,CLCN1,CPXM2,PDGFD,EPHA4,UBE2QL1,GLRA3,ZNF160,SGCG,ZNF845,NFATC3,ZNF430,FGFR3,RAB3GAP1,FGFR2,TMEM151A,…	148	AGAP2,LPA,RIMS2,PDE4C,CPLX4,RBPJL,ATP1A4,MAP1A,SOX5,DNAH7,MUC20,CHST11,DOK5,PAIP2B,CPA6,FMNL3,CDH11,ST6GAL2,IGFBP1,CAPSL,TRPC4,INPP4B,LCP1,ITK,WIPF1,VAV1,GABRA5,MGAT5,TLL1,TMEM117,GRIA2,PDGFD,PCCA,ATP4A,TMEM151B,SLC26A3,CACHD1,MEF2C,RRAD,AQP2,TCF4,CDH18,EPHA7,NDST3,SATB2,MYL10,CNTN6,SEMA6C,KCNN2,CD5L,UGT3A1,ZAP70,TRIO,SLC8A1,HS3ST6,NFIA,LIN28B,SOX3,MAPK8IP2,BMP3,SGCG,CHRNA4,PPP2R5C,LHCGR,MAP2K6,H…	1.281	1.234	0.000837	0.00468
2500-4000	174	CDH10,BICD1,GABRB1,CLCN1,CPXM2,PDGFD,EPHA4,UBE2QL1,GLRA3,ZNF160,SGCG,ZNF845,NFATC3,ZNF430,FGFR3,RAB3GAP1,FGFR2,TMEM151A,WNT11,NRAP,ZAP70,HGF,TMTC2,LPAR1,ACTA1,RASGRP3,PEX5L,SHANK3,KLK8,CACHD1,TMEM117,DCHS1,UVRAG,PPP2R5C,ZNF57,SLC5A8,RPS6KA5,ETV6,DPYS,ASAP1,SCN5A,SCN3A,RBPJL,EYA1,AHCYL2,GRIA2,CHD9,WIPI1,MAPK8IP2,BAIAP2L1,ADAMTS19,COL11A1,HTR1E,XPR1,HHIP,NTNG1,SUSD1,CSNK1G1,TKT,SGPP2,TNNI3K,ERO1LB,…	163	EPHA7,NDST3,SATB2,MYL10,CNTN6,SEMA6C,KCNN2,CD5L,UGT3A1,ZAP70,TRIO,SLC8A1,HS3ST6,NFIA,LIN28B,SOX3,MAPK8IP2,BMP3,SGCG,CHRNA4,PPP2R5C,LHCGR,MAP2K6,HMP19,ATP9B,ZEB1,NCAM2,EPX,COL1A2,AVPR1B,GLRA1,KIF25,MYO1D,CHRM2,PCDH19,ZPBP,TMTC2,CPLX3,ARVCF,KCNS2,ZNF488,CACNG3,PI3,TMEM151A,HEPACAM,HS3ST2,FBN2,DIRAS2,SLC5A8,SCN3A,ATP9A,TRPV4,PLXNA2,UNC13B,EFNA5,GLT8D2,FAM172A,PIK3R5,NAV3,PXDN,RUNX1T1,MYCN,ASAP1,ANO1…	1.422	1.32	1.05e-06	0.000164
3000-4500	176	MAPK8IP2,BAIAP2L1,ADAMTS19,COL11A1,HTR1E,XPR1,HHIP,NTNG1,SUSD1,CSNK1G1,TKT,SGPP2,TNNI3K,ERO1LB,CPLX3,ZNF101,MEF2C,ABCC9,JAKMIP2,PIWIL1,ANO4,ZNF528,ZNF470,PLXNA2,PCDH1,ST6GAL2,CPA6,CDH9,ZNF23,ZNF610,SPAM1,GLP2R,ZNF32,LCP1,HTR3B,CBLN4,KCNA3,GTF2I,SIPA1L1,TCF4,SLC8A1,PXDN,PRKAG3,ATP4A,MYL10,CNRIP1,11-Mar,NETO1,CDKL3,SOX3,NDST3,PPARD,GALNT7,CRYBB1,SPATA17,KCNJ5,NFIA,TECTB,ASH1L,GFER,ATP8A1,ATP1A2,HOO…	152	EFNA5,GLT8D2,FAM172A,PIK3R5,NAV3,PXDN,RUNX1T1,MYCN,ASAP1,ANO1,PON1,UVRAG,CHRDL1,EGFR,RLBP1,SPO11,HLCS,TRPC6,SLC5A9,PROX1,LRBA,AMPD1,ATP6V0A4,GABRP,DARC,DAO,SIPA1L1,GAL,OLFM3,CRYBB1,HHLA2,NRP2,ZNF678,ANXA6,INPP4A,OR52W1,KIF13B,SPACA3,CLCN1,COL6A2,RUNDC3A,AFF2,HCN2,GNG13,HCRTR2,TECTB,WDR7,ADAMTS19,NETO1,TRPS1,CASQ2,ACTA1,HTR1E,ABCC9,CD226,BHMT,ADRBK2,GLRA3,PTPN3,MAEL,CALD1,ANKDD1A,SMARCA2,SPTA1,SPA…	1.438	1.32	4.34e-07	0.000164
3500-5000	164	GFER,ATP8A1,ATP1A2,HOOK3,14-Sep,EFNA5,MYCN,DSPP,SAMD1,SLC26A3,ZNF471,ZPBP,ATP6V0A4,MYO9A,MYO1E,PCDH19,RAB3IP,CDC42BPA,EPX,PAIP2B,SAMSN1,ZNF561,PVRL4,TFDP1,KCNMB4,BIRC6,TRPV4,ZNF136,HHLA2,CHRM2,JAZF1,OLFM3,AVL9,MAP2K6,SPATS2,CDH7,USP25,FOXE3,ANKDD1A,MAP3K5,SLC22A15,TMEM185A,CACNG3,FBXW11,RUNX1T1,SMARCA2,UPF2,GAPVD1,TMEM151B,CRIM1,STAC,ZNF844,RAP1B,IGFBP1,MKL1,HTR1B,DAO,LRP6,MGAT5,RRAD,RFX6,PGM5,MB…	146	HTR1E,ABCC9,CD226,BHMT,ADRBK2,GLRA3,PTPN3,MAEL,CALD1,ANKDD1A,SMARCA2,SPTA1,SPAM1,ABCB5,AQP5,RFX2,PTN,RPS6KA5,KCNA3,OPRM1,RXFP1,MYO1E,SHISA3,CLDN10,KCNV1,CBLN4,FOXE3,PSTPIP1,ETV6,OSBPL1A,TBX18,FAT4,CRYBB2,CEACAM3,CNRIP1,ADPRH,COL4A1,CPB1,HTR3B,SLC13A1,PRKAG3,RSRC1,PCBP4,GRIA3,UGT8,NNMT,SSBP2,SYT3,CXXC5,TCF7,CRIM1,MYO9A,CATSPERB,ZNF560,FGFR2,DSPP,CHRNA3,PNOC,ASB2,DAAM1,PTPRF,TRPC5,KIF16B,RASGRP3,BI…	1.336	1.18	8.13e-05	0.0252
4000-5500	144	GFAP,TAF4,CASQ2,WDR7,SCN10A,SATB2,ADRBK2,SHB,TRPS1,PRPH2,FBN1,AR,SYT3,PAX1,PIK3R3,ATP9B,AVPR1B,RUNDC3A,SH3BGRL2,DMXL2,ZNF583,FGD6,MME,ZNF709,ZNF563,MT1G,ZNF485,DOCK7,TNKS,PTPRU,MSH3,HECTD1,FOXK1,RSPO2,BMP5,AQP2,KIF5A,MAP1A,CUL3,RLBP1,TNN,FNBP1L,CLTCL1,HMBOX1,PCNX,UBL3,ALDH1L2,RRAS2,ZNF765,SEMA3A,SMAP1,MAP3K13,CEACAM5,CAST,INPP4A,GLT8D2,AMPD1,HTR1A,ASCC3,KIF1B,SETDB1,FOXO1,HMP19,CALD1,ZNF836,GABRA…	123	PNOC,ASB2,DAAM1,PTPRF,TRPC5,KIF16B,RASGRP3,BICD1,KCNMB4,HTR1B,CC2D2A,ETV1,NTN4,SMAP1,ZNF263,SPATA17,RTP1,MYH10,MSH3,TDRD7,CLPS,ZNF266,NOTCH3,MAP3K5,AR,ENAH,AHCYL2,SAMSN1,GLRA2,RHOBTB1,PRSS35,POLR3B,SORD,DCT,ASCC3,CDH9,LRCH1,COL21A1,MT1G,MAP4K4,TAF4,GABRA3,KIF1B,GABRA4,FGFR3,SLC25A13,PPARD,CLTCL1,FAM171B,SHB,PCNX,MTOR,KIRREL,RFX6,HTR1A,FAM120B,TNKS,MBOAT2,XPR1,STAG1,HLA-DRA,ZNF136,LPAR1,CDH7,STXBP…	1.195	1.063	0.0161	0.29
4500-6000	136	SMAP1,MAP3K13,CEACAM5,CAST,INPP4A,GLT8D2,AMPD1,HTR1A,ASCC3,KIF1B,SETDB1,FOXO1,HMP19,CALD1,ZNF836,GABRA2,NRF1,CFHR4,AQP5,PTPRF,NRP2,ANXA6,KPNA4,DIAPH1,NFE2L2,CNOT1,ATXN2,TNFRSF19,KAT2B,TMEM38A,RFX2,COL5A2,OOEP,FLRT2,CHRNE,CAPSL,DAAM1,FAT4,GPATCH2,FBN2,PHF17,PLCH2,GLRA1,RHOA,USP32,LY96,KCNN2,CXXC5,HEPACAM,STAT3,ZFR,MARK3,MYH10,ENAH,EML5,OR2K2,CIZ1,ADAM29,GOLGB1,PIK3CB,CC2D2A,ABI1,BRAF,LMLN,SEC63,PA…	131	GABRA4,FGFR3,SLC25A13,PPARD,CLTCL1,FAM171B,SHB,PCNX,MTOR,KIRREL,RFX6,HTR1A,FAM120B,TNKS,MBOAT2,XPR1,STAG1,HLA-DRA,ZNF136,LPAR1,CDH7,STXBP1,RIC8B,GABRA2,PIWIL1,IGF2R,CHST10,CDH10,ITGB7,PTPRU,EML5,CASP14,ODF4,CDC42BPA,GALNT7,BAZ2B,FBXW8,DIAPH2,TUSC3,FOXO1,ZNF823,COL11A1,NR4A2,SUSD1,SEMA3C,FLRT2,CHD9,KLHL24,CAPN2,CYB5RL,IRF2,LANCL2,TMPRSS11F,EZH2,DCX,KAT2B,ITM2C,ZNF559,FGD6,MAPK1,PLG,SRC,JPH1,MYF6,C…	1.148	1.141	0.0564	0.0677
5000-6500	145	CXXC5,HEPACAM,STAT3,ZFR,MARK3,MYH10,ENAH,EML5,OR2K2,CIZ1,ADAM29,GOLGB1,PIK3CB,CC2D2A,ABI1,BRAF,LMLN,SEC63,PAPSS1,USP12,SLAMF1,VNN1,PSTPIP1,PTN,KDM1B,PTPN3,AMDHD1,SPTA1,PIK3R5,MAP4K4,HS3ST2,TGFBI,MAPK1,PPP1R12B,SEMA3C,CDC73,ODF4,PTPN11,PRKAA2,KIF16B,STXBP5,DIRC2,DIRAS2,PLSCR4,MARCO,ZNF333,UGT8,NOS1,CTNNAL1,GRXCR1,ZNF732,IRF2,PLG,MAP2K1,FBXW8,ANGPTL5,SLC25A13,LYPLA1,HIST1H2AA,COL4A1,DCN,ARHGAP12,UB…	130	CHD9,KLHL24,CAPN2,CYB5RL,IRF2,LANCL2,TMPRSS11F,EZH2,DCX,KAT2B,ITM2C,ZNF559,FGD6,MAPK1,PLG,SRC,JPH1,MYF6,CLEC4M,RAB3GAP1,ASH1L,MIPEP,AGTPBP1,CCIN,SFRP4,DMXL2,FOXK1,SKAP2,GPATCH2,MME,UBR5,FBXW11,OSBPL6,CTNNAL1,LPHN2,CPS1,MKL1,ZNF333,BIRC6,LAT2,FAM180A,HLA-DQA2,SH3BGRL2,SPPL3,ZNF283,AMDHD1,PTPN11,BICD2,SPATS2,ZNF610,HECTD1,USP25,SOCS5,GLYAT,TMCC3,PRPH2,IL5RA,DOCK7,TGFA,PLSCR4,VDR,PHIP,BMP5,STX3,VANG…	1.219	1.109	0.00785	0.132
5500-7000	137	NOS1,CTNNAL1,GRXCR1,ZNF732,IRF2,PLG,MAP2K1,FBXW8,ANGPTL5,SLC25A13,LYPLA1,HIST1H2AA,COL4A1,DCN,ARHGAP12,UBR5,LPA,RBM46,TUSC3,PROX1,GABRG2,DSG4,PKD2,MYH6,ZNF33B,ITK,BMP3,CNOT4,EZH2,ZNF823,NEDD9,ZFP14,PCMTD1,LPHN2,ZNF442,EML3,GLRA2,GABRG1,COL1A2,SELP,CD84,EIF4ENIF1,PON1,ZNF488,CCIN,DYRK1A,PROS1,IFITM1,UGT3A1,ETV1,ZFP2,PGS1,FAM171B,ZNF625,SOS1,SLC13A1,IL5RA,ZNRF2,SKAP2,PSPH,DHCR7,TJP2,MAEL,SPO11,SOCS…	141	LPHN2,CPS1,MKL1,ZNF333,BIRC6,LAT2,FAM180A,HLA-DQA2,SH3BGRL2,SPPL3,ZNF283,AMDHD1,PTPN11,BICD2,SPATS2,ZNF610,HECTD1,USP25,SOCS5,GLYAT,TMCC3,PRPH2,IL5RA,DOCK7,TGFA,PLSCR4,VDR,PHIP,BMP5,STX3,VANGL2,KIF21A,CUL1,THRA,ZNF180,PAPSS1,CAST,KIAA1109,LCE2D,B4GALT6,MORC4,CSNK1G1,MAP3K13,SLC12A2,BRAF,ZNF721,DNAJB13,DYRK1A,HMBOX1,TGFBI,ADAM29,CCDC105,STXBP5,ALDH1L2,CNOT1,COL5A2,CAPN3,LRP6,GABRG2,GABRG1,MIB1,SMO…	1.18	1.195	0.0252	0.0161
6000-7500	134	PON1,ZNF488,CCIN,DYRK1A,PROS1,IFITM1,UGT3A1,ETV1,ZFP2,PGS1,FAM171B,ZNF625,SOS1,SLC13A1,IL5RA,ZNRF2,SKAP2,PSPH,DHCR7,TJP2,MAEL,SPO11,SOCS5,ADAM9,YWHAE,ZMYM5,DMC1,XPO1,LANCL2,KIF21A,TRPM7,GABRA4,TDRD7,TGFA,ZNF697,HK2,ACBD3,STX3,ZNF266,GPR107,MIPEP,ZNF568,CUL2,LNX2,MYOZ2,LRCH1,MTOR,GGA2,KIAA1109,KCMF1,FRK,MIB1,HNMT,BRD1,MMP10,GLRB,APLP2,TRPC6,KPNA1,FAM179B,FN1,FAM180A,HRASLS,SOCS2,CFLAR,PRKCI,PRSS35…	137	CCDC105,STXBP5,ALDH1L2,CNOT1,COL5A2,CAPN3,LRP6,GABRG2,GABRG1,MIB1,SMO,POLE,HHIP,CD163,NFATC3,RAB3IP,CUL3,TJP2,BCL2L11,AVL9,PHF17,LCTL,INTS3,MARK3,PTPRA,DCN,TFDP1,SEMA3A,SLC1A3,IGJ,MAP2K1,MYH2,CFLAR,ZFP2,PIK3R3,NDUFA9,RRAS2,TMEM38A,ERO1LB,CHRNB2,TINAG,PRKAA2,ZFP14,GAPVD1,HTR2C,LAMB1,DIAPH1,IFT172,ABL1,COL12A1,MTMR12,ZNF583,ARHGAP12,BAIAP2L1,TNFRSF19,UBL3,HNMT,LNX2,WIPI1,TRIP13,IL17B,BRSK1,KLK6,NRF…	1.125	1.117	0.0957	0.113
6500-8000	112	APLP2,TRPC6,KPNA1,FAM179B,FN1,FAM180A,HRASLS,SOCS2,CFLAR,PRKCI,PRSS35,VDR,FAM120B,MANSC1,IGF2R,CPS1,RHOBTB1,BICD2,CDH11,ITGB7,LAMB1,TNRC6A,UGP2,GABRP,LEMD3,NARS2,STXBP1,LRCH2,ZDHHC17,DIAPH2,GNA15,PTPRA,ZNF799,ATAD1,AAGAB,CEACAM3,TMCC3,CARM1,CD163,GLYAT,PHIP,AFF2,RNF214,TNFRSF10C,SRC,BTAF1,B4GALT6,OPRM1,ALDH8A1,MORC4,RAF1,CAPN2,MYH7,OSBPL6,POLE,RCN3,ARF4,SLC30A9,CHRNA3,DCT,CHD1,CHD4,CAPN3,CEP135,A…	124	LAMB1,DIAPH1,IFT172,ABL1,COL12A1,MTMR12,ZNF583,ARHGAP12,BAIAP2L1,TNFRSF19,UBL3,HNMT,LNX2,WIPI1,TRIP13,IL17B,BRSK1,KLK6,NRF1,YIPF1,DRP2,ABI1,PKD2,BRD1,EIF4B,ZNF568,PLCG1,SOS1,CUL2,PCMTD1,SEC63,LMLN,KDM1B,SLC22A15,TXNRD1,NSMCE1,MEF2B,GPR107,FN1,RCN3,TRPV5,PGS1,ZNF160,GLRB,MRPS27,USP12,NARS2,USP33,MMAA,ETNK2,PPP2R1A,HBS1L,E2F7,PROS1,FRK,RAF1,TNRC6A,ZNF57,UPF2,SPOP,CEP135,GGA2,GTF2I,ADAM9,AAGAB,FRMD7…	0.969	1.156	0.726	0.0466
7000-8500	113	GLYAT,PHIP,AFF2,RNF214,TNFRSF10C,SRC,BTAF1,B4GALT6,OPRM1,ALDH8A1,MORC4,RAF1,CAPN2,MYH7,OSBPL6,POLE,RCN3,ARF4,SLC30A9,CHRNA3,DCT,CHD1,CHD4,CAPN3,CEP135,ARHGAP29,DENND4C,ADPRH,OBFC1,RNF141,DHTKD1,CSGALNACT2,BEND5,FBXO31,NAPSA,MRPS27,LHCGR,RNF2,SPOP,PUM2,NADK,BCL2L11,ZNF600,TCEA2,ZNF492,SLC1A3,LRP12,LIN9,THRA,ZBTB7C,ABL1,PIKFYVE,CDCA7L,SUPT6H,LCTL,ZNF559,HTR2C,ZNF878,SPOPL,IP6K1,OTUD4,XPOT,IQCB1,HIS…	130	USP12,NARS2,USP33,MMAA,ETNK2,PPP2R1A,HBS1L,E2F7,PROS1,FRK,RAF1,TNRC6A,ZNF57,UPF2,SPOP,CEP135,GGA2,GTF2I,ADAM9,AAGAB,FRMD7,RPIA,ALDH8A1,CDC73,GOLGB1,STAT3,IGHMBP2,PPP1R12B,VNN1,FBXO31,DENND4C,BCL7A,HOOK3,PHF20L1,WBP4,OVOL2,KCNJ5,BDKRB1,SPACA1,ATG16L1,APPL2,CFHR4,MLANA,IL21,ATP8B2,SCCPDH,COL7A1,PRPF8,GBAS,RBM46,ZFR,USP32,FUBP3,IP6K1,ZNF23,APLP2,ZNF709,ATXN2,RAG1,FNBP1L,ZNF81,IQCB1,GNA15,CIZ1,CDC16,…	0.938	1.078	0.839	0.229
7500-9000	113	PUM2,NADK,BCL2L11,ZNF600,TCEA2,ZNF492,SLC1A3,LRP12,LIN9,THRA,ZBTB7C,ABL1,PIKFYVE,CDCA7L,SUPT6H,LCTL,ZNF559,HTR2C,ZNF878,SPOPL,IP6K1,OTUD4,XPOT,IQCB1,HIST1H4G,APPL2,LRP11,IGHMBP2,KIF20B,ZNF454,EBPL,SYNCRIP,ABCA5,PAN3,SLC30A4,ZNF674,DNAJB13,BCL7A,CYP4V2,AGTPBP1,MMAA,GNA13,POGZ,ZBTB7A,B3GNT3,TINAG,RBM39,DICER1,SHPRH,KLHL5,SULT1C4,SUV420H1,RIC8B,POLR3B,TOP2B,CPSF6,CUL1,CCDC105,COL3A1,TCF7,SLC25A17,E2…	124	PRPF8,GBAS,RBM46,ZFR,USP32,FUBP3,IP6K1,ZNF23,APLP2,ZNF709,ATXN2,RAG1,FNBP1L,ZNF81,IQCB1,GNA15,CIZ1,CDC16,ACER2,RUVBL1,ENOX2,HK2,COL3A1,LRP12,CNOT4,SYNPO2L,ACCS,PAN3,EML3,PTER,ILKAP,PCSK9,SLC25A17,GFAP,NEDD9,LRCH2,GTPBP1,ZNF470,TNFRSF10C,CLIP3,TLR9,DICER1,GABRA1,GABRA6,TCHP,EIF4ENIF1,PRKCI,TOP2B,SUPT6H,UGP2,ERBB2,EBPL,IDH2,RBL2,KCNIP2,ZNF625,KCMF1,ZNF335,MFGE8,ZBTB7C,SUV420H1,CRISPLD1,CSAD,PLCH2,R…	0.945	1.102	0.814	0.153
8000-9500	118	SLC30A4,ZNF674,DNAJB13,BCL7A,CYP4V2,AGTPBP1,MMAA,GNA13,POGZ,ZBTB7A,B3GNT3,TINAG,RBM39,DICER1,SHPRH,KLHL5,SULT1C4,SUV420H1,RIC8B,POLR3B,TOP2B,CPSF6,CUL1,CCDC105,COL3A1,TCF7,SLC25A17,E2F7,GABRA3,KIRREL,INTS3,AARSD1,ANKRD30A,ZC3HC1,MYH2,KLK15,CD226,COL12A1,ZNF208,PIK3CA,ERCC3,BNC1,IL21,RBL2,POSTN,CLEC4C,RAC1,KLK6,POLR2B,DYNC1LI2,ILKAP,KLK2,GTF2E1,MEF2B,AHR,ZNF491,SRP72,POLM,PCSK9,ZNF326,SEL1L,ZNF780…	131	SLC25A17,GFAP,NEDD9,LRCH2,GTPBP1,ZNF470,TNFRSF10C,CLIP3,TLR9,DICER1,GABRA1,GABRA6,TCHP,EIF4ENIF1,PRKCI,TOP2B,SUPT6H,UGP2,ERBB2,EBPL,IDH2,RBL2,KCNIP2,ZNF625,KCMF1,ZNF335,MFGE8,ZBTB7C,SUV420H1,CRISPLD1,CSAD,PLCH2,RNF214,CTNNB1,CYP4V2,POLDIP3,SPARC,SPOPL,CASC3,HMG20A,ANGPTL5,ZNF563,NSFL1C,CHD4,SHPRH,TRPM7,ZMYM5,ZNF528,CSNK1E,HERPUD2,ERBB3,SMARCD1,TCEA2,ZBTB41,KIAA1429,TPST2,DSG4,SLK,NUFIP1,KPNA4,RAC…	1.008	0.984	0.546	0.658
8500-10000	119	ERCC3,BNC1,IL21,RBL2,POSTN,CLEC4C,RAC1,KLK6,POLR2B,DYNC1LI2,ILKAP,KLK2,GTF2E1,MEF2B,AHR,ZNF491,SRP72,POLM,PCSK9,ZNF326,SEL1L,ZNF780A,MYEF2,KIF18A,SPACA1,ZNF302,SCCPDH,CRISPLD1,CIRH1A,DUSP14,TPST2,NMD3,TRA2B,INTS7,GAS8,NUFIP1,PTER,FAM173B,TMTC3,FUBP3,MFGE8,MFAP5,SPACA3,WASL,BRSK1,CSNK1E,PPP2R1A,NBPF1,HMG20A,HERPUD2,GBAS,CRYBB2,BDKRB1,JPH1,KLHL4,NPY1R,WBSCR16,AKT1,CPB1,SLC5A9,GSTO2,SBNO1,PSMD12,TCH…	101	SMARCD1,TCEA2,ZBTB41,KIAA1429,TPST2,DSG4,SLK,NUFIP1,KPNA4,RAC1,ZNF432,SEL1L,BTAF1,RNF2,KIF20B,INTS7,PIK3CB,CHRNA5,ARHGAP19,PCDH1,PUM2,NPY1R,GEN1,ZNF442,LYPLA1,GDF11,LEO1,LRRC18,SETDB1,HRASLS,NFE2L2,POSTN,PIKFYVE,POGZ,TKT,TRIM23,SIRT4,NADK,SLC30A4,CLEC4C,ZNF32,NBPF1,TIGD4,GOT2,DYNC1LI2,ZNF836,SRP72,ZNF665,ZNF454,ZNF326,ZDHHC17,CARM1,ZNF732,LY96,KLHL5,SBNO1,LHFPL1,DUSP14,ZNF471,MAPK8,RAP1B,TOR1A,AH…	1.055	0.906	0.324	0.917
9000-10500	117	FUBP3,MFGE8,MFAP5,SPACA3,WASL,BRSK1,CSNK1E,PPP2R1A,NBPF1,HMG20A,HERPUD2,GBAS,CRYBB2,BDKRB1,JPH1,KLHL4,NPY1R,WBSCR16,AKT1,CPB1,SLC5A9,GSTO2,SBNO1,PSMD12,TCHP,EIF2S2,PCK1,RUVBL1,MTMR12,BZW2,PRICKLE1,POLR2A,ATG16L1,SYNPO2L,SORD,METTL14,SLC12A2,ACCS,EIF4B,SFRP4,CHIC2,STIL,POLDIP3,ACER2,HLA-DRA,GAL,GBP5,COL7A1,TUBA3C,HBS1L,ETNK2,ATP8B2,SIRT4,KRAS,CD5L,ZNF76,GABRA1,RPIA,TALDO1,PTPDC1,ZNF117,SF3B1,TLR9,…	98	NBPF1,TIGD4,GOT2,DYNC1LI2,ZNF836,SRP72,ZNF665,ZNF454,ZNF326,ZDHHC17,CARM1,ZNF732,LY96,KLHL5,SBNO1,LHFPL1,DUSP14,ZNF471,MAPK8,RAP1B,TOR1A,AHR,FGG,EZH1,BCLAF1,DMC1,CDKL3,MAX,ZNF33B,OR6K3,ACBD3,LRP11,PPT1,SF3B1,MRS2,TMEM11,DIRC2,ERCC3,GAS8,ZNF101,STXBP2,E2F1,STIL,KRT84,MRTO4,SLC30A9,DNAJC24,RHOA,EIF2S2,CSGALNACT2,OBFC1,ZNRF2,POLR2B,PRPF40B,PSMD12,STARD7,ZNF799,LMBRD2,PIK3CA,GTF2E1,PGAP2,PVRL4,IDH1,S…	1	0.805	0.584	0.997
9500-11000	112	SFRP4,CHIC2,STIL,POLDIP3,ACER2,HLA-DRA,GAL,GBP5,COL7A1,TUBA3C,HBS1L,ETNK2,ATP8B2,SIRT4,KRAS,CD5L,ZNF76,GABRA1,RPIA,TALDO1,PTPDC1,ZNF117,SF3B1,TLR9,CHRNB2,PDK4,FGB,HPSE,LAT2,MAPK8,DHX15,ZNF335,WBP4,MFF,SIAH2,IFT172,MLANA,NIPA2,CHRD,IREB2,CYB5RL,PLCG1,IGJ,HPS3,KIAA1429,TMEM100,HAUS6,PMPCA,PDE6H,TAS2R41,MAX,ZBTB24,BCLAF1,IDH2,USP33,PCBP4,METTL3,DCX,HLA-DQA2,CDC16,TMEM11,ZNF367,PSMA3,OSTN,EXOC1,ARRDC…	88	ZNF101,STXBP2,E2F1,STIL,KRT84,MRTO4,SLC30A9,DNAJC24,RHOA,EIF2S2,CSGALNACT2,OBFC1,ZNRF2,POLR2B,PRPF40B,PSMD12,STARD7,ZNF799,LMBRD2,PIK3CA,GTF2E1,PGAP2,PVRL4,IDH1,SMC1A,METTL14,ZBTB7A,LEMD3,KPNA1,OTUD4,REXO2,MRPL32,ZNF844,GNA13,BNC1,SNRPD3,ZBTB24,ZIM3,ZNF780A,COPB1,FGB,NLE1,WASL,ARF4,DHTKD1,DHX15,ZNF76,ZNF492,FES,GJA1,AICDA,NIPA2,ARHGEF1,MLEC,MSRB2,ZNF561,BZW2,FAM173B,MANSC1,RECQL,AARSD1,NDFIP1,LRP…	0.938	0.859	0.839	0.977
10000-11500	100	PLCG1,IGJ,HPS3,KIAA1429,TMEM100,HAUS6,PMPCA,PDE6H,TAS2R41,MAX,ZBTB24,BCLAF1,IDH2,USP33,PCBP4,METTL3,DCX,HLA-DQA2,CDC16,TMEM11,ZNF367,PSMA3,OSTN,EXOC1,ARRDC3,YIPF4,ZBTB41,HBEGF,PPP2CB,CTNNB1,SUPT16H,SMO,PGAP2,LZTR1,CMAS,NUF2,PSMC4,ZDHHC6,TXNL1,GRIA3,CHERP,ZNF774,AICDA,MSRB2,GINS3,ZIM3,ARHGAP19,CASC3,RBX1,LRAT,QTRTD1,NSMCE1,ZNF181,NDFIP1,NDUFS2,FGG,RAB7L1,PRPF8,G3BP2,FHL3,PI3,RCC1,PRKAR1A,LRRC18,EZ…	97	PGAP2,PVRL4,IDH1,SMC1A,METTL14,ZBTB7A,LEMD3,KPNA1,OTUD4,REXO2,MRPL32,ZNF844,GNA13,BNC1,SNRPD3,ZBTB24,ZIM3,ZNF780A,COPB1,FGB,NLE1,WASL,ARF4,DHTKD1,DHX15,ZNF76,ZNF492,FES,GJA1,AICDA,NIPA2,ARHGEF1,MLEC,MSRB2,ZNF561,BZW2,FAM173B,MANSC1,RECQL,AARSD1,NDFIP1,LRP10,KIF23,HPS3,SUPT16H,FZD6,BCL6,LZTR1,TARS,GINS3,ZNF146,BTN3A2,OSTN,YWHAE,CAPRIN2,MFF,DNAJB5,TNFSF14,CDCA7L,ZNF430,ATAD1,GORASP1,MGST1,B3GNT3,C2…	0.828	0.914	0.992	0.901
10500-12000	94	ZDHHC6,TXNL1,GRIA3,CHERP,ZNF774,AICDA,MSRB2,GINS3,ZIM3,ARHGAP19,CASC3,RBX1,LRAT,QTRTD1,NSMCE1,ZNF181,NDFIP1,NDUFS2,FGG,RAB7L1,PRPF8,G3BP2,FHL3,PI3,RCC1,PRKAR1A,LRRC18,EZH1,U2AF1,PER1,HRSP12,POLE2,ZMPSTE24,TRPC5,REXO2,SH2D1A,DRP2,MARVELD2,COPB1,KRT84,KCNS2,SLBP,DHX36,TSC22D2,ZNF676,TRIP13,PPIL1,YIPF1,CAPRIN2,PCDH18,DCAF11,MGST1,ENOX2,CHRDL1,BLZF1,MLEC,SH3GLB2,FBXO22,ITM2C,INHBA,NNMT,OVOL2,RIT1,SNR…	90	RECQL,AARSD1,NDFIP1,LRP10,KIF23,HPS3,SUPT16H,FZD6,BCL6,LZTR1,TARS,GINS3,ZNF146,BTN3A2,OSTN,YWHAE,CAPRIN2,MFF,DNAJB5,TNFSF14,CDCA7L,ZNF430,ATAD1,GORASP1,MGST1,B3GNT3,C2CD2L,CHCHD4,MYOZ2,ZBTB37,ACADS,GBP5,GMPPA,LRRC47,NDUFS2,BAMBI,CNGA2,KIAA1967,PPIL1,KIF18A,FGF19,LIN9,KRAS,FAM179B,CHIC2,PAIP1,RBM39,SIAH2,ZNF697,ATG4A,RND3,POLR2A,PTPDC1,TKTL2,ABCA5,CHD1,TXNL1,ZFP91,CAMK1,CBLL1,FBXO22,RAG2,SLBP,MR1,…	0.836	0.93	0.989	0.862
11000-12500	95	REXO2,SH2D1A,DRP2,MARVELD2,COPB1,KRT84,KCNS2,SLBP,DHX36,TSC22D2,ZNF676,TRIP13,PPIL1,YIPF1,CAPRIN2,PCDH18,DCAF11,MGST1,ENOX2,CHRDL1,BLZF1,MLEC,SH3GLB2,FBXO22,ITM2C,INHBA,NNMT,OVOL2,RIT1,SNRPD3,FES,MUC7,GTPBP1,ZNF81,KIF23,ARAP3,LMBRD2,RBM42,SPARC,ACADS,NDUFS5,SLK,CHRNA5,GPR78,DEFB114,CHCHD4,SF1,NCAPH2,IDH1,LUM,ATP5B,ARHGEF1,ZBTB37,LEO1,CALM1,TRPV5,KCNIP2,DNAJC24,GMPPA,TDO2,FZD6,NDUFA9,TIGD4,GJC3,AP…	93	ZBTB37,ACADS,GBP5,GMPPA,LRRC47,NDUFS2,BAMBI,CNGA2,KIAA1967,PPIL1,KIF18A,FGF19,LIN9,KRAS,FAM179B,CHIC2,PAIP1,RBM39,SIAH2,ZNF697,ATG4A,RND3,POLR2A,PTPDC1,TKTL2,ABCA5,CHD1,TXNL1,ZFP91,CAMK1,CBLL1,FBXO22,RAG2,SLBP,MR1,ARHGAP29,MED12,G3BP2,KDELC1,CDC7,ITFG2,PSMA7,RING1,ZC3HC1,MARVELD2,KCTD18,RBX1,SMC4,IREB2,DHCR7,HS3ST5,MUC7,PLK2,CD320,PCDH18,SDHA,ZNF600,ACRC,NAPSA,ARAP3,MMP10,ZNF208,COMMD4,HDAC3,HPSE…	0.836	0.875	0.989	0.963
11500-13000	103	SNRPD3,FES,MUC7,GTPBP1,ZNF81,KIF23,ARAP3,LMBRD2,RBM42,SPARC,ACADS,NDUFS5,SLK,CHRNA5,GPR78,DEFB114,CHCHD4,SF1,NCAPH2,IDH1,LUM,ATP5B,ARHGEF1,ZBTB37,LEO1,CALM1,TRPV5,KCNIP2,DNAJC24,GMPPA,TDO2,FZD6,NDUFA9,TIGD4,GJC3,AP1G2,STARD7,CBLL1,ZNF479,TOR1A,SMC4,LHFPL1,ACSM2B,NSFL1C,CAMK1,BCL6,SAP30,PENK,MCM7,TAF1,HNRNPUL2,NUDT15,PSMA7,PPT1,CCND3,CSAD,ERBB2,BTN3A2,EIF1AX,LGALS3BP,KRT15,HSP90AB1,LCN2,ATG4A,CHST…	98	CBLL1,FBXO22,RAG2,SLBP,MR1,ARHGAP29,MED12,G3BP2,KDELC1,CDC7,ITFG2,PSMA7,RING1,ZC3HC1,MARVELD2,KCTD18,RBX1,SMC4,IREB2,DHCR7,HS3ST5,MUC7,PLK2,CD320,PCDH18,SDHA,ZNF600,ACRC,NAPSA,ARAP3,MMP10,ZNF208,COMMD4,HDAC3,HPSE,MFAP5,POLE2,PPP6C,ZMPSTE24,PTOV1,KLHL4,CALM1,GSTO2,METTL3,ATP5B,FHL3,SULT1C4,AKT1,TSC22D2,CCNJ,PDK4,LACTB,TDO2,BLZF1,CDCA4,DNAJB9,DYRK2,HBEGF,KLC2,KRT15,KRTAP12-4,LCN2,LGALS3BP,MYC,MYOT,…	0.852	0.719	0.982	1
12000-13500	93	FZD6,NDUFA9,TIGD4,GJC3,AP1G2,STARD7,CBLL1,ZNF479,TOR1A,SMC4,LHFPL1,ACSM2B,NSFL1C,CAMK1,BCL6,SAP30,PENK,MCM7,TAF1,HNRNPUL2,NUDT15,PSMA7,PPT1,CCND3,CSAD,ERBB2,BTN3A2,EIF1AX,LGALS3BP,KRT15,HSP90AB1,LCN2,ATG4A,CHST10,IGSF1,CASP14,CCT2,TES,PHF20L1,TRIM41,GDF11,PANK3,NICN1,RND3,FRMD7,ANAPC1,PPP6C,PITX1,NR4A2,RAG2,ERBB3,BAMBI,LRRC47,RECQL,VIM,MRTO4,GEN1,NEK2,CLEC4M,TMEM106A,ACTR6,LRP10,PAIP1,LSM11,GOT2,…	90	ZNF208,COMMD4,HDAC3,HPSE,MFAP5,POLE2,PPP6C,ZMPSTE24,PTOV1,KLHL4,CALM1,GSTO2,METTL3,ATP5B,FHL3,SULT1C4,AKT1,TSC22D2,CCNJ,PDK4,LACTB,TDO2,BLZF1,CDCA4,DNAJB9,DYRK2,HBEGF,KLC2,KRT15,KRTAP12-4,LCN2,LGALS3BP,MYC,MYOT,NUDT15,PANK3,PDHA1,PER1,PURB,RAB13,RAB7L1,TRA2B,ZNF765,ZNF774,ZNF91,FAM8A1,LETMD1,PIK3R2,ANKRD30A,CHERP,PSPH,ZNF367,PRKAR1A,TMTC3,VIM,RIT1,ZNF878,B3GALNT1,EXOC1,HARS2,MRPL49,NENF,SYNCRIP,T…	0.766	0.664	0.999	1
c. HMEC
Gene ranks by BGRD from wide to narrow	Gene number and name				Fold enrichment		Enrichment P value
	GSM1421315 number	GSM1421315 name	GSM1421321 number	GSM1421321 name	GSM1421315	GSM1421321	GSM1421315	GSM1421321
0-1500	263	DIAPH2,ERC2,ALK,DLG2,TRPC5,MECOM,HTR2C,GRID2,CADPS,MAGI2,TNR,SPOCK1,BNC2,CA10,PDE7B,PCDH9,LINGO2,DNAH8,RELN,PLXNA4,ATP8A2,GABRB1,RIMS1,NRXN3,ENOX2,EYA4,EPHA5,NELL1,DCX,ASTN1,RAB3C,TRPC4,NTNG1,AFF2,GRIA3,BAI3,SOX6,ENOX1,ERBB4,GRIN2A,GRIK1,CHRDL1,MORC4,EPHA3,CTNND2,CACNB4,LRP1B,HPSE2,SEZ6L,CSMD3,LRP2,RNF220,CACNA1E,GRIA2,CNTN5,DYNC1I1,DGKI,PPFIA2,DCC,DKK2,KCND3,DCLK1,COL9A1,EPHA6,PAX3,PTPRG,GLRA2,Z…	266	MAGI2,GRID2,DLG2,DIAPH2,ERC2,ALK,ERBB4,LINGO2,KALRN,RIMS1,PLXNA4,TNR,CACNA1C,CADPS,NAALADL2,CA10,ATP8A2,TRPC5,HTR2C,LRP1B,GRIK1,NRXN3,GRM1,ENOX1,EPHA5,ASTN1,MGAT4C,ZNF385B,EYA4,HPSE2,CACNA1E,RELN,GABRB1,PDE7B,DGKI,ZNF521,PPP1R9A,NELL2,SPOCK3,BNC2,RAB3C,PREX2,CSMD3,ELMO1,DNAH8,PCDH9,EPHA6,CACNA1D,CACNB4,PPFIA2,GUCY1A2,TRPC4,GPC6,NOL4,SDK1,KCTD16,NTNG1,KCNMB2,SOX6,ATRNL1,ENOX2,LRP2,ATG4A,SLC4A4,DCL…	2.1875	2.21094	4.50339e-38	2.09315e-39
500-2000	199	ZEB1,ZFHX4,RFX6,PLCL1,SPOCK3,HCRTR2,PAK7,CERKL,ESR1,XYLT1,KCNMB2,ONECUT1,EPHB1,LHFPL1,SH3GL3,ANK2,MGAT4C,SNAP25,SLC9A9,RALYL,LPHN3,PPM1H,ATG4A,CDH8,FRMD7,GFRA1,RASGRF2,GABRA2,DRP2,TBX15,DNM3,NRG3,NRAP,CPA6,TFAP2D,SAMSN1,BCL2,COL21A1,TRIM67,CLYBL,TBX18,DPYS,PPP1R9A,ABCB5,SGPP2,ANO4,NETO1,INPP4B,SORCS1,SOX5,XKR6,CDH12,MDGA2,ABCB1,MARCO,PREX2,SNAP91,STK32B,ELOVL2,EFCAB6,STXBP6,TNN,RXFP1,BCAS3,EPHA7,…	189	LIN28B,ATP8A1,NDST3,TBX15,ZIC1,GFRA1,NALCN,CHSY3,GLRA3,ADAMTS19,TRPC6,FAT4,SCN3A,CDH18,SGPP2,CERKL,PPM1H,TNNI3K,CLYBL,SPOCK1,KIT,SNAP25,GRIN2A,KLHL4,ABCB5,GABRA2,CHRM2,LPHN3,PTPRM,PGM5,SH3GL3,CTNND2,TMPRSS11F,TFAP2D,GABRA4,LHFPL1,TEK,ANO4,SPATA17,SCN10A,CASR,CATSPERB,DRP2,CACNB2,ITIH5,XKR6,GRIA1,HGF,NFASC,SAMSN1,GNG2,RALYL,RNF220,RFX6,BAI3,NRAP,CDH8,TNN,FRMD7,EPHB1,ONECUT1,GABRR2,PDE1B,DPYS,COL11…	1.66406	1.57031	6.44273e-14	8.32588e-11
1000-2500	150	STXBP5L,PDE10A,CACNA1H,PGM5,RYR2,KLK2,BMP3,ITIH5,GABRA4,SELP,CHL1,GRM5,SOX17,SCN5A,PTPRM,SIX6,ADAMTS16,PROX1,CASQ2,CDH18,GLRA3,CNRIP1,SIX1,RHBDL3,TBR1,RSPO2,KCNQ3,SPAM1,HHLA2,PITX1,GRIK3,ZNF423,CDH4,MAEL,CPLX4,GABRR2,POU4F3,PNOC,MDGA1,JAM2,CACNA1C,SLC13A1,TCF4,HTR1E,GNG4,FAM19A1,SHISA9,CNTNAP5,AMPH,ONECUT2,SCN3A,KIT,SHANK1,FLT3,HGF,PAX1,GATA2,DOK5,SGSM1,DCHS1,SYPL2,OTUD7A,CAPSL,SLC5A9,SATB2,CHSY3…	151	PPM1E,ONECUT2,JAM2,SIX6,IGSF1,HLF,TPK1,ZPBP,POU4F2,ELOVL2,VIT,CDH4,SORCS1,GLRA1,SPTA1,PCK1,TRIM67,GRIK3,TBX18,SLC13A1,ROBO2,ABCC9,LHCGR,GABRA3,PRDM13,NAV3,SPAM1,PDGFD,SHISA9,RSPO2,OXR1,ADAMTS16,PDGFRA,SGSM1,FOXG1,MAEL,ESR1,FLT3,SDC2,KIF1A,SLC5A8,IGF2BP1,HTR1E,SLC26A3,KCNMB4,PRRX1,GNAS,EPHA7,COL1A2,SOX17,LRRC18,CBLN1,FGFR1,OTUD7A,UGT8,CD84,PTPRG,POU4F3,SELP,COL3A1,SLAMF1,DCN,UGT3A1,WIPF1,POSTN,CD5…	1.24219	1.25	0.00357633	0.00271316
1500-3000	139	OTUD7A,CAPSL,SLC5A9,SATB2,CHSY3,ST6GAL2,PPM1E,CHST11,ADAMTS19,BHLHE23,ABCC9,NDST3,GLRA1,PON1,FAT4,DIRAS2,LPAR4,RGS7,ADAMTS9,TNFRSF19,NALCN,JAKMIP1,RUNX1T1,ATP8A1,DCT,DTX1,HS3ST4,TRPV5,NCAM2,BATF3,DCN,KCNA3,KIF1A,TPK1,NAALADL2,FEV,NOS1,OTOP2,GRIA1,RBM46,EML5,SLAMF1,UGT3A1,LHCGR,MYF5,MYF6,ATP1A4,SPO11,CBLN4,RAG1,PRSS35,ZPBP,MYH6,HLA-DQA2,DSG4,PLG,TRPC6,VIT,SOX3,SHISA3,RIMS2,CD84,AMPD1,ANGPTL5,GABRA…	144	CD5L,FBLN2,GNG4,TECTB,DCT,KCNA3,HHLA2,KLK2,COL22A1,CPB1,DSG4,RNF144A,TNFRSF19,RHBDL3,PDYN,ITK,KCNQ2,PAX1,PDK4,RASGRF2,CEACAM5,PTN,DCHS1,UBE2QL1,TBR1,JAKMIP1,ZNF423,FAM19A1,BATF3,LPA,SIX1,SLC4A5,KCNV1,HMCN1,FBN1,PLG,LDB2,RAG1,DOK5,PRKAA2,OPRM1,GRXCR1,CNRIP1,MYO3A,INPP4B,TDO2,VNN1,NR4A2,BHLHE23,GATA2,SYPL2,CHL1,SPO11,CAPSL,PON1,HTR3B,RXFP1,GLYAT,GALNT7,FAM171B,MYF6,MUC7,GRK4,KCNQ3,TOX,CASQ2,SFRP4,I…	1.17969	1.20312	0.0251967	0.0127842
2000-3500	127	PRSS35,ZPBP,MYH6,HLA-DQA2,DSG4,PLG,TRPC6,VIT,SOX3,SHISA3,RIMS2,CD84,AMPD1,ANGPTL5,GABRA3,TECTB,CPB1,ACTA1,SGCG,WNT11,GALNT7,SPATA17,UBE2QL1,HPRT1,MAP3K13,KIF25,BAI1,ITSN1,CDH7,CLPS,GPR78,ITK,RASSF2,SPACA1,NPY1R,PIWIL1,ADAMTS2,IGFBP1,HLF,NAV3,HTR3B,PCSK9,CEACAM5,SEMG2,CDH2,MFAP5,TMEM151B,TOX,LCE2D,OR2K2,HHIP,CRYBB1,HMP19,PENK,HTR1A,HTRA3,RAG2,MYCN,GABRA5,PTPRS,MYH7,SFRP4,CDH10,MEF2C,KCNC3,COL5A1,S…	136	GATA2,SYPL2,CHL1,SPO11,CAPSL,PON1,HTR3B,RXFP1,GLYAT,GALNT7,FAM171B,MYF6,MUC7,GRK4,KCNQ3,TOX,CASQ2,SFRP4,ITSN1,OTOP2,SLC5A9,BHMT,GBP5,ATP1A2,FAM172A,HMP19,KCNC3,STXBP6,RASSF2,TRPV5,SCNN1B,GABRP,FEV,ANGPTL5,KIF25,HHIP,MGAT5,ATP1A4,CPLX4,MYCN,HPRT1,PRSS35,RAG2,NFIA,BAI1,SPACA1,GLP2R,CD163,RASGRP3,NRG3,SHISA3,HNMT,DTX1,OLFM2,CSMD1,PCDH18,AR,UBQLN2,MAP2K6,HLA-DQA2,AMPD1,LCE2D,SFMBT2,PAIP2B,CFHR4,EPHA4…	1.09375	1.14844	0.175882	0.0563521
2500-4000	127	NAV3,HTR3B,PCSK9,CEACAM5,SEMG2,CDH2,MFAP5,TMEM151B,TOX,LCE2D,OR2K2,HHIP,CRYBB1,HMP19,PENK,HTR1A,HTRA3,RAG2,MYCN,GABRA5,PTPRS,MYH7,SFRP4,CDH10,MEF2C,KCNC3,COL5A1,SLC5A8,IL5RA,AGAP2,CBLN1,KRTAP5-5,CPLX3,COL3A1,CCDC105,OPRM1,FGG,PRIM2,DARC,RRAD,FBXW8,HTR1B,DNAH7,AMDHD1,SCNN1B,KLK15,CHRNA4,GABRP,HMCN1,PDE4C,ADRA1B,SLC8A1,COL11A1,PAIP2B,CD163,ATP1A2,MGAT5,HPCAL4,HRASLS,KCNQ5,CLEC4M,PIK3R5,MYL10,GLP2R,…	140	ATP1A4,CPLX4,MYCN,HPRT1,PRSS35,RAG2,NFIA,BAI1,SPACA1,GLP2R,CD163,RASGRP3,NRG3,SHISA3,HNMT,DTX1,OLFM2,CSMD1,PCDH18,AR,UBQLN2,MAP2K6,HLA-DQA2,AMPD1,LCE2D,SFMBT2,PAIP2B,CFHR4,EPHA4,HS3ST4,PI3,MFAP5,PTPRS,MYH6,KCNA10,COL6A2,ATP12A,CACNA1H,HRASLS,HTR1A,CD1A,CLDN10,PEX5L,OR2K2,PLSCR4,DEFB114,PRIM2,SGCG,LUM,FAM180A,LPAR4,NPY1R,DNM3,HTRA3,MYH7,OSTN,CBLN4,RGS7,MDGA1,IGFBP1,SEMA6C,NOS1,PNOC,RLBP1,DSPP,DARC…	1.09375	1.17188	0.175882	0.0311433
3000-4500	125	ADRA1B,SLC8A1,COL11A1,PAIP2B,CD163,ATP1A2,MGAT5,HPCAL4,HRASLS,KCNQ5,CLEC4M,PIK3R5,MYL10,GLP2R,RIMS3,SH2D1A,CFHR4,EPX,IGJ,OR9A2,ATP12A,OR4L1,NFASC,CLCN1,AICDA,UVRAG,SRL,FGFR1,BHMT,MAP1A,SLC4A5,ZNF488,FOXE3,CEACAM3,HS3ST5,GABRA1,PI3,PRKAG3,GABRG1,TMCC3,TAF1,PIK3R3,INPP4A,HCN2,HLA-DRA,ACSBG2,MME,ARL15,PDGFRA,GRK4,FGF19,SHANK3,ODF4,CD226,RPS6KA5,COL4A1,GRXCR1,RUNDC3A,SPTA1,COL14A1,DAO,FGFR3,DPP6,OLFM…	122	MDGA1,IGFBP1,SEMA6C,NOS1,PNOC,RLBP1,DSPP,DARC,TMEM151B,AMDHD1,FBXW8,MUC20,TNIK,PIK3R5,SHANK1,SRL,NTN4,AQP2,STAC,MMP1,RUNX1T1,EYA2,RSRC1,PENK,MAP3K13,GAL,SOX3,TMEM100,MYEF2,ACTA1,NETO1,ADPRH,ANXA6,HPCAL4,AVPR1B,TBX22,PDE10A,SMAP1,VAV1,HTR1B,IGJ,EPX,CLEC4M,CHRNA4,RRAD,ST6GAL2,RPS6KA5,CCDC105,PITX1,SEMG2,TMPRSS4,CLPS,GFI1B,ZNF488,CAPN5,RIMS3,MYOZ2,BMP5,ATP9A,CACHD1,HLA-DRA,OR9A2,CLCN1,ZNF678,ADAMTS2…	1.05469	1.02344	0.323528	0.469813
3500-5000	134	GABRG1,TMCC3,TAF1,PIK3R3,INPP4A,HCN2,HLA-DRA,ACSBG2,MME,ARL15,PDGFRA,GRK4,FGF19,SHANK3,ODF4,CD226,RPS6KA5,COL4A1,GRXCR1,RUNDC3A,SPTA1,COL14A1,DAO,FGFR3,DPP6,OLFM2,AQP5,GABRG2,LPA,GPR141,FAM172A,TMEM117,CACNG3,GLYAT,TKTL2,PPP2R5C,LRRC18,DSPP,VNN1,RBPJL,FBN2,CTNNAL1,BEND5,AQP2,MUC20,ZAP70,HPSE,RLBP1,LCP1,KCNS2,RTP1,PDGFD,FBN1,SEMA3A,CORO2B,RASGRP3,KCNMB4,TDO2,ERO1LB,UNC13B,CDH9,TMEM185A,OSTN,GFI1B,…	116	EPX,CLEC4M,CHRNA4,RRAD,ST6GAL2,RPS6KA5,CCDC105,PITX1,SEMG2,TMPRSS4,CLPS,GFI1B,ZNF488,CAPN5,RIMS3,MYOZ2,BMP5,ATP9A,CACHD1,HLA-DRA,OR9A2,CLCN1,ZNF678,ADAMTS2,RTP1,CNTN6,ACSBG2,MDGA2,UVRAG,CRYBB2,ERBB3,CDKL3,PRKAG3,TMTC2,INPP4A,MYL10,KLHL24,CRYBB1,RBPJL,CNTNAP5,AQP5,COL5A1,CEACAM3,TNFRSF10C,AICDA,ERO1LB,ADRA1B,ADAM29,MME,MAP1A,DAO,MYLK,CDH11,SCUBE3,FGFR3,ZNF674,WBSCR17,NCAM2,PDE4C,CPLX3,PROS1,PPP2R5…	1.125	1	0.095689	0.584316
4000-5500	147	RBPJL,FBN2,CTNNAL1,BEND5,AQP2,MUC20,ZAP70,HPSE,RLBP1,LCP1,KCNS2,RTP1,PDGFD,FBN1,SEMA3A,CORO2B,RASGRP3,KCNMB4,TDO2,ERO1LB,UNC13B,CDH9,TMEM185A,OSTN,GFI1B,ZNF678,LY96,ATP4A,FN1,VAV1,FAM171B,WBSCR17,LPAR1,CDCA7L,COL5A2,BMP5,TNFRSF10C,FAM180A,CCIN,MAP2K6,GBP5,AGTPBP1,CLDN10,ZNF81,CDKL3,TMPRSS4,HNMT,DPYD,PRKAA2,SMAP1,COL1A2,TMTC1,NRP2,OXR1,CAPN3,ANKDD1A,BTBD11,OOEP,SEMA6C,KIF13B,HEPACAM,CC2D2A,ATP6V0A…	110	COL5A1,CEACAM3,TNFRSF10C,AICDA,ERO1LB,ADRA1B,ADAM29,MME,MAP1A,DAO,MYLK,CDH11,SCUBE3,FGFR3,ZNF674,WBSCR17,NCAM2,PDE4C,CPLX3,PROS1,PPP2R5C,DPYD,SMOC2,COL4A1,WNT11,ATP9B,KCNS2,ARL15,SYNPO2L,FUT3,DPP6,PXDN,ZBTB7C,RIMS2,RBM46,ODF4,ATP6V0A4,EFNA5,RHOBTB1,GABRG1,TCF4,KCNQ5,ETV1,PDE6H,HEPACAM,ANKRD30A,GPR141,SLC8A1,SSBP2,WDR7,SHANK3,STX3,CASZ1,TMEM117,DAAM1,XYLT1,PCSK9,KRTAP5-5,ARVCF,LY96,TRPV4,ZAP70,COL…	1.20312	0.953125	0.0127842	0.786974
4500-6000	137	PRKAA2,SMAP1,COL1A2,TMTC1,NRP2,OXR1,CAPN3,ANKDD1A,BTBD11,OOEP,SEMA6C,KIF13B,HEPACAM,CC2D2A,ATP6V0A4,ZNF521,SCUBE3,SUSD1,ANKRD30A,TLL1,ACRC,PRRX1,SOCS2,CAPN5,MYH2,NTN4,JAZF1,ATP9B,TINAG,MED12,CHRD,CRYBB2,PLXNA2,PSTPIP1,ADAM29,SFMBT2,ERBB3,LUM,CDH11,MYOZ2,SORD,PXDN,CD5L,KCNA10,TMTC2,HS3ST2,SPACA3,RSRC1,WDR7,MUC7,GAL,MMP1,EYA2,PDE6H,ADRBK2,GLT8D2,STAC,MYOT,SKAP2,MBOAT2,OSBPL1A,MMP10,CACHD1,ARVCF,GAB…	105	TCF4,KCNQ5,ETV1,PDE6H,HEPACAM,ANKRD30A,GPR141,SLC8A1,SSBP2,WDR7,SHANK3,STX3,CASZ1,TMEM117,DAAM1,XYLT1,PCSK9,KRTAP5-5,ARVCF,LY96,TRPV4,ZAP70,COL5A2,TAF1,UNC13B,DNAJB13,ASB2,CHRD,JAZF1,CRISPLD1,TMCC3,AGTPBP1,CACNG3,RUNDC3A,ATP4A,LMLN,GABRA5,GABRA1,TINAG,GPR78,ZNF81,GABRG2,HS3ST5,CHST10,DMC1,GLT8D2,SPACA3,SEMA3A,SH2D1A,SH3BGRL2,CDH10,EML5,RCN3,MED12,MAP3K5,PSTPIP1,CXXC5,ANKDD1A,PCCA,TAF1L,ADRBK2,CDH…	1.13281	0.882812	0.0807713	0.954059
5000-6500	131	RSRC1,WDR7,MUC7,GAL,MMP1,EYA2,PDE6H,ADRBK2,GLT8D2,STAC,MYOT,SKAP2,MBOAT2,OSBPL1A,MMP10,CACHD1,ARVCF,GABRA6,MYLK,SSBP2,KCNV1,CHRNA3,ASB2,MYO1D,RHOBTB1,TXNRD1,ZNF697,AVPR1B,SULT1C4,UGT8,DMC1,CD1A,ZNF470,EPHA4,SEMA3C,MAP3K5,DMXL2,ZFR,ANXA6,ATP8B2,GGA2,PCCA,BDKRB1,CLEC4C,SYT3,PHOX2A,FLRT2,GLRB,PCDH18,SOCS5,WIPF1,FUT3,RECQL,ASAP1,NBPF1,TBX22,CPS1,AHCYL2,DOCK7,EFNA5,JPH1,LANCL2,RBBP7,PIKFYVE,DNAJB13,FO…	117	LMLN,GABRA5,GABRA1,TINAG,GPR78,ZNF81,GABRG2,HS3ST5,CHST10,DMC1,GLT8D2,SPACA3,SEMA3A,SH2D1A,SH3BGRL2,CDH10,EML5,RCN3,MED12,MAP3K5,PSTPIP1,CXXC5,ANKDD1A,PCCA,TAF1L,ADRBK2,CDH7,CORO2B,ZNF470,ZNF721,ETV6,GLRB,KAT2B,CNGA2,NOTCH3,ZFR,BRSK1,PCDHB14,FGG,CDC42BPA,HS3ST6,ZNF485,ITGB7,PHOX2A,ZNF442,CAPN3,SULT1C4,MAPK8IP2,CPS1,SMC1A,FBN2,OSBPL1A,ACRC,JPH1,ZNF528,GGA2,INTS7,KIF13B,RFX2,BRAF,CTNNAL1,SATB2,ZNF2…	1.10156	0.96875	0.152616	0.726003
5500-7000	112	RECQL,ASAP1,NBPF1,TBX22,CPS1,AHCYL2,DOCK7,EFNA5,JPH1,LANCL2,RBBP7,PIKFYVE,DNAJB13,FOXO1,ALDH8A1,CASP14,COL6A2,CRISPLD1,MAPK8IP2,PCDHB14,SOS1,ZNF560,ZNF610,NR4A2,CASZ1,KAT2B,KPNA1,BZW2,FAM120B,ZNF721,FGB,GJC3,KIAA1109,MYEF2,TRPV4,HMG20A,PCMTD1,ATP9A,SMC1A,ZNF568,ANO1,DIRC2,COL7A1,CSNK1G1,EIF4B,THRA,SMO,CNOT1,COL12A1,LNX2,ZNF302,MIB1,POSTN,RIC8B,SH3BGRL2,ZNF283,BRSK1,SYNPO2L,ZNF432,BAZ2B,CNOT4,FGFR…	120	ZFR,BRSK1,PCDHB14,FGG,CDC42BPA,HS3ST6,ZNF485,ITGB7,PHOX2A,ZNF442,CAPN3,SULT1C4,MAPK8IP2,CPS1,SMC1A,FBN2,OSBPL1A,ACRC,JPH1,ZNF528,GGA2,INTS7,KIF13B,RFX2,BRAF,CTNNAL1,SATB2,ZNF283,E2F7,GH2,MMAA,PHIP,PRPH2,TRIP13,ZNF180,CHST11,TLL1,ZFP2,CHRNB2,ETNK2,FGFR2,LMBRD2,SORD,LRBA,BAZ2B,ZNF709,BTBD11,TMTC1,ZNF836,AVL9,NNMT,SPARC,TAF4,HCN2,SUSD1,DCAF11,KIF5A,LCP1,SLC1A3,MIPEP,DNAJC24,LRCH1,MEF2B,NRP2,ZNF101,K…	0.953125	1.01562	0.786974	0.508092
d. HEM (GSM838931 )
Gene ranks by BGRD from wide to narrow	Gene number	Gene name	Fold enrichment	Enrichment P value
0-1500	301	GRID2,CNTN5,DLG2,CSMD3,ERBB4,DCC,NRXN3,MECOM,NELL1,GPC6,CDH12,EPHA6,ERC2,RALYL,KALRN,RIMS1,RELN,CSMD1,NRG3,NOL4,CDH8,ATP8A2,EYA4,BAI3,ALK,DPYD,LRP1B,DNAH8,CA10,SPOCK3,PRIM2,CNTNAP5,STXBP5L,RIMS2,CDH18,RGS7,FAM19A1,MGAT4C,HTR2C,CACNA1E,LINGO2,DIAPH2,TRPC5,MAGI2,GRIN2A,KCNMB2,TRPC4,ATRNL1,GPM6A,ASTN1,EPHA3,KCTD16,EPHA7,SNTG1,NALCN,RAB3C,NTNG1,CTNND2,COL21A1,DOK6,GABRA2,EBF2,GUCY1A2,TNR,DNAH7,NFIA,E…	2.49219	5.93089e-57
500-2000	220	KLHL14,GABRG2,SCN10A,MDGA2,SH3GL3,CACNA1D,TFAP2D,RGS22,EPHB1,TBX15,HS3ST4,ZFHX4,BTBD11,HS3ST2,SLC4A4,CNTN6,CDH7,MORC4,COL14A1,SGCG,TGFA,RUNX1T1,COL9A1,CACNB4,ARHGAP29,HTR1E,NFASC,SOX6,OLFM3,GRXCR1,STAC,CLIC5,ONECUT2,OXR1,PLCL1,TINAG,CACNG3,ELMO1,GNA14,LRP2,HHLA2,AMPH,NETO1,LPAR1,PTN,SKAP2,PTPRG,SNAP25,GFRA1,FGFR2,COL22A1,GRM1,DYNC1I1,DSG4,TLL2,DPP6,NDST3,POU4F2,SELP,AR,CHRM2,PEX5L,CLYBL,LRBA,MYLK…	1.85938	1.25164e-21
1000-2500	181	KLHL4,ZPBP,EFNA5,LHFPL1,SLC13A1,BNC2,FLT3,FAM172A,DCN,ARL15,GABRA3,GABRA1,TMEM117,SOX5,PDGFD,ESR1,CPLX4,RAB3IP,FBN2,ANK2,EPHA5,VNN1,KCNV1,ITIH5,STK32B,GRIK3,MSH3,WBSCR17,MAP3K5,GABRA4,SSBP2,NAV3,WDR7,PLXNA2,TRPS1,FAT4,GABRA5,EPHA4,DCLK1,FOXG1,OTUD7A,ANO4,TBR1,SLC5A8,LHCGR,SEMA3A,ATG4A,SPAM1,ATP8A1,GATA2,PCCA,MAEL,OPRM1,SGPP2,ASCC3,PPM1E,GLRB,PRKAA2,CD84,ATP9B,POU4F3,TNIK,GLP2R,UVRAG,GABRA6,NRAP,H…	1.50781	5.92284e-09
1500-3000	153	NRAP,HRASLS,CHSY3,ABCB1,DPYS,SAMSN1,PRRX1,CDH2,CHL1,ST6GAL2,HHIP,NOS1,CDH4,NPY1R,ZNF521,KCNMB4,CDH11,BAZ2B,ONECUT1,CACHD1,JAKMIP1,SATB2,SPACA1,GLRA1,SPATA17,NNMT,RBM46,RPS6KA5,SMOC2,HTR1B,XPR1,PDYN,SIX6,FBN1,VIT,PDE3B,TMPRSS11F,TMTC1,HTR3B,CRIM1,CDC42BPA,DSPP,TMTC2,UBE2QL1,NTN4,CDH9,TEK,TMPRSS4,JAZF1,CD163,PCDH18,MYO9A,PAX1,ITSN1,ADAMTS16,SIX1,TUSC3,HTR1A,ZNF423,PGM5,KIF21A,GNG4,PDE1B,XYLT1,SHISA…	1.26562	0.00152847
2000-3500	154	ZNF423,PGM5,KIF21A,GNG4,PDE1B,XYLT1,SHISA3,MYO1D,ELOVL2,HLA-DQA2,EFCAB4B,SH3BGRL2,CFHR4,INHBA,OVOL2,CLCN1,FRK,RAG2,CBLN4,SGSM1,CHST11,PPM1H,TNN,OR5AC2,GK2,PRSS35,PROX1,EGFR,ZNF678,JAM2,CNOT4,STAG1,IGFBP1,HMP19,HGF,BCL2,SLC1A3,GLYAT,PIK3CA,CASZ1,KIAA1109,DRP2,ZNF488,SEMG2,TBX18,SIPA1L1,UGT8,AGTPBP1,MGAT5,AHCYL2,DIRAS2,TNKS,UNC13B,ETV6,GNAS,ASAP1,GALNT7,SOX17,IGSF1,MYH2,MBOAT2,KIF16B,STXBP6,CRISPLD…	1.26562	0.00152847
2500-4000	143	IGSF1,MYH2,MBOAT2,KIF16B,STXBP6,CRISPLD1,COL11A1,SCNN1B,SEMA3C,PDGFRA,ADRBK2,LRCH1,PI3,OSBPL1A,DMXL2,ADAMTS9,SDC2,LPA,HLF,KCNN2,HMBOX1,DOCK7,DTX1,ANGPTL5,CHD9,ENAH,HPRT1,CPS1,SLC25A13,SH2D1A,FEV,PCNX,TRIO,HBS1L,SHANK1,GPATCH2,KRTAP4-5,STXBP5,POLR3B,PAIP2B,ABCB5,MUC20,CALD1,HLCS,FGF19,BDKRB1,PIK3R5,CEACAM5,ACSBG2,RFX2,COL5A2,FGD6,BHMT,COL12A1,DAAM1,TKTL2,HLA-DRA,DIRC2,USP25,DARC,CLDN10,GABRP,SLC12…	1.21875	0.00784692
3000-4500	154	STXBP5,POLR3B,PAIP2B,ABCB5,MUC20,CALD1,HLCS,FGF19,BDKRB1,PIK3R5,CEACAM5,ACSBG2,RFX2,COL5A2,FGD6,BHMT,COL12A1,DAAM1,TKTL2,HLA-DRA,DIRC2,USP25,DARC,CLDN10,GABRP,SLC12A2,LRP6,SFMBT2,BICD1,TAF1,ACTA1,FLRT2,MAP2K6,DEFB114,PITX1,MIPEP,MIB1,FAM171B,SPPL3,NARS2,RRAS2,FBXW11,AMPD1,OTOP2,PHIP,MAP4K4,CD5L,FNBP1L,IL5RA,ANO1,MAP3K13,SPATS2,ZNF81,SMARCA2,RIC8B,KIF13B,BIRC6,MFAP5,FAM179B,BRAF,SCUBE3,PCMTD1,SLC2…	1.33594	8.13463e-05
3500-5000	145	BRAF,SCUBE3,PCMTD1,SLC26A3,CBLN1,PPP2R5C,TRPV5,COL5A1,SMAP1,GRK4,PENK,CD226,CSNK1G1,MME,KIF18A,PCK1,MKL1,CDC73,MUC7,RHBDL3,RHOBTB1,FBXW8,PAPSS1,ASH1L,PAN3,KCNA3,FBLN2,CRYBB2,ETV1,LCP1,NRF1,UBR5,NUFIP1,SPOPL,ARHGAP12,ZNRF2,OLFM2,PON1,LRAT,JPH1,TMEM100,MRPS27,SLC4A5,GNG2,COL6A2,KLK2,OSBPL6,ADRA1B,TMCC3,CORO2B,CPXM2,CC2D2A,MARCO,PCDH1,SOCS5,MEF2C,MYOZ2,UBQLN2,ABI1,BEND5,LGI1,USP32,MYO1E,ZDHHC17,SYT3…	1.25781	0.00204369
4000-5500	135	ADRA1B,TMCC3,CORO2B,CPXM2,CC2D2A,MARCO,PCDH1,SOCS5,MEF2C,MYOZ2,UBQLN2,ABI1,BEND5,LGI1,USP32,MYO1E,ZDHHC17,SYT3,AMDHD1,WASL,FOXO1,NFATC3,CAPZA3,KIF1A,LANCL2,PTPN3,PCSK9,PNOC,KLHL5,DYRK1A,SYPL2,BCL2L11,AICDA,INTS7,MYEF2,S100A8,CEP135,PIKFYVE,SOS1,KCNS2,LEMD3,KIF5A,PIK3R3,IRF2,KLHL24,SHPRH,TJP2,INPP4A,PRKCI,MTOR,SLC22A15,KIF1B,SHB,TXNRD1,RIMS3,RAB3GAP1,BTAF1,LMLN,SLC30A9,LIN9,ATP9A,LMBRD2,SUSD1,KIF2…	1.17969	0.0251967
4500-6000	129	PRKCI,MTOR,SLC22A15,KIF1B,SHB,TXNRD1,RIMS3,RAB3GAP1,BTAF1,LMLN,SLC30A9,LIN9,ATP9A,LMBRD2,SUSD1,KIF25,RBBP7,CUL2,UPF2,TMTC3,CAST,MYH7,COL4A1,ATAD1,PIK3CB,DIAPH1,TMEM185A,ADAM9,PRICKLE1,PPP1R12B,GSTO2,HPSE,GPR141,FZD6,COL1A2,KIT,LNX2,TES,TNFRSF19,AAGAB,ADAMTS2,ZBTB41,B4GALT6,CDKL3,ACRC,SPOP,LRP12,DAO,ATXN2,KPNA1,DNAJC24,USP12,PTPRF,PAX3,SLAMF1,CUL3,NRP2,CUL1,TECTB,ZNF470,PHF20L1,MARK3,PXDN,PTPRA,CA…	1.13281	0.0807713
5000-6500	129	DNAJC24,USP12,PTPRF,PAX3,SLAMF1,CUL3,NRP2,CUL1,TECTB,ZNF470,PHF20L1,MARK3,PXDN,PTPRA,CASQ2,EZH2,VAV1,HOOK3,SRL,GABRR2,APLP2,RPIA,HERPUD2,IREB2,ERO1LB,TNRC6A,COL3A1,OR5I1,PTER,TOP2B,CPLX3,KCNC3,SLK,KIAA1429,PHF17,BAIAP2L1,KIRREL,TSC22D2,DENND4C,ABCA5,DHX36,ARHGAP19,ZNF180,RNF144A,BZW2,COPB1,MYH6,CTNNAL1,CHD1,EXOC1,LPAR4,PLSCR4,SEC63,ATP12A,CYP4V2,KDM1B,E2F7,KIF20B,AHR,FOXE3,DHX15,RASGRP3,ZFR,FN1,N…	1.125	0.095689
5500-7000	132	TSC22D2,DENND4C,ABCA5,DHX36,ARHGAP19,ZNF180,RNF144A,BZW2,COPB1,MYH6,CTNNAL1,CHD1,EXOC1,LPAR4,PLSCR4,SEC63,ATP12A,CYP4V2,KDM1B,E2F7,KIF20B,AHR,FOXE3,DHX15,RASGRP3,ZFR,FN1,NUF2,FMNL3,CSGALNACT2,POSTN,ZNF160,ODF4,MARVELD2,RNF2,DMC1,KCNQ2,OSTN,PIWIL1,TRPM7,HMG20A,CLTCL1,HECTD1,CAPN3,RUNDC3A,UGP2,PLG,ZNF266,PTPN11,XPOT,SLC30A4,ZNF674,MYH10,TRIM67,ATP1A2,MMP10,CPB1,EPX,ZNF560,GOLGB1,FAM120B,GAPVD1,ALDH…	1.14062	0.0677035
6000-7500	132	HECTD1,CAPN3,RUNDC3A,UGP2,PLG,ZNF266,PTPN11,XPOT,SLC30A4,ZNF674,MYH10,TRIM67,ATP1A2,MMP10,CPB1,EPX,ZNF560,GOLGB1,FAM120B,GAPVD1,ALDH1L2,SUV420H1,ZNF721,CNOT1,CHRNA5,KRAS,KAT2B,NEDD9,PTPRU,MAP2K1,SOX3,MDGA1,HNMT,IQCB1,IGF2R,PDE4C,MMAA,ATP4A,CAPRIN2,USP33,MFF,TRIM23,CTNNB1,KCMF1,PPARD,HPS3,DDI1,HTRA3,KRTAP5-5,LAMB1,RNF141,RNF214,PROS1,OBFC1,NOTCH3,MAPK8,BLZF1,ATP6V0A4,FGG,PKD2,SFRP4,C1QL3,CPSF6,SEL…	1.15625	0.0465737
6500-8000	123	RNF141,RNF214,PROS1,OBFC1,NOTCH3,MAPK8,BLZF1,ATP6V0A4,FGG,PKD2,SFRP4,C1QL3,CPSF6,SEL1L,CEACAM3,WIPF1,ZNF283,STIL,ZNF568,KPNA4,GNA13,AQP2,B3GALNT1,BAI1,CHIC2,SLC25A17,PSTPIP1,METTL14,PPP2R1A,KIF23,ABHD13,RAF1,RND3,BATF3,TDRD7,MTMR12,ATP1A4,PANK3,DICER1,UBL3,RBPJL,FGFR3,IL21,DCHS1,MAPK1,EBPL,ANKRD30A,ALDH8A1,GFI1B,LRP11,NSMCE1,IFT172,TXNL1,ACER2,XPO1,ZNF146,ZNF442,CACNA1H,MED12,AGAP2,VDR,LACTB,ZNF6…	1.09375	0.175882
7000-8500	113	RBPJL,FGFR3,IL21,DCHS1,MAPK1,EBPL,ANKRD30A,ALDH8A1,GFI1B,LRP11,NSMCE1,IFT172,TXNL1,ACER2,XPO1,ZNF146,ZNF442,CACNA1H,MED12,AGAP2,VDR,LACTB,ZNF610,ZNF91,TRPV4,GPR107,PTPDC1,SMC1A,ZNF559,MYOT,ZMPSTE24,CCDC105,GTF2E1,RBL2,GNA15,NDFIP1,WIPI1,FGFR1,RAP1B,TBX22,SYNCRIP,ZNF367,ACBD3,ATG16L1,PPIL1,ERBB2,FUBP3,AVL9,FBXO31,HS3ST5,PDE6H,SF3B1,RASSF2,HEPACAM,PAIP1,CRYBB1,ZNF780A,ZC3HC1,NDUFA9,MAP1A,APPL2,GBAS…	0.984375	0.657789
7500-9000	103	ACBD3,ATG16L1,PPIL1,ERBB2,FUBP3,AVL9,FBXO31,HS3ST5,PDE6H,SF3B1,RASSF2,HEPACAM,PAIP1,CRYBB1,ZNF780A,ZC3HC1,NDUFA9,MAP1A,APPL2,GBAS,SBNO1,ZNF136,ZNF563,BICD2,ZNF326,ZNF454,ZDHHC6,NMD3,ANXA6,HESX1,TDO2,WNT11,ZNF117,CDC7,GTF2I,POGZ,RUVBL1,HK2,ZMYM5,ZFP2,ZNF583,TTC14,PTPRS,ZNF709,BCLAF1,SUPT16H,ZNF697,ZAP70,IDH1,PUM2,ZNF528,GBP5,ANKDD1A,ZNF665,TNFRSF10C,KCNJ5,YIPF4,ZNF333,OTUD4,G3BP2,POLE2,NFE2L2,PPP6…	0.859375	0.976504
8000-9500	104	TTC14,PTPRS,ZNF709,BCLAF1,SUPT16H,ZNF697,ZAP70,IDH1,PUM2,ZNF528,GBP5,ANKDD1A,ZNF665,TNFRSF10C,KCNJ5,YIPF4,ZNF333,OTUD4,G3BP2,POLE2,NFE2L2,PPP6C,RLBP1,STARD7,MANSC1,HPCAL4,LEO1,KCTD18,SETDB1,ZBTB37,PGS1,ZNF471,DNAJB13,METTL3,MLANA,SCCPDH,PSMD12,ZNF76,QTRTD1,CCIN,TAF4,POLR2A,SMC4,TMEM151B,ABL1,LY96,KRT84,ZFP14,CHRNA3,CNRIP1,IP6K1,PPT1,ZNF23,EIF2S2,EIF4B,GOT2,ZFP91,EIF4ENIF1,ZNF33B,RHOA,SRC,PRPH2,MG…	0.835938	0.988974
8500-10000	111	PGS1,ZNF471,DNAJB13,METTL3,MLANA,SCCPDH,PSMD12,ZNF76,QTRTD1,CCIN,TAF4,POLR2A,SMC4,TMEM151B,ABL1,LY96,KRT84,ZFP14,CHRNA3,CNRIP1,IP6K1,PPT1,ZNF23,EIF2S2,EIF4B,GOT2,ZFP91,EIF4ENIF1,ZNF33B,RHOA,SRC,PRPH2,MGST1,STAT3,TMEM38A,YIPF1,CLEC4C,MRS2,DHTKD1,GJA1,POLE,RIT1,COL7A1,NSFL1C,STX3,KLK6,LYPLA1,POLR2B,RAG1,MSRB2,MYCN,PLCG1,ARRDC3,NRAS,ACTR6,BCL6,CCNJ,FAM173B,FBXO22,FGB,INTS3,NDUFS2,RBM39,RECQL,ZNF432,…	0.890625	0.943605
9000-10500	120	MGST1,STAT3,TMEM38A,YIPF1,CLEC4C,MRS2,DHTKD1,GJA1,POLE,RIT1,COL7A1,NSFL1C,STX3,KLK6,LYPLA1,POLR2B,RAG1,MSRB2,MYCN,PLCG1,ARRDC3,NRAS,ACTR6,BCL6,CCNJ,FAM173B,FBXO22,FGB,INTS3,NDUFS2,RBM39,RECQL,ZNF432,ZNF878,ZBTB7C,ZNF732,CHST10,DYNC1LI2,PSMA3,TM4SF1,ZNF799,CCT2,ZNF823,HSP90AB1,PVRL4,ZIM3,ERBB3,HBEGF,KDELC1,PPP2CB,SLBP,PURB,SPO11,AVPR1B,GAL,LETMD1,KRT6B,TPST2,VIM,GEN1,PDK4,NCAPH2,CASC3,MRPL32,SIAH2…	0.96875	0.726003
9500-11000	94	ZNF823,HSP90AB1,PVRL4,ZIM3,ERBB3,HBEGF,KDELC1,PPP2CB,SLBP,PURB,SPO11,AVPR1B,GAL,LETMD1,KRT6B,TPST2,VIM,GEN1,PDK4,NCAPH2,CASC3,MRPL32,SIAH2,ETNK2,CAPN2,PRKAR1A,BUB3,CDCA7L,NBPF1,IGHMBP2,KLK8,GJC3,HRSP12,TARS,EBP,AARSD1,CSAD,HAUS6,MR1,RAC1,CFLAR,SLC5A9,TRIP13,ZNF101,CD1A,TIGD4,ARVCF,CLIP3,LAT2,LRRC18,ACSM2B,CAMK1,CDC16,ERCC3,ILKAP,LUM,ZBTB24,CBLL1,DCT,PDHA1,NEK2,EIF1AX,ZNF836,CAPN5,HCN2,RCC1,SORD,P…	0.796875	0.997444
10000-11500	78	HAUS6,MR1,RAC1,CFLAR,SLC5A9,TRIP13,ZNF101,CD1A,TIGD4,ARVCF,CLIP3,LAT2,LRRC18,ACSM2B,CAMK1,CDC16,ERCC3,ILKAP,LUM,ZBTB24,CBLL1,DCT,PDHA1,NEK2,EIF1AX,ZNF836,CAPN5,HCN2,RCC1,SORD,PGAP2,TRA2B,VANGL2,ZNF57,ASB2,TGFBI,ADPRH,ARF4,CALM1,CHRNB2,CIRH1A,CMAS,KLHL9,LCTL,MAX,MLEC,MRPL47,MYD88,MYL10,PLN,PSMD6,RTP1,TALDO1,TM2D3,U2AF1,ZNF263,CLEC4M,CDCA4,DNAJB9,NR4A2,PRKAG3,SMARCD1,SRP72,SUPT6H,BRD1,SMO,YWHAE,ZNF…	0.695312	0.999984
10500-12000	69	CMAS,KLHL9,LCTL,MAX,MLEC,MRPL47,MYD88,MYL10,PLN,PSMD6,RTP1,TALDO1,TM2D3,U2AF1,ZNF263,CLEC4M,CDCA4,DNAJB9,NR4A2,PRKAG3,SMARCD1,SRP72,SUPT6H,BRD1,SMO,YWHAE,ZNF485,CXXC5,FOXK1,GTPBP1,POLDIP3,TAF1L,ZNF676,GINS3,MAPK8IP2,ZNF208,PLCH2,NADK,ZNF492,ZNF844,GGA2,IGJ,LSM11,PHOX2A,SYNPO2L,ZNF32,ZNF302,CHD4,GPR78,KRT15,SF1,ZNF335,ZNF625,CHCHD4,TAS2R41,CD320,CHRD,FAM180A,NDUFS5,STXBP1,AP1G2,GAS8,KRT13,PRPF8,EZ…	0.648438	0.999999
