# Supplementary material for: Broad genic repression domains signify enhanced silencing of oncogenes
Source: Nat Commun. 2020 Nov 3;11:5560. doi: 10.1038/s41467-020-18913-8 (PMC7641226; doi:10.1038/s41467-020-18913-8)
Supplement: Supplementary file 8 — Supplementary Data 6 [file 41467_2020_18913_MOESM8_ESM.xlsx]

## Sheet: Sheet1
Supplementary Data 6. Enrichment of oncogenes and KEGG cancer pathways genes in individual gene groups rank by change of BGRD length and change of expression in cancer cells relative to matched non-cancer cells.
a
Gene ranks by expression up regulation	Gene number and name				Fold enrichment		Enrichment P value
	TUSON oncogene number	Oncogene name	KEGG cancer pathway gene number	KEGG cancer pathway gene name	TUSON oncogene	KEGG cancer pathway gene	TUSON oncogene	KEGG cancer pathway gene
0-1500	119	LPAR1,ANXA6,VIM,ETV1,ZEB1,MEF2C,GJA1,SCCPDH,HNMT,ATP8B2,LAT2,AR,MYLK,NAV3,KCNQ5,CDH4,ANK2,MORC4,AGTPBP1,RASGRP3,GNG2,ZNF799,CHSY3,HIST1H3B,E2F7,SDC2,KLHL5,FMNL3,TMCC3,CHST11,ZNF697,PTPRG,SOCS2,HIST2H2BF,DNAJB5,CTNNAL1,ZNF367,E2F1,CLTCL1,FAT4,ENOX1,ZNF583,CDCA4,ZNF559,KIF18A,TUBA1B,UGT8,KIRREL,NUF2,TNFRSF19,CDCA7L,GNA15,RAB7L1,NEK2,SHB,LIN9,PRIM2,STIL,TPST2,STAC,FN1,SEMA3A,FJX1,KIF23,SLBP,CTNNB1,P…	47	BMP4,PGF,TRAF1,AR,IL8,ARNT2,PTCH2,PRKCA,FGF1,E2F1,FZD2,CCND1,BCL2L1,TGFB2,CKS1B,CKS2,TGFBR1,FN1,RASSF1,ITGA2,CDK4,FZD7,CTNNB1,CDK2,HRAS,TPM3,FADD,ETS1,DVL2,MSH2,CHUK,HIF1A,NRAS,MAP2K2,LEF1,EGLN3,BAD,FZD1,EGF,RAC2,TRAF2,COL4A2,COL4A1,BCL2,MAPK8,RAD51,FGF13,	0.929688	0.367188	0.152616	4.69894e-12
500-2000	97	GNA15,RAB7L1,NEK2,SHB,LIN9,PRIM2,STIL,TPST2,STAC,FN1,SEMA3A,FJX1,KIF23,SLBP,CTNNB1,PHF17,SAP30,GNA13,BUB3,HRAS,RNF2,HPS3,NLE1,CD320,EZH2,GALNT7,RNF5,MCUR1,ARF4,XPOT,TRIO,EIF2S2,TARS,NRAS,TM4SF1,B3GALNT1,ZNF678,KIF20B,PSMA7,CALM1,CCT2,PTPRS,CSGALNACT2,KAT2B,LRP12,ZFHX4,DNAJC9,SPOP,TWF2,ZNF266,PDE7B,PTPDC1,CEP135,FAM46C,COL4A1,DPYD,BCL2,FAM171B,PAIP1,HK2,RRAD,MYEF2,CDC42BPA,HBEGF,AMDHD1,MAPK8,SUPT1…	43	CKS1B,CKS2,TGFBR1,FN1,RASSF1,ITGA2,CDK4,FZD7,CTNNB1,CDK2,HRAS,TPM3,FADD,ETS1,DVL2,MSH2,CHUK,HIF1A,NRAS,MAP2K2,LEF1,EGLN3,BAD,FZD1,EGF,RAC2,TRAF2,COL4A2,COL4A1,BCL2,MAPK8,RAD51,FGF13,SLC2A1,PPARG,CDC42,MSH6,SKP2,WNT10B,AKT3,APPL1,BIRC5,EGLN1,	0.757812	0.335938	0.786974	2.12064e-09
1000-2500	99	TRIO,EIF2S2,TARS,NRAS,TM4SF1,B3GALNT1,ZNF678,KIF20B,PSMA7,CALM1,CCT2,PTPRS,CSGALNACT2,KAT2B,LRP12,ZFHX4,DNAJC9,SPOP,TWF2,ZNF266,PDE7B,PTPDC1,CEP135,FAM46C,COL4A1,DPYD,BCL2,FAM171B,PAIP1,HK2,RRAD,MYEF2,CDC42BPA,HBEGF,AMDHD1,MAPK8,SUPT16H,ZNF136,RPS6KA5,ZNF160,SLC12A2,TPK1,ATP6V0A4,CAPRIN2,NUDT1,RECQL,NDST3,FLRT2,CAMK1,ITM2C,ZNF32,TRIP13,NEDD9,BATF3,KLC2,RAP1B,EYA4,MB21D2,MCM7,COL7A1,CRIM1,G3BP2,NB…	35	NRAS,MAP2K2,LEF1,EGLN3,BAD,FZD1,EGF,RAC2,TRAF2,COL4A2,COL4A1,BCL2,MAPK8,RAD51,FGF13,SLC2A1,PPARG,CDC42,MSH6,SKP2,WNT10B,AKT3,APPL1,BIRC5,EGLN1,BRCA2,PDGFRB,E2F3,STAT5A,WNT5B,CUL2,DAPK3,CRK,MLH1,CCNE1,	0.773438	0.273438	0.584316	5.66909e-05
1500-3000	95	RPS6KA5,ZNF160,SLC12A2,TPK1,ATP6V0A4,CAPRIN2,NUDT1,RECQL,NDST3,FLRT2,CAMK1,ITM2C,ZNF32,TRIP13,NEDD9,BATF3,KLC2,RAP1B,EYA4,MB21D2,MCM7,COL7A1,CRIM1,G3BP2,NBPF1,ERO1LB,RASSF2,WWC3,CDC7,ARHGAP19,COPB1,USP12,MAP2K6,ZFR,NRF1,TRIM23,ZNF76,UVRAG,GRK4,DUSP14,INTS7,HPRT1,PPIL1,SMC1A,USP32,KLF4,FBN1,POLR2B,PPM1H,ZNF568,SMG8,DHCR7,MRTO4,SIX1,SMARCD1,CUL2,RING1,BICD2,HAUS6,TRA2B,PSMA3,MECOM,PPT2,PCDHB14,ZNF1…	29	SLC2A1,PPARG,CDC42,MSH6,SKP2,WNT10B,AKT3,APPL1,BIRC5,EGLN1,BRCA2,PDGFRB,E2F3,STAT5A,WNT5B,CUL2,DAPK3,CRK,MLH1,CCNE1,MECOM,ITGA3,RELA,RHOA,FGFR1,XIAP,TRAF5,GRB2,RB1,	0.742188	0.226562	0.546377	0.000445407
2000-3500	104	ARHGAP19,COPB1,USP12,MAP2K6,ZFR,NRF1,TRIM23,ZNF76,UVRAG,GRK4,DUSP14,INTS7,HPRT1,PPIL1,SMC1A,USP32,KLF4,FBN1,POLR2B,PPM1H,ZNF568,SMG8,DHCR7,MRTO4,SIX1,SMARCD1,CUL2,RING1,BICD2,HAUS6,TRA2B,PSMA3,MECOM,PPT2,PCDHB14,ZNF180,ZNF610,CASC3,MTMR12,RIC8B,TFDP1,SLC25A13,TOX,CHST10,IP6K1,RHOA,GLRB,ZDHHC6,FGFR1,LGALS3BP,CHIC2,CHCHD4,PXDN,PROS1,MFGE8,WIPI1,DCLK1,YWHAE,METTL14,PSMD12,SUSD1,SLC4A4,GNAS,PRKAA2,CD…	32	BRCA2,PDGFRB,E2F3,STAT5A,WNT5B,CUL2,DAPK3,CRK,MLH1,CCNE1,MECOM,ITGA3,RELA,RHOA,FGFR1,XIAP,TRAF5,GRB2,RB1,TPR,CTBP1,ITGB1,PIK3CD,RBX1,ABL1,TP53,BIRC2,IL6,PTGS2,CCNE2,ITGA6,STK4,	0.8125	0.25	0.22892	0.000164009
2500-4000	116	MECOM,PPT2,PCDHB14,ZNF180,ZNF610,CASC3,MTMR12,RIC8B,TFDP1,SLC25A13,TOX,CHST10,IP6K1,RHOA,GLRB,ZDHHC6,FGFR1,LGALS3BP,CHIC2,CHCHD4,PXDN,PROS1,MFGE8,WIPI1,DCLK1,YWHAE,METTL14,PSMD12,SUSD1,SLC4A4,GNAS,PRKAA2,CDH11,EEF1B2,GINS3,PLXNA2,TMEM38A,ETNK2,PPP6C,WIPF1,ZNF674,PPM1E,CEP128,IFITM1,NUFIP1,IGHMBP2,CC2D2A,COMMD4,ZNF709,ZC3HC1,RBX1,SATB2,ABL1,ZBTB41,DNAJC24,EPHA5,TDRD7,YIPF1,CRISPLD1,NOP56,ZNF333,ST…	32	MECOM,ITGA3,RELA,RHOA,FGFR1,XIAP,TRAF5,GRB2,RB1,TPR,CTBP1,ITGB1,PIK3CD,RBX1,ABL1,TP53,BIRC2,IL6,PTGS2,CCNE2,ITGA6,STK4,PLCG1,PIAS4,GLI2,CASP3,FZD4,RAF1,CRKL,TGFB1,TRAF3,PTK2,	0.90625	0.25	0.323528	0.323528
3000-4500	105	GINS3,PLXNA2,TMEM38A,ETNK2,PPP6C,WIPF1,ZNF674,PPM1E,CEP128,IFITM1,NUFIP1,IGHMBP2,CC2D2A,COMMD4,ZNF709,ZC3HC1,RBX1,SATB2,ABL1,ZBTB41,DNAJC24,EPHA5,TDRD7,YIPF1,CRISPLD1,NOP56,ZNF333,STX3,CAPN2,EBP,ZFP91,PSMC5,ZNF485,ZNF763,CACNB4,DHX15,PCSK9,ZDHHC17,PSMD6,NCAPH2,PLCG1,ATRNL1,TCEA2,TXNRD1,MRPL49,ZNF878,NUDT15,LRP6,REXO2,RBM42,MRPL47,PLXNA4,GPATCH2,LACTB,NIPA2,HBS1L,CCND3,RBM39,ZNF430,TMEM11,FUBP3,RS…	27	TPR,CTBP1,ITGB1,PIK3CD,RBX1,ABL1,TP53,BIRC2,IL6,PTGS2,CCNE2,ITGA6,STK4,PLCG1,PIAS4,GLI2,CASP3,FZD4,RAF1,CRKL,TGFB1,TRAF3,PTK2,VEGFB,CDKN1B,EGLN2,HHIP,	0.820312	0.210938	0.786974	0.991599
3500-5000	94	PSMD6,NCAPH2,PLCG1,ATRNL1,TCEA2,TXNRD1,MRPL49,ZNF878,NUDT15,LRP6,REXO2,RBM42,MRPL47,PLXNA4,GPATCH2,LACTB,NIPA2,HBS1L,CCND3,RBM39,ZNF430,TMEM11,FUBP3,RSRC1,PCBP4,PSMC4,ZNF57,RAF1,PTN,POLE,CPSF6,PSMC3IP,RCN3,TNFRSF10C,SRP72,ZNF823,WBP4,RHOBTB1,DYNC1I1,GDF11,CCNJ,COL6A2,SHISA3,OARD1,SMC4,RRAS2,NALCN,SRP19,COL5A1,NDUFA8,MRPL18,CYP4V2,RFX2,SCN5A,RSRC2,RPP14,RGS7,ZMPSTE24,HHIP,PCDH18,ZNF528,VAV1,LY96,H…	21	PLCG1,PIAS4,GLI2,CASP3,FZD4,RAF1,CRKL,TGFB1,TRAF3,PTK2,VEGFB,CDKN1B,EGLN2,HHIP,NFKB1,TGFA,HDAC1,STAT5B,TCEB2,AKT1,FH,	0.734375	0.164062	0.954059	0.999984
4000-5500	75	SMC4,RRAS2,NALCN,SRP19,COL5A1,NDUFA8,MRPL18,CYP4V2,RFX2,SCN5A,RSRC2,RPP14,RGS7,ZMPSTE24,HHIP,PCDH18,ZNF528,VAV1,LY96,HLA-DRA,EFCAB4B,SDK1,AARSD1,LEO1,ASAP1,UNC13B,TGFA,EIF5A,TOR1A,SHQ1,ARHGAP12,ZBTB37,RAB3IP,SMAP1,XPO1,PRICKLE1,GAPVD1,C1QL3,SRC,DNM3,TCHP,ERCC3,HRASLS,FAM173B,GMPPA,AKT1,KPNA1,STRIP2,HSP90AB1,LANCL2,DNAJB9,CHD1,ZNF101,ATP8A1,FHL3,ZNF776,ITFG2,STAG1,SIPA1L1,GTF2E1,CBLL1,SOCS5,PTPN11…	14	VEGFB,CDKN1B,EGLN2,HHIP,NFKB1,TGFA,HDAC1,STAT5B,TCEB2,AKT1,FH,RXRB,HDAC2,NCOA4,	0.585938	0.109375	0.584316	0.999859
4500-6000	79	LEO1,ASAP1,UNC13B,TGFA,EIF5A,TOR1A,SHQ1,ARHGAP12,ZBTB37,RAB3IP,SMAP1,XPO1,PRICKLE1,GAPVD1,C1QL3,SRC,DNM3,TCHP,ERCC3,HRASLS,FAM173B,GMPPA,AKT1,KPNA1,STRIP2,HSP90AB1,LANCL2,DNAJB9,CHD1,ZNF101,ATP8A1,FHL3,ZNF776,ITFG2,STAG1,SIPA1L1,GTF2E1,CBLL1,SOCS5,PTPN11,RUVBL1,PPP2R5C,MRPS27,RND3,HDAC3,POLR3B,PPT1,SBNO1,VMP1,MCU,TNIK,BTAF1,RNF220,RNF214,NDUFA9,IGF2R,CDC73,GGA2,PCNX,RBM15B,FBXW11,MSRB2,U2AF1,TNFS…	18	NFKB1,TGFA,HDAC1,STAT5B,TCEB2,AKT1,FH,RXRB,HDAC2,NCOA4,PDGFA,PTEN,CDK6,STAT1,VHL,LAMB1,CYCS,RALBP1,	0.617188	0.140625	0.131527	0.839412
5000-6500	79	DNAJB9,CHD1,ZNF101,ATP8A1,FHL3,ZNF776,ITFG2,STAG1,SIPA1L1,GTF2E1,CBLL1,SOCS5,PTPN11,RUVBL1,PPP2R5C,MRPS27,RND3,HDAC3,POLR3B,PPT1,SBNO1,VMP1,MCU,TNIK,BTAF1,RNF220,RNF214,NDUFA9,IGF2R,CDC73,GGA2,PCNX,RBM15B,FBXW11,MSRB2,U2AF1,TNFSF12,ZNF765,ANKRD13D,LAMB1,MARK3,RPIA,CCDC92,SNRPD3,FBXW8,STK16,MGAT5,TOP2B,SEL1L,OTUD4,PSPH,LSM11,XPR1,ATP5B,CHRNA5,ENOX2,STOML2,METTL3,B4GALT6,IKZF5,KDM1B,GXYLT1,SETD4,ZN…	15	RXRB,HDAC2,NCOA4,PDGFA,PTEN,CDK6,STAT1,VHL,LAMB1,CYCS,RALBP1,MAPK9,KRAS,TRAF6,TCEB1,	0.617188	0.117188	0.095689	0.0202405
5500-7000	87	RNF220,RNF214,NDUFA9,IGF2R,CDC73,GGA2,PCNX,RBM15B,FBXW11,MSRB2,U2AF1,TNFSF12,ZNF765,ANKRD13D,LAMB1,MARK3,RPIA,CCDC92,SNRPD3,FBXW8,STK16,MGAT5,TOP2B,SEL1L,OTUD4,PSPH,LSM11,XPR1,ATP5B,CHRNA5,ENOX2,STOML2,METTL3,B4GALT6,IKZF5,KDM1B,GXYLT1,SETD4,ZNF488,STARD7,NARS2,SIAH2,TALDO1,MLEC,PLSCR4,ATG4A,KRAS,SAMD1,ZMYM5,DIAPH2,TAF1L,SCAF8,CACHD1,ARHGAP29,ADRA1B,MRS2,PPP2R1A,PPFIA2,DKK2,CERKL,LRP2,ZNF385B,ATP…	18	PDGFA,PTEN,CDK6,STAT1,VHL,LAMB1,CYCS,RALBP1,MAPK9,KRAS,TRAF6,TCEB1,SHH,FGF14,PIK3CG,MMP9,WNT2,FGF18,	0.679688	0.140625	0.152616	0.00113503
b
Gene ranks by expression up regulation	Gene number and name				Fold enrichment		Enrichment P value
	TUSON oncogene number	Oncogene name	KEGG cancer pathway gene number	KEGG cancer pathway gene name	TUSON oncogene	KEGG cancer pathway gene	TUSON oncogene	KEGG cancer pathway gene
0-1500	92	RIMS1,SORD,PTPRS,MME,FBXL17,EFNA5,ZNF385B,SLC30A4,ERBB3,TNFRSF19,KLHL24,RNF144A,GATA2,AR,BAMBI,MAP2K6,KCNN2,BCL6,SLC4A4,NETO1,PDE3B,ERC2,CACNA1D,CAPN5,ATP8A1,BCL2L11,IDH2,GPC6,CXXC5,RCN3,MICU3,KALRN,ATP9A,E2F1,PIK3R2,CACNB2,SCCPDH,TMTC2,CCDC171,LCP1,PAIP2B,PDE10A,ZNF678,HLF,NDUFS2,FGFR1,UGT8,CDC42BPA,SH3GLB2,PPM1E,IDH1,STXBP5L,PIK3R3,COX5B,CHMP2A,ONECUT2,SDC2,NFASC,DMXL2,OLFM2,DIAPH2,FAM184A,GBAS…	18	CEBPA,AR,EGLN3,E2F1,LAMB2,PIK3R2,RALGDS,EGF,E2F2,CDKN1B,FZD4,FGFR1,ARNT2,TP53,PIK3R3,PIK3R1,RARB,EGLN1,	0.71875	0.140625	0.901103	0.839412
500-2000	76	SCCPDH,TMTC2,CCDC171,LCP1,PAIP2B,PDE10A,ZNF678,HLF,NDUFS2,FGFR1,UGT8,CDC42BPA,SH3GLB2,PPM1E,IDH1,STXBP5L,PIK3R3,COX5B,CHMP2A,ONECUT2,SDC2,NFASC,DMXL2,OLFM2,DIAPH2,FAM184A,GBAS,ZNF776,ACADS,CAMK1,CD320,ACADVL,UBN2,XPOT,KLHL17,UNC13B,CYB5RL,RNPEPL1,FAM8A1,FNBP1L,CDC7,INTS3,PTPDC1,GAL,RPS6KA5,HLCS,ARRDC3,MRPS27,ZNF32,ENOX1,CASZ1,NADK,ZNF559,PCCA,SMOC2,FAM46C,ZNF181,ANXA6,FBXW11,STXBP6,GTF2E1,UBL3,AP…	17	RALGDS,EGF,E2F2,CDKN1B,FZD4,FGFR1,ARNT2,TP53,PIK3R3,PIK3R1,RARB,EGLN1,CTBP1,VHL,RXRA,TCEB2,BCL2,	0.59375	0.132812	0.993664	0.981563
1000-2500	74	FAM184A,GBAS,ZNF776,ACADS,CAMK1,CD320,ACADVL,UBN2,XPOT,KLHL17,UNC13B,CYB5RL,RNPEPL1,FAM8A1,FNBP1L,CDC7,INTS3,PTPDC1,GAL,RPS6KA5,HLCS,ARRDC3,MRPS27,ZNF32,ENOX1,CASZ1,NADK,ZNF559,PCCA,SMOC2,FAM46C,ZNF181,ANXA6,FBXW11,STXBP6,GTF2E1,UBL3,APPL2,CSAD,TRIM23,POGZ,SPOP,CPS1,MED12,ATP5B,PTOV1,MYEF2,ARHGAP19,DCAF11,BCL2,EIF4B,ZNF583,NDUFS5,PTPRF,MBOAT2,STX3,SGPP2,PIK3CB,SECISBP2L,WDR52,TDRD7,TCEA2,THRA,C2C…	15	PIK3R1,RARB,EGLN1,CTBP1,VHL,RXRA,TCEB2,BCL2,STK36,PIK3CB,AKT2,DAPK2,MAPK9,PIK3CD,TRAF4,	0.578125	0.117188	0.981563	0.962917
1500-3000	74	ZNF181,ANXA6,FBXW11,STXBP6,GTF2E1,UBL3,APPL2,CSAD,TRIM23,POGZ,SPOP,CPS1,MED12,ATP5B,PTOV1,MYEF2,ARHGAP19,DCAF11,BCL2,EIF4B,ZNF583,NDUFS5,PTPRF,MBOAT2,STX3,SGPP2,PIK3CB,SECISBP2L,WDR52,TDRD7,TCEA2,THRA,C2CD2L,RNF220,SETDB1,PCMTD1,MLEC,LEO1,NBPF1,TRIM41,PGAP2,LETMD1,LANCL2,ZNF471,PPP1R12B,EFNA4,WBSCR16,ZNF485,IFT172,LRRC47,PHF17,PVRL4,ERBB2,CHST10,TBC1D3,STXBP2,ZNF136,MAP3K13,FAM173B,NOTCH3,CASC3,A…	19	CTBP1,VHL,RXRA,TCEB2,BCL2,STK36,PIK3CB,AKT2,DAPK2,MAPK9,PIK3CD,TRAF4,SUFU,PIAS2,RAC3,ERBB2,CDK4,FH,CASP9,	0.578125	0.148438	0.998151	0.657789
2000-3500	75	ZNF583,NDUFS5,PTPRF,MBOAT2,STX3,SGPP2,PIK3CB,SECISBP2L,WDR52,TDRD7,TCEA2,THRA,C2CD2L,RNF220,SETDB1,PCMTD1,MLEC,LEO1,NBPF1,TRIM41,PGAP2,LETMD1,LANCL2,ZNF471,PPP1R12B,EFNA4,WBSCR16,ZNF485,IFT172,LRRC47,PHF17,PVRL4,ERBB2,CHST10,TBC1D3,STXBP2,ZNF136,MAP3K13,FAM173B,NOTCH3,CASC3,ALDOC,KIAA1147,RAB3IP,FAM172A,PTPRM,RSRC1,RNF5,RBM15B,ZNF266,SSBP2,DNM3,NDUFA8,GDF11,LMBRD2,PSPH,MRPL49,ATP8B2,ZSWIM8,CYP4V2…	22	STK36,PIK3CB,AKT2,DAPK2,MAPK9,PIK3CD,TRAF4,SUFU,PIAS2,RAC3,ERBB2,CDK4,FH,CASP9,HDAC1,CDKN2A,CKS2,STAT5B,DVL3,MAP2K2,FZD5,BIRC5,	0.585938	0.171875	0.993664	0.901103
2500-4000	74	ZNF471,PPP1R12B,EFNA4,WBSCR16,ZNF485,IFT172,LRRC47,PHF17,PVRL4,ERBB2,CHST10,TBC1D3,STXBP2,ZNF136,MAP3K13,FAM173B,NOTCH3,CASC3,ALDOC,KIAA1147,RAB3IP,FAM172A,PTPRM,RSRC1,RNF5,RBM15B,ZNF266,SSBP2,DNM3,NDUFA8,GDF11,LMBRD2,PSPH,MRPL49,ATP8B2,ZSWIM8,CYP4V2,LMLN,MSRB2,TXNRD1,EML5,GRK4,ZBTB41,ZNF799,MARVELD2,MIPEP,IREB2,GNAS,ZNF33B,UBQLN2,MMAA,CLYBL,MANSC1,ZNF76,MRPL32,ZFP14,KIF21A,CDC73,ZNF57,EZH2,PSMC4…	24	SUFU,PIAS2,RAC3,ERBB2,CDK4,FH,CASP9,HDAC1,CDKN2A,CKS2,STAT5B,DVL3,MAP2K2,FZD5,BIRC5,ACVR1B,DVL1,DVL2,PTCH1,FZD1,MAPK8,ARNT,HDAC2,RASSF5,	0.578125	0.1875	0.970343	0.999546
3000-4500	78	LMBRD2,PSPH,MRPL49,ATP8B2,ZSWIM8,CYP4V2,LMLN,MSRB2,TXNRD1,EML5,GRK4,ZBTB41,ZNF799,MARVELD2,MIPEP,IREB2,GNAS,ZNF33B,UBQLN2,MMAA,CLYBL,MANSC1,ZNF76,MRPL32,ZFP14,KIF21A,CDC73,ZNF57,EZH2,PSMC4,SLC30A9,MAPK8,SAMD1,LIN9,ZNF721,ZNF367,HPS3,TALDO1,SATB2,MYLK,FBXW8,MTMR12,SH3GL3,TIGD2,BRAF,KAT2B,ANKRD13D,SCAF8,OVOL2,PRKAA2,NUF2,ATG4A,DENND4C,SAP30,ATXN2,ZNF263,ZNF780A,ERO1LB,KLHL9,ZBTB37,KIF1B,ZNF674,MAPK…	22	HDAC1,CDKN2A,CKS2,STAT5B,DVL3,MAP2K2,FZD5,BIRC5,ACVR1B,DVL1,DVL2,PTCH1,FZD1,MAPK8,ARNT,HDAC2,RASSF5,BRAF,CCNE1,MAPK3,CYCS,STAT3,	0.609375	0.171875	0.931391	0.999999
3500-5000	83	MANSC1,ZNF76,MRPL32,ZFP14,KIF21A,CDC73,ZNF57,EZH2,PSMC4,SLC30A9,MAPK8,SAMD1,LIN9,ZNF721,ZNF367,HPS3,TALDO1,SATB2,MYLK,FBXW8,MTMR12,SH3GL3,TIGD2,BRAF,KAT2B,ANKRD13D,SCAF8,OVOL2,PRKAA2,NUF2,ATG4A,DENND4C,SAP30,ATXN2,ZNF263,ZNF780A,ERO1LB,KLHL9,ZBTB37,KIF1B,ZNF674,MAPK3,UBR5,GOLGB1,USP33,RAB13,COMMD4,CHCHD4,ZNF765,INTS7,GLRB,NUBP2,CHERP,STAT3,HARS2,HMBOX1,SH3BGRL2,GALNT7,MAP2K7,NLE1,IQCB1,SKAP2,STK1…	17	ACVR1B,DVL1,DVL2,PTCH1,FZD1,MAPK8,ARNT,HDAC2,RASSF5,BRAF,CCNE1,MAPK3,CYCS,STAT3,CCNE2,CREBBP,RAF1,	0.648438	0.132812	0.814311	0.998677
4000-5500	96	TIGD2,BRAF,KAT2B,ANKRD13D,SCAF8,OVOL2,PRKAA2,NUF2,ATG4A,DENND4C,SAP30,ATXN2,ZNF263,ZNF780A,ERO1LB,KLHL9,ZBTB37,KIF1B,ZNF674,MAPK3,UBR5,GOLGB1,USP33,RAB13,COMMD4,CHCHD4,ZNF765,INTS7,GLRB,NUBP2,CHERP,STAT3,HARS2,HMBOX1,SH3BGRL2,GALNT7,MAP2K7,NLE1,IQCB1,SKAP2,STK16,PPP2R5C,PRPF40B,FBXO31,ZBTB24,POLR2B,RCC1,ZNF302,NFIA,ZNF333,NENF,MORC4,ARVCF,CCDC92,TAF4,RIC8B,RAF1,NEK2,PTER,RAB7L1,NDFIP1,BICD1,DHX36…	12	BRAF,CCNE1,MAPK3,CYCS,STAT3,CCNE2,CREBBP,RAF1,APPL1,RASSF1,PRKCA,PIAS4,	0.75	0.09375	0.621562	0.943605
4500-6000	90	GALNT7,MAP2K7,NLE1,IQCB1,SKAP2,STK16,PPP2R5C,PRPF40B,FBXO31,ZBTB24,POLR2B,RCC1,ZNF302,NFIA,ZNF333,NENF,MORC4,ARVCF,CCDC92,TAF4,RIC8B,RAF1,NEK2,PTER,RAB7L1,NDFIP1,BICD1,DHX36,VMP1,BCLAF1,GFER,TNKS,SMC1A,KAT8,AARSD1,PSMC5,PAIP1,ZNF335,IKZF5,POLR3B,GPATCH2,PITX1,ZNF146,POLM,TRPM7,MRPL18,TOP2B,YWHAE,NUDT1,RBM39,IGF2R,ASH1L,POLDIP3,GAS8,PPP6C,PRPF8,DYRK1A,PHIP,ZDHHC17,SBNO1,YIPF1,SRP19,AVL9,KRAS,PTPRU…	17	CCNE2,CREBBP,RAF1,APPL1,RASSF1,PRKCA,PIAS4,KRAS,PLCG1,FZD3,MLH1,BRCA2,LEF1,CCND1,ARAF,CDK2,SMO,	0.703125	0.132812	0.0382205	0.323528
c
Gene ranks by BGRD shortening	Gene number and name				Fold enrichment		Enrichment P value
	TUSON oncogene number	Oncogene name	KEGG cancer pathway gene number	KEGG cancer pathway gene name	TUSON oncogene	KEGG cancer pathway gene	TUSON oncogene	KEGG cancer pathway gene
0-1500	274	CSMD1,LRP1B,CSMD3,GRID2,ERBB4,DCC,GPC6,PCDH9,CDH12,BNC2,KCNQ5,DGKI,NRG3,NRXN3,PRIM2,NELL1,MDGA2,CNTNAP5,MECOM,SNTG1,OXR1,DPYD,LINGO2,PPFIA2,SLC9A9,EPHA6,RALYL,MGAT4C,PTPRM,ROBO2,SORCS1,GRM1,HS3ST4,EYA4,NAALADL2,ZNF385B,NCAM2,CA10,PTPRG,SPOCK3,EPHA3,ANK2,LPHN3,EPHA5,GRIN2A,ZFHX4,INPP4B,PREX2,HMCN1,CNTN6,DNM3,PLCL1,SLC4A4,CDH8,PAX3,NAV3,GPM6A,MEF2C,FBN2,NFIA,TLL1,NOL4,TOX,ATRNL1,CDH2,NTNG1,CHSY3,EN…	60	DCC,LAMA2,CTNNA2,MECOM,FGF14,RUNX1,GLI3,BCL2,MITF,AKT3,LAMA4,LEF1,LAMA3,CDKN2A,MET,PLD1,FGF12,FGF13,CDK6,PPARG,MAPK10,FGF5,KITLG,VEGFC,COL4A2,ARNT2,ACVR1C,TGFB2,HHIP,GSK3B,COL4A3,CBLB,EGFR,COL4A1,IGF1R,TGFA,HGF,IL8,ETS1,RB1,LAMB4,PTK2,ITGA6,FN1,WNT16,EGF,FGF2,FGF7,COL4A4,FGF1,LAMB1,PIAS1,ITGA2,LAMC1,BRAF,SMAD2,NFKB1,TGFBR2,TCF7L2,PIAS2,	2.141	0.469	1.82e-44	1.21e-13
500-2000	199	CDH9,LDB2,CPS1,FAT4,SNAP25,GRXCR1,XPR1,SCN3A,COL5A1,GABRG1,TBX18,GPATCH2,NRP2,ARL15,SLC13A1,MYO9A,OSBPL1A,RFX6,COL21A1,RXFP1,BAZ2B,ST6GAL2,TBR1,TRPS1,HHIP,ADRA1B,JAZF1,ABCC9,STAG1,NTN4,ELOVL2,TUSC3,DOCK7,MBOAT2,XYLT1,HTR2C,MAP3K5,CHD9,GABRA1,PCCA,MORC4,PRDM13,STXBP5,EGFR,DMXL2,ETV1,CACNB4,LRCH1,TNKS,COL4A1,EML5,UGT8,ZIC1,COL1A2,BNC1,ESR1,CRIM1,HCRTR2,TGFA,SLC25A13,CDC42BPA,BIRC6,GABRG2,ENOX2,SGPP…	54	FGF13,CDK6,PPARG,MAPK10,FGF5,KITLG,VEGFC,COL4A2,ARNT2,ACVR1C,TGFB2,HHIP,GSK3B,COL4A3,CBLB,EGFR,COL4A1,IGF1R,TGFA,HGF,IL8,ETS1,RB1,LAMB4,PTK2,ITGA6,FN1,WNT16,EGF,FGF2,FGF7,COL4A4,FGF1,LAMB1,PIAS1,ITGA2,LAMC1,BRAF,SMAD2,NFKB1,TGFBR2,TCF7L2,PIAS2,PIK3CA,FZD3,BRCA2,COL4A5,TGFBR1,PRKCA,MSH3,SOS1,EGLN1,ITGAV,PIK3R1,	1.555	0.422	1.21e-13	4.7e-12
1000-2500	178	LRP12,PRKAA2,SLC1A3,KLHL14,CRISPLD1,AHCYL2,AGTPBP1,HMBOX1,ABCB1,EFCAB4B,BMP3,UVRAG,CDC73,KIAA1109,FRK,FN1,PCNX,DAAM1,BICD1,KIF21A,GLRB,ADRBK2,PHIP,ABCA5,ETV6,TNFRSF19,USP25,TINAG,OSBPL6,ZPBP,PPM1H,SIPA1L1,GALNT7,ASAP1,KIRREL,TXNRD1,UBR5,SLC12A2,LAMB1,SIX1,PAN3,RPS6KA5,ARHGAP12,ADAM29,FAM171B,CD226,BRAF,KIF18A,MIB1,TEK,KAT2B,PLSCR4,KIF13B,CBLN1,PXDN,DCN,KIF16B,RAB3IP,LRP6,ENAH,RIC8B,GABRA6,NARS2,P…	41	PTK2,ITGA6,FN1,WNT16,EGF,FGF2,FGF7,COL4A4,FGF1,LAMB1,PIAS1,ITGA2,LAMC1,BRAF,SMAD2,NFKB1,TGFBR2,TCF7L2,PIAS2,PIK3CA,FZD3,BRCA2,COL4A5,TGFBR1,PRKCA,MSH3,SOS1,EGLN1,ITGAV,PIK3R1,STK4,APC,LAMC2,PIK3R3,TPR,CCDC6,ARNT,PTCH1,CTNNA1,PTEN,KRAS,	1.391	0.32	3.56e-09	5.67e-05
1500-3000	153	GABRA6,NARS2,PIK3CA,IGF2BP1,ARHGAP29,MAP3K13,CAST,CBLN4,MAP4K4,KLHL4,BMP5,POLR3B,WIPF1,COL3A1,MYO1E,SDC2,UBL3,MIPEP,PLXNA2,FNBP1L,KCNMB4,PPM1E,MGAT5,AHR,RAB3GAP1,SMAP1,TGFBI,FGG,ATP9B,VNN1,HOOK3,LEMD3,CUL3,SOCS5,PAPSS1,MAEL,PPP1R12B,PCMTD1,GLRA2,MSH3,HMG20A,PITX1,PENK,SOS1,TDRD7,TCF4,TES,KIF20B,SMARCA2,PHF20L1,OSTN,BZW2,TRPM7,ABI1,CSNK1G1,MYEF2,ADAM9,CNOT4,SAMSN1,PIKFYVE,DENND4C,KPNA1,CC2D2A,CFHR…	34	PIK3CA,FZD3,BRCA2,COL4A5,TGFBR1,PRKCA,MSH3,SOS1,EGLN1,ITGAV,PIK3R1,STK4,APC,LAMC2,PIK3R3,TPR,CCDC6,ARNT,PTCH1,CTNNA1,PTEN,KRAS,CUL2,TFG,FAS,SMAD4,GLI2,EPAS1,HIF1A,PIK3CG,MAPK8,FZD6,MDM2,RALBP1,	1.195	0.266	5.67e-05	0.324
2000-3500	136	FAM179B,TMPRSS11F,RASGRP3,MRPS27,CHD1,KIF1B,SPOP,HLCS,ZFR,TOP2B,PIK3R3,PUM2,DIRC2,SUSD1,ZNRF2,GABRB1,SPOPL,BATF3,ANKRD30A,CHIC2,KLHL5,LNX2,GAPVD1,DNAJC24,NFATC3,KIAA1429,HNMT,HBS1L,B4GALT6,SEC63,ZBTB41,DHX15,RHOBTB1,ATG4A,ZDHHC17,DYRK1A,FBXW11,UNC13B,RRAS2,FOXG1,WASL,CTNNAL1,DHX36,TNRC6A,GOLGB1,CNOT1,ATAD1,DSG4,NUF2,KRAS,TJP2,USP12,SPARC,CUL2,AAGAB,GNA13,CPSF6,ZNF568,TMTC3,IQCB1,ASH1L,WIPI1,LRAT,…	35	STK4,APC,LAMC2,PIK3R3,TPR,CCDC6,ARNT,PTCH1,CTNNA1,PTEN,KRAS,CUL2,TFG,FAS,SMAD4,GLI2,EPAS1,HIF1A,PIK3CG,MAPK8,FZD6,MDM2,RALBP1,SOS2,EGLN3,JAK1,CTNNB1,PTGS2,AR,ITGB1,STAT1,BIRC3,FASLG,MLH1,MSH2,	1.063	0.273	0.0128	0.432
2500-4000	125	USP12,SPARC,CUL2,AAGAB,GNA13,CPSF6,ZNF568,TMTC3,IQCB1,ASH1L,WIPI1,LRAT,STIL,GEN1,ERO1LB,FMNL3,MMAA,NPY1R,TMCC3,RND3,IREB2,CDCA7L,E2F7,IGF2R,UGP2,TDO2,HPS3,MAPK8,ANGPTL5,FZD6,PRKAR1A,POSTN,SPPL3,KIF23,EXOC1,HPRT1,RNF141,GATA2,COPB1,DICER1,PTPDC1,SLK,BCLAF1,HERPUD2,B3GALNT1,MARK3,EZH2,USP33,PON1,PCDH18,SPATS2,CTNNB1,NUFIP1,LEO1,XPO1,ZMPSTE24,SEL1L,LYPLA1,PRKCI,XPOT,RNF2,AR,BTAF1,KLHL24,SLC30A4,CEP1…	29	CUL2,TFG,FAS,SMAD4,GLI2,EPAS1,HIF1A,PIK3CG,MAPK8,FZD6,MDM2,RALBP1,SOS2,EGLN3,JAK1,CTNNB1,PTGS2,AR,ITGB1,STAT1,BIRC3,FASLG,MLH1,MSH2,CDKN2B,FH,SKP2,RALA,TRAF6,	0.977	0.227	0.153	0.944
3000-4500	131	RNF141,GATA2,COPB1,DICER1,PTPDC1,SLK,BCLAF1,HERPUD2,B3GALNT1,MARK3,EZH2,USP33,PON1,PCDH18,SPATS2,CTNNB1,NUFIP1,LEO1,XPO1,ZMPSTE24,SEL1L,LYPLA1,PRKCI,XPOT,RNF2,AR,BTAF1,KLHL24,SLC30A4,CEP135,SLC30A9,HK2,ZNF430,AVL9,RPIA,FGD6,MFF,ATP6V0A4,ZNF583,SRP72,ALDH8A1,SMC4,LACTB,TXNL1,RAP1B,KCMF1,YIPF4,BLZF1,PAIP1,NDFIP1,SLC26A3,NDUFA9,C1QL3,INTS7,HPSE,IGJ,RBL2,DCT,TRA2B,ZNF432,NEK2,NFE2L2,LANCL2,METTL14,ST…	29	SOS2,EGLN3,JAK1,CTNNB1,PTGS2,AR,ITGB1,STAT1,BIRC3,FASLG,MLH1,MSH2,CDKN2B,FH,SKP2,RALA,TRAF6,NCOA4,CASP3,CCNE2,XIAP,HDAC2,TCEB1,FGF19,MAPK1,CKS2,RALB,RBX1,CDC42,	1.023	0.227	0.0677	0.944
3500-5000	111	NDFIP1,SLC26A3,NDUFA9,C1QL3,INTS7,HPSE,IGJ,RBL2,DCT,TRA2B,ZNF432,NEK2,NFE2L2,LANCL2,METTL14,STX3,G3BP2,PPP2CB,RBBP7,LCTL,TMEM185A,RECQL,LY96,GGA2,ZNF91,TARS,SUPT16H,SYNCRIP,CMAS,FBXO22,DYNC1LI2,CDC7,PRSS35,HECTD1,LMLN,IGFBP1,USP32,HRSP12,ZNF709,PKD2,IL21,WBP4,ZNF528,HS3ST5,SORD,FAM120B,MRS2,TIGD4,PIWIL1,BUB3,ZNF674,MLANA,ZNF326,CCT2,PDK4,YWHAE,ACTR6,NRF1,CIRH1A,SF3B1,CCNJ,POU4F2,ZNF823,MSRB2,CAPN…	22	CDKN2B,FH,SKP2,RALA,TRAF6,NCOA4,CASP3,CCNE2,XIAP,HDAC2,TCEB1,FGF19,MAPK1,CKS2,RALB,RBX1,CDC42,APPL1,BIRC5,GRB2,MAP2K1,BCL2L1,	0.867	0.172	0.814	0.997
d
Gene ranks by BGRD shortening	Gene number and name				Fold enrichment		Enrichment P value
	TUSON oncogene number	Oncogene name	KEGG cancer pathway gene number	KEGG cancer pathway gene name	TUSON oncogene	KEGG cancer pathway gene	TUSON oncogene	KEGG cancer pathway gene
0-1500	203	LRP1B,RELN,EPHA6,CSMD3,PPFIA2,PRIM2,NAALADL2,NCAM2,RIMS1,GRIK1,BAI3,SLC4A4,ZNF385B,STXBP5L,EPHA5,CNTN6,NAV3,NTNG1,EPHA3,ZFHX4,NFIA,ENOX1,EFNA5,DNAH8,KCNN2,ABCB5,LRBA,NETO1,PDE10A,INPP4B,DIAPH2,EPHA7,BNC2,SEMA3C,PTN,SKAP2,CALD1,MME,GRIA3,FAM172A,FOXG1,CDH9,TBX15,RSRC1,PDE3B,ASCC3,WDR7,HTR2C,XPR1,CERKL,SSBP2,PPM1H,SIX1,MBOAT2,TRPS1,TRPC5,DOCK7,CHD9,DNAH7,RGS22,ELOVL2,CPA6,EML5,BIRC6,MYO9A,EGFR,TRIO…	48	ZBTB16,LEF1,RARB,CDKN2A,MITF,GSK3B,COL4A6,EGFR,RB1,PTK2,COL4A5,LAMC1,BRAF,PPARG,TGFA,ITGA6,KITLG,LAMA3,AR,CTNNA1,PIK3R3,SOS1,FN1,WNT2,IGF1,CBLB,PIK3R1,EGF,PIAS1,SOS2,BRCA2,PTEN,BCL2,WNT8B,PIAS2,TPR,RALA,ITGAV,STK4,NFKB1,FOXO1,PIK3CB,ARNT,SMAD2,FGF7,FAS,CCDC6,MAPK1,	1.711	1.344	1.3e-15	5.7e-05
500-2000	162	STAG1,PPM1E,RFX6,SLC13A1,CDC42BPA,GABRG1,COL5A2,PCNX,ENOX2,FNBP1L,CDC73,GABRA3,PAN3,RIC8B,GALNT7,AGTPBP1,DAAM1,TBR1,AR,SMAP1,PIK3R3,KIF1B,SOS1,ASH1L,AHCYL2,FBXW11,CHL1,HMBOX1,ADAMTS19,FN1,CNOT4,TXNRD1,PHIP,MRPS27,LRCH1,KIF21A,GABRG2,RAB3GAP1,LEMD3,MAP3K5,ADAM9,ABCA5,ARHGAP29,CBLN4,USP25,PRKAA2,MYF6,MYH10,ZNRF2,TUSC3,ONECUT2,ATP9A,TNFRSF19,MGAT5,CUL3,IGF2R,USP32,TMTC2,KIF20B,FRK,SPOP,DYRK1A,PTPN3,…	42	KITLG,LAMA3,AR,CTNNA1,PIK3R3,SOS1,FN1,WNT2,IGF1,CBLB,PIK3R1,EGF,PIAS1,SOS2,BRCA2,PTEN,BCL2,WNT8B,PIAS2,TPR,RALA,ITGAV,STK4,NFKB1,FOXO1,PIK3CB,ARNT,SMAD2,FGF7,FAS,CCDC6,MAPK1,KRAS,E2F3,TFG,FZD6,MSH2,ITGB1,MLH1,APPL1,CTNNB1,CHUK,	1.391	1.211	5.6e-06	0.0101
1000-2500	136	USP12,PITX1,RAB3IP,SLC30A9,LINGO2,MYEF2,DENND4C,AVL9,SMARCA2,TBX18,CHD1,MAP4K4,ADRBK2,SLC26A3,ATG4A,CNOT1,HECTD1,PUM2,FAM120B,FOXO1,DIRC2,HLCS,PIK3CB,UGP2,DHX15,PCMTD1,DICER1,CDCA7L,LIN28B,TNRC6A,SPTA1,DNAJC24,DSG4,KIF23,TJP2,KLK2,USP33,ATAD1,TAF1,MAPK1,TSC22D2,SPPL3,KCMF1,ETV6,TES,DHX36,KRAS,NUF2,SLC30A4,SEC63,TRPM7,NDFIP1,RPIA,FZD6,STIL,PPP1R12B,BTAF1,SPATS2,POLR3B,RAP1B,SH2D1A,COL3A1,MYOT,PHF2…	33	WNT8B,PIAS2,TPR,RALA,ITGAV,STK4,NFKB1,FOXO1,PIK3CB,ARNT,SMAD2,FGF7,FAS,CCDC6,MAPK1,KRAS,E2F3,TFG,FZD6,MSH2,ITGB1,MLH1,APPL1,CTNNB1,CHUK,XIAP,MDM2,HDAC2,BCL2L1,FH,CASP8,MAX,SKP2,	1.164	0.984	0.0382	0.658
1500-3000	133	KRAS,NUF2,SLC30A4,SEC63,TRPM7,NDFIP1,RPIA,FZD6,STIL,PPP1R12B,BTAF1,SPATS2,POLR3B,RAP1B,SH2D1A,COL3A1,MYOT,PHF20L1,GNA13,CPSF6,ENAH,MARK3,GEN1,GTF2E1,SUV420H1,OVOL2,NFATC3,UPF2,BZW2,XPOT,KPNA4,CATSPERB,CTNNB1,OTUD4,ZFP91,ZNF430,LRP11,SMC4,PRKCI,FJX1,MAP3K13,SLC8A1,ZNF326,PTER,GATA2,RPS6KA5,HHLA2,COPB1,G3BP2,MFF,HPRT1,LUM,BCLAF1,LYPLA1,RNF2,RUVBL1,ACER2,SF3B1,LGI1,FBXO22,WASL,NDUFA9,ZNF283,PAIP1,ZN…	26	KRAS,E2F3,TFG,FZD6,MSH2,ITGB1,MLH1,APPL1,CTNNB1,CHUK,XIAP,MDM2,HDAC2,BCL2L1,FH,CASP8,MAX,SKP2,RAC1,BIRC2,MAPK9,TCEB1,HDAC1,KLK3,CCNE2,APC,	1.156	0.852	0.0466	0.982
