# Supplementary material for: Broad genic repression domains signify enhanced silencing of oncogenes
Source: Nat Commun. 2020 Nov 3;11:5560. doi: 10.1038/s41467-020-18913-8 (PMC7641226; doi:10.1038/s41467-020-18913-8)
Supplement: Supplementary file 9 — Supplementary Data 7 [file 41467_2020_18913_MOESM9_ESM.xlsx]

## Sheet: Sheet1
Supplementary Data 7. The complete list of datasets analyzed in this manuscript.
Data name	Figure	Data type	Species	Data ID or file	Sample name	Link	Reference
MRE-Seq	Fig.S2	MRE-Seq	Human	GSM613901	CD4+ T cell	http://www.ncbi.nlm.nih.gov/geo/	Bernstein, B. E., Stamatoyannopoulos, J. A., Costello, J. F., Ren, B., Milosavljevic, A., Meissner, A., et al. (2010). The NIH Roadmap Epigenomics Mapping Consortium. Nature Biotechnology, 28(10), 1045_1048. doi:10.1038/nbt1010-1045
MRE-Seq	Fig.S2	MRE-Seq	Human	GSM613920	CD4+ T cell	http://www.ncbi.nlm.nih.gov/geo/	Bernstein, B. E., Stamatoyannopoulos, J. A., Costello, J. F., Ren, B., Milosavljevic, A., Meissner, A., et al. (2010). The NIH Roadmap Epigenomics Mapping Consortium. Nature Biotechnology, 28(10), 1045_1048. doi:10.1038/nbt1010-1045
MeDIP-Seq	Fig.S2	MeDIP-Seq	Human	GSM613913	CD4+ T cell	http://www.ncbi.nlm.nih.gov/geo/	Bernstein, B. E., Stamatoyannopoulos, J. A., Costello, J. F., Ren, B., Milosavljevic, A., Meissner, A., et al. (2010). The NIH Roadmap Epigenomics Mapping Consortium. Nature Biotechnology, 28(10), 1045_1048. doi:10.1038/nbt1010-1045
MeDIP-Seq	Fig.S2	MeDIP-Seq	Human	GSM669607	CD4+ T cell	http://www.ncbi.nlm.nih.gov/geo/	Bernstein, B. E., Stamatoyannopoulos, J. A., Costello, J. F., Ren, B., Milosavljevic, A., Meissner, A., et al. (2010). The NIH Roadmap Epigenomics Mapping Consortium. Nature Biotechnology, 28(10), 1045_1048. doi:10.1038/nbt1010-1045
Gene expression	Fig.1, Fig.S2	microarray	Human	GSM263934	CD4+ T cell	http://www.ncbi.nlm.nih.gov/geo/	Schones, D. E., Cui, K., Cuddapah, S., Roh, T.-Y., Barski, A., Wang, Z., et al. (2008). Dynamic Regulation of Nucleosome Positioning in the Human Genome. Cell, 132(5), 887_898. doi:10.1016/j.cell.2008.02.022
Input	Fig.1-3, Fig.S1, S2, S5-S8	ChIP-Seq	Human	GSM772876	CD4+ T cell	http://www.ncbi.nlm.nih.gov/geo/	Bernstein, B. E., Stamatoyannopoulos, J. A., Costello, J. F., Ren, B., Milosavljevic, A., Meissner, A., et al. (2010). The NIH Roadmap Epigenomics Mapping Consortium. Nature Biotechnology, 28(10), 1045_1048. doi:10.1038/nbt1010-1045
Input	Fig.1-3, Fig.S1, S2, S5-S8	ChIP-Seq	Human	GSM772916	CD4+ T cell	http://www.ncbi.nlm.nih.gov/geo/	Bernstein, B. E., Stamatoyannopoulos, J. A., Costello, J. F., Ren, B., Milosavljevic, A., Meissner, A., et al. (2010). The NIH Roadmap Epigenomics Mapping Consortium. Nature Biotechnology, 28(10), 1045_1048. doi:10.1038/nbt1010-1045
H3K27me3	Fig. 5, Fig. S11	ChIP-Seq	Human	GSM2058899	MCF10A cell	http://www.ncbi.nlm.nih.gov/geo/	Messier TL, Boyd JR, Gordon JA, Stein JL et al. Oncofetal Epigenetic Bivalency in Breast Cancer Cells: H3K4 and H3K27 Tri-Methylation as a Biomarker for Phenotypic Plasticity. J Cell Physiol 2016 Nov;231(11):2474-81. PMID: 26916849
H3K27me3	Fig. 5, Fig. S11	ChIP-Seq	Human	GSM2058900	MCF10A cell	http://www.ncbi.nlm.nih.gov/geo/	Messier TL, Boyd JR, Gordon JA, Stein JL et al. Oncofetal Epigenetic Bivalency in Breast Cancer Cells: H3K4 and H3K27 Tri-Methylation as a Biomarker for Phenotypic Plasticity. J Cell Physiol 2016 Nov;231(11):2474-81. PMID: 26916849
H3K27me3	Fig. 5, Fig. S11	ChIP-Seq	Human	GSM2337941	MCF10A cell	http://www.ncbi.nlm.nih.gov/geo/	Dobson JR, Hong D, Barutcu AR, Wu H et al. Identifying Nuclear Matrix-Attached DNA Across the Genome. J Cell Physiol 2017 Jun;232(6):1295-1305. PMID: 27627025
H3K27me3	Fig. 5, Fig. S11	ChIP-Seq	Human	GSM2337942	MCF10A cell	http://www.ncbi.nlm.nih.gov/geo/	Dobson JR, Hong D, Barutcu AR, Wu H et al. Identifying Nuclear Matrix-Attached DNA Across the Genome. J Cell Physiol 2017 Jun;232(6):1295-1305. PMID: 27627025
Input	Fig. 5, Fig. S11	ChIP-Seq	Human	GSM2058903	MCF10A cell	http://www.ncbi.nlm.nih.gov/geo/	Messier TL, Boyd JR, Gordon JA, Stein JL et al. Oncofetal Epigenetic Bivalency in Breast Cancer Cells: H3K4 and H3K27 Tri-Methylation as a Biomarker for Phenotypic Plasticity. J Cell Physiol 2016 Nov;231(11):2474-81. PMID: 26916849
Input	Fig. 5, Fig. S11	ChIP-Seq	Human	GSM2058904	MCF10A cell	http://www.ncbi.nlm.nih.gov/geo/	Messier TL, Boyd JR, Gordon JA, Stein JL et al. Oncofetal Epigenetic Bivalency in Breast Cancer Cells: H3K4 and H3K27 Tri-Methylation as a Biomarker for Phenotypic Plasticity. J Cell Physiol 2016 Nov;231(11):2474-81. PMID: 26916849
H3K27me3	Fig. 5, Fig. S12	ChIP-Seq	Human	GSM2058911	MDA-MB-231 cell	http://www.ncbi.nlm.nih.gov/geo/	Messier TL, Gordon JA, Boyd JR, Tye CE et al. Histone H3 lysine 4 acetylation and methylation dynamics define breast cancer subtypes. Oncotarget 2016 Feb 2;7(5):5094-109. PMID: 26783963
H3K27me3	Fig. 5, Fig. S12	ChIP-Seq	Human	GSM2058912	MDA-MB-231 cell	http://www.ncbi.nlm.nih.gov/geo/	Messier TL, Gordon JA, Boyd JR, Tye CE et al. Histone H3 lysine 4 acetylation and methylation dynamics define breast cancer subtypes. Oncotarget 2016 Feb 2;7(5):5094-109. PMID: 26783963
Input	Fig. 5, Fig. S12	ChIP-Seq	Human	GSM2058915	MDA-MB-231 cell	http://www.ncbi.nlm.nih.gov/geo/	Messier TL, Gordon JA, Boyd JR, Tye CE et al. Histone H3 lysine 4 acetylation and methylation dynamics define breast cancer subtypes. Oncotarget 2016 Feb 2;7(5):5094-109. PMID: 26783963
Input	Fig. 5, Fig. S12	ChIP-Seq	Human	GSM2058916	MDA-MB-231 cell	http://www.ncbi.nlm.nih.gov/geo/	Messier TL, Gordon JA, Boyd JR, Tye CE et al. Histone H3 lysine 4 acetylation and methylation dynamics define breast cancer subtypes. Oncotarget 2016 Feb 2;7(5):5094-109. PMID: 26783963
Gene expression	Fig. 5, Fig. S11	RNA-seq	Human	GSM1944515	MCF10A cell	http://www.ncbi.nlm.nih.gov/geo/	Messier TL, Gordon JA, Boyd JR, Tye CE et al. Histone H3 lysine 4 acetylation and methylation dynamics define breast cancer subtypes. Oncotarget 2016 Feb 2;7(5):5094-109. PMID: 26783963
Gene expression	Fig. 5, Fig. S11	RNA-seq	Human	GSM1944516	MCF10A cell	http://www.ncbi.nlm.nih.gov/geo/	Messier TL, Gordon JA, Boyd JR, Tye CE et al. Histone H3 lysine 4 acetylation and methylation dynamics define breast cancer subtypes. Oncotarget 2016 Feb 2;7(5):5094-109. PMID: 26783963
Gene expression	Fig. 5, Fig. S11	RNA-seq	Human	GSM1944517	MCF10A cell	http://www.ncbi.nlm.nih.gov/geo/	Messier TL, Gordon JA, Boyd JR, Tye CE et al. Histone H3 lysine 4 acetylation and methylation dynamics define breast cancer subtypes. Oncotarget 2016 Feb 2;7(5):5094-109. PMID: 26783963
Gene expression	Fig. 5, Fig. S12	RNA-seq	Human	GSM1944521	MDA-MB-231 cell	http://www.ncbi.nlm.nih.gov/geo/	Messier TL, Gordon JA, Boyd JR, Tye CE et al. Histone H3 lysine 4 acetylation and methylation dynamics define breast cancer subtypes. Oncotarget 2016 Feb 2;7(5):5094-109. PMID: 26783963
Gene expression	Fig. 5, Fig. S12	RNA-seq	Human	GSM1944522	MDA-MB-231 cell	http://www.ncbi.nlm.nih.gov/geo/	Messier TL, Gordon JA, Boyd JR, Tye CE et al. Histone H3 lysine 4 acetylation and methylation dynamics define breast cancer subtypes. Oncotarget 2016 Feb 2;7(5):5094-109. PMID: 26783963
Gene expression	Fig. 5, Fig. S12	RNA-seq	Human	GSM1944523	MDA-MB-231 cell	http://www.ncbi.nlm.nih.gov/geo/	Messier TL, Gordon JA, Boyd JR, Tye CE et al. Histone H3 lysine 4 acetylation and methylation dynamics define breast cancer subtypes. Oncotarget 2016 Feb 2;7(5):5094-109. PMID: 26783963
H3K27me3	Fig. 1-3, Fig. S1-S2, S5-S8	ChIP-Seq	Human	H3K27me3	CD4+ T cell	http://dir.nhlbi.nih.gov/papers/lmi/epigenomes/hgtcell.aspx	Barski, A., Cuddapah, S., Cui, K., Roh, T.-Y., Schones, D. E., Wang, Z., et al. (2007). High-resolution profiling of histone methylations in the human genome. Cell, 129(4), 823_837. doi:10.1016/j.cell.2007.05.000
H2AZ	Fig. S2	ChIP-Seq	Human	H2AZ	CD4+ T cell	http://dir.nhlbi.nih.gov/papers/lmi/epigenomes/hgtcell.aspx	Barski, A., Cuddapah, S., Cui, K., Roh, T.-Y., Schones, D. E., Wang, Z., et al. (2007). High-resolution profiling of histone methylations in the human genome. Cell, 129(4), 823_837. doi:10.1016/j.cell.2007.05.012
PolII	Fig. S2, S6	ChIP-Seq	Human	PolII	CD4+ T cell	http://dir.nhlbi.nih.gov/papers/lmi/epigenomes/hgtcell.aspx	Barski, A., Cuddapah, S., Cui, K., Roh, T.-Y., Schones, D. E., Wang, Z., et al. (2007). High-resolution profiling of histone methylations in the human genome. Cell, 129(4), 823_837. doi:10.1016/j.cell.2007.05.011
H3K9me3	Fig. S1, S2	ChIP-Seq	Human	H3K9me3	CD4+ T cell	http://dir.nhlbi.nih.gov/papers/lmi/epigenomes/hgtcell.aspx	Barski, A., Cuddapah, S., Cui, K., Roh, T.-Y., Schones, D. E., Wang, Z., et al. (2007). High-resolution profiling of histone methylations in the human genome. Cell, 129(4), 823_837. doi:10.1016/j.cell.2007.05.009
H4R3me2	Fig. S2	ChIP-Seq	Human	H4R3me2	CD4+ T cell	http://dir.nhlbi.nih.gov/papers/lmi/epigenomes/hgtcell.aspx	Barski, A., Cuddapah, S., Cui, K., Roh, T.-Y., Schones, D. E., Wang, Z., et al. (2007). High-resolution profiling of histone methylations in the human genome. Cell, 129(4), 823_837. doi:10.1016/j.cell.2007.05.008
H3K9me2	Fig. S1, S2	ChIP-Seq	Human	H3K9me2	CD4+ T cell	http://dir.nhlbi.nih.gov/papers/lmi/epigenomes/hgtcell.aspx	Barski, A., Cuddapah, S., Cui, K., Roh, T.-Y., Schones, D. E., Wang, Z., et al. (2007). High-resolution profiling of histone methylations in the human genome. Cell, 129(4), 823_837. doi:10.1016/j.cell.2007.05.007
H3K36me1	Fig. S2	ChIP-Seq	Human	H3K36me1	CD4+ T cell	http://dir.nhlbi.nih.gov/papers/lmi/epigenomes/hgtcell.aspx	Barski, A., Cuddapah, S., Cui, K., Roh, T.-Y., Schones, D. E., Wang, Z., et al. (2007). High-resolution profiling of histone methylations in the human genome. Cell, 129(4), 823_837. doi:10.1016/j.cell.2007.05.006
H3R2me1	Fig. S2	ChIP-Seq	Human	H3R2me1	CD4+ T cell	http://dir.nhlbi.nih.gov/papers/lmi/epigenomes/hgtcell.aspx	Barski, A., Cuddapah, S., Cui, K., Roh, T.-Y., Schones, D. E., Wang, Z., et al. (2007). High-resolution profiling of histone methylations in the human genome. Cell, 129(4), 823_837. doi:10.1016/j.cell.2007.05.005
H3R2me2	Fig. S2	ChIP-Seq	Human	H3R2me2	CD4+ T cell	http://dir.nhlbi.nih.gov/papers/lmi/epigenomes/hgtcell.aspx	Barski, A., Cuddapah, S., Cui, K., Roh, T.-Y., Schones, D. E., Wang, Z., et al. (2007). High-resolution profiling of histone methylations in the human genome. Cell, 129(4), 823_837. doi:10.1016/j.cell.2007.05.004
H4K20me3	Fig. S2	ChIP-Seq	Human	H4K20me3	CD4+ T cell	http://dir.nhlbi.nih.gov/papers/lmi/epigenomes/hgtcell.aspx	Barski, A., Cuddapah, S., Cui, K., Roh, T.-Y., Schones, D. E., Wang, Z., et al. (2007). High-resolution profiling of histone methylations in the human genome. Cell, 129(4), 823_837. doi:10.1016/j.cell.2007.05.003
H3K27me1	Fig. S2	ChIP-Seq	Human	H3K27me1	CD4+ T cell	http://dir.nhlbi.nih.gov/papers/lmi/epigenomes/hgtcell.aspx	Barski, A., Cuddapah, S., Cui, K., Roh, T.-Y., Schones, D. E., Wang, Z., et al. (2007). High-resolution profiling of histone methylations in the human genome. Cell, 129(4), 823_837. doi:10.1016/j.cell.2007.05.002
H3K27me2	Fig. S1, S2	ChIP-Seq	Human	H3K27me2	CD4+ T cell	http://dir.nhlbi.nih.gov/papers/lmi/epigenomes/hgtcell.aspx	Barski, A., Cuddapah, S., Cui, K., Roh, T.-Y., Schones, D. E., Wang, Z., et al. (2007). High-resolution profiling of histone methylations in the human genome. Cell, 129(4), 823_837. doi:10.1016/j.cell.2007.05.001
H3K36me3	Fig. S2, S6	ChIP-Seq	Human	H3K36me3	CD4+ T cell	http://dir.nhlbi.nih.gov/papers/lmi/epigenomes/hgtcell.aspx	Barski, A., Cuddapah, S., Cui, K., Roh, T.-Y., Schones, D. E., Wang, Z., et al. (2007). High-resolution profiling of histone methylations in the human genome. Cell, 129(4), 823_837. doi:10.1016/j.cell.2007.05.001
H2BK5me1	Fig. S2	ChIP-Seq	Human	H2BK5me1	CD4+ T cell	http://dir.nhlbi.nih.gov/papers/lmi/epigenomes/hgtcell.aspx	Barski, A., Cuddapah, S., Cui, K., Roh, T.-Y., Schones, D. E., Wang, Z., et al. (2007). High-resolution profiling of histone methylations in the human genome. Cell, 129(4), 823_837. doi:10.1016/j.cell.2007.05.002
H4K20me1	Fig. S2	ChIP-Seq	Human	H4K20me1	CD4+ T cell	http://dir.nhlbi.nih.gov/papers/lmi/epigenomes/hgtcell.aspx	Barski, A., Cuddapah, S., Cui, K., Roh, T.-Y., Schones, D. E., Wang, Z., et al. (2007). High-resolution profiling of histone methylations in the human genome. Cell, 129(4), 823_837. doi:10.1016/j.cell.2007.05.003
H3K79me1	Fig. S2	ChIP-Seq	Human	H3K79me1	CD4+ T cell	http://dir.nhlbi.nih.gov/papers/lmi/epigenomes/hgtcell.aspx	Barski, A., Cuddapah, S., Cui, K., Roh, T.-Y., Schones, D. E., Wang, Z., et al. (2007). High-resolution profiling of histone methylations in the human genome. Cell, 129(4), 823_837. doi:10.1016/j.cell.2007.05.004
H3K79me2	Fig. S2, S6	ChIP-Seq	Human	H3K79me2	CD4+ T cell	http://dir.nhlbi.nih.gov/papers/lmi/epigenomes/hgtcell.aspx	Barski, A., Cuddapah, S., Cui, K., Roh, T.-Y., Schones, D. E., Wang, Z., et al. (2007). High-resolution profiling of histone methylations in the human genome. Cell, 129(4), 823_837. doi:10.1016/j.cell.2007.05.005
H3K79me3	Fig. S2, S6	ChIP-Seq	Human	H3K79me3	CD4+ T cell	http://dir.nhlbi.nih.gov/papers/lmi/epigenomes/hgtcell.aspx	Barski, A., Cuddapah, S., Cui, K., Roh, T.-Y., Schones, D. E., Wang, Z., et al. (2007). High-resolution profiling of histone methylations in the human genome. Cell, 129(4), 823_837. doi:10.1016/j.cell.2007.05.006
H3K9me1	Fig. S2	ChIP-Seq	Human	H3K9me1	CD4+ T cell	http://dir.nhlbi.nih.gov/papers/lmi/epigenomes/hgtcell.aspx	Barski, A., Cuddapah, S., Cui, K., Roh, T.-Y., Schones, D. E., Wang, Z., et al. (2007). High-resolution profiling of histone methylations in the human genome. Cell, 129(4), 823_837. doi:10.1016/j.cell.2007.05.007
H3K4me3	Fig. S2	ChIP-Seq	Human	H3K4me3	CD4+ T cell	http://dir.nhlbi.nih.gov/papers/lmi/epigenomes/hgtcell.aspx	Barski, A., Cuddapah, S., Cui, K., Roh, T.-Y., Schones, D. E., Wang, Z., et al. (2007). High-resolution profiling of histone methylations in the human genome. Cell, 129(4), 823_837. doi:10.1016/j.cell.2007.05.010
H3K4me2	Fig. S2	ChIP-Seq	Human	H3K4me2	CD4+ T cell	http://dir.nhlbi.nih.gov/papers/lmi/epigenomes/hgtcell.aspx	Barski, A., Cuddapah, S., Cui, K., Roh, T.-Y., Schones, D. E., Wang, Z., et al. (2007). High-resolution profiling of histone methylations in the human genome. Cell, 129(4), 823_837. doi:10.1016/j.cell.2007.05.008
H3K4me1	Fig. S2	ChIP-Seq	Human	H3K4me1	CD4+ T cell	http://dir.nhlbi.nih.gov/papers/lmi/epigenomes/hgtcell.aspx	Barski, A., Cuddapah, S., Cui, K., Roh, T.-Y., Schones, D. E., Wang, Z., et al. (2007). High-resolution profiling of histone methylations in the human genome. Cell, 129(4), 823_837. doi:10.1016/j.cell.2007.05.009
H2AK9ac	Fig. S2	ChIP-Seq	Human	H2AK9ac	CD4+ T cell	http://dir.nhlbi.nih.gov/papers/lmi/epigenomes/hgtcellacetylation.aspx	Wang, Z., Zang, C., Rosenfeld, J. A., Schones, D. E., Barski, A., Cuddapah, S., et al. (2008). Combinatorial patterns of histone acetylations and methylations in the human genome. Nature Genetics, 40(7), 897_903. doi:10.1038/ng.137
H3K23ac	Fig. S2	ChIP-Seq	Human	H3K23ac	CD4+ T cell	http://dir.nhlbi.nih.gov/papers/lmi/epigenomes/hgtcellacetylation.aspx	Wang, Z., Zang, C., Rosenfeld, J. A., Schones, D. E., Barski, A., Cuddapah, S., et al. (2008). Combinatorial patterns of histone acetylations and methylations in the human genome. Nature Genetics, 40(7), 897_903. doi:10.1038/ng.138
H4K12ac	Fig. S2	ChIP-Seq	Human	H4K12ac	CD4+ T cell	http://dir.nhlbi.nih.gov/papers/lmi/epigenomes/hgtcellacetylation.aspx	Wang, Z., Zang, C., Rosenfeld, J. A., Schones, D. E., Barski, A., Cuddapah, S., et al. (2008). Combinatorial patterns of histone acetylations and methylations in the human genome. Nature Genetics, 40(7), 897_903. doi:10.1038/ng.139
H4K16ac	Fig. S2	ChIP-Seq	Human	H4K16ac	CD4+ T cell	http://dir.nhlbi.nih.gov/papers/lmi/epigenomes/hgtcellacetylation.aspx	Wang, Z., Zang, C., Rosenfeld, J. A., Schones, D. E., Barski, A., Cuddapah, S., et al. (2008). Combinatorial patterns of histone acetylations and methylations in the human genome. Nature Genetics, 40(7), 897_903. doi:10.1038/ng.140
H4K5ac	Fig. S2	ChIP-Seq	Human	H4K5ac	CD4+ T cell	http://dir.nhlbi.nih.gov/papers/lmi/epigenomes/hgtcellacetylation.aspx	Wang, Z., Zang, C., Rosenfeld, J. A., Schones, D. E., Barski, A., Cuddapah, S., et al. (2008). Combinatorial patterns of histone acetylations and methylations in the human genome. Nature Genetics, 40(7), 897_903. doi:10.1038/ng.141
H4K8ac	Fig. S2	ChIP-Seq	Human	H4K8ac	CD4+ T cell	http://dir.nhlbi.nih.gov/papers/lmi/epigenomes/hgtcellacetylation.aspx	Wang, Z., Zang, C., Rosenfeld, J. A., Schones, D. E., Barski, A., Cuddapah, S., et al. (2008). Combinatorial patterns of histone acetylations and methylations in the human genome. Nature Genetics, 40(7), 897_903. doi:10.1038/ng.142
H2BK20ac	Fig. S2	ChIP-Seq	Human	H2BK20ac	CD4+ T cell	http://dir.nhlbi.nih.gov/papers/lmi/epigenomes/hgtcellacetylation.aspx	Wang, Z., Zang, C., Rosenfeld, J. A., Schones, D. E., Barski, A., Cuddapah, S., et al. (2008). Combinatorial patterns of histone acetylations and methylations in the human genome. Nature Genetics, 40(7), 897_903. doi:10.1038/ng.143
H2BK12ac	Fig. S2	ChIP-Seq	Human	H2BK12ac	CD4+ T cell	http://dir.nhlbi.nih.gov/papers/lmi/epigenomes/hgtcellacetylation.aspx	Wang, Z., Zang, C., Rosenfeld, J. A., Schones, D. E., Barski, A., Cuddapah, S., et al. (2008). Combinatorial patterns of histone acetylations and methylations in the human genome. Nature Genetics, 40(7), 897_903. doi:10.1038/ng.144
H3K4ac	Fig. S2	ChIP-Seq	Human	H3K4ac	CD4+ T cell	http://dir.nhlbi.nih.gov/papers/lmi/epigenomes/hgtcellacetylation.aspx	Wang, Z., Zang, C., Rosenfeld, J. A., Schones, D. E., Barski, A., Cuddapah, S., et al. (2008). Combinatorial patterns of histone acetylations and methylations in the human genome. Nature Genetics, 40(7), 897_903. doi:10.1038/ng.145
H4K91ac	Fig. S2	ChIP-Seq	Human	H4K91ac	CD4+ T cell	http://dir.nhlbi.nih.gov/papers/lmi/epigenomes/hgtcellacetylation.aspx	Wang, Z., Zang, C., Rosenfeld, J. A., Schones, D. E., Barski, A., Cuddapah, S., et al. (2008). Combinatorial patterns of histone acetylations and methylations in the human genome. Nature Genetics, 40(7), 897_903. doi:10.1038/ng.146
H2BK120ac	Fig. S2	ChIP-Seq	Human	H2BK120ac	CD4+ T cell	http://dir.nhlbi.nih.gov/papers/lmi/epigenomes/hgtcellacetylation.aspx	Wang, Z., Zang, C., Rosenfeld, J. A., Schones, D. E., Barski, A., Cuddapah, S., et al. (2008). Combinatorial patterns of histone acetylations and methylations in the human genome. Nature Genetics, 40(7), 897_903. doi:10.1038/ng.147
H2BK5ac	Fig. S2	ChIP-Seq	Human	H2BK5ac	CD4+ T cell	http://dir.nhlbi.nih.gov/papers/lmi/epigenomes/hgtcellacetylation.aspx	Wang, Z., Zang, C., Rosenfeld, J. A., Schones, D. E., Barski, A., Cuddapah, S., et al. (2008). Combinatorial patterns of histone acetylations and methylations in the human genome. Nature Genetics, 40(7), 897_903. doi:10.1038/ng.148
H3K27ac	Fig. 1, 3, Fig. S2	ChIP-Seq	Human	H3K27ac	CD4+ T cell	http://dir.nhlbi.nih.gov/papers/lmi/epigenomes/hgtcellacetylation.aspx	Wang, Z., Zang, C., Rosenfeld, J. A., Schones, D. E., Barski, A., Cuddapah, S., et al. (2008). Combinatorial patterns of histone acetylations and methylations in the human genome. Nature Genetics, 40(7), 897_903. doi:10.1038/ng.149
H3K18ac	Fig. S2	ChIP-Seq	Human	H3K18ac	CD4+ T cell	http://dir.nhlbi.nih.gov/papers/lmi/epigenomes/hgtcellacetylation.aspx	Wang, Z., Zang, C., Rosenfeld, J. A., Schones, D. E., Barski, A., Cuddapah, S., et al. (2008). Combinatorial patterns of histone acetylations and methylations in the human genome. Nature Genetics, 40(7), 897_903. doi:10.1038/ng.150
H3K9ac	Fig. S2	ChIP-Seq	Human	H3K9ac	CD4+ T cell	http://dir.nhlbi.nih.gov/papers/lmi/epigenomes/hgtcellacetylation.aspx	Wang, Z., Zang, C., Rosenfeld, J. A., Schones, D. E., Barski, A., Cuddapah, S., et al. (2008). Combinatorial patterns of histone acetylations and methylations in the human genome. Nature Genetics, 40(7), 897_903. doi:10.1038/ng.151
H3K36ac	Fig. S2	ChIP-Seq	Human	H3K36ac	CD4+ T cell	http://dir.nhlbi.nih.gov/papers/lmi/epigenomes/hgtcellacetylation.aspx	Wang, Z., Zang, C., Rosenfeld, J. A., Schones, D. E., Barski, A., Cuddapah, S., et al. (2008). Combinatorial patterns of histone acetylations and methylations in the human genome. Nature Genetics, 40(7), 897_903. doi:10.1038/ng.152
H2AK5ac	Fig. S2	ChIP-Seq	Human	H2AK5ac	CD4+ T cell	http://dir.nhlbi.nih.gov/papers/lmi/epigenomes/hgtcellacetylation.aspx	Wang, Z., Zang, C., Rosenfeld, J. A., Schones, D. E., Barski, A., Cuddapah, S., et al. (2008). Combinatorial patterns of histone acetylations and methylations in the human genome. Nature Genetics, 40(7), 897_903. doi:10.1038/ng.153
H3K14ac	Fig. S2	ChIP-Seq	Human	H3K14ac	CD4+ T cell	http://dir.nhlbi.nih.gov/papers/lmi/epigenomes/hgtcellacetylation.aspx	Wang, Z., Zang, C., Rosenfeld, J. A., Schones, D. E., Barski, A., Cuddapah, S., et al. (2008). Combinatorial patterns of histone acetylations and methylations in the human genome. Nature Genetics, 40(7), 897_903. doi:10.1038/ng.154
H3K27me3	Fig. 4	ChIP-Seq	Human	ENCFF000CNO	keratinocyte	https://www.encodeproject.org	Consortium, E. P. An integrated encyclopedia of DNA elements in the human genome. Nature 489, 57-74, doi:10.1038/nature11247 (2012).
H3K27me3	Fig. 4	ChIP-Seq	Human	ENCFF000CUA	osteoblast	https://www.encodeproject.org	Consortium, E. P. An integrated encyclopedia of DNA elements in the human genome. Nature 489, 57-74, doi:10.1038/nature11247 (2012).
H3K27me3	Fig. 4	ChIP-Seq	Human	ENCFF000CNP	keratinocyte	https://www.encodeproject.org	Consortium, E. P. An integrated encyclopedia of DNA elements in the human genome. Nature 489, 57-74, doi:10.1038/nature11247 (2012).
H3K27me3	Fig. 4	ChIP-Seq	Human	ENCFF187XAN	radial glial cell	https://www.encodeproject.org	Consortium, E. P. An integrated encyclopedia of DNA elements in the human genome. Nature 489, 57-74, doi:10.1038/nature11247 (2012).
H3K27me3	Fig. 4	ChIP-Seq	Human	ENCFF000BIT	mammary epithelial cell	https://www.encodeproject.org	Consortium, E. P. An integrated encyclopedia of DNA elements in the human genome. Nature 489, 57-74, doi:10.1038/nature11247 (2012).
H3K27me3	Fig. 4	ChIP-Seq	Human	ENCFF001EUM	GM06990	https://www.encodeproject.org	Consortium, E. P. An integrated encyclopedia of DNA elements in the human genome. Nature 489, 57-74, doi:10.1038/nature11247 (2012).
H3K27me3	Fig. 4	ChIP-Seq	Human	ENCFF001ENL	fibroblast of lung	https://www.encodeproject.org	Consortium, E. P. An integrated encyclopedia of DNA elements in the human genome. Nature 489, 57-74, doi:10.1038/nature11247 (2012).
H3K27me3	Fig. 4	ChIP-Seq	Human	ENCFF000CHN	astrocyte	https://www.encodeproject.org	Consortium, E. P. An integrated encyclopedia of DNA elements in the human genome. Nature 489, 57-74, doi:10.1038/nature11247 (2012).
H3K27me3	Fig. 4	ChIP-Seq	Human	ENCFF282HVQ	fibroblast of arm	https://www.encodeproject.org	Consortium, E. P. An integrated encyclopedia of DNA elements in the human genome. Nature 489, 57-74, doi:10.1038/nature11247 (2012).
H3K27me3	Fig. 4	ChIP-Seq	Human	ENCFF001EXO	GM12878	https://www.encodeproject.org	Consortium, E. P. An integrated encyclopedia of DNA elements in the human genome. Nature 489, 57-74, doi:10.1038/nature11247 (2012).
H3K27me3	Fig. 4	ChIP-Seq	Human	ENCFF000CSA	fibroblast of lung	https://www.encodeproject.org	Consortium, E. P. An integrated encyclopedia of DNA elements in the human genome. Nature 489, 57-74, doi:10.1038/nature11247 (2012).
H3K27me3	Fig. 4	ChIP-Seq	Human	ENCFF530NZG	neutrophil	https://www.encodeproject.org	Consortium, E. P. An integrated encyclopedia of DNA elements in the human genome. Nature 489, 57-74, doi:10.1038/nature11247 (2012).
H3K27me3	Fig. 4	ChIP-Seq	Human	ENCFF854JBH	neutrophil	https://www.encodeproject.org	Consortium, E. P. An integrated encyclopedia of DNA elements in the human genome. Nature 489, 57-74, doi:10.1038/nature11247 (2012).
H3K27me3	Fig. 4	ChIP-Seq	Human	ENCFF000CEU	CD14.positive monocyte	https://www.encodeproject.org	Consortium, E. P. An integrated encyclopedia of DNA elements in the human genome. Nature 489, 57-74, doi:10.1038/nature11247 (2012).
H3K27me3	Fig. 4	ChIP-Seq	Human	ENCFF001EUN	GM06990	https://www.encodeproject.org	Consortium, E. P. An integrated encyclopedia of DNA elements in the human genome. Nature 489, 57-74, doi:10.1038/nature11247 (2012).
H3K27me3	Fig. 4	ChIP-Seq	Human	ENCFF001GAJ	keratinocyte	https://www.encodeproject.org	Consortium, E. P. An integrated encyclopedia of DNA elements in the human genome. Nature 489, 57-74, doi:10.1038/nature11247 (2012).
H3K27me3	Fig. 4	ChIP-Seq	Human	ENCFF864ECI	neuroepithelial stem cell	https://www.encodeproject.org	Consortium, E. P. An integrated encyclopedia of DNA elements in the human genome. Nature 489, 57-74, doi:10.1038/nature11247 (2012).
H3K27me3	Fig. 4	ChIP-Seq	Human	ENCFF000CNX	keratinocyte	https://www.encodeproject.org	Consortium, E. P. An integrated encyclopedia of DNA elements in the human genome. Nature 489, 57-74, doi:10.1038/nature11247 (2012).
H3K27me3	Fig. 4	ChIP-Seq	Human	ENCFF000ASV	GM12878	https://www.encodeproject.org	Consortium, E. P. An integrated encyclopedia of DNA elements in the human genome. Nature 489, 57-74, doi:10.1038/nature11247 (2012).
H3K27me3	Fig. 4	ChIP-Seq	Human	ENCFF001FZZ	keratinocyte	https://www.encodeproject.org	Consortium, E. P. An integrated encyclopedia of DNA elements in the human genome. Nature 489, 57-74, doi:10.1038/nature11247 (2012).
H3K27me3	Fig. 4	ChIP-Seq	Human	ENCFF530OIU	neutrophil	https://www.encodeproject.org	Consortium, E. P. An integrated encyclopedia of DNA elements in the human genome. Nature 489, 57-74, doi:10.1038/nature11247 (2012).
H3K27me3	Fig. 4	ChIP-Seq	Human	ENCFF000CRX	fibroblast of lung	https://www.encodeproject.org	Consortium, E. P. An integrated encyclopedia of DNA elements in the human genome. Nature 489, 57-74, doi:10.1038/nature11247 (2012).
H3K27me3	Fig. 4	ChIP-Seq	Human	ENCFF465ZZJ	fibroblast of arm	https://www.encodeproject.org	Consortium, E. P. An integrated encyclopedia of DNA elements in the human genome. Nature 489, 57-74, doi:10.1038/nature11247 (2012).
H3K27me3	Fig. 4	ChIP-Seq	Human	ENCFF001GCU	bronchial epithelial cell	https://www.encodeproject.org	Consortium, E. P. An integrated encyclopedia of DNA elements in the human genome. Nature 489, 57-74, doi:10.1038/nature11247 (2012).
H3K27me3	Fig. 4	ChIP-Seq	Human	ENCFF001FOE	mammary epithelial cell	https://www.encodeproject.org	Consortium, E. P. An integrated encyclopedia of DNA elements in the human genome. Nature 489, 57-74, doi:10.1038/nature11247 (2012).
H3K27me3	Fig. 4	ChIP-Seq	Human	ENCFF723XMO	neutrophil	https://www.encodeproject.org	Consortium, E. P. An integrated encyclopedia of DNA elements in the human genome. Nature 489, 57-74, doi:10.1038/nature11247 (2012).
H3K27me3	Fig. 4	ChIP-Seq	Human	ENCFF001GCT	bronchial epithelial cell	https://www.encodeproject.org	Consortium, E. P. An integrated encyclopedia of DNA elements in the human genome. Nature 489, 57-74, doi:10.1038/nature11247 (2012).
H3K27me3	Fig. 4	ChIP-Seq	Human	ENCFF001FSE	endothelial cell of umbilical vein	https://www.encodeproject.org	Consortium, E. P. An integrated encyclopedia of DNA elements in the human genome. Nature 489, 57-74, doi:10.1038/nature11247 (2012).
H3K27me3	Fig. 4	ChIP-Seq	Human	ENCFF001ERF	BJ	https://www.encodeproject.org	Consortium, E. P. An integrated encyclopedia of DNA elements in the human genome. Nature 489, 57-74, doi:10.1038/nature11247 (2012).
H3K27me3	Fig. 4	ChIP-Seq	Human	ENCFF773MOC	cardiac muscle cell	https://www.encodeproject.org	Consortium, E. P. An integrated encyclopedia of DNA elements in the human genome. Nature 489, 57-74, doi:10.1038/nature11247 (2012).
H3K27me3	Fig. 4	ChIP-Seq	Human	ENCFF165RVV	mid.neurogenesis radial glial cells	https://www.encodeproject.org	Consortium, E. P. An integrated encyclopedia of DNA elements in the human genome. Nature 489, 57-74, doi:10.1038/nature11247 (2012).
H3K27me3	Fig. 4	ChIP-Seq	Human	ENCFF001FBQ	cardiac mesoderm	https://www.encodeproject.org	Consortium, E. P. An integrated encyclopedia of DNA elements in the human genome. Nature 489, 57-74, doi:10.1038/nature11247 (2012).
H3K27me3	Fig. 4	ChIP-Seq	Human	ENCFF452SFO	radial glial cell	https://www.encodeproject.org	Consortium, E. P. An integrated encyclopedia of DNA elements in the human genome. Nature 489, 57-74, doi:10.1038/nature11247 (2012).
H3K27me3	Fig. 4	ChIP-Seq	Human	ENCFF000VKC	mononuclear cell	https://www.encodeproject.org	Consortium, E. P. An integrated encyclopedia of DNA elements in the human genome. Nature 489, 57-74, doi:10.1038/nature11247 (2012).
H3K27me3	Fig. 4	ChIP-Seq	Human	ENCFF143XTU	fibroblast of arm	https://www.encodeproject.org	Consortium, E. P. An integrated encyclopedia of DNA elements in the human genome. Nature 489, 57-74, doi:10.1038/nature11247 (2012).
H3K27me3	Fig. 4	ChIP-Seq	Human	ENCFF000CHR	astrocyte	https://www.encodeproject.org	Consortium, E. P. An integrated encyclopedia of DNA elements in the human genome. Nature 489, 57-74, doi:10.1038/nature11247 (2012).
H3K27me3	Fig. 4	ChIP-Seq	Human	ENCFF837BUH	mid.neurogenesis radial glial cells	https://www.encodeproject.org	Consortium, E. P. An integrated encyclopedia of DNA elements in the human genome. Nature 489, 57-74, doi:10.1038/nature11247 (2012).
H3K27me3	Fig. 4	ChIP-Seq	Human	ENCFF000ASZ	GM12878	https://www.encodeproject.org	Consortium, E. P. An integrated encyclopedia of DNA elements in the human genome. Nature 489, 57-74, doi:10.1038/nature11247 (2012).
H3K27me3	Fig. 4	ChIP-Seq	Human	ENCFF001FAX	cardiac mesoderm	https://www.encodeproject.org	Consortium, E. P. An integrated encyclopedia of DNA elements in the human genome. Nature 489, 57-74, doi:10.1038/nature11247 (2012).
H3K27me3	Fig. 4	ChIP-Seq	Human	ENCFF001FSF	endothelial cell of umbilical vein	https://www.encodeproject.org	Consortium, E. P. An integrated encyclopedia of DNA elements in the human genome. Nature 489, 57-74, doi:10.1038/nature11247 (2012).
H3K27me3	Fig. 4	ChIP-Seq	Human	ENCFF942UDZ	H9	https://www.encodeproject.org	Consortium, E. P. An integrated encyclopedia of DNA elements in the human genome. Nature 489, 57-74, doi:10.1038/nature11247 (2012).
H3K27me3	Fig. 4	ChIP-Seq	Human	ENCFF000CUF	osteoblast	https://www.encodeproject.org	Consortium, E. P. An integrated encyclopedia of DNA elements in the human genome. Nature 489, 57-74, doi:10.1038/nature11247 (2012).
H3K27me3	Fig. 4	ChIP-Seq	Human	ENCFF495FBS	H9	https://www.encodeproject.org	Consortium, E. P. An integrated encyclopedia of DNA elements in the human genome. Nature 489, 57-74, doi:10.1038/nature11247 (2012).
H3K27me3	Fig. 4	ChIP-Seq	Human	ENCFF001FAY	cardiac mesoderm	https://www.encodeproject.org	Consortium, E. P. An integrated encyclopedia of DNA elements in the human genome. Nature 489, 57-74, doi:10.1038/nature11247 (2012).
H3K27me3	Fig. 4	ChIP-Seq	Human	ENCFF000CEV	CD14.positive monocyte	https://www.encodeproject.org	Consortium, E. P. An integrated encyclopedia of DNA elements in the human genome. Nature 489, 57-74, doi:10.1038/nature11247 (2012).
H3K27me3	Fig. 4	ChIP-Seq	Human	ENCFF001FBX	cardiac mesoderm	https://www.encodeproject.org	Consortium, E. P. An integrated encyclopedia of DNA elements in the human genome. Nature 489, 57-74, doi:10.1038/nature11247 (2012).
H3K27me3	Fig. 4	ChIP-Seq	Human	ENCFF200PIL	H9	https://www.encodeproject.org	Consortium, E. P. An integrated encyclopedia of DNA elements in the human genome. Nature 489, 57-74, doi:10.1038/nature11247 (2012).
H3K27me3	Fig. 4	ChIP-Seq	Human	ENCFF001FCA	cardiac mesoderm	https://www.encodeproject.org	Consortium, E. P. An integrated encyclopedia of DNA elements in the human genome. Nature 489, 57-74, doi:10.1038/nature11247 (2012).
H3K27me3	Fig. 4	ChIP-Seq	Human	ENCFF002AAI	Panc1	https://www.encodeproject.org	Consortium, E. P. An integrated encyclopedia of DNA elements in the human genome. Nature 489, 57-74, doi:10.1038/nature11247 (2012).
H3K27me3	Fig. 4	ChIP-Seq	Human	ENCFF001EXM	GM12878	https://www.encodeproject.org	Consortium, E. P. An integrated encyclopedia of DNA elements in the human genome. Nature 489, 57-74, doi:10.1038/nature11247 (2012).
H3K27me3	Fig. 4	ChIP-Seq	Human	ENCFF344EFX	fibroblast of arm	https://www.encodeproject.org	Consortium, E. P. An integrated encyclopedia of DNA elements in the human genome. Nature 489, 57-74, doi:10.1038/nature11247 (2012).
H3K27me3	Fig. 4	ChIP-Seq	Human	ENCFF000BPB	myotube	https://www.encodeproject.org	Consortium, E. P. An integrated encyclopedia of DNA elements in the human genome. Nature 489, 57-74, doi:10.1038/nature11247 (2012).
H3K27me3	Fig. 4	ChIP-Seq	Human	ENCFF001FQT	kidney epithelial cell	https://www.encodeproject.org	Consortium, E. P. An integrated encyclopedia of DNA elements in the human genome. Nature 489, 57-74, doi:10.1038/nature11247 (2012).
H3K27me3	Fig. 4	ChIP-Seq	Human	ENCFF000BPC	myotube	https://www.encodeproject.org	Consortium, E. P. An integrated encyclopedia of DNA elements in the human genome. Nature 489, 57-74, doi:10.1038/nature11247 (2012).
H3K27me3	Fig. 4	ChIP-Seq	Human	ENCFF138BHG	cardiac muscle cell	https://www.encodeproject.org	Consortium, E. P. An integrated encyclopedia of DNA elements in the human genome. Nature 489, 57-74, doi:10.1038/nature11247 (2012).
H3K27me3	Fig. 4	ChIP-Seq	Human	ENCFF667KFU	cardiac muscle cell	https://www.encodeproject.org	Consortium, E. P. An integrated encyclopedia of DNA elements in the human genome. Nature 489, 57-74, doi:10.1038/nature11247 (2012).
H3K27me3	Fig. 4	ChIP-Seq	Human	ENCFF265QNX	neuroepithelial stem cell	https://www.encodeproject.org	Consortium, E. P. An integrated encyclopedia of DNA elements in the human genome. Nature 489, 57-74, doi:10.1038/nature11247 (2012).
H3K27me3	Fig. 4	ChIP-Seq	Human	ENCFF001FQG	kidney epithelial cell	https://www.encodeproject.org	Consortium, E. P. An integrated encyclopedia of DNA elements in the human genome. Nature 489, 57-74, doi:10.1038/nature11247 (2012).
H3K27me3	Fig. 4	ChIP-Seq	Human	ENCFF180LSK	neutrophil	https://www.encodeproject.org	Consortium, E. P. An integrated encyclopedia of DNA elements in the human genome. Nature 489, 57-74, doi:10.1038/nature11247 (2012).
H3K27me3	Fig. 4	ChIP-Seq	Human	ENCFF864CRK	B cell	https://www.encodeproject.org	Consortium, E. P. An integrated encyclopedia of DNA elements in the human genome. Nature 489, 57-74, doi:10.1038/nature11247 (2012).
H3K27me3	Fig. 4	ChIP-Seq	Human	ENCFF000BLN	skeletal muscle myoblast	https://www.encodeproject.org	Consortium, E. P. An integrated encyclopedia of DNA elements in the human genome. Nature 489, 57-74, doi:10.1038/nature11247 (2012).
H3K27me3	Fig. 4	ChIP-Seq	Human	ENCFF000BSR	endothelial cell of umbilical vein	https://www.encodeproject.org	Consortium, E. P. An integrated encyclopedia of DNA elements in the human genome. Nature 489, 57-74, doi:10.1038/nature11247 (2012).
H3K27me3	Fig. 4	ChIP-Seq	Human	ENCFF904UMM	bipolar spindle neuron	https://www.encodeproject.org	Consortium, E. P. An integrated encyclopedia of DNA elements in the human genome. Nature 489, 57-74, doi:10.1038/nature11247 (2012).
H3K27me3	Fig. 4	ChIP-Seq	Human	ENCFF001ENK	fibroblast of lung	https://www.encodeproject.org	Consortium, E. P. An integrated encyclopedia of DNA elements in the human genome. Nature 489, 57-74, doi:10.1038/nature11247 (2012).
H3K27me3	Fig. 4	ChIP-Seq	Human	ENCFF000CKM	fibroblast of dermis	https://www.encodeproject.org	Consortium, E. P. An integrated encyclopedia of DNA elements in the human genome. Nature 489, 57-74, doi:10.1038/nature11247 (2012).
H3K27me3	Fig. 4	ChIP-Seq	Human	ENCFF271IHZ	neutrophil	https://www.encodeproject.org	Consortium, E. P. An integrated encyclopedia of DNA elements in the human genome. Nature 489, 57-74, doi:10.1038/nature11247 (2012).
H3K27me3	Fig. 4	ChIP-Seq	Human	ENCFF997KGX	neutrophil	https://www.encodeproject.org	Consortium, E. P. An integrated encyclopedia of DNA elements in the human genome. Nature 489, 57-74, doi:10.1038/nature11247 (2012).
H3K27me3	Fig. 4	ChIP-Seq	Human	ENCFF208ERY	neutrophil	https://www.encodeproject.org	Consortium, E. P. An integrated encyclopedia of DNA elements in the human genome. Nature 489, 57-74, doi:10.1038/nature11247 (2012).
H3K27me3	Fig. 4	ChIP-Seq	Human	ENCFF000BSK	endothelial cell of umbilical vein	https://www.encodeproject.org	Consortium, E. P. An integrated encyclopedia of DNA elements in the human genome. Nature 489, 57-74, doi:10.1038/nature11247 (2012).
H3K27me3	Fig. 4	ChIP-Seq	Human	ENCFF001EQX	BJ	https://www.encodeproject.org	Consortium, E. P. An integrated encyclopedia of DNA elements in the human genome. Nature 489, 57-74, doi:10.1038/nature11247 (2012).
H3K27me3	Fig. 4	ChIP-Seq	Human	ENCFF437WFD	fibroblast of arm	https://www.encodeproject.org	Consortium, E. P. An integrated encyclopedia of DNA elements in the human genome. Nature 489, 57-74, doi:10.1038/nature11247 (2012).
H3K27me3	Fig. 4	ChIP-Seq	Human	ENCFF564DOM	bipolar spindle neuron	https://www.encodeproject.org	Consortium, E. P. An integrated encyclopedia of DNA elements in the human genome. Nature 489, 57-74, doi:10.1038/nature11247 (2012).
H3K27me3	Fig. 4	ChIP-Seq	Human	ENCFF765LQM	bipolar spindle neuron	https://www.encodeproject.org	Consortium, E. P. An integrated encyclopedia of DNA elements in the human genome. Nature 489, 57-74, doi:10.1038/nature11247 (2012).
H3K27me3	Fig. 4	ChIP-Seq	Human	ENCFF500ATS	B cell	https://www.encodeproject.org	Consortium, E. P. An integrated encyclopedia of DNA elements in the human genome. Nature 489, 57-74, doi:10.1038/nature11247 (2012).
H3K27me3	Fig. 4	ChIP-Seq	Human	ENCFF000BIR	mammary epithelial cell	https://www.encodeproject.org	Consortium, E. P. An integrated encyclopedia of DNA elements in the human genome. Nature 489, 57-74, doi:10.1038/nature11247 (2012).
H3K27me3	Fig. 4	ChIP-Seq	Human	ENCFF301XIP	fibroblast of arm	https://www.encodeproject.org	Consortium, E. P. An integrated encyclopedia of DNA elements in the human genome. Nature 489, 57-74, doi:10.1038/nature11247 (2012).
H3K27me3	Fig. 4	ChIP-Seq	Human	ENCFF001FBF	cardiac mesoderm	https://www.encodeproject.org	Consortium, E. P. An integrated encyclopedia of DNA elements in the human genome. Nature 489, 57-74, doi:10.1038/nature11247 (2012).
H3K27me3	Fig. 4	ChIP-Seq	Human	ENCFF414HZK	bipolar spindle neuron	https://www.encodeproject.org	Consortium, E. P. An integrated encyclopedia of DNA elements in the human genome. Nature 489, 57-74, doi:10.1038/nature11247 (2012).
H3K27me3	Fig. 4	ChIP-Seq	Human	ENCFF001FBP	cardiac mesoderm	https://www.encodeproject.org	Consortium, E. P. An integrated encyclopedia of DNA elements in the human genome. Nature 489, 57-74, doi:10.1038/nature11247 (2012).
H3K27me3	Fig. 4	ChIP-Seq	Human	ENCFF002AAJ	Panc1	https://www.encodeproject.org	Consortium, E. P. An integrated encyclopedia of DNA elements in the human genome. Nature 489, 57-74, doi:10.1038/nature11247 (2012).
H3K27me3	Fig. 4	ChIP-Seq	Human	ENCFF000BLO	skeletal muscle myoblast	https://www.encodeproject.org	Consortium, E. P. An integrated encyclopedia of DNA elements in the human genome. Nature 489, 57-74, doi:10.1038/nature11247 (2012).
H3K27me3	Fig. 4	ChIP-Seq	Human	ENCFF001FCK	H7.hESC	https://www.encodeproject.org	Consortium, E. P. An integrated encyclopedia of DNA elements in the human genome. Nature 489, 57-74, doi:10.1038/nature11247 (2012).
H3K27me3	Fig. 4	ChIP-Seq	Human	ENCFF333GLL	induced pluripotent stem cell	https://www.encodeproject.org	Consortium, E. P. An integrated encyclopedia of DNA elements in the human genome. Nature 489, 57-74, doi:10.1038/nature11247 (2012).
H3K27me3	Fig. 4	ChIP-Seq	Human	ENCFF000AWX	H1.hESC	https://www.encodeproject.org	Consortium, E. P. An integrated encyclopedia of DNA elements in the human genome. Nature 489, 57-74, doi:10.1038/nature11247 (2012).
H3K27me3	Fig. 4	ChIP-Seq	Human	ENCFF001FCJ	H7.hESC	https://www.encodeproject.org	Consortium, E. P. An integrated encyclopedia of DNA elements in the human genome. Nature 489, 57-74, doi:10.1038/nature11247 (2012).
H3K27me3	Fig. 4	ChIP-Seq	Human	ENCFF000CKN	fibroblast of dermis	https://www.encodeproject.org	Consortium, E. P. An integrated encyclopedia of DNA elements in the human genome. Nature 489, 57-74, doi:10.1038/nature11247 (2012).
H3K27me3	Fig. 4	ChIP-Seq	Human	ENCFF730TKN	hepatocyte	https://www.encodeproject.org	Consortium, E. P. An integrated encyclopedia of DNA elements in the human genome. Nature 489, 57-74, doi:10.1038/nature11247 (2012).
H3K27me3	Fig. 4	ChIP-Seq	Human	ENCFF459KAE	fibroblast of arm	https://www.encodeproject.org	Consortium, E. P. An integrated encyclopedia of DNA elements in the human genome. Nature 489, 57-74, doi:10.1038/nature11247 (2012).
H3K27me3	Fig. 4	ChIP-Seq	Human	ENCFF000ASW	GM12878	https://www.encodeproject.org	Consortium, E. P. An integrated encyclopedia of DNA elements in the human genome. Nature 489, 57-74, doi:10.1038/nature11247 (2012).
H3K27me3	Fig. 4	ChIP-Seq	Human	ENCFF773FIB	fibroblast of arm	https://www.encodeproject.org	Consortium, E. P. An integrated encyclopedia of DNA elements in the human genome. Nature 489, 57-74, doi:10.1038/nature11247 (2012).
H3K27me3	Fig. 4	ChIP-Seq	Human	ENCFF002AUY	neural cell	https://www.encodeproject.org	Consortium, E. P. An integrated encyclopedia of DNA elements in the human genome. Nature 489, 57-74, doi:10.1038/nature11247 (2012).
H3K27me3	Fig. 4	ChIP-Seq	Human	ENCFF594FRP	neural progenitor cell	https://www.encodeproject.org	Consortium, E. P. An integrated encyclopedia of DNA elements in the human genome. Nature 489, 57-74, doi:10.1038/nature11247 (2012).
H3K27me3	Fig. 4	ChIP-Seq	Human	ENCFF274TFF	neural progenitor cell	https://www.encodeproject.org	Consortium, E. P. An integrated encyclopedia of DNA elements in the human genome. Nature 489, 57-74, doi:10.1038/nature11247 (2012).
H3K27me3	Fig. 4	ChIP-Seq	Human	ENCFF553DZL	smooth muscle cell	https://www.encodeproject.org	Consortium, E. P. An integrated encyclopedia of DNA elements in the human genome. Nature 489, 57-74, doi:10.1038/nature11247 (2012).
H3K27me3	Fig. 4	ChIP-Seq	Human	ENCFF000VKE	mononuclear cell	https://www.encodeproject.org	Consortium, E. P. An integrated encyclopedia of DNA elements in the human genome. Nature 489, 57-74, doi:10.1038/nature11247 (2012).
H3K27me3	Fig. 4	ChIP-Seq	Human	ENCFF001FBG	cardiac mesoderm	https://www.encodeproject.org	Consortium, E. P. An integrated encyclopedia of DNA elements in the human genome. Nature 489, 57-74, doi:10.1038/nature11247 (2012).
H3K27me3	Fig. 4	ChIP-Seq	Human	ENCFF546IAB	induced pluripotent stem cell	https://www.encodeproject.org	Consortium, E. P. An integrated encyclopedia of DNA elements in the human genome. Nature 489, 57-74, doi:10.1038/nature11247 (2012).
H3K27me3	Fig. 4	ChIP-Seq	Human	ENCFF000AWY	H1.hESC	https://www.encodeproject.org	Consortium, E. P. An integrated encyclopedia of DNA elements in the human genome. Nature 489, 57-74, doi:10.1038/nature11247 (2012).
H3K27me3	Fig. 4	ChIP-Seq	Human	ENCFF562HAT	cardiac muscle cell	https://www.encodeproject.org	Consortium, E. P. An integrated encyclopedia of DNA elements in the human genome. Nature 489, 57-74, doi:10.1038/nature11247 (2012).
H3K27me3	Fig. 4	ChIP-Seq	Human	ENCFF747LRR	induced pluripotent stem cell	https://www.encodeproject.org	Consortium, E. P. An integrated encyclopedia of DNA elements in the human genome. Nature 489, 57-74, doi:10.1038/nature11247 (2012).
H3K27me3	Fig. 4	ChIP-Seq	Human	ENCFF001FYR	CD14.positive monocyte	https://www.encodeproject.org	Consortium, E. P. An integrated encyclopedia of DNA elements in the human genome. Nature 489, 57-74, doi:10.1038/nature11247 (2012).
H3K27me3	Fig. 4	ChIP-Seq	Human	ENCFF630ATC	induced pluripotent stem cell	https://www.encodeproject.org	Consortium, E. P. An integrated encyclopedia of DNA elements in the human genome. Nature 489, 57-74, doi:10.1038/nature11247 (2012).
H3K27me3	Fig. 4	ChIP-Seq	Human	ENCFF729AZK	induced pluripotent stem cell	https://www.encodeproject.org	Consortium, E. P. An integrated encyclopedia of DNA elements in the human genome. Nature 489, 57-74, doi:10.1038/nature11247 (2012).
H3K27me3	Fig. 4	ChIP-Seq	Human	ENCFF002BBD	neural cell	https://www.encodeproject.org	Consortium, E. P. An integrated encyclopedia of DNA elements in the human genome. Nature 489, 57-74, doi:10.1038/nature11247 (2012).
H3K27me3	Fig. 4	ChIP-Seq	Human	ENCFF731UMJ	neural progenitor cell	https://www.encodeproject.org	Consortium, E. P. An integrated encyclopedia of DNA elements in the human genome. Nature 489, 57-74, doi:10.1038/nature11247 (2012).
H3K27me3	Fig. 4	ChIP-Seq	Human	ENCFF435CKH	induced pluripotent stem cell	https://www.encodeproject.org	Consortium, E. P. An integrated encyclopedia of DNA elements in the human genome. Nature 489, 57-74, doi:10.1038/nature11247 (2012).
H3K27me3	Fig. 4	ChIP-Seq	Human	ENCFF025USQ	smooth muscle cell	https://www.encodeproject.org	Consortium, E. P. An integrated encyclopedia of DNA elements in the human genome. Nature 489, 57-74, doi:10.1038/nature11247 (2012).
H3K27me3	Fig. 4	ChIP-Seq	Human	ENCFF380NLA	fibroblast of arm	https://www.encodeproject.org	Consortium, E. P. An integrated encyclopedia of DNA elements in the human genome. Nature 489, 57-74, doi:10.1038/nature11247 (2012).
H3K27me3	Fig. 4	ChIP-Seq	Human	ENCFF899DVC	smooth muscle cell	https://www.encodeproject.org	Consortium, E. P. An integrated encyclopedia of DNA elements in the human genome. Nature 489, 57-74, doi:10.1038/nature11247 (2012).
H3K27me3	Fig. 4	ChIP-Seq	Human	ENCFF007RAN	H9	https://www.encodeproject.org	Consortium, E. P. An integrated encyclopedia of DNA elements in the human genome. Nature 489, 57-74, doi:10.1038/nature11247 (2012).
H3K27me3	Fig. 4	ChIP-Seq	Human	ENCFF951QVB	hepatocyte	https://www.encodeproject.org	Consortium, E. P. An integrated encyclopedia of DNA elements in the human genome. Nature 489, 57-74, doi:10.1038/nature11247 (2012).
H3K27me3	Fig. 4	ChIP-Seq	Human	ENCFF851BIK	mid.neurogenesis radial glial cells	https://www.encodeproject.org	Consortium, E. P. An integrated encyclopedia of DNA elements in the human genome. Nature 489, 57-74, doi:10.1038/nature11247 (2012).
H3K27me3	Fig. 4	ChIP-Seq	Human	ENCFF944QYP	hepatocyte	https://www.encodeproject.org	Consortium, E. P. An integrated encyclopedia of DNA elements in the human genome. Nature 489, 57-74, doi:10.1038/nature11247 (2012).
H3K27me3	Fig. 4	ChIP-Seq	Human	ENCFF820GZG	trophoblast cell	http://www.roadmapepigenomics.org	Bernstein, B. E., Stamatoyannopoulos, J. A., Costello, J. F., Ren, B., Milosavljevic, A., Meissner, A., et al. (2010). The NIH Roadmap Epigenomics Mapping Consortium. Nature Biotechnology, 28(10), 1045_1048. doi:10.1038/nbt1010-1045
H3K27me3	Fig. 4	ChIP-Seq	Human	ENCFF172DNR	CD4.positive helper T cell	http://www.roadmapepigenomics.org	Bernstein, B. E., Stamatoyannopoulos, J. A., Costello, J. F., Ren, B., Milosavljevic, A., Meissner, A., et al. (2010). The NIH Roadmap Epigenomics Mapping Consortium. Nature Biotechnology, 28(10), 1045_1048. doi:10.1038/nbt1010-1045
H3K27me3	Fig. 4	ChIP-Seq	Human	ENCFF379CWV	CD4.positive helper T cell	http://www.roadmapepigenomics.org	Bernstein, B. E., Stamatoyannopoulos, J. A., Costello, J. F., Ren, B., Milosavljevic, A., Meissner, A., et al. (2010). The NIH Roadmap Epigenomics Mapping Consortium. Nature Biotechnology, 28(10), 1045_1048. doi:10.1038/nbt1010-1045
H3K27me3	Fig. 4	ChIP-Seq	Human	ENCFF086ERL	CD4.positive helper T cell	http://www.roadmapepigenomics.org	Bernstein, B. E., Stamatoyannopoulos, J. A., Costello, J. F., Ren, B., Milosavljevic, A., Meissner, A., et al. (2010). The NIH Roadmap Epigenomics Mapping Consortium. Nature Biotechnology, 28(10), 1045_1048. doi:10.1038/nbt1010-1045
H3K27me3	Fig. 4	ChIP-Seq	Human	ENCFF189BFE	CD4.positive helper T cell	http://www.roadmapepigenomics.org	Bernstein, B. E., Stamatoyannopoulos, J. A., Costello, J. F., Ren, B., Milosavljevic, A., Meissner, A., et al. (2010). The NIH Roadmap Epigenomics Mapping Consortium. Nature Biotechnology, 28(10), 1045_1048. doi:10.1038/nbt1010-1045
H3K27me3	Fig. 4	ChIP-Seq	Human	ENCFF437ZNY	CD4.positive. alpha.beta memory T cell	http://www.roadmapepigenomics.org	Bernstein, B. E., Stamatoyannopoulos, J. A., Costello, J. F., Ren, B., Milosavljevic, A., Meissner, A., et al. (2010). The NIH Roadmap Epigenomics Mapping Consortium. Nature Biotechnology, 28(10), 1045_1048. doi:10.1038/nbt1010-1045
H3K27me3	Fig. 4	ChIP-Seq	Human	ENCFF784ZRB	iPS DF 6.9	http://www.roadmapepigenomics.org	Bernstein, B. E., Stamatoyannopoulos, J. A., Costello, J. F., Ren, B., Milosavljevic, A., Meissner, A., et al. (2010). The NIH Roadmap Epigenomics Mapping Consortium. Nature Biotechnology, 28(10), 1045_1048. doi:10.1038/nbt1010-1045
H3K27me3	Fig. 4	ChIP-Seq	Human	ENCFF485HND	trophoblast cell	http://www.roadmapepigenomics.org	Bernstein, B. E., Stamatoyannopoulos, J. A., Costello, J. F., Ren, B., Milosavljevic, A., Meissner, A., et al. (2010). The NIH Roadmap Epigenomics Mapping Consortium. Nature Biotechnology, 28(10), 1045_1048. doi:10.1038/nbt1010-1045
H3K27me3	Fig. 4	ChIP-Seq	Human	ENCFF503UGV	T.cell	http://www.roadmapepigenomics.org	Bernstein, B. E., Stamatoyannopoulos, J. A., Costello, J. F., Ren, B., Milosavljevic, A., Meissner, A., et al. (2010). The NIH Roadmap Epigenomics Mapping Consortium. Nature Biotechnology, 28(10), 1045_1048. doi:10.1038/nbt1010-1045
H3K27me3	Fig. 4	ChIP-Seq	Human	ENCFF106EHP	B cell	http://www.roadmapepigenomics.org	Bernstein, B. E., Stamatoyannopoulos, J. A., Costello, J. F., Ren, B., Milosavljevic, A., Meissner, A., et al. (2010). The NIH Roadmap Epigenomics Mapping Consortium. Nature Biotechnology, 28(10), 1045_1048. doi:10.1038/nbt1010-1045
H3K27me3	Fig. 4	ChIP-Seq	Human	ENCFF486NAQ	IMR.90	http://www.roadmapepigenomics.org	Bernstein, B. E., Stamatoyannopoulos, J. A., Costello, J. F., Ren, B., Milosavljevic, A., Meissner, A., et al. (2010). The NIH Roadmap Epigenomics Mapping Consortium. Nature Biotechnology, 28(10), 1045_1048. doi:10.1038/nbt1010-1045
H3K27me3	Fig. 4	ChIP-Seq	Human	ENCFF947ZZB	neutrophil	http://www.roadmapepigenomics.org	Bernstein, B. E., Stamatoyannopoulos, J. A., Costello, J. F., Ren, B., Milosavljevic, A., Meissner, A., et al. (2010). The NIH Roadmap Epigenomics Mapping Consortium. Nature Biotechnology, 28(10), 1045_1048. doi:10.1038/nbt1010-1045
H3K27me3	Fig. 4	ChIP-Seq	Human	ENCFF711HPS	IMR.90	http://www.roadmapepigenomics.org	Bernstein, B. E., Stamatoyannopoulos, J. A., Costello, J. F., Ren, B., Milosavljevic, A., Meissner, A., et al. (2010). The NIH Roadmap Epigenomics Mapping Consortium. Nature Biotechnology, 28(10), 1045_1048. doi:10.1038/nbt1010-1045
H3K27me3	Fig. 4	ChIP-Seq	Human	ENCFF844GEI	CD4.positive helper T cell	http://www.roadmapepigenomics.org	Bernstein, B. E., Stamatoyannopoulos, J. A., Costello, J. F., Ren, B., Milosavljevic, A., Meissner, A., et al. (2010). The NIH Roadmap Epigenomics Mapping Consortium. Nature Biotechnology, 28(10), 1045_1048. doi:10.1038/nbt1010-1045
H3K27me3	Fig. 4	ChIP-Seq	Human	ENCFF696HAE	CD4.positive helper T cell	http://www.roadmapepigenomics.org	Bernstein, B. E., Stamatoyannopoulos, J. A., Costello, J. F., Ren, B., Milosavljevic, A., Meissner, A., et al. (2010). The NIH Roadmap Epigenomics Mapping Consortium. Nature Biotechnology, 28(10), 1045_1048. doi:10.1038/nbt1010-1045
H3K27me3	Fig. 4	ChIP-Seq	Human	ENCFF821UMN	common myeloid progenitor. CD34.positive	http://www.roadmapepigenomics.org	Bernstein, B. E., Stamatoyannopoulos, J. A., Costello, J. F., Ren, B., Milosavljevic, A., Meissner, A., et al. (2010). The NIH Roadmap Epigenomics Mapping Consortium. Nature Biotechnology, 28(10), 1045_1048. doi:10.1038/nbt1010-1045
H3K27me3	Fig. 4	ChIP-Seq	Human	ENCFF576BBU	CD4.positive. alpha.beta memory T cell	http://www.roadmapepigenomics.org	Bernstein, B. E., Stamatoyannopoulos, J. A., Costello, J. F., Ren, B., Milosavljevic, A., Meissner, A., et al. (2010). The NIH Roadmap Epigenomics Mapping Consortium. Nature Biotechnology, 28(10), 1045_1048. doi:10.1038/nbt1010-1045
H3K27me3	Fig. 4	ChIP-Seq	Human	ENCFF411UVP	CD4.positive. alpha.beta memory T cell	http://www.roadmapepigenomics.org	Bernstein, B. E., Stamatoyannopoulos, J. A., Costello, J. F., Ren, B., Milosavljevic, A., Meissner, A., et al. (2010). The NIH Roadmap Epigenomics Mapping Consortium. Nature Biotechnology, 28(10), 1045_1048. doi:10.1038/nbt1010-1045
H3K27me3	Fig. 4	ChIP-Seq	Human	ENCFF691MOI	CD4.positive helper T cell	http://www.roadmapepigenomics.org	Bernstein, B. E., Stamatoyannopoulos, J. A., Costello, J. F., Ren, B., Milosavljevic, A., Meissner, A., et al. (2010). The NIH Roadmap Epigenomics Mapping Consortium. Nature Biotechnology, 28(10), 1045_1048. doi:10.1038/nbt1010-1045
H3K27me3	Fig. 4	ChIP-Seq	Human	ENCFF991QCC	CD4.positive. alpha.beta memory T cell	http://www.roadmapepigenomics.org	Bernstein, B. E., Stamatoyannopoulos, J. A., Costello, J. F., Ren, B., Milosavljevic, A., Meissner, A., et al. (2010). The NIH Roadmap Epigenomics Mapping Consortium. Nature Biotechnology, 28(10), 1045_1048. doi:10.1038/nbt1010-1045
H3K27me3	Fig. 4	ChIP-Seq	Human	ENCFF017VVM	CD4.positive helper T cell	http://www.roadmapepigenomics.org	Bernstein, B. E., Stamatoyannopoulos, J. A., Costello, J. F., Ren, B., Milosavljevic, A., Meissner, A., et al. (2010). The NIH Roadmap Epigenomics Mapping Consortium. Nature Biotechnology, 28(10), 1045_1048. doi:10.1038/nbt1010-1045
H3K27me3	Fig. 4	ChIP-Seq	Human	ENCFF921LVS	CD8.positive. alpha.beta T cell	http://www.roadmapepigenomics.org	Bernstein, B. E., Stamatoyannopoulos, J. A., Costello, J. F., Ren, B., Milosavljevic, A., Meissner, A., et al. (2010). The NIH Roadmap Epigenomics Mapping Consortium. Nature Biotechnology, 28(10), 1045_1048. doi:10.1038/nbt1010-1045
H3K27me3	Fig. 4	ChIP-Seq	Human	ENCFF738UGH	neuronal stem cell	http://www.roadmapepigenomics.org	Bernstein, B. E., Stamatoyannopoulos, J. A., Costello, J. F., Ren, B., Milosavljevic, A., Meissner, A., et al. (2010). The NIH Roadmap Epigenomics Mapping Consortium. Nature Biotechnology, 28(10), 1045_1048. doi:10.1038/nbt1010-1045
H3K27me3	Fig. 4	ChIP-Seq	Human	ENCFF173ACS	CD4.positive. alpha.beta memory T cell	http://www.roadmapepigenomics.org	Bernstein, B. E., Stamatoyannopoulos, J. A., Costello, J. F., Ren, B., Milosavljevic, A., Meissner, A., et al. (2010). The NIH Roadmap Epigenomics Mapping Consortium. Nature Biotechnology, 28(10), 1045_1048. doi:10.1038/nbt1010-1045
H3K27me3	Fig. 4	ChIP-Seq	Human	ENCFF250OQB	natural killer cell	http://www.roadmapepigenomics.org	Bernstein, B. E., Stamatoyannopoulos, J. A., Costello, J. F., Ren, B., Milosavljevic, A., Meissner, A., et al. (2010). The NIH Roadmap Epigenomics Mapping Consortium. Nature Biotechnology, 28(10), 1045_1048. doi:10.1038/nbt1010-1045
H3K27me3	Fig. 4	ChIP-Seq	Human	ENCFF615XDP	IMR.90	http://www.roadmapepigenomics.org	Bernstein, B. E., Stamatoyannopoulos, J. A., Costello, J. F., Ren, B., Milosavljevic, A., Meissner, A., et al. (2010). The NIH Roadmap Epigenomics Mapping Consortium. Nature Biotechnology, 28(10), 1045_1048. doi:10.1038/nbt1010-1045
H3K27me3	Fig. 4	ChIP-Seq	Human	ENCFF376VMQ	common myeloid progenitor. CD34.positive	http://www.roadmapepigenomics.org	Bernstein, B. E., Stamatoyannopoulos, J. A., Costello, J. F., Ren, B., Milosavljevic, A., Meissner, A., et al. (2010). The NIH Roadmap Epigenomics Mapping Consortium. Nature Biotechnology, 28(10), 1045_1048. doi:10.1038/nbt1010-1045
H3K27me3	Fig. 4	ChIP-Seq	Human	ENCFF279SSJ	common myeloid progenitor. CD34.positive	http://www.roadmapepigenomics.org	Bernstein, B. E., Stamatoyannopoulos, J. A., Costello, J. F., Ren, B., Milosavljevic, A., Meissner, A., et al. (2010). The NIH Roadmap Epigenomics Mapping Consortium. Nature Biotechnology, 28(10), 1045_1048. doi:10.1038/nbt1010-1045
H3K27me3	Fig. 4	ChIP-Seq	Human	ENCFF241HWP	CD4.positive helper T cell	http://www.roadmapepigenomics.org	Bernstein, B. E., Stamatoyannopoulos, J. A., Costello, J. F., Ren, B., Milosavljevic, A., Meissner, A., et al. (2010). The NIH Roadmap Epigenomics Mapping Consortium. Nature Biotechnology, 28(10), 1045_1048. doi:10.1038/nbt1010-1045
H3K27me3	Fig. 4	ChIP-Seq	Human	ENCFF677XTI	CD4.positive helper T cell	http://www.roadmapepigenomics.org	Bernstein, B. E., Stamatoyannopoulos, J. A., Costello, J. F., Ren, B., Milosavljevic, A., Meissner, A., et al. (2010). The NIH Roadmap Epigenomics Mapping Consortium. Nature Biotechnology, 28(10), 1045_1048. doi:10.1038/nbt1010-1045
H3K27me3	Fig. 4	ChIP-Seq	Human	ENCFF529PGJ	B cell	http://www.roadmapepigenomics.org	Bernstein, B. E., Stamatoyannopoulos, J. A., Costello, J. F., Ren, B., Milosavljevic, A., Meissner, A., et al. (2010). The NIH Roadmap Epigenomics Mapping Consortium. Nature Biotechnology, 28(10), 1045_1048. doi:10.1038/nbt1010-1045
H3K27me3	Fig. 4	ChIP-Seq	Human	ENCFF945LOT	CD4.positive helper T cell	http://www.roadmapepigenomics.org	Bernstein, B. E., Stamatoyannopoulos, J. A., Costello, J. F., Ren, B., Milosavljevic, A., Meissner, A., et al. (2010). The NIH Roadmap Epigenomics Mapping Consortium. Nature Biotechnology, 28(10), 1045_1048. doi:10.1038/nbt1010-1045
H3K27me3	Fig. 4	ChIP-Seq	Human	ENCFF784OKP	CD8.positive. alpha.beta T cell	http://www.roadmapepigenomics.org	Bernstein, B. E., Stamatoyannopoulos, J. A., Costello, J. F., Ren, B., Milosavljevic, A., Meissner, A., et al. (2010). The NIH Roadmap Epigenomics Mapping Consortium. Nature Biotechnology, 28(10), 1045_1048. doi:10.1038/nbt1010-1045
H3K27me3	Fig. 4	ChIP-Seq	Human	ENCFF399TRZ	common myeloid progenitor. CD34.positive	http://www.roadmapepigenomics.org	Bernstein, B. E., Stamatoyannopoulos, J. A., Costello, J. F., Ren, B., Milosavljevic, A., Meissner, A., et al. (2010). The NIH Roadmap Epigenomics Mapping Consortium. Nature Biotechnology, 28(10), 1045_1048. doi:10.1038/nbt1010-1045
H3K27me3	Fig. 4	ChIP-Seq	Human	ENCFF410VSH	common myeloid progenitor. CD34.positive	http://www.roadmapepigenomics.org	Bernstein, B. E., Stamatoyannopoulos, J. A., Costello, J. F., Ren, B., Milosavljevic, A., Meissner, A., et al. (2010). The NIH Roadmap Epigenomics Mapping Consortium. Nature Biotechnology, 28(10), 1045_1048. doi:10.1038/nbt1010-1045
H3K27me3	Fig. 4	ChIP-Seq	Human	ENCFF815XHM	CD4.positive helper T cell	http://www.roadmapepigenomics.org	Bernstein, B. E., Stamatoyannopoulos, J. A., Costello, J. F., Ren, B., Milosavljevic, A., Meissner, A., et al. (2010). The NIH Roadmap Epigenomics Mapping Consortium. Nature Biotechnology, 28(10), 1045_1048. doi:10.1038/nbt1010-1045
H3K27me3	Fig. 4	ChIP-Seq	Human	ENCFF962LHH	common myeloid progenitor. CD34.positive	http://www.roadmapepigenomics.org	Bernstein, B. E., Stamatoyannopoulos, J. A., Costello, J. F., Ren, B., Milosavljevic, A., Meissner, A., et al. (2010). The NIH Roadmap Epigenomics Mapping Consortium. Nature Biotechnology, 28(10), 1045_1048. doi:10.1038/nbt1010-1045
H3K27me3	Fig. 4	ChIP-Seq	Human	ENCFF199LOR	ES.I3	http://www.roadmapepigenomics.org	Bernstein, B. E., Stamatoyannopoulos, J. A., Costello, J. F., Ren, B., Milosavljevic, A., Meissner, A., et al. (2010). The NIH Roadmap Epigenomics Mapping Consortium. Nature Biotechnology, 28(10), 1045_1048. doi:10.1038/nbt1010-1045
H3K27me3	Fig. 4	ChIP-Seq	Human	ENCFF635NMQ	ES.I3	http://www.roadmapepigenomics.org	Bernstein, B. E., Stamatoyannopoulos, J. A., Costello, J. F., Ren, B., Milosavljevic, A., Meissner, A., et al. (2010). The NIH Roadmap Epigenomics Mapping Consortium. Nature Biotechnology, 28(10), 1045_1048. doi:10.1038/nbt1010-1045
H3K27me3	Fig. 4	ChIP-Seq	Human	ENCFF010QBJ	CD4.positive. CD25.positive. alpha.beta regulatory T cell	http://www.roadmapepigenomics.org	Bernstein, B. E., Stamatoyannopoulos, J. A., Costello, J. F., Ren, B., Milosavljevic, A., Meissner, A., et al. (2010). The NIH Roadmap Epigenomics Mapping Consortium. Nature Biotechnology, 28(10), 1045_1048. doi:10.1038/nbt1010-1045
H3K27me3	Fig. 4	ChIP-Seq	Human	ENCFF824PUL	CD4.positive. CD25.positive. alpha.beta regulatory T cell	http://www.roadmapepigenomics.org	Bernstein, B. E., Stamatoyannopoulos, J. A., Costello, J. F., Ren, B., Milosavljevic, A., Meissner, A., et al. (2010). The NIH Roadmap Epigenomics Mapping Consortium. Nature Biotechnology, 28(10), 1045_1048. doi:10.1038/nbt1010-1045
H3K27me3	Fig. 4	ChIP-Seq	Human	ENCFF549FJX	CD4.positive. CD25.positive. alpha.beta regulatory T cell	http://www.roadmapepigenomics.org	Bernstein, B. E., Stamatoyannopoulos, J. A., Costello, J. F., Ren, B., Milosavljevic, A., Meissner, A., et al. (2010). The NIH Roadmap Epigenomics Mapping Consortium. Nature Biotechnology, 28(10), 1045_1048. doi:10.1038/nbt1010-1045
H3K27me3	Fig. 4	ChIP-Seq	Human	ENCFF615FNW	CD4.positive. CD25.positive. alpha.beta regulatory T cell	http://www.roadmapepigenomics.org	Bernstein, B. E., Stamatoyannopoulos, J. A., Costello, J. F., Ren, B., Milosavljevic, A., Meissner, A., et al. (2010). The NIH Roadmap Epigenomics Mapping Consortium. Nature Biotechnology, 28(10), 1045_1048. doi:10.1038/nbt1010-1045
H3K27me3	Fig. 4	ChIP-Seq	Human	ENCFF720AIO	neuron	http://www.roadmapepigenomics.org	Bernstein, B. E., Stamatoyannopoulos, J. A., Costello, J. F., Ren, B., Milosavljevic, A., Meissner, A., et al. (2010). The NIH Roadmap Epigenomics Mapping Consortium. Nature Biotechnology, 28(10), 1045_1048. doi:10.1038/nbt1010-1045
H3K27me3	Fig. 4	ChIP-Seq	Human	ENCFF898FFT	common myeloid progenitor. CD34.positive	http://www.roadmapepigenomics.org	Bernstein, B. E., Stamatoyannopoulos, J. A., Costello, J. F., Ren, B., Milosavljevic, A., Meissner, A., et al. (2010). The NIH Roadmap Epigenomics Mapping Consortium. Nature Biotechnology, 28(10), 1045_1048. doi:10.1038/nbt1010-1045
H3K27me3	Fig. 4	ChIP-Seq	Human	ENCFF062OUN	CD4.positive helper T cell	http://www.roadmapepigenomics.org	Bernstein, B. E., Stamatoyannopoulos, J. A., Costello, J. F., Ren, B., Milosavljevic, A., Meissner, A., et al. (2010). The NIH Roadmap Epigenomics Mapping Consortium. Nature Biotechnology, 28(10), 1045_1048. doi:10.1038/nbt1010-1045
H3K27me3	Fig. 4	ChIP-Seq	Human	ENCFF282CJY	common myeloid progenitor. CD34.positive	http://www.roadmapepigenomics.org	Bernstein, B. E., Stamatoyannopoulos, J. A., Costello, J. F., Ren, B., Milosavljevic, A., Meissner, A., et al. (2010). The NIH Roadmap Epigenomics Mapping Consortium. Nature Biotechnology, 28(10), 1045_1048. doi:10.1038/nbt1010-1045
H3K27me3	Fig. 4	ChIP-Seq	Human	ENCFF834DXB	HUES64	http://www.roadmapepigenomics.org	Bernstein, B. E., Stamatoyannopoulos, J. A., Costello, J. F., Ren, B., Milosavljevic, A., Meissner, A., et al. (2010). The NIH Roadmap Epigenomics Mapping Consortium. Nature Biotechnology, 28(10), 1045_1048. doi:10.1038/nbt1010-1045
H3K27me3	Fig. 4	ChIP-Seq	Human	ENCFF024FFI	common myeloid progenitor. CD34.positive	http://www.roadmapepigenomics.org	Bernstein, B. E., Stamatoyannopoulos, J. A., Costello, J. F., Ren, B., Milosavljevic, A., Meissner, A., et al. (2010). The NIH Roadmap Epigenomics Mapping Consortium. Nature Biotechnology, 28(10), 1045_1048. doi:10.1038/nbt1010-1045
H3K27me3	Fig. 4	ChIP-Seq	Human	ENCFF041KJX	neuronal stem cell	http://www.roadmapepigenomics.org	Bernstein, B. E., Stamatoyannopoulos, J. A., Costello, J. F., Ren, B., Milosavljevic, A., Meissner, A., et al. (2010). The NIH Roadmap Epigenomics Mapping Consortium. Nature Biotechnology, 28(10), 1045_1048. doi:10.1038/nbt1010-1045
H3K27me3	Fig. 4	ChIP-Seq	Human	ENCFF374VEK	H1.hESC	http://www.roadmapepigenomics.org	Bernstein, B. E., Stamatoyannopoulos, J. A., Costello, J. F., Ren, B., Milosavljevic, A., Meissner, A., et al. (2010). The NIH Roadmap Epigenomics Mapping Consortium. Nature Biotechnology, 28(10), 1045_1048. doi:10.1038/nbt1010-1045
H3K27me3	Fig. 4	ChIP-Seq	Human	ENCFF756OBX	IMR.90	http://www.roadmapepigenomics.org	Bernstein, B. E., Stamatoyannopoulos, J. A., Costello, J. F., Ren, B., Milosavljevic, A., Meissner, A., et al. (2010). The NIH Roadmap Epigenomics Mapping Consortium. Nature Biotechnology, 28(10), 1045_1048. doi:10.1038/nbt1010-1045
H3K27me3	Fig. 4	ChIP-Seq	Human	ENCFF687JRX	T.cell	http://www.roadmapepigenomics.org	Bernstein, B. E., Stamatoyannopoulos, J. A., Costello, J. F., Ren, B., Milosavljevic, A., Meissner, A., et al. (2010). The NIH Roadmap Epigenomics Mapping Consortium. Nature Biotechnology, 28(10), 1045_1048. doi:10.1038/nbt1010-1045
H3K27me3	Fig. 4	ChIP-Seq	Human	ENCFF638SCC	H1.hESC	http://www.roadmapepigenomics.org	Bernstein, B. E., Stamatoyannopoulos, J. A., Costello, J. F., Ren, B., Milosavljevic, A., Meissner, A., et al. (2010). The NIH Roadmap Epigenomics Mapping Consortium. Nature Biotechnology, 28(10), 1045_1048. doi:10.1038/nbt1010-1045
H3K27me3	Fig. 4	ChIP-Seq	Human	ENCFF755EVG	natural killer cell	http://www.roadmapepigenomics.org	Bernstein, B. E., Stamatoyannopoulos, J. A., Costello, J. F., Ren, B., Milosavljevic, A., Meissner, A., et al. (2010). The NIH Roadmap Epigenomics Mapping Consortium. Nature Biotechnology, 28(10), 1045_1048. doi:10.1038/nbt1010-1045
H3K27me3	Fig. 4	ChIP-Seq	Human	ENCFF183NLS	CD4.positive helper T cell	http://www.roadmapepigenomics.org	Bernstein, B. E., Stamatoyannopoulos, J. A., Costello, J. F., Ren, B., Milosavljevic, A., Meissner, A., et al. (2010). The NIH Roadmap Epigenomics Mapping Consortium. Nature Biotechnology, 28(10), 1045_1048. doi:10.1038/nbt1010-1045
H3K27me3	Fig. 4	ChIP-Seq	Human	ENCFF896SMW	common myeloid progenitor. CD34.positive	http://www.roadmapepigenomics.org	Bernstein, B. E., Stamatoyannopoulos, J. A., Costello, J. F., Ren, B., Milosavljevic, A., Meissner, A., et al. (2010). The NIH Roadmap Epigenomics Mapping Consortium. Nature Biotechnology, 28(10), 1045_1048. doi:10.1038/nbt1010-1045
H3K27me3	Fig. 4	ChIP-Seq	Human	ENCFF705DLT	B cell	http://www.roadmapepigenomics.org	Bernstein, B. E., Stamatoyannopoulos, J. A., Costello, J. F., Ren, B., Milosavljevic, A., Meissner, A., et al. (2010). The NIH Roadmap Epigenomics Mapping Consortium. Nature Biotechnology, 28(10), 1045_1048. doi:10.1038/nbt1010-1045
H3K27me3	Fig. 4	ChIP-Seq	Human	ENCFF515WSV	mesenchymal stem cell	http://www.roadmapepigenomics.org	Bernstein, B. E., Stamatoyannopoulos, J. A., Costello, J. F., Ren, B., Milosavljevic, A., Meissner, A., et al. (2010). The NIH Roadmap Epigenomics Mapping Consortium. Nature Biotechnology, 28(10), 1045_1048. doi:10.1038/nbt1010-1045
H3K27me3	Fig. 4	ChIP-Seq	Human	ENCFF550EOH	trophoblast cell	http://www.roadmapepigenomics.org	Bernstein, B. E., Stamatoyannopoulos, J. A., Costello, J. F., Ren, B., Milosavljevic, A., Meissner, A., et al. (2010). The NIH Roadmap Epigenomics Mapping Consortium. Nature Biotechnology, 28(10), 1045_1048. doi:10.1038/nbt1010-1045
H3K27me3	Fig. 4	ChIP-Seq	Human	ENCFF930UWF	IMR.90	http://www.roadmapepigenomics.org	Bernstein, B. E., Stamatoyannopoulos, J. A., Costello, J. F., Ren, B., Milosavljevic, A., Meissner, A., et al. (2010). The NIH Roadmap Epigenomics Mapping Consortium. Nature Biotechnology, 28(10), 1045_1048. doi:10.1038/nbt1010-1045
H3K27me3	Fig. 4	ChIP-Seq	Human	ENCFF930KTP	B cell	http://www.roadmapepigenomics.org	Bernstein, B. E., Stamatoyannopoulos, J. A., Costello, J. F., Ren, B., Milosavljevic, A., Meissner, A., et al. (2010). The NIH Roadmap Epigenomics Mapping Consortium. Nature Biotechnology, 28(10), 1045_1048. doi:10.1038/nbt1010-1045
H3K27me3	Fig. 4	ChIP-Seq	Human	ENCFF085HVZ	CD4.positive. alpha.beta memory T cell	http://www.roadmapepigenomics.org	Bernstein, B. E., Stamatoyannopoulos, J. A., Costello, J. F., Ren, B., Milosavljevic, A., Meissner, A., et al. (2010). The NIH Roadmap Epigenomics Mapping Consortium. Nature Biotechnology, 28(10), 1045_1048. doi:10.1038/nbt1010-1045
H3K27me3	Fig. 4	ChIP-Seq	Human	ENCFF613JPG	iPS.20b	http://www.roadmapepigenomics.org	Bernstein, B. E., Stamatoyannopoulos, J. A., Costello, J. F., Ren, B., Milosavljevic, A., Meissner, A., et al. (2010). The NIH Roadmap Epigenomics Mapping Consortium. Nature Biotechnology, 28(10), 1045_1048. doi:10.1038/nbt1010-1045
H3K27me3	Fig. 4	ChIP-Seq	Human	ENCFF474PYP	HUES64.derived CD184.	http://www.roadmapepigenomics.org	Bernstein, B. E., Stamatoyannopoulos, J. A., Costello, J. F., Ren, B., Milosavljevic, A., Meissner, A., et al. (2010). The NIH Roadmap Epigenomics Mapping Consortium. Nature Biotechnology, 28(10), 1045_1048. doi:10.1038/nbt1010-1045
H3K27me3	Fig. 4	ChIP-Seq	Human	ENCFF685TXL	common myeloid progenitor. CD34.positive	http://www.roadmapepigenomics.org	Bernstein, B. E., Stamatoyannopoulos, J. A., Costello, J. F., Ren, B., Milosavljevic, A., Meissner, A., et al. (2010). The NIH Roadmap Epigenomics Mapping Consortium. Nature Biotechnology, 28(10), 1045_1048. doi:10.1038/nbt1010-1045
H3K27me3	Fig. 4	ChIP-Seq	Human	ENCFF952AMT	HUES64.derived CD184.	http://www.roadmapepigenomics.org	Bernstein, B. E., Stamatoyannopoulos, J. A., Costello, J. F., Ren, B., Milosavljevic, A., Meissner, A., et al. (2010). The NIH Roadmap Epigenomics Mapping Consortium. Nature Biotechnology, 28(10), 1045_1048. doi:10.1038/nbt1010-1045
H3K27me3	Fig. 4	ChIP-Seq	Human	ENCFF063WRB	HUES64.derived CD184.	http://www.roadmapepigenomics.org	Bernstein, B. E., Stamatoyannopoulos, J. A., Costello, J. F., Ren, B., Milosavljevic, A., Meissner, A., et al. (2010). The NIH Roadmap Epigenomics Mapping Consortium. Nature Biotechnology, 28(10), 1045_1048. doi:10.1038/nbt1010-1045
H3K27me3	Fig. 4	ChIP-Seq	Human	ENCFF643QQK	HUES64.derived CD184.	http://www.roadmapepigenomics.org	Bernstein, B. E., Stamatoyannopoulos, J. A., Costello, J. F., Ren, B., Milosavljevic, A., Meissner, A., et al. (2010). The NIH Roadmap Epigenomics Mapping Consortium. Nature Biotechnology, 28(10), 1045_1048. doi:10.1038/nbt1010-1045
H3K27me3	Fig. 4	ChIP-Seq	Human	ENCFF382FIH	HUES64.derived CD184.	http://www.roadmapepigenomics.org	Bernstein, B. E., Stamatoyannopoulos, J. A., Costello, J. F., Ren, B., Milosavljevic, A., Meissner, A., et al. (2010). The NIH Roadmap Epigenomics Mapping Consortium. Nature Biotechnology, 28(10), 1045_1048. doi:10.1038/nbt1010-1045
H3K27me3	Fig. 4	ChIP-Seq	Human	ENCFF337JLT	CD4.positive. alpha.beta memory T cell	http://www.roadmapepigenomics.org	Bernstein, B. E., Stamatoyannopoulos, J. A., Costello, J. F., Ren, B., Milosavljevic, A., Meissner, A., et al. (2010). The NIH Roadmap Epigenomics Mapping Consortium. Nature Biotechnology, 28(10), 1045_1048. doi:10.1038/nbt1010-1045
H3K27me3	Fig. 4	ChIP-Seq	Human	ENCFF815LPM	HUES48	http://www.roadmapepigenomics.org	Bernstein, B. E., Stamatoyannopoulos, J. A., Costello, J. F., Ren, B., Milosavljevic, A., Meissner, A., et al. (2010). The NIH Roadmap Epigenomics Mapping Consortium. Nature Biotechnology, 28(10), 1045_1048. doi:10.1038/nbt1010-1045
H3K27me3	Fig. 4	ChIP-Seq	Human	ENCFF146EUQ	HUES64.derived CD184.	http://www.roadmapepigenomics.org	Bernstein, B. E., Stamatoyannopoulos, J. A., Costello, J. F., Ren, B., Milosavljevic, A., Meissner, A., et al. (2010). The NIH Roadmap Epigenomics Mapping Consortium. Nature Biotechnology, 28(10), 1045_1048. doi:10.1038/nbt1010-1045
H3K27me3	Fig. 4	ChIP-Seq	Human	ENCFF192BVZ	HUES64.derived CD184.	http://www.roadmapepigenomics.org	Bernstein, B. E., Stamatoyannopoulos, J. A., Costello, J. F., Ren, B., Milosavljevic, A., Meissner, A., et al. (2010). The NIH Roadmap Epigenomics Mapping Consortium. Nature Biotechnology, 28(10), 1045_1048. doi:10.1038/nbt1010-1045
H3K27me3	Fig. 4	ChIP-Seq	Human	ENCFF644DJX	HUES64.derived CD184.	http://www.roadmapepigenomics.org	Bernstein, B. E., Stamatoyannopoulos, J. A., Costello, J. F., Ren, B., Milosavljevic, A., Meissner, A., et al. (2010). The NIH Roadmap Epigenomics Mapping Consortium. Nature Biotechnology, 28(10), 1045_1048. doi:10.1038/nbt1010-1045
H3K27me3	Fig. 4	ChIP-Seq	Human	ENCFF012YQR	HUES64.derived CD184.	http://www.roadmapepigenomics.org	Bernstein, B. E., Stamatoyannopoulos, J. A., Costello, J. F., Ren, B., Milosavljevic, A., Meissner, A., et al. (2010). The NIH Roadmap Epigenomics Mapping Consortium. Nature Biotechnology, 28(10), 1045_1048. doi:10.1038/nbt1010-1045
H3K27me3	Fig. 4	ChIP-Seq	Human	ENCFF071QMJ	HUES64.derived CD184.	http://www.roadmapepigenomics.org	Bernstein, B. E., Stamatoyannopoulos, J. A., Costello, J. F., Ren, B., Milosavljevic, A., Meissner, A., et al. (2010). The NIH Roadmap Epigenomics Mapping Consortium. Nature Biotechnology, 28(10), 1045_1048. doi:10.1038/nbt1010-1045
H3K27me3	Fig. 4	ChIP-Seq	Human	ENCFF137PVL	H1.hESC	http://www.roadmapepigenomics.org	Bernstein, B. E., Stamatoyannopoulos, J. A., Costello, J. F., Ren, B., Milosavljevic, A., Meissner, A., et al. (2010). The NIH Roadmap Epigenomics Mapping Consortium. Nature Biotechnology, 28(10), 1045_1048. doi:10.1038/nbt1010-1045
H3K27me3	Fig. 4	ChIP-Seq	Human	ENCFF722IIA	H1.hESC	http://www.roadmapepigenomics.org	Bernstein, B. E., Stamatoyannopoulos, J. A., Costello, J. F., Ren, B., Milosavljevic, A., Meissner, A., et al. (2010). The NIH Roadmap Epigenomics Mapping Consortium. Nature Biotechnology, 28(10), 1045_1048. doi:10.1038/nbt1010-1045
H3K27me3	Fig. 4	ChIP-Seq	Human	ENCFF127BPU	CD14.positive monocyte	http://www.roadmapepigenomics.org	Bernstein, B. E., Stamatoyannopoulos, J. A., Costello, J. F., Ren, B., Milosavljevic, A., Meissner, A., et al. (2010). The NIH Roadmap Epigenomics Mapping Consortium. Nature Biotechnology, 28(10), 1045_1048. doi:10.1038/nbt1010-1045
H3K27me3	Fig. 4	ChIP-Seq	Human	ENCFF900TAE	IMR.90	http://www.roadmapepigenomics.org	Bernstein, B. E., Stamatoyannopoulos, J. A., Costello, J. F., Ren, B., Milosavljevic, A., Meissner, A., et al. (2010). The NIH Roadmap Epigenomics Mapping Consortium. Nature Biotechnology, 28(10), 1045_1048. doi:10.1038/nbt1010-1045
H3K27me3	Fig. 4	ChIP-Seq	Human	ENCFF867VQO	HUES6	http://www.roadmapepigenomics.org	Bernstein, B. E., Stamatoyannopoulos, J. A., Costello, J. F., Ren, B., Milosavljevic, A., Meissner, A., et al. (2010). The NIH Roadmap Epigenomics Mapping Consortium. Nature Biotechnology, 28(10), 1045_1048. doi:10.1038/nbt1010-1045
H3K27me3	Fig. 4	ChIP-Seq	Human	ENCFF388MUN	iPS.18a	http://www.roadmapepigenomics.org	Bernstein, B. E., Stamatoyannopoulos, J. A., Costello, J. F., Ren, B., Milosavljevic, A., Meissner, A., et al. (2010). The NIH Roadmap Epigenomics Mapping Consortium. Nature Biotechnology, 28(10), 1045_1048. doi:10.1038/nbt1010-1045
H3K27me3	Fig. 4	ChIP-Seq	Human	ENCFF942BAM	mesenchymal stem cell	http://www.roadmapepigenomics.org	Bernstein, B. E., Stamatoyannopoulos, J. A., Costello, J. F., Ren, B., Milosavljevic, A., Meissner, A., et al. (2010). The NIH Roadmap Epigenomics Mapping Consortium. Nature Biotechnology, 28(10), 1045_1048. doi:10.1038/nbt1010-1045
H3K27me3	Fig. 4	ChIP-Seq	Human	ENCFF013QJH	iPS.18a	http://www.roadmapepigenomics.org	Bernstein, B. E., Stamatoyannopoulos, J. A., Costello, J. F., Ren, B., Milosavljevic, A., Meissner, A., et al. (2010). The NIH Roadmap Epigenomics Mapping Consortium. Nature Biotechnology, 28(10), 1045_1048. doi:10.1038/nbt1010-1045
H3K27me3	Fig. 4	ChIP-Seq	Human	ENCFF711OHT	neuronal stem cell	http://www.roadmapepigenomics.org	Bernstein, B. E., Stamatoyannopoulos, J. A., Costello, J. F., Ren, B., Milosavljevic, A., Meissner, A., et al. (2010). The NIH Roadmap Epigenomics Mapping Consortium. Nature Biotechnology, 28(10), 1045_1048. doi:10.1038/nbt1010-1045
H3K27me3	Fig. 4	ChIP-Seq	Human	ENCFF484YBP	iPS.18a	http://www.roadmapepigenomics.org	Bernstein, B. E., Stamatoyannopoulos, J. A., Costello, J. F., Ren, B., Milosavljevic, A., Meissner, A., et al. (2010). The NIH Roadmap Epigenomics Mapping Consortium. Nature Biotechnology, 28(10), 1045_1048. doi:10.1038/nbt1010-1045
H3K27me3	Fig. 4	ChIP-Seq	Human	ENCFF262DWE	iPS.18c	http://www.roadmapepigenomics.org	Bernstein, B. E., Stamatoyannopoulos, J. A., Costello, J. F., Ren, B., Milosavljevic, A., Meissner, A., et al. (2010). The NIH Roadmap Epigenomics Mapping Consortium. Nature Biotechnology, 28(10), 1045_1048. doi:10.1038/nbt1010-1045
H3K27me3	Fig. 4	ChIP-Seq	Human	ENCFF388DMO	mesendoderm	http://www.roadmapepigenomics.org	Bernstein, B. E., Stamatoyannopoulos, J. A., Costello, J. F., Ren, B., Milosavljevic, A., Meissner, A., et al. (2010). The NIH Roadmap Epigenomics Mapping Consortium. Nature Biotechnology, 28(10), 1045_1048. doi:10.1038/nbt1010-1045
H3K27me3	Fig. 4	ChIP-Seq	Human	ENCFF171DUV	H1.hESC	http://www.roadmapepigenomics.org	Bernstein, B. E., Stamatoyannopoulos, J. A., Costello, J. F., Ren, B., Milosavljevic, A., Meissner, A., et al. (2010). The NIH Roadmap Epigenomics Mapping Consortium. Nature Biotechnology, 28(10), 1045_1048. doi:10.1038/nbt1010-1045
H3K27me3	Fig. 4	ChIP-Seq	Human	ENCFF609YAN	iPS.15b	http://www.roadmapepigenomics.org	Bernstein, B. E., Stamatoyannopoulos, J. A., Costello, J. F., Ren, B., Milosavljevic, A., Meissner, A., et al. (2010). The NIH Roadmap Epigenomics Mapping Consortium. Nature Biotechnology, 28(10), 1045_1048. doi:10.1038/nbt1010-1045
H3K27me3	Fig. 4	ChIP-Seq	Human	ENCFF884SZD	H9	http://www.roadmapepigenomics.org	Bernstein, B. E., Stamatoyannopoulos, J. A., Costello, J. F., Ren, B., Milosavljevic, A., Meissner, A., et al. (2010). The NIH Roadmap Epigenomics Mapping Consortium. Nature Biotechnology, 28(10), 1045_1048. doi:10.1038/nbt1010-1045
H3K27me3	Fig. 4	ChIP-Seq	Human	ENCFF196VTT	CD4.positive helper T cell	http://www.roadmapepigenomics.org	Bernstein, B. E., Stamatoyannopoulos, J. A., Costello, J. F., Ren, B., Milosavljevic, A., Meissner, A., et al. (2010). The NIH Roadmap Epigenomics Mapping Consortium. Nature Biotechnology, 28(10), 1045_1048. doi:10.1038/nbt1010-1045
H3K27me3	Fig. 4	ChIP-Seq	Human	ENCFF639DCO	CD8.positive. alpha.beta T cell	http://www.roadmapepigenomics.org	Bernstein, B. E., Stamatoyannopoulos, J. A., Costello, J. F., Ren, B., Milosavljevic, A., Meissner, A., et al. (2010). The NIH Roadmap Epigenomics Mapping Consortium. Nature Biotechnology, 28(10), 1045_1048. doi:10.1038/nbt1010-1045
H3K27me3	Fig. 4	ChIP-Seq	Human	ENCFF478FWQ	H1.hESC	http://www.roadmapepigenomics.org	Bernstein, B. E., Stamatoyannopoulos, J. A., Costello, J. F., Ren, B., Milosavljevic, A., Meissner, A., et al. (2010). The NIH Roadmap Epigenomics Mapping Consortium. Nature Biotechnology, 28(10), 1045_1048. doi:10.1038/nbt1010-1045
H3K27me3	Fig. 4	ChIP-Seq	Human	ENCFF039GQF	iPS.20b	http://www.roadmapepigenomics.org	Bernstein, B. E., Stamatoyannopoulos, J. A., Costello, J. F., Ren, B., Milosavljevic, A., Meissner, A., et al. (2010). The NIH Roadmap Epigenomics Mapping Consortium. Nature Biotechnology, 28(10), 1045_1048. doi:10.1038/nbt1010-1045
H3K27me3	Fig. 4	ChIP-Seq	Human	ENCFF983KWQ	HUES64	http://www.roadmapepigenomics.org	Bernstein, B. E., Stamatoyannopoulos, J. A., Costello, J. F., Ren, B., Milosavljevic, A., Meissner, A., et al. (2010). The NIH Roadmap Epigenomics Mapping Consortium. Nature Biotechnology, 28(10), 1045_1048. doi:10.1038/nbt1010-1045
H3K27me3	Fig. 4	ChIP-Seq	Human	ENCFF412OJC	neuronal stem cell	http://www.roadmapepigenomics.org	Bernstein, B. E., Stamatoyannopoulos, J. A., Costello, J. F., Ren, B., Milosavljevic, A., Meissner, A., et al. (2010). The NIH Roadmap Epigenomics Mapping Consortium. Nature Biotechnology, 28(10), 1045_1048. doi:10.1038/nbt1010-1045
H3K27me3	Fig. 4	ChIP-Seq	Human	ENCFF092MNN	H1.hESC	http://www.roadmapepigenomics.org	Bernstein, B. E., Stamatoyannopoulos, J. A., Costello, J. F., Ren, B., Milosavljevic, A., Meissner, A., et al. (2010). The NIH Roadmap Epigenomics Mapping Consortium. Nature Biotechnology, 28(10), 1045_1048. doi:10.1038/nbt1010-1045
H3K27me3	Fig. 4	ChIP-Seq	Human	ENCFF011WUN	mesendoderm	http://www.roadmapepigenomics.org	Bernstein, B. E., Stamatoyannopoulos, J. A., Costello, J. F., Ren, B., Milosavljevic, A., Meissner, A., et al. (2010). The NIH Roadmap Epigenomics Mapping Consortium. Nature Biotechnology, 28(10), 1045_1048. doi:10.1038/nbt1010-1045
H3K27me3	Fig. 4	ChIP-Seq	Human	ENCFF212TLT	H9	http://www.roadmapepigenomics.org	Bernstein, B. E., Stamatoyannopoulos, J. A., Costello, J. F., Ren, B., Milosavljevic, A., Meissner, A., et al. (2010). The NIH Roadmap Epigenomics Mapping Consortium. Nature Biotechnology, 28(10), 1045_1048. doi:10.1038/nbt1010-1045
H3K27me3	Fig. 4	ChIP-Seq	Human	ENCFF221NKJ	HUES6	http://www.roadmapepigenomics.org	Bernstein, B. E., Stamatoyannopoulos, J. A., Costello, J. F., Ren, B., Milosavljevic, A., Meissner, A., et al. (2010). The NIH Roadmap Epigenomics Mapping Consortium. Nature Biotechnology, 28(10), 1045_1048. doi:10.1038/nbt1010-1045
H3K27me3	Fig. 4	ChIP-Seq	Human	ENCFF090UYV	HUES48	http://www.roadmapepigenomics.org	Bernstein, B. E., Stamatoyannopoulos, J. A., Costello, J. F., Ren, B., Milosavljevic, A., Meissner, A., et al. (2010). The NIH Roadmap Epigenomics Mapping Consortium. Nature Biotechnology, 28(10), 1045_1048. doi:10.1038/nbt1010-1045
H3K27me3	Fig. 4	ChIP-Seq	Human	ENCFF509MTV	CD4.positive helper T cell	http://www.roadmapepigenomics.org	Bernstein, B. E., Stamatoyannopoulos, J. A., Costello, J. F., Ren, B., Milosavljevic, A., Meissner, A., et al. (2010). The NIH Roadmap Epigenomics Mapping Consortium. Nature Biotechnology, 28(10), 1045_1048. doi:10.1038/nbt1010-1045
H3K27me3	Fig. 4	ChIP-Seq	Human	ENCFF732YHK	iPS.20b	http://www.roadmapepigenomics.org	Bernstein, B. E., Stamatoyannopoulos, J. A., Costello, J. F., Ren, B., Milosavljevic, A., Meissner, A., et al. (2010). The NIH Roadmap Epigenomics Mapping Consortium. Nature Biotechnology, 28(10), 1045_1048. doi:10.1038/nbt1010-1045
H3K27me3	Fig. 4	ChIP-Seq	Human	ENCFF907NCS	iPS.20b	http://www.roadmapepigenomics.org	Bernstein, B. E., Stamatoyannopoulos, J. A., Costello, J. F., Ren, B., Milosavljevic, A., Meissner, A., et al. (2010). The NIH Roadmap Epigenomics Mapping Consortium. Nature Biotechnology, 28(10), 1045_1048. doi:10.1038/nbt1010-1045
H3K27me3	Fig. 4	ChIP-Seq	Human	ENCFF947OFX	iPS.20b	http://www.roadmapepigenomics.org	Bernstein, B. E., Stamatoyannopoulos, J. A., Costello, J. F., Ren, B., Milosavljevic, A., Meissner, A., et al. (2010). The NIH Roadmap Epigenomics Mapping Consortium. Nature Biotechnology, 28(10), 1045_1048. doi:10.1038/nbt1010-1045
H3K27me3	Fig. 4	ChIP-Seq	Human	ENCFF938NDF	iPS DF 6.9	http://www.roadmapepigenomics.org	Bernstein, B. E., Stamatoyannopoulos, J. A., Costello, J. F., Ren, B., Milosavljevic, A., Meissner, A., et al. (2010). The NIH Roadmap Epigenomics Mapping Consortium. Nature Biotechnology, 28(10), 1045_1048. doi:10.1038/nbt1010-1045
H3K27me3	Fig. 4	ChIP-Seq	Human	ENCFF093OXO	iPS.20b	http://www.roadmapepigenomics.org	Bernstein, B. E., Stamatoyannopoulos, J. A., Costello, J. F., Ren, B., Milosavljevic, A., Meissner, A., et al. (2010). The NIH Roadmap Epigenomics Mapping Consortium. Nature Biotechnology, 28(10), 1045_1048. doi:10.1038/nbt1010-1045
H3K27me3	Fig. 4	ChIP-Seq	Human	ENCFF721EHD	CD8.positive. alpha.beta T cell	http://www.roadmapepigenomics.org	Bernstein, B. E., Stamatoyannopoulos, J. A., Costello, J. F., Ren, B., Milosavljevic, A., Meissner, A., et al. (2010). The NIH Roadmap Epigenomics Mapping Consortium. Nature Biotechnology, 28(10), 1045_1048. doi:10.1038/nbt1010-1045
H3K27me3	Fig. 4	ChIP-Seq	Human	ENCFF991TGR	iPS DF 19.11	http://www.roadmapepigenomics.org	Bernstein, B. E., Stamatoyannopoulos, J. A., Costello, J. F., Ren, B., Milosavljevic, A., Meissner, A., et al. (2010). The NIH Roadmap Epigenomics Mapping Consortium. Nature Biotechnology, 28(10), 1045_1048. doi:10.1038/nbt1010-1045
H3K27me3	Fig. 4	ChIP-Seq	Human	ENCFF012CJX	H1.hESC	http://www.roadmapepigenomics.org	Bernstein, B. E., Stamatoyannopoulos, J. A., Costello, J. F., Ren, B., Milosavljevic, A., Meissner, A., et al. (2010). The NIH Roadmap Epigenomics Mapping Consortium. Nature Biotechnology, 28(10), 1045_1048. doi:10.1038/nbt1010-1045
H3K27me3	Fig. 4	ChIP-Seq	Human	ENCFF630UBR	mesendoderm	http://www.roadmapepigenomics.org	Bernstein, B. E., Stamatoyannopoulos, J. A., Costello, J. F., Ren, B., Milosavljevic, A., Meissner, A., et al. (2010). The NIH Roadmap Epigenomics Mapping Consortium. Nature Biotechnology, 28(10), 1045_1048. doi:10.1038/nbt1010-1045
H3K27me3	Fig. 4	ChIP-Seq	Human	ENCFF947DAT	neuronal stem cell	http://www.roadmapepigenomics.org	Bernstein, B. E., Stamatoyannopoulos, J. A., Costello, J. F., Ren, B., Milosavljevic, A., Meissner, A., et al. (2010). The NIH Roadmap Epigenomics Mapping Consortium. Nature Biotechnology, 28(10), 1045_1048. doi:10.1038/nbt1010-1045
H3K27me3	Fig. 4	ChIP-Seq	Human	ENCFF966JJN	neuronal stem cell	http://www.roadmapepigenomics.org	Bernstein, B. E., Stamatoyannopoulos, J. A., Costello, J. F., Ren, B., Milosavljevic, A., Meissner, A., et al. (2010). The NIH Roadmap Epigenomics Mapping Consortium. Nature Biotechnology, 28(10), 1045_1048. doi:10.1038/nbt1010-1045
H3K27me3	Fig. 4	ChIP-Seq	Human	ENCFF908DYY	H1.hESC	http://www.roadmapepigenomics.org	Bernstein, B. E., Stamatoyannopoulos, J. A., Costello, J. F., Ren, B., Milosavljevic, A., Meissner, A., et al. (2010). The NIH Roadmap Epigenomics Mapping Consortium. Nature Biotechnology, 28(10), 1045_1048. doi:10.1038/nbt1010-1045
H3K27me3	Fig. 4	ChIP-Seq	Human	ENCFF900YTA	mesendoderm	http://www.roadmapepigenomics.org	Bernstein, B. E., Stamatoyannopoulos, J. A., Costello, J. F., Ren, B., Milosavljevic, A., Meissner, A., et al. (2010). The NIH Roadmap Epigenomics Mapping Consortium. Nature Biotechnology, 28(10), 1045_1048. doi:10.1038/nbt1010-1045
H3K27me3	Fig. 4	ChIP-Seq	Human	ENCFF000AKV	A549	https://www.encodeproject.org	Consortium, E. P. An integrated encyclopedia of DNA elements in the human genome. Nature 489, 57-74, doi:10.1038/nature11247 (2012).
H3K27me3	Fig. 4	ChIP-Seq	Human	ENCFF000AKW	A549	https://www.encodeproject.org	Consortium, E. P. An integrated encyclopedia of DNA elements in the human genome. Nature 489, 57-74, doi:10.1038/nature11247 (2012).
H3K27me3	Fig. 4	ChIP-Seq	Human	ENCFF000ALD	A549	https://www.encodeproject.org	Consortium, E. P. An integrated encyclopedia of DNA elements in the human genome. Nature 489, 57-74, doi:10.1038/nature11247 (2012).
H3K27me3	Fig. 4	ChIP-Seq	Human	ENCFF000ALK	A549	https://www.encodeproject.org	Consortium, E. P. An integrated encyclopedia of DNA elements in the human genome. Nature 489, 57-74, doi:10.1038/nature11247 (2012).
H3K27me3	Fig. 4	ChIP-Seq	Human	ENCFF482AMF	ACC112	https://www.encodeproject.org	Consortium, E. P. An integrated encyclopedia of DNA elements in the human genome. Nature 489, 57-74, doi:10.1038/nature11247 (2012).
H3K27me3	Fig. 4	ChIP-Seq	Human	ENCFF011QMA	ACC112	https://www.encodeproject.org	Consortium, E. P. An integrated encyclopedia of DNA elements in the human genome. Nature 489, 57-74, doi:10.1038/nature11247 (2012).
H3K27me3	Fig. 4	ChIP-Seq	Human	ENCFF002AWO	ACC112	https://www.encodeproject.org	Consortium, E. P. An integrated encyclopedia of DNA elements in the human genome. Nature 489, 57-74, doi:10.1038/nature11247 (2012).
H3K27me3	Fig. 4	ChIP-Seq	Human	ENCFF002AWV	ACC112	https://www.encodeproject.org	Consortium, E. P. An integrated encyclopedia of DNA elements in the human genome. Nature 489, 57-74, doi:10.1038/nature11247 (2012).
H3K27me3	Fig. 4	ChIP-Seq	Human	ENCFF001ESL	Caco-2	https://www.encodeproject.org	Consortium, E. P. An integrated encyclopedia of DNA elements in the human genome. Nature 489, 57-74, doi:10.1038/nature11247 (2012).
H3K27me3	Fig. 4	ChIP-Seq	Human	ENCFF001ESM	Caco-2	https://www.encodeproject.org	Consortium, E. P. An integrated encyclopedia of DNA elements in the human genome. Nature 489, 57-74, doi:10.1038/nature11247 (2012).
H3K27me3	Fig. 4	ChIP-Seq	Human	ENCFF000AQN	DND-41	https://www.encodeproject.org	Consortium, E. P. An integrated encyclopedia of DNA elements in the human genome. Nature 489, 57-74, doi:10.1038/nature11247 (2012).
H3K27me3	Fig. 4	ChIP-Seq	Human	ENCFF000AQR	DND-41	https://www.encodeproject.org	Consortium, E. P. An integrated encyclopedia of DNA elements in the human genome. Nature 489, 57-74, doi:10.1038/nature11247 (2012).
H3K27me3	Fig. 4	ChIP-Seq	Human	ENCFF072XFE	DOHH2	https://www.encodeproject.org	Consortium, E. P. An integrated encyclopedia of DNA elements in the human genome. Nature 489, 57-74, doi:10.1038/nature11247 (2012).
H3K27me3	Fig. 4	ChIP-Seq	Human	ENCFF250WGI	DOHH2	https://www.encodeproject.org	Consortium, E. P. An integrated encyclopedia of DNA elements in the human genome. Nature 489, 57-74, doi:10.1038/nature11247 (2012).
H3K27me3	Fig. 4	ChIP-Seq	Human	ENCFF309TML	DOHH2	https://www.encodeproject.org	Consortium, E. P. An integrated encyclopedia of DNA elements in the human genome. Nature 489, 57-74, doi:10.1038/nature11247 (2012).
H3K27me3	Fig. 4	ChIP-Seq	Human	ENCFF404XXP	DOHH2	https://www.encodeproject.org	Consortium, E. P. An integrated encyclopedia of DNA elements in the human genome. Nature 489, 57-74, doi:10.1038/nature11247 (2012).
H3K27me3	Fig. 4	ChIP-Seq	Human	ENCFF002BAL	DOHH2	https://www.encodeproject.org	Consortium, E. P. An integrated encyclopedia of DNA elements in the human genome. Nature 489, 57-74, doi:10.1038/nature11247 (2012).
H3K27me3	Fig. 4	ChIP-Seq	Human	ENCFF002BCE	DOHH2	https://www.encodeproject.org	Consortium, E. P. An integrated encyclopedia of DNA elements in the human genome. Nature 489, 57-74, doi:10.1038/nature11247 (2012).
H3K27me3	Fig. 4	ChIP-Seq	Human	ENCFF851YMW	HCT116	https://www.encodeproject.org	Consortium, E. P. An integrated encyclopedia of DNA elements in the human genome. Nature 489, 57-74, doi:10.1038/nature11247 (2012).
H3K27me3	Fig. 4	ChIP-Seq	Human	ENCFF281SBT	HCT116	https://www.encodeproject.org	Consortium, E. P. An integrated encyclopedia of DNA elements in the human genome. Nature 489, 57-74, doi:10.1038/nature11247 (2012).
H3K27me3	Fig. 4	ChIP-Seq	Human	ENCFF124GII	HCT116	https://www.encodeproject.org	Consortium, E. P. An integrated encyclopedia of DNA elements in the human genome. Nature 489, 57-74, doi:10.1038/nature11247 (2012).
H3K27me3	Fig. 4	ChIP-Seq	Human	ENCFF000BCE	HeLa-S3	https://www.encodeproject.org	Consortium, E. P. An integrated encyclopedia of DNA elements in the human genome. Nature 489, 57-74, doi:10.1038/nature11247 (2012).
H3K27me3	Fig. 4	ChIP-Seq	Human	ENCFF000BCI	HeLa-S3	https://www.encodeproject.org	Consortium, E. P. An integrated encyclopedia of DNA elements in the human genome. Nature 489, 57-74, doi:10.1038/nature11247 (2012).
H3K27me3	Fig. 4	ChIP-Seq	Human	ENCFF001FKI	HeLa-S3	https://www.encodeproject.org	Consortium, E. P. An integrated encyclopedia of DNA elements in the human genome. Nature 489, 57-74, doi:10.1038/nature11247 (2012).
H3K27me3	Fig. 4	ChIP-Seq	Human	ENCFF001FKM	HeLa-S3	https://www.encodeproject.org	Consortium, E. P. An integrated encyclopedia of DNA elements in the human genome. Nature 489, 57-74, doi:10.1038/nature11247 (2012).
H3K27me3	Fig. 4	ChIP-Seq	Human	ENCFF000BFR	HepG2	https://www.encodeproject.org	Consortium, E. P. An integrated encyclopedia of DNA elements in the human genome. Nature 489, 57-74, doi:10.1038/nature11247 (2012).
H3K27me3	Fig. 4	ChIP-Seq	Human	ENCFF001FLQ	HepG2	https://www.encodeproject.org	Consortium, E. P. An integrated encyclopedia of DNA elements in the human genome. Nature 489, 57-74, doi:10.1038/nature11247 (2012).
H3K27me3	Fig. 4	ChIP-Seq	Human	ENCFF001FLT	HepG2	https://www.encodeproject.org	Consortium, E. P. An integrated encyclopedia of DNA elements in the human genome. Nature 489, 57-74, doi:10.1038/nature11247 (2012).
H3K27me3	Fig. 4	ChIP-Seq	Human	ENCFF000BXN	K562	https://www.encodeproject.org	Consortium, E. P. An integrated encyclopedia of DNA elements in the human genome. Nature 489, 57-74, doi:10.1038/nature11247 (2012).
H3K27me3	Fig. 4	ChIP-Seq	Human	ENCFF000BXP	K562	https://www.encodeproject.org	Consortium, E. P. An integrated encyclopedia of DNA elements in the human genome. Nature 489, 57-74, doi:10.1038/nature11247 (2012).
H3K27me3	Fig. 4	ChIP-Seq	Human	ENCFF000VDN	K562	https://www.encodeproject.org	Consortium, E. P. An integrated encyclopedia of DNA elements in the human genome. Nature 489, 57-74, doi:10.1038/nature11247 (2012).
H3K27me3	Fig. 4	ChIP-Seq	Human	ENCFF000VDP	K562	https://www.encodeproject.org	Consortium, E. P. An integrated encyclopedia of DNA elements in the human genome. Nature 489, 57-74, doi:10.1038/nature11247 (2012).
H3K27me3	Fig. 4	ChIP-Seq	Human	ENCFF001FWK	K562	https://www.encodeproject.org	Consortium, E. P. An integrated encyclopedia of DNA elements in the human genome. Nature 489, 57-74, doi:10.1038/nature11247 (2012).
H3K27me3	Fig. 4	ChIP-Seq	Human	ENCFF001FWM	K562	https://www.encodeproject.org	Consortium, E. P. An integrated encyclopedia of DNA elements in the human genome. Nature 489, 57-74, doi:10.1038/nature11247 (2012).
H3K27me3	Fig. 4	ChIP-Seq	Human	ENCFF246LDW	Karpas-422	https://www.encodeproject.org	Consortium, E. P. An integrated encyclopedia of DNA elements in the human genome. Nature 489, 57-74, doi:10.1038/nature11247 (2012).
H3K27me3	Fig. 4	ChIP-Seq	Human	ENCFF608HTP	Karpas-422	https://www.encodeproject.org	Consortium, E. P. An integrated encyclopedia of DNA elements in the human genome. Nature 489, 57-74, doi:10.1038/nature11247 (2012).
H3K27me3	Fig. 4	ChIP-Seq	Human	ENCFF385XII	Karpas-422	https://www.encodeproject.org	Consortium, E. P. An integrated encyclopedia of DNA elements in the human genome. Nature 489, 57-74, doi:10.1038/nature11247 (2012).
H3K27me3	Fig. 4	ChIP-Seq	Human	ENCFF002AVG	Karpas-422	https://www.encodeproject.org	Consortium, E. P. An integrated encyclopedia of DNA elements in the human genome. Nature 489, 57-74, doi:10.1038/nature11247 (2012).
H3K27me3	Fig. 4	ChIP-Seq	Human	ENCFF002AYQ	Karpas-422	https://www.encodeproject.org	Consortium, E. P. An integrated encyclopedia of DNA elements in the human genome. Nature 489, 57-74, doi:10.1038/nature11247 (2012).
H3K27me3	Fig. 4	ChIP-Seq	Human	ENCFF002ATX	Karpas-422	https://www.encodeproject.org	Consortium, E. P. An integrated encyclopedia of DNA elements in the human genome. Nature 489, 57-74, doi:10.1038/nature11247 (2012).
H3K27me3	Fig. 4	ChIP-Seq	Human	ENCFF002AZK	Karpas-422	https://www.encodeproject.org	Consortium, E. P. An integrated encyclopedia of DNA elements in the human genome. Nature 489, 57-74, doi:10.1038/nature11247 (2012).
H3K27me3	Fig. 4	ChIP-Seq	Human	ENCFF002AVU	Loucy	https://www.encodeproject.org	Consortium, E. P. An integrated encyclopedia of DNA elements in the human genome. Nature 489, 57-74, doi:10.1038/nature11247 (2012).
H3K27me3	Fig. 4	ChIP-Seq	Human	ENCFF590CFV	Loucy	https://www.encodeproject.org	Consortium, E. P. An integrated encyclopedia of DNA elements in the human genome. Nature 489, 57-74, doi:10.1038/nature11247 (2012).
H3K27me3	Fig. 4	ChIP-Seq	Human	ENCFF094MAV	Loucy	https://www.encodeproject.org	Consortium, E. P. An integrated encyclopedia of DNA elements in the human genome. Nature 489, 57-74, doi:10.1038/nature11247 (2012).
H3K27me3	Fig. 4	ChIP-Seq	Human	ENCFF250WAH	MCF-7	https://www.encodeproject.org	Consortium, E. P. An integrated encyclopedia of DNA elements in the human genome. Nature 489, 57-74, doi:10.1038/nature11247 (2012).
H3K27me3	Fig. 4	ChIP-Seq	Human	ENCFF023EPH	MCF-7	https://www.encodeproject.org	Consortium, E. P. An integrated encyclopedia of DNA elements in the human genome. Nature 489, 57-74, doi:10.1038/nature11247 (2012).
H3K27me3	Fig. 4	ChIP-Seq	Human	ENCFF134NCG	MCF-7	https://www.encodeproject.org	Consortium, E. P. An integrated encyclopedia of DNA elements in the human genome. Nature 489, 57-74, doi:10.1038/nature11247 (2012).
H3K27me3	Fig. 4	ChIP-Seq	Human	ENCFF738ERP	MCF-7	https://www.encodeproject.org	Consortium, E. P. An integrated encyclopedia of DNA elements in the human genome. Nature 489, 57-74, doi:10.1038/nature11247 (2012).
H3K27me3	Fig. 4	ChIP-Seq	Human	ENCFF000VFU	MCF-7	https://www.encodeproject.org	Consortium, E. P. An integrated encyclopedia of DNA elements in the human genome. Nature 489, 57-74, doi:10.1038/nature11247 (2012).
H3K27me3	Fig. 4	ChIP-Seq	Human	ENCFF000VFW	MCF-7	https://www.encodeproject.org	Consortium, E. P. An integrated encyclopedia of DNA elements in the human genome. Nature 489, 57-74, doi:10.1038/nature11247 (2012).
H3K27me3	Fig. 4	ChIP-Seq	Human	ENCFF000VFY	MCF-7	https://www.encodeproject.org	Consortium, E. P. An integrated encyclopedia of DNA elements in the human genome. Nature 489, 57-74, doi:10.1038/nature11247 (2012).
H3K27me3	Fig. 4	ChIP-Seq	Human	ENCFF553XHZ	MM.1S	https://www.encodeproject.org	Consortium, E. P. An integrated encyclopedia of DNA elements in the human genome. Nature 489, 57-74, doi:10.1038/nature11247 (2012).
H3K27me3	Fig. 4	ChIP-Seq	Human	ENCFF708OIN	MM.1S	https://www.encodeproject.org	Consortium, E. P. An integrated encyclopedia of DNA elements in the human genome. Nature 489, 57-74, doi:10.1038/nature11247 (2012).
H3K27me3	Fig. 4	ChIP-Seq	Human	ENCFF425JDD	MM.1S	https://www.encodeproject.org	Consortium, E. P. An integrated encyclopedia of DNA elements in the human genome. Nature 489, 57-74, doi:10.1038/nature11247 (2012).
H3K27me3	Fig. 4	ChIP-Seq	Human	ENCFF000VHS	NT2/D1	https://www.encodeproject.org	Consortium, E. P. An integrated encyclopedia of DNA elements in the human genome. Nature 489, 57-74, doi:10.1038/nature11247 (2012).
H3K27me3	Fig. 4	ChIP-Seq	Human	ENCFF000VHU	NT2/D1	https://www.encodeproject.org	Consortium, E. P. An integrated encyclopedia of DNA elements in the human genome. Nature 489, 57-74, doi:10.1038/nature11247 (2012).
H3K27me3	Fig. 4	ChIP-Seq	Human	ENCFF002BBK	OCI-LY1	https://www.encodeproject.org	Consortium, E. P. An integrated encyclopedia of DNA elements in the human genome. Nature 489, 57-74, doi:10.1038/nature11247 (2012).
H3K27me3	Fig. 4	ChIP-Seq	Human	ENCFF637NPE	OCI-LY1	https://www.encodeproject.org	Consortium, E. P. An integrated encyclopedia of DNA elements in the human genome. Nature 489, 57-74, doi:10.1038/nature11247 (2012).
H3K27me3	Fig. 4	ChIP-Seq	Human	ENCFF611MCK	OCI-LY3	https://www.encodeproject.org	Consortium, E. P. An integrated encyclopedia of DNA elements in the human genome. Nature 489, 57-74, doi:10.1038/nature11247 (2012).
H3K27me3	Fig. 4	ChIP-Seq	Human	ENCFF424BOE	OCI-LY3	https://www.encodeproject.org	Consortium, E. P. An integrated encyclopedia of DNA elements in the human genome. Nature 489, 57-74, doi:10.1038/nature11247 (2012).
H3K27me3	Fig. 4	ChIP-Seq	Human	ENCFF969JAR	OCI-LY3	https://www.encodeproject.org	Consortium, E. P. An integrated encyclopedia of DNA elements in the human genome. Nature 489, 57-74, doi:10.1038/nature11247 (2012).
H3K27me3	Fig. 4	ChIP-Seq	Human	ENCFF572GCB	OCI-LY3	https://www.encodeproject.org	Consortium, E. P. An integrated encyclopedia of DNA elements in the human genome. Nature 489, 57-74, doi:10.1038/nature11247 (2012).
H3K27me3	Fig. 4	ChIP-Seq	Human	ENCFF002AUD	OCI-LY3	https://www.encodeproject.org	Consortium, E. P. An integrated encyclopedia of DNA elements in the human genome. Nature 489, 57-74, doi:10.1038/nature11247 (2012).
H3K27me3	Fig. 4	ChIP-Seq	Human	ENCFF002BCC	OCI-LY3	https://www.encodeproject.org	Consortium, E. P. An integrated encyclopedia of DNA elements in the human genome. Nature 489, 57-74, doi:10.1038/nature11247 (2012).
H3K27me3	Fig. 4	ChIP-Seq	Human	ENCFF002AYP	OCI-LY7	https://www.encodeproject.org	Consortium, E. P. An integrated encyclopedia of DNA elements in the human genome. Nature 489, 57-74, doi:10.1038/nature11247 (2012).
H3K27me3	Fig. 4	ChIP-Seq	Human	ENCFF002BBH	OCI-LY7	https://www.encodeproject.org	Consortium, E. P. An integrated encyclopedia of DNA elements in the human genome. Nature 489, 57-74, doi:10.1038/nature11247 (2012).
H3K27me3	Fig. 4	ChIP-Seq	Human	ENCFF454VSX	PC-3	https://www.encodeproject.org	Consortium, E. P. An integrated encyclopedia of DNA elements in the human genome. Nature 489, 57-74, doi:10.1038/nature11247 (2012).
H3K27me3	Fig. 4	ChIP-Seq	Human	ENCFF695YQQ	PC-3	https://www.encodeproject.org	Consortium, E. P. An integrated encyclopedia of DNA elements in the human genome. Nature 489, 57-74, doi:10.1038/nature11247 (2012).
H3K27me3	Fig. 4	ChIP-Seq	Human	ENCFF281ZEA	PC-3	https://www.encodeproject.org	Consortium, E. P. An integrated encyclopedia of DNA elements in the human genome. Nature 489, 57-74, doi:10.1038/nature11247 (2012).
H3K27me3	Fig. 4	ChIP-Seq	Human	ENCFF299BLB	PC-3	https://www.encodeproject.org	Consortium, E. P. An integrated encyclopedia of DNA elements in the human genome. Nature 489, 57-74, doi:10.1038/nature11247 (2012).
H3K27me3	Fig. 4	ChIP-Seq	Human	ENCFF883PUA	PC-9	https://www.encodeproject.org	Consortium, E. P. An integrated encyclopedia of DNA elements in the human genome. Nature 489, 57-74, doi:10.1038/nature11247 (2012).
H3K27me3	Fig. 4	ChIP-Seq	Human	ENCFF967DLA	PC-9	https://www.encodeproject.org	Consortium, E. P. An integrated encyclopedia of DNA elements in the human genome. Nature 489, 57-74, doi:10.1038/nature11247 (2012).
H3K27me3	Fig. 4	ChIP-Seq	Human	ENCFF315RTV	PC-9	https://www.encodeproject.org	Consortium, E. P. An integrated encyclopedia of DNA elements in the human genome. Nature 489, 57-74, doi:10.1038/nature11247 (2012).
H3K27me3	Fig. 4	ChIP-Seq	Human	ENCFF898PUQ	PC-9	https://www.encodeproject.org	Consortium, E. P. An integrated encyclopedia of DNA elements in the human genome. Nature 489, 57-74, doi:10.1038/nature11247 (2012).
H3K27me3	Fig. 4	ChIP-Seq	Human	ENCFF887WTL	PC-9	https://www.encodeproject.org	Consortium, E. P. An integrated encyclopedia of DNA elements in the human genome. Nature 489, 57-74, doi:10.1038/nature11247 (2012).
H3K27me3	Fig. 4	ChIP-Seq	Human	ENCFF968XEI	SK-N-SH	https://www.encodeproject.org	Consortium, E. P. An integrated encyclopedia of DNA elements in the human genome. Nature 489, 57-74, doi:10.1038/nature11247 (2012).
H3K27me3	Fig. 4	ChIP-Seq	Human	ENCFF029XGT	SK-N-SH	https://www.encodeproject.org	Consortium, E. P. An integrated encyclopedia of DNA elements in the human genome. Nature 489, 57-74, doi:10.1038/nature11247 (2012).
H3K27me3	Fig. 4	ChIP-Seq	Human	ENCFF557DAH	SK-N-SH	https://www.encodeproject.org	Consortium, E. P. An integrated encyclopedia of DNA elements in the human genome. Nature 489, 57-74, doi:10.1038/nature11247 (2012).
H3K27me3	Fig. 4	ChIP-Seq	Human	ENCFF001GFA	SK-N-SH	https://www.encodeproject.org	Consortium, E. P. An integrated encyclopedia of DNA elements in the human genome. Nature 489, 57-74, doi:10.1038/nature11247 (2012).
H3K27me3	Fig. 4	ChIP-Seq	Human	ENCFF001GFF	SK-N-SH	https://www.encodeproject.org	Consortium, E. P. An integrated encyclopedia of DNA elements in the human genome. Nature 489, 57-74, doi:10.1038/nature11247 (2012).
H3K27me3	Fig. 4	ChIP-Seq	Human	ENCFF002AUF	SUDHL6	https://www.encodeproject.org	Consortium, E. P. An integrated encyclopedia of DNA elements in the human genome. Nature 489, 57-74, doi:10.1038/nature11247 (2012).
H3K27me3	Fig. 4	ChIP-Seq	Human	ENCFF002AWF	SUDHL6	https://www.encodeproject.org	Consortium, E. P. An integrated encyclopedia of DNA elements in the human genome. Nature 489, 57-74, doi:10.1038/nature11247 (2012).
H3K27me3	Fig. 4	ChIP-Seq	Human	ENCFF002BAO	SUDHL6	https://www.encodeproject.org	Consortium, E. P. An integrated encyclopedia of DNA elements in the human genome. Nature 489, 57-74, doi:10.1038/nature11247 (2012).
H3K27me3	Fig. 4	ChIP-Seq	Human	ENCFF002BAQ	SUDHL6	https://www.encodeproject.org	Consortium, E. P. An integrated encyclopedia of DNA elements in the human genome. Nature 489, 57-74, doi:10.1038/nature11247 (2012).
Gene expression	Fig. 6	RNA-seq	Human	ENCFF839MWS	foreskin fibroblast	https://www.encodeproject.org	Consortium, E. P. An integrated encyclopedia of DNA elements in the human genome. Nature 489, 57-74, doi:10.1038/nature11247 (2012).
Gene expression	Fig. 6	RNA-seq	Human	ENCFF800TGS	foreskin fibroblast	https://www.encodeproject.org	Consortium, E. P. An integrated encyclopedia of DNA elements in the human genome. Nature 489, 57-74, doi:10.1038/nature11247 (2012).
Gene expression	Fig. 6	RNA-seq	Human	ENCFF322LVK	foreskin fibroblast	https://www.encodeproject.org	Consortium, E. P. An integrated encyclopedia of DNA elements in the human genome. Nature 489, 57-74, doi:10.1038/nature11247 (2012).
Gene expression	Fig. 6	RNA-seq	Human	ENCFF836HXE	foreskin fibroblast	https://www.encodeproject.org	Consortium, E. P. An integrated encyclopedia of DNA elements in the human genome. Nature 489, 57-74, doi:10.1038/nature11247 (2012).
Gene expression	Fig. 6	RNA-seq	Human	ENCFF775DYT	fibroblast of arm	https://www.encodeproject.org	Consortium, E. P. An integrated encyclopedia of DNA elements in the human genome. Nature 489, 57-74, doi:10.1038/nature11247 (2012).
Gene expression	Fig. 6	RNA-seq	Human	ENCFF341SCS	fibroblast of arm	https://www.encodeproject.org	Consortium, E. P. An integrated encyclopedia of DNA elements in the human genome. Nature 489, 57-74, doi:10.1038/nature11247 (2012).
Gene expression	Fig. 6	RNA-seq	Human	ENCFF833SXA	fibroblast of arm	https://www.encodeproject.org	Consortium, E. P. An integrated encyclopedia of DNA elements in the human genome. Nature 489, 57-74, doi:10.1038/nature11247 (2012).
Gene expression	Fig. 6	RNA-seq	Human	ENCFF818LFV	fibroblast of arm	https://www.encodeproject.org	Consortium, E. P. An integrated encyclopedia of DNA elements in the human genome. Nature 489, 57-74, doi:10.1038/nature11247 (2012).
Gene expression	Fig. 6	RNA-seq	Human	ENCFF437IPG	fibroblast of arm	https://www.encodeproject.org	Consortium, E. P. An integrated encyclopedia of DNA elements in the human genome. Nature 489, 57-74, doi:10.1038/nature11247 (2012).
Gene expression	Fig. 6	RNA-seq	Human	ENCFF591BFQ	fibroblast of arm	https://www.encodeproject.org	Consortium, E. P. An integrated encyclopedia of DNA elements in the human genome. Nature 489, 57-74, doi:10.1038/nature11247 (2012).
Gene expression	Fig. 6	RNA-seq	Human	ENCFF830AEN	fibroblast of arm	https://www.encodeproject.org	Consortium, E. P. An integrated encyclopedia of DNA elements in the human genome. Nature 489, 57-74, doi:10.1038/nature11247 (2012).
Gene expression	Fig. 6	RNA-seq	Human	ENCFF213LWA	fibroblast of arm	https://www.encodeproject.org	Consortium, E. P. An integrated encyclopedia of DNA elements in the human genome. Nature 489, 57-74, doi:10.1038/nature11247 (2012).
Gene expression	Fig. 6	RNA-seq	Human	ENCFF138JDF	hepatocyte	https://www.encodeproject.org	Consortium, E. P. An integrated encyclopedia of DNA elements in the human genome. Nature 489, 57-74, doi:10.1038/nature11247 (2012).
Gene expression	Fig. 6	RNA-seq	Human	ENCFF797ZIB	hepatocyte	https://www.encodeproject.org	Consortium, E. P. An integrated encyclopedia of DNA elements in the human genome. Nature 489, 57-74, doi:10.1038/nature11247 (2012).
Gene expression	Fig. 6	RNA-seq	Human	ENCFF973KGN	hepatocyte	https://www.encodeproject.org	Consortium, E. P. An integrated encyclopedia of DNA elements in the human genome. Nature 489, 57-74, doi:10.1038/nature11247 (2012).
Gene expression	Fig. 6	RNA-seq	Human	ENCFF973HGE	hepatocyte	https://www.encodeproject.org	Consortium, E. P. An integrated encyclopedia of DNA elements in the human genome. Nature 489, 57-74, doi:10.1038/nature11247 (2012).
Gene expression	Fig. 6	RNA-seq	Human	ENCFF918UUR	hepatocyte	https://www.encodeproject.org	Consortium, E. P. An integrated encyclopedia of DNA elements in the human genome. Nature 489, 57-74, doi:10.1038/nature11247 (2012).
Gene expression	Fig. 6	RNA-seq	Human	ENCFF407VLB	hepatocyte	https://www.encodeproject.org	Consortium, E. P. An integrated encyclopedia of DNA elements in the human genome. Nature 489, 57-74, doi:10.1038/nature11247 (2012).
Gene expression	Fig. 6	RNA-seq	Human	ENCFF724CQI	hepatocyte	https://www.encodeproject.org	Consortium, E. P. An integrated encyclopedia of DNA elements in the human genome. Nature 489, 57-74, doi:10.1038/nature11247 (2012).
Gene expression	Fig. 6	RNA-seq	Human	ENCFF624LQL	hepatocyte	https://www.encodeproject.org	Consortium, E. P. An integrated encyclopedia of DNA elements in the human genome. Nature 489, 57-74, doi:10.1038/nature11247 (2012).
Gene expression	Fig. 6	RNA-seq	Human	ENCFF705CWH	IMR-90	https://www.encodeproject.org	Consortium, E. P. An integrated encyclopedia of DNA elements in the human genome. Nature 489, 57-74, doi:10.1038/nature11247 (2012).
Gene expression	Fig. 6	RNA-seq	Human	ENCFF431VDJ	IMR-90	https://www.encodeproject.org	Consortium, E. P. An integrated encyclopedia of DNA elements in the human genome. Nature 489, 57-74, doi:10.1038/nature11247 (2012).
Gene expression	Fig. 6	RNA-seq	Human	ENCFF783ELC	IMR-90	https://www.encodeproject.org	Consortium, E. P. An integrated encyclopedia of DNA elements in the human genome. Nature 489, 57-74, doi:10.1038/nature11247 (2012).
Gene expression	Fig. 6	RNA-seq	Human	ENCFF865AQD	IMR-90	https://www.encodeproject.org	Consortium, E. P. An integrated encyclopedia of DNA elements in the human genome. Nature 489, 57-74, doi:10.1038/nature11247 (2012).
Gene expression	Fig. 6	RNA-seq	Human	ENCFF891KWL	fibroblast of lung	https://www.encodeproject.org	Consortium, E. P. An integrated encyclopedia of DNA elements in the human genome. Nature 489, 57-74, doi:10.1038/nature11247 (2012).
Gene expression	Fig. 6	RNA-seq	Human	ENCFF388BCD	fibroblast of lung	https://www.encodeproject.org	Consortium, E. P. An integrated encyclopedia of DNA elements in the human genome. Nature 489, 57-74, doi:10.1038/nature11247 (2012).
Gene expression	Fig. 6	RNA-seq	Human	ENCFF025DRM	fibroblast of lung	https://www.encodeproject.org	Consortium, E. P. An integrated encyclopedia of DNA elements in the human genome. Nature 489, 57-74, doi:10.1038/nature11247 (2012).
Gene expression	Fig. 6	RNA-seq	Human	ENCFF350BOF	fibroblast of lung	https://www.encodeproject.org	Consortium, E. P. An integrated encyclopedia of DNA elements in the human genome. Nature 489, 57-74, doi:10.1038/nature11247 (2012).
Gene expression	Fig. 6	RNA-seq	Human	ENCFF741PUY	H1-hESC	https://www.encodeproject.org	Consortium, E. P. An integrated encyclopedia of DNA elements in the human genome. Nature 489, 57-74, doi:10.1038/nature11247 (2012).
Gene expression	Fig. 6	RNA-seq	Human	ENCFF598ARA	H1-hESC	https://www.encodeproject.org	Consortium, E. P. An integrated encyclopedia of DNA elements in the human genome. Nature 489, 57-74, doi:10.1038/nature11247 (2012).
Gene expression	Fig. 6	RNA-seq	Human	ENCFF970EZY	keratinocyte	https://www.encodeproject.org	Consortium, E. P. An integrated encyclopedia of DNA elements in the human genome. Nature 489, 57-74, doi:10.1038/nature11247 (2012).
Gene expression	Fig. 6	RNA-seq	Human	ENCFF759EQF	keratinocyte	https://www.encodeproject.org	Consortium, E. P. An integrated encyclopedia of DNA elements in the human genome. Nature 489, 57-74, doi:10.1038/nature11247 (2012).
Gene expression	Fig. 6	RNA-seq	Human	ENCFF734GZX	keratinocyte	https://www.encodeproject.org	Consortium, E. P. An integrated encyclopedia of DNA elements in the human genome. Nature 489, 57-74, doi:10.1038/nature11247 (2012).
Gene expression	Fig. 6	RNA-seq	Human	ENCFF697CPR	keratinocyte	https://www.encodeproject.org	Consortium, E. P. An integrated encyclopedia of DNA elements in the human genome. Nature 489, 57-74, doi:10.1038/nature11247 (2012).
Gene expression	Fig. 6	RNA-seq	Human	ENCFF653XHG	H1-hESC	https://www.encodeproject.org	Consortium, E. P. An integrated encyclopedia of DNA elements in the human genome. Nature 489, 57-74, doi:10.1038/nature11247 (2012).
Gene expression	Fig. 6	RNA-seq	Human	ENCFF915AUQ	H1-hESC	https://www.encodeproject.org	Consortium, E. P. An integrated encyclopedia of DNA elements in the human genome. Nature 489, 57-74, doi:10.1038/nature11247 (2012).
Gene expression	Fig. 6	RNA-seq	Human	ENCFF045NOY	H1-hESC	https://www.encodeproject.org	Consortium, E. P. An integrated encyclopedia of DNA elements in the human genome. Nature 489, 57-74, doi:10.1038/nature11247 (2012).
Gene expression	Fig. 6	RNA-seq	Human	ENCFF334LZL	H1-hESC	https://www.encodeproject.org	Consortium, E. P. An integrated encyclopedia of DNA elements in the human genome. Nature 489, 57-74, doi:10.1038/nature11247 (2012).
Gene expression	Fig. 6	RNA-seq	Human	ENCFF285MOL	H1-hESC	https://www.encodeproject.org	Consortium, E. P. An integrated encyclopedia of DNA elements in the human genome. Nature 489, 57-74, doi:10.1038/nature11247 (2012).
Gene expression	Fig. 6	RNA-seq	Human	ENCFF760CXR	H1-hESC	https://www.encodeproject.org	Consortium, E. P. An integrated encyclopedia of DNA elements in the human genome. Nature 489, 57-74, doi:10.1038/nature11247 (2012).
Gene expression	Fig. 6	RNA-seq	Human	ENCFF153AIN	endothelial cell of umbilical vein	https://www.encodeproject.org	Consortium, E. P. An integrated encyclopedia of DNA elements in the human genome. Nature 489, 57-74, doi:10.1038/nature11247 (2012).
Gene expression	Fig. 6	RNA-seq	Human	ENCFF530HNB	endothelial cell of umbilical vein	https://www.encodeproject.org	Consortium, E. P. An integrated encyclopedia of DNA elements in the human genome. Nature 489, 57-74, doi:10.1038/nature11247 (2012).
Gene expression	Fig. 6	RNA-seq	Human	ENCFF650CVW	endothelial cell of umbilical vein	https://www.encodeproject.org	Consortium, E. P. An integrated encyclopedia of DNA elements in the human genome. Nature 489, 57-74, doi:10.1038/nature11247 (2012).
Gene expression	Fig. 6	RNA-seq	Human	ENCFF238WEU	endothelial cell of umbilical vein	https://www.encodeproject.org	Consortium, E. P. An integrated encyclopedia of DNA elements in the human genome. Nature 489, 57-74, doi:10.1038/nature11247 (2012).
Gene expression	Fig. 6	RNA-seq	Human	ENCFF345YOV	keratinocyte	https://www.encodeproject.org	Consortium, E. P. An integrated encyclopedia of DNA elements in the human genome. Nature 489, 57-74, doi:10.1038/nature11247 (2012).
Gene expression	Fig. 6	RNA-seq	Human	ENCFF747WWG	keratinocyte	https://www.encodeproject.org	Consortium, E. P. An integrated encyclopedia of DNA elements in the human genome. Nature 489, 57-74, doi:10.1038/nature11247 (2012).
Gene expression	Fig. 6	RNA-seq	Human	ENCFF113VWX	H1-hESC	https://www.encodeproject.org	Consortium, E. P. An integrated encyclopedia of DNA elements in the human genome. Nature 489, 57-74, doi:10.1038/nature11247 (2012).
Gene expression	Fig. 6	RNA-seq	Human	ENCFF235XMZ	H1-hESC	https://www.encodeproject.org	Consortium, E. P. An integrated encyclopedia of DNA elements in the human genome. Nature 489, 57-74, doi:10.1038/nature11247 (2012).
Gene expression	Fig. 6	RNA-seq	Human	ENCFF737ZEE	H1-hESC	https://www.encodeproject.org	Consortium, E. P. An integrated encyclopedia of DNA elements in the human genome. Nature 489, 57-74, doi:10.1038/nature11247 (2012).
Gene expression	Fig. 6	RNA-seq	Human	ENCFF101HST	H1-hESC	https://www.encodeproject.org	Consortium, E. P. An integrated encyclopedia of DNA elements in the human genome. Nature 489, 57-74, doi:10.1038/nature11247 (2012).
Gene expression	Fig. 6	RNA-seq	Human	ENCFF354NLX	IMR-90	https://www.encodeproject.org	Consortium, E. P. An integrated encyclopedia of DNA elements in the human genome. Nature 489, 57-74, doi:10.1038/nature11247 (2012).
Gene expression	Fig. 6	RNA-seq	Human	ENCFF737DLC	IMR-90	https://www.encodeproject.org	Consortium, E. P. An integrated encyclopedia of DNA elements in the human genome. Nature 489, 57-74, doi:10.1038/nature11247 (2012).
Gene expression	Fig. 6	RNA-seq	Human	ENCFF694APR	IMR-90	https://www.encodeproject.org	Consortium, E. P. An integrated encyclopedia of DNA elements in the human genome. Nature 489, 57-74, doi:10.1038/nature11247 (2012).
Gene expression	Fig. 6	RNA-seq	Human	ENCFF867AML	IMR-90	https://www.encodeproject.org	Consortium, E. P. An integrated encyclopedia of DNA elements in the human genome. Nature 489, 57-74, doi:10.1038/nature11247 (2012).
Gene expression	Fig. 6	RNA-seq	Human	ENCFF809ETA	endothelial cell of umbilical vein	https://www.encodeproject.org	Consortium, E. P. An integrated encyclopedia of DNA elements in the human genome. Nature 489, 57-74, doi:10.1038/nature11247 (2012).
Gene expression	Fig. 6	RNA-seq	Human	ENCFF492RYM	endothelial cell of umbilical vein	https://www.encodeproject.org	Consortium, E. P. An integrated encyclopedia of DNA elements in the human genome. Nature 489, 57-74, doi:10.1038/nature11247 (2012).
Gene expression	Fig. 6	RNA-seq	Human	ENCFF667BDC	endothelial cell of umbilical vein	https://www.encodeproject.org	Consortium, E. P. An integrated encyclopedia of DNA elements in the human genome. Nature 489, 57-74, doi:10.1038/nature11247 (2012).
Gene expression	Fig. 6	RNA-seq	Human	ENCFF520NQO	endothelial cell of umbilical vein	https://www.encodeproject.org	Consortium, E. P. An integrated encyclopedia of DNA elements in the human genome. Nature 489, 57-74, doi:10.1038/nature11247 (2012).
Gene expression	Fig. 6	RNA-seq	Human	ENCFF509IXK	cardiac muscle cell	https://www.encodeproject.org	Consortium, E. P. An integrated encyclopedia of DNA elements in the human genome. Nature 489, 57-74, doi:10.1038/nature11247 (2012).
Gene expression	Fig. 6	RNA-seq	Human	ENCFF761ACO	cardiac muscle cell	https://www.encodeproject.org	Consortium, E. P. An integrated encyclopedia of DNA elements in the human genome. Nature 489, 57-74, doi:10.1038/nature11247 (2012).
Gene expression	Fig. 6	RNA-seq	Human	ENCFF697CSN	cardiac muscle cell	https://www.encodeproject.org	Consortium, E. P. An integrated encyclopedia of DNA elements in the human genome. Nature 489, 57-74, doi:10.1038/nature11247 (2012).
Gene expression	Fig. 6	RNA-seq	Human	ENCFF995SUL	cardiac muscle cell	https://www.encodeproject.org	Consortium, E. P. An integrated encyclopedia of DNA elements in the human genome. Nature 489, 57-74, doi:10.1038/nature11247 (2012).
Gene expression	Fig. 6	RNA-seq	Human	ENCFF888LPS	cardiac muscle cell	https://www.encodeproject.org	Consortium, E. P. An integrated encyclopedia of DNA elements in the human genome. Nature 489, 57-74, doi:10.1038/nature11247 (2012).
Gene expression	Fig. 6	RNA-seq	Human	ENCFF597AIC	cardiac muscle cell	https://www.encodeproject.org	Consortium, E. P. An integrated encyclopedia of DNA elements in the human genome. Nature 489, 57-74, doi:10.1038/nature11247 (2012).
Gene expression	Fig. 6	RNA-seq	Human	ENCFF567TYG	cardiac muscle cell	https://www.encodeproject.org	Consortium, E. P. An integrated encyclopedia of DNA elements in the human genome. Nature 489, 57-74, doi:10.1038/nature11247 (2012).
Gene expression	Fig. 6	RNA-seq	Human	ENCFF251LSG	cardiac muscle cell	https://www.encodeproject.org	Consortium, E. P. An integrated encyclopedia of DNA elements in the human genome. Nature 489, 57-74, doi:10.1038/nature11247 (2012).
Gene expression	Fig. 6	RNA-seq	Human	ENCFF299BIL	CD14-positive monocyte	https://www.encodeproject.org	Consortium, E. P. An integrated encyclopedia of DNA elements in the human genome. Nature 489, 57-74, doi:10.1038/nature11247 (2012).
Gene expression	Fig. 6	RNA-seq	Human	ENCFF397DFK	CD14-positive monocyte	https://www.encodeproject.org	Consortium, E. P. An integrated encyclopedia of DNA elements in the human genome. Nature 489, 57-74, doi:10.1038/nature11247 (2012).
Gene expression	Fig. 6	RNA-seq	Human	ENCFF081MXC	CD14-positive monocyte	https://www.encodeproject.org	Consortium, E. P. An integrated encyclopedia of DNA elements in the human genome. Nature 489, 57-74, doi:10.1038/nature11247 (2012).
Gene expression	Fig. 6	RNA-seq	Human	ENCFF669GZO	CD14-positive monocyte	https://www.encodeproject.org	Consortium, E. P. An integrated encyclopedia of DNA elements in the human genome. Nature 489, 57-74, doi:10.1038/nature11247 (2012).
Gene expression	Fig. 6	RNA-seq	Human	ENCFF069RCF	neural cell	https://www.encodeproject.org	Consortium, E. P. An integrated encyclopedia of DNA elements in the human genome. Nature 489, 57-74, doi:10.1038/nature11247 (2012).
Gene expression	Fig. 6	RNA-seq	Human	ENCFF476GWF	neural cell	https://www.encodeproject.org	Consortium, E. P. An integrated encyclopedia of DNA elements in the human genome. Nature 489, 57-74, doi:10.1038/nature11247 (2012).
Gene expression	Fig. 6	RNA-seq	Human	ENCFF081JBX	neural cell	https://www.encodeproject.org	Consortium, E. P. An integrated encyclopedia of DNA elements in the human genome. Nature 489, 57-74, doi:10.1038/nature11247 (2012).
Gene expression	Fig. 6	RNA-seq	Human	ENCFF813LWT	neural cell	https://www.encodeproject.org	Consortium, E. P. An integrated encyclopedia of DNA elements in the human genome. Nature 489, 57-74, doi:10.1038/nature11247 (2012).
Gene expression	Fig. 6	RNA-seq	Human	ENCFF244VME	IMR-90	https://www.encodeproject.org	Consortium, E. P. An integrated encyclopedia of DNA elements in the human genome. Nature 489, 57-74, doi:10.1038/nature11247 (2012).
Gene expression	Fig. 6	RNA-seq	Human	ENCFF118OFK	IMR-90	https://www.encodeproject.org	Consortium, E. P. An integrated encyclopedia of DNA elements in the human genome. Nature 489, 57-74, doi:10.1038/nature11247 (2012).
Gene expression	Fig. 6	RNA-seq	Human	ENCFF480FTB	IMR-90	https://www.encodeproject.org	Consortium, E. P. An integrated encyclopedia of DNA elements in the human genome. Nature 489, 57-74, doi:10.1038/nature11247 (2012).
Gene expression	Fig. 6	RNA-seq	Human	ENCFF588AJG	IMR-90	https://www.encodeproject.org	Consortium, E. P. An integrated encyclopedia of DNA elements in the human genome. Nature 489, 57-74, doi:10.1038/nature11247 (2012).
Gene expression	Fig. 6	RNA-seq	Human	ENCFF031XBL	endothelial cell of umbilical vein	https://www.encodeproject.org	Consortium, E. P. An integrated encyclopedia of DNA elements in the human genome. Nature 489, 57-74, doi:10.1038/nature11247 (2012).
Gene expression	Fig. 6	RNA-seq	Human	ENCFF812AVH	endothelial cell of umbilical vein	https://www.encodeproject.org	Consortium, E. P. An integrated encyclopedia of DNA elements in the human genome. Nature 489, 57-74, doi:10.1038/nature11247 (2012).
Gene expression	Fig. 6	RNA-seq	Human	ENCFF066BOF	endothelial cell of umbilical vein	https://www.encodeproject.org	Consortium, E. P. An integrated encyclopedia of DNA elements in the human genome. Nature 489, 57-74, doi:10.1038/nature11247 (2012).
Gene expression	Fig. 6	RNA-seq	Human	ENCFF204IYH	endothelial cell of umbilical vein	https://www.encodeproject.org	Consortium, E. P. An integrated encyclopedia of DNA elements in the human genome. Nature 489, 57-74, doi:10.1038/nature11247 (2012).
Gene expression	Fig. 6	RNA-seq	Human	ENCFF917CHS	endothelial cell of umbilical vein	https://www.encodeproject.org	Consortium, E. P. An integrated encyclopedia of DNA elements in the human genome. Nature 489, 57-74, doi:10.1038/nature11247 (2012).
Gene expression	Fig. 6	RNA-seq	Human	ENCFF804WUK	endothelial cell of umbilical vein	https://www.encodeproject.org	Consortium, E. P. An integrated encyclopedia of DNA elements in the human genome. Nature 489, 57-74, doi:10.1038/nature11247 (2012).
Gene expression	Fig. 6	RNA-seq	Human	ENCFF891CHR	endothelial cell of umbilical vein	https://www.encodeproject.org	Consortium, E. P. An integrated encyclopedia of DNA elements in the human genome. Nature 489, 57-74, doi:10.1038/nature11247 (2012).
Gene expression	Fig. 6	RNA-seq	Human	ENCFF462RGP	endothelial cell of umbilical vein	https://www.encodeproject.org	Consortium, E. P. An integrated encyclopedia of DNA elements in the human genome. Nature 489, 57-74, doi:10.1038/nature11247 (2012).
Gene expression	Fig. 6	RNA-seq	Human	ENCFF372VME	keratinocyte	https://www.encodeproject.org	Consortium, E. P. An integrated encyclopedia of DNA elements in the human genome. Nature 489, 57-74, doi:10.1038/nature11247 (2012).
Gene expression	Fig. 6	RNA-seq	Human	ENCFF108ERJ	keratinocyte	https://www.encodeproject.org	Consortium, E. P. An integrated encyclopedia of DNA elements in the human genome. Nature 489, 57-74, doi:10.1038/nature11247 (2012).
Gene expression	Fig. 6	RNA-seq	Human	ENCFF699KSV	keratinocyte	https://www.encodeproject.org	Consortium, E. P. An integrated encyclopedia of DNA elements in the human genome. Nature 489, 57-74, doi:10.1038/nature11247 (2012).
Gene expression	Fig. 6	RNA-seq	Human	ENCFF401JWS	keratinocyte	https://www.encodeproject.org	Consortium, E. P. An integrated encyclopedia of DNA elements in the human genome. Nature 489, 57-74, doi:10.1038/nature11247 (2012).
Gene expression	Fig. 6	RNA-seq	Human	ENCFF065UCN	keratinocyte	https://www.encodeproject.org	Consortium, E. P. An integrated encyclopedia of DNA elements in the human genome. Nature 489, 57-74, doi:10.1038/nature11247 (2012).
Gene expression	Fig. 6	RNA-seq	Human	ENCFF344FGV	keratinocyte	https://www.encodeproject.org	Consortium, E. P. An integrated encyclopedia of DNA elements in the human genome. Nature 489, 57-74, doi:10.1038/nature11247 (2012).
Gene expression	Fig. 6	RNA-seq	Human	ENCFF229LIX	skeletal muscle myoblast	https://www.encodeproject.org	Consortium, E. P. An integrated encyclopedia of DNA elements in the human genome. Nature 489, 57-74, doi:10.1038/nature11247 (2012).
Gene expression	Fig. 6	RNA-seq	Human	ENCFF503QBP	skeletal muscle myoblast	https://www.encodeproject.org	Consortium, E. P. An integrated encyclopedia of DNA elements in the human genome. Nature 489, 57-74, doi:10.1038/nature11247 (2012).
Gene expression	Fig. 6	RNA-seq	Human	ENCFF354AZS	skeletal muscle myoblast	https://www.encodeproject.org	Consortium, E. P. An integrated encyclopedia of DNA elements in the human genome. Nature 489, 57-74, doi:10.1038/nature11247 (2012).
Gene expression	Fig. 6	RNA-seq	Human	ENCFF505GUJ	skeletal muscle myoblast	https://www.encodeproject.org	Consortium, E. P. An integrated encyclopedia of DNA elements in the human genome. Nature 489, 57-74, doi:10.1038/nature11247 (2012).
Gene expression	Fig. 6	RNA-seq	Human	ENCFF547OBF	H1-hESC	https://www.encodeproject.org	Consortium, E. P. An integrated encyclopedia of DNA elements in the human genome. Nature 489, 57-74, doi:10.1038/nature11247 (2012).
Gene expression	Fig. 6	RNA-seq	Human	ENCFF810LOV	H1-hESC	https://www.encodeproject.org	Consortium, E. P. An integrated encyclopedia of DNA elements in the human genome. Nature 489, 57-74, doi:10.1038/nature11247 (2012).
Gene expression	Fig. 6	RNA-seq	Human	ENCFF300LEY	mammary epithelial cell	https://www.encodeproject.org	Consortium, E. P. An integrated encyclopedia of DNA elements in the human genome. Nature 489, 57-74, doi:10.1038/nature11247 (2012).
Gene expression	Fig. 6	RNA-seq	Human	ENCFF380GBC	mammary epithelial cell	https://www.encodeproject.org	Consortium, E. P. An integrated encyclopedia of DNA elements in the human genome. Nature 489, 57-74, doi:10.1038/nature11247 (2012).
Gene expression	Fig. 6	RNA-seq	Human	ENCFF052HXO	keratinocyte	https://www.encodeproject.org	Consortium, E. P. An integrated encyclopedia of DNA elements in the human genome. Nature 489, 57-74, doi:10.1038/nature11247 (2012).
Gene expression	Fig. 6	RNA-seq	Human	ENCFF063XVI	keratinocyte	https://www.encodeproject.org	Consortium, E. P. An integrated encyclopedia of DNA elements in the human genome. Nature 489, 57-74, doi:10.1038/nature11247 (2012).
Gene expression	Fig. 6	RNA-seq	Human	ENCFF165MYR	keratinocyte	https://www.encodeproject.org	Consortium, E. P. An integrated encyclopedia of DNA elements in the human genome. Nature 489, 57-74, doi:10.1038/nature11247 (2012).
Gene expression	Fig. 6	RNA-seq	Human	ENCFF330VCJ	keratinocyte	https://www.encodeproject.org	Consortium, E. P. An integrated encyclopedia of DNA elements in the human genome. Nature 489, 57-74, doi:10.1038/nature11247 (2012).
Gene expression	Fig. 6	RNA-seq	Human	ENCFF458UOE	fibroblast of lung	https://www.encodeproject.org	Consortium, E. P. An integrated encyclopedia of DNA elements in the human genome. Nature 489, 57-74, doi:10.1038/nature11247 (2012).
Gene expression	Fig. 6	RNA-seq	Human	ENCFF461AOR	fibroblast of lung	https://www.encodeproject.org	Consortium, E. P. An integrated encyclopedia of DNA elements in the human genome. Nature 489, 57-74, doi:10.1038/nature11247 (2012).
Gene expression	Fig. 6	RNA-seq	Human	ENCFF227FMH	fibroblast of lung	https://www.encodeproject.org	Consortium, E. P. An integrated encyclopedia of DNA elements in the human genome. Nature 489, 57-74, doi:10.1038/nature11247 (2012).
Gene expression	Fig. 6	RNA-seq	Human	ENCFF983VCS	fibroblast of lung	https://www.encodeproject.org	Consortium, E. P. An integrated encyclopedia of DNA elements in the human genome. Nature 489, 57-74, doi:10.1038/nature11247 (2012).
Gene expression	Fig. 6	RNA-seq	Human	ENCFF485EUP	B cell	https://www.encodeproject.org	Consortium, E. P. An integrated encyclopedia of DNA elements in the human genome. Nature 489, 57-74, doi:10.1038/nature11247 (2012).
Gene expression	Fig. 6	RNA-seq	Human	ENCFF231GYC	B cell	https://www.encodeproject.org	Consortium, E. P. An integrated encyclopedia of DNA elements in the human genome. Nature 489, 57-74, doi:10.1038/nature11247 (2012).
Gene expression	Fig. 6	RNA-seq	Human	ENCFF049GRB	B cell	https://www.encodeproject.org	Consortium, E. P. An integrated encyclopedia of DNA elements in the human genome. Nature 489, 57-74, doi:10.1038/nature11247 (2012).
Gene expression	Fig. 6	RNA-seq	Human	ENCFF422SXS	B cell	https://www.encodeproject.org	Consortium, E. P. An integrated encyclopedia of DNA elements in the human genome. Nature 489, 57-74, doi:10.1038/nature11247 (2012).
Gene expression	Fig. 6	RNA-seq	Human	ENCFF760LWW	CD4-positive helper T cell	http://www.roadmapepigenomics.org	Bernstein, B. E., Stamatoyannopoulos, J. A., Costello, J. F., Ren, B., Milosavljevic, A., Meissner, A., et al. (2010). The NIH Roadmap Epigenomics Mapping Consortium. Nature Biotechnology, 28(10), 1045_1048. doi:10.1038/nbt1010-1045
Gene expression	Fig. 6	RNA-seq	Human	ENCFF880QDD	CD4-positive helper T cell	http://www.roadmapepigenomics.org	Bernstein, B. E., Stamatoyannopoulos, J. A., Costello, J. F., Ren, B., Milosavljevic, A., Meissner, A., et al. (2010). The NIH Roadmap Epigenomics Mapping Consortium. Nature Biotechnology, 28(10), 1045_1048. doi:10.1038/nbt1010-1045
Gene expression	Fig. 6	RNA-seq	Human	ENCFF690QPA	common myeloid progenitor, CD34-positive	http://www.roadmapepigenomics.org	Bernstein, B. E., Stamatoyannopoulos, J. A., Costello, J. F., Ren, B., Milosavljevic, A., Meissner, A., et al. (2010). The NIH Roadmap Epigenomics Mapping Consortium. Nature Biotechnology, 28(10), 1045_1048. doi:10.1038/nbt1010-1045
Gene expression	Fig. 6	RNA-seq	Human	ENCFF400RNS	common myeloid progenitor, CD34-positive	http://www.roadmapepigenomics.org	Bernstein, B. E., Stamatoyannopoulos, J. A., Costello, J. F., Ren, B., Milosavljevic, A., Meissner, A., et al. (2010). The NIH Roadmap Epigenomics Mapping Consortium. Nature Biotechnology, 28(10), 1045_1048. doi:10.1038/nbt1010-1045
Gene expression	Fig. 6	RNA-seq	Human	ENCFF694YJO	skin fibroblast	http://www.roadmapepigenomics.org	Bernstein, B. E., Stamatoyannopoulos, J. A., Costello, J. F., Ren, B., Milosavljevic, A., Meissner, A., et al. (2010). The NIH Roadmap Epigenomics Mapping Consortium. Nature Biotechnology, 28(10), 1045_1048. doi:10.1038/nbt1010-1045
Gene expression	Fig. 6	RNA-seq	Human	ENCFF529ZFG	skin fibroblast	http://www.roadmapepigenomics.org	Bernstein, B. E., Stamatoyannopoulos, J. A., Costello, J. F., Ren, B., Milosavljevic, A., Meissner, A., et al. (2010). The NIH Roadmap Epigenomics Mapping Consortium. Nature Biotechnology, 28(10), 1045_1048. doi:10.1038/nbt1010-1045
Gene expression	Fig. 6	RNA-seq	Human	ENCFF088DIY	CD8-positive, alpha-beta T cell	http://www.roadmapepigenomics.org	Bernstein, B. E., Stamatoyannopoulos, J. A., Costello, J. F., Ren, B., Milosavljevic, A., Meissner, A., et al. (2010). The NIH Roadmap Epigenomics Mapping Consortium. Nature Biotechnology, 28(10), 1045_1048. doi:10.1038/nbt1010-1045
Gene expression	Fig. 6	RNA-seq	Human	ENCFF495CNV	CD8-positive, alpha-beta T cell	http://www.roadmapepigenomics.org	Bernstein, B. E., Stamatoyannopoulos, J. A., Costello, J. F., Ren, B., Milosavljevic, A., Meissner, A., et al. (2010). The NIH Roadmap Epigenomics Mapping Consortium. Nature Biotechnology, 28(10), 1045_1048. doi:10.1038/nbt1010-1045
Gene expression	Fig. 6	RNA-seq	Human	ENCFF036GDL	natural killer cell	http://www.roadmapepigenomics.org	Bernstein, B. E., Stamatoyannopoulos, J. A., Costello, J. F., Ren, B., Milosavljevic, A., Meissner, A., et al. (2010). The NIH Roadmap Epigenomics Mapping Consortium. Nature Biotechnology, 28(10), 1045_1048. doi:10.1038/nbt1010-1045
Gene expression	Fig. 6	RNA-seq	Human	ENCFF671VUA	natural killer cell	http://www.roadmapepigenomics.org	Bernstein, B. E., Stamatoyannopoulos, J. A., Costello, J. F., Ren, B., Milosavljevic, A., Meissner, A., et al. (2010). The NIH Roadmap Epigenomics Mapping Consortium. Nature Biotechnology, 28(10), 1045_1048. doi:10.1038/nbt1010-1045
Gene expression	Fig. 6	RNA-seq	Human	ENCFF794NBU	CD4-positive helper T cell	http://www.roadmapepigenomics.org	Bernstein, B. E., Stamatoyannopoulos, J. A., Costello, J. F., Ren, B., Milosavljevic, A., Meissner, A., et al. (2010). The NIH Roadmap Epigenomics Mapping Consortium. Nature Biotechnology, 28(10), 1045_1048. doi:10.1038/nbt1010-1045
Gene expression	Fig. 6	RNA-seq	Human	ENCFF269QBU	CD4-positive helper T cell	http://www.roadmapepigenomics.org	Bernstein, B. E., Stamatoyannopoulos, J. A., Costello, J. F., Ren, B., Milosavljevic, A., Meissner, A., et al. (2010). The NIH Roadmap Epigenomics Mapping Consortium. Nature Biotechnology, 28(10), 1045_1048. doi:10.1038/nbt1010-1045
Gene expression	Fig. 6	RNA-seq	Human	ENCFF219ECV	CD14-positive monocyte	http://www.roadmapepigenomics.org	Bernstein, B. E., Stamatoyannopoulos, J. A., Costello, J. F., Ren, B., Milosavljevic, A., Meissner, A., et al. (2010). The NIH Roadmap Epigenomics Mapping Consortium. Nature Biotechnology, 28(10), 1045_1048. doi:10.1038/nbt1010-1045
Gene expression	Fig. 6	RNA-seq	Human	ENCFF248RZF	CD14-positive monocyte	http://www.roadmapepigenomics.org	Bernstein, B. E., Stamatoyannopoulos, J. A., Costello, J. F., Ren, B., Milosavljevic, A., Meissner, A., et al. (2010). The NIH Roadmap Epigenomics Mapping Consortium. Nature Biotechnology, 28(10), 1045_1048. doi:10.1038/nbt1010-1045
Gene expression	Fig. 6	RNA-seq	Human	ENCFF297GDR	ectodermal cell	http://www.roadmapepigenomics.org	Bernstein, B. E., Stamatoyannopoulos, J. A., Costello, J. F., Ren, B., Milosavljevic, A., Meissner, A., et al. (2010). The NIH Roadmap Epigenomics Mapping Consortium. Nature Biotechnology, 28(10), 1045_1048. doi:10.1038/nbt1010-1045
Gene expression	Fig. 6	RNA-seq	Human	ENCFF530EFU	ectodermal cell	http://www.roadmapepigenomics.org	Bernstein, B. E., Stamatoyannopoulos, J. A., Costello, J. F., Ren, B., Milosavljevic, A., Meissner, A., et al. (2010). The NIH Roadmap Epigenomics Mapping Consortium. Nature Biotechnology, 28(10), 1045_1048. doi:10.1038/nbt1010-1045
Gene expression	Fig. 6	RNA-seq	Human	ENCFF644KBX	ectodermal cell	http://www.roadmapepigenomics.org	Bernstein, B. E., Stamatoyannopoulos, J. A., Costello, J. F., Ren, B., Milosavljevic, A., Meissner, A., et al. (2010). The NIH Roadmap Epigenomics Mapping Consortium. Nature Biotechnology, 28(10), 1045_1048. doi:10.1038/nbt1010-1045
Gene expression	Fig. 6	RNA-seq	Human	ENCFF251ESI	ectodermal cell	http://www.roadmapepigenomics.org	Bernstein, B. E., Stamatoyannopoulos, J. A., Costello, J. F., Ren, B., Milosavljevic, A., Meissner, A., et al. (2010). The NIH Roadmap Epigenomics Mapping Consortium. Nature Biotechnology, 28(10), 1045_1048. doi:10.1038/nbt1010-1045
Gene expression	Fig. 6	RNA-seq	Human	ENCFF372OMD	CD8-positive, alpha-beta T cell	http://www.roadmapepigenomics.org	Bernstein, B. E., Stamatoyannopoulos, J. A., Costello, J. F., Ren, B., Milosavljevic, A., Meissner, A., et al. (2010). The NIH Roadmap Epigenomics Mapping Consortium. Nature Biotechnology, 28(10), 1045_1048. doi:10.1038/nbt1010-1045
Gene expression	Fig. 6	RNA-seq	Human	ENCFF557VGS	CD8-positive, alpha-beta T cell	http://www.roadmapepigenomics.org	Bernstein, B. E., Stamatoyannopoulos, J. A., Costello, J. F., Ren, B., Milosavljevic, A., Meissner, A., et al. (2010). The NIH Roadmap Epigenomics Mapping Consortium. Nature Biotechnology, 28(10), 1045_1048. doi:10.1038/nbt1010-1045
Gene expression	Fig. 6	RNA-seq	Human	ENCFF158VJT	T-cell	http://www.roadmapepigenomics.org	Bernstein, B. E., Stamatoyannopoulos, J. A., Costello, J. F., Ren, B., Milosavljevic, A., Meissner, A., et al. (2010). The NIH Roadmap Epigenomics Mapping Consortium. Nature Biotechnology, 28(10), 1045_1048. doi:10.1038/nbt1010-1045
Gene expression	Fig. 6	RNA-seq	Human	ENCFF038KPM	T-cell	http://www.roadmapepigenomics.org	Bernstein, B. E., Stamatoyannopoulos, J. A., Costello, J. F., Ren, B., Milosavljevic, A., Meissner, A., et al. (2010). The NIH Roadmap Epigenomics Mapping Consortium. Nature Biotechnology, 28(10), 1045_1048. doi:10.1038/nbt1010-1045
Gene expression	Fig. 6	RNA-seq	Human	ENCFF959PRH	skin fibroblast	http://www.roadmapepigenomics.org	Bernstein, B. E., Stamatoyannopoulos, J. A., Costello, J. F., Ren, B., Milosavljevic, A., Meissner, A., et al. (2010). The NIH Roadmap Epigenomics Mapping Consortium. Nature Biotechnology, 28(10), 1045_1048. doi:10.1038/nbt1010-1045
Gene expression	Fig. 6	RNA-seq	Human	ENCFF238WOE	skin fibroblast	http://www.roadmapepigenomics.org	Bernstein, B. E., Stamatoyannopoulos, J. A., Costello, J. F., Ren, B., Milosavljevic, A., Meissner, A., et al. (2010). The NIH Roadmap Epigenomics Mapping Consortium. Nature Biotechnology, 28(10), 1045_1048. doi:10.1038/nbt1010-1045
Gene expression	Fig. 6	RNA-seq	Human	ENCFF770XDU	B cell	http://www.roadmapepigenomics.org	Bernstein, B. E., Stamatoyannopoulos, J. A., Costello, J. F., Ren, B., Milosavljevic, A., Meissner, A., et al. (2010). The NIH Roadmap Epigenomics Mapping Consortium. Nature Biotechnology, 28(10), 1045_1048. doi:10.1038/nbt1010-1045
Gene expression	Fig. 6	RNA-seq	Human	ENCFF195UAA	B cell	http://www.roadmapepigenomics.org	Bernstein, B. E., Stamatoyannopoulos, J. A., Costello, J. F., Ren, B., Milosavljevic, A., Meissner, A., et al. (2010). The NIH Roadmap Epigenomics Mapping Consortium. Nature Biotechnology, 28(10), 1045_1048. doi:10.1038/nbt1010-1045
Gene expression	Fig. 6	RNA-seq	Human	ENCFF327BZW	fibroblast of skin of abdomen	http://www.roadmapepigenomics.org	Bernstein, B. E., Stamatoyannopoulos, J. A., Costello, J. F., Ren, B., Milosavljevic, A., Meissner, A., et al. (2010). The NIH Roadmap Epigenomics Mapping Consortium. Nature Biotechnology, 28(10), 1045_1048. doi:10.1038/nbt1010-1045
Gene expression	Fig. 6	RNA-seq	Human	ENCFF411ILN	fibroblast of skin of abdomen	http://www.roadmapepigenomics.org	Bernstein, B. E., Stamatoyannopoulos, J. A., Costello, J. F., Ren, B., Milosavljevic, A., Meissner, A., et al. (2010). The NIH Roadmap Epigenomics Mapping Consortium. Nature Biotechnology, 28(10), 1045_1048. doi:10.1038/nbt1010-1045
Gene expression	Fig. 6	RNA-seq	Human	ENCFF458PJZ	skin fibroblast	http://www.roadmapepigenomics.org	Bernstein, B. E., Stamatoyannopoulos, J. A., Costello, J. F., Ren, B., Milosavljevic, A., Meissner, A., et al. (2010). The NIH Roadmap Epigenomics Mapping Consortium. Nature Biotechnology, 28(10), 1045_1048. doi:10.1038/nbt1010-1045
Gene expression	Fig. 6	RNA-seq	Human	ENCFF949NID	skin fibroblast	http://www.roadmapepigenomics.org	Bernstein, B. E., Stamatoyannopoulos, J. A., Costello, J. F., Ren, B., Milosavljevic, A., Meissner, A., et al. (2010). The NIH Roadmap Epigenomics Mapping Consortium. Nature Biotechnology, 28(10), 1045_1048. doi:10.1038/nbt1010-1045
Gene expression	Fig. 6	RNA-seq	Human	ENCFF063EGA	fibroblast of skin of abdomen	http://www.roadmapepigenomics.org	Bernstein, B. E., Stamatoyannopoulos, J. A., Costello, J. F., Ren, B., Milosavljevic, A., Meissner, A., et al. (2010). The NIH Roadmap Epigenomics Mapping Consortium. Nature Biotechnology, 28(10), 1045_1048. doi:10.1038/nbt1010-1045
Gene expression	Fig. 6	RNA-seq	Human	ENCFF886MQL	fibroblast of skin of abdomen	http://www.roadmapepigenomics.org	Bernstein, B. E., Stamatoyannopoulos, J. A., Costello, J. F., Ren, B., Milosavljevic, A., Meissner, A., et al. (2010). The NIH Roadmap Epigenomics Mapping Consortium. Nature Biotechnology, 28(10), 1045_1048. doi:10.1038/nbt1010-1045
Gene expression	Fig. 6	RNA-seq	Human	ENCFF202DSC	skin fibroblast	http://www.roadmapepigenomics.org	Bernstein, B. E., Stamatoyannopoulos, J. A., Costello, J. F., Ren, B., Milosavljevic, A., Meissner, A., et al. (2010). The NIH Roadmap Epigenomics Mapping Consortium. Nature Biotechnology, 28(10), 1045_1048. doi:10.1038/nbt1010-1045
Gene expression	Fig. 6	RNA-seq	Human	ENCFF777IZN	skin fibroblast	http://www.roadmapepigenomics.org	Bernstein, B. E., Stamatoyannopoulos, J. A., Costello, J. F., Ren, B., Milosavljevic, A., Meissner, A., et al. (2010). The NIH Roadmap Epigenomics Mapping Consortium. Nature Biotechnology, 28(10), 1045_1048. doi:10.1038/nbt1010-1045
Gene expression	Fig. 6	RNA-seq	Human	ENCFF394VCU	Ishikawa	https://www.encodeproject.org	Consortium, E. P. An integrated encyclopedia of DNA elements in the human genome. Nature 489, 57-74, doi:10.1038/nature11247 (2012).
Gene expression	Fig. 6	RNA-seq	Human	ENCFF681NAQ	Ishikawa	https://www.encodeproject.org	Consortium, E. P. An integrated encyclopedia of DNA elements in the human genome. Nature 489, 57-74, doi:10.1038/nature11247 (2012).
Gene expression	Fig. 6	RNA-seq	Human	ENCFF605CZE	Ishikawa	https://www.encodeproject.org	Consortium, E. P. An integrated encyclopedia of DNA elements in the human genome. Nature 489, 57-74, doi:10.1038/nature11247 (2012).
Gene expression	Fig. 6	RNA-seq	Human	ENCFF827SOP	Ishikawa	https://www.encodeproject.org	Consortium, E. P. An integrated encyclopedia of DNA elements in the human genome. Nature 489, 57-74, doi:10.1038/nature11247 (2012).
Gene expression	Fig. 6	RNA-seq	Human	ENCFF172ATN	T47D	https://www.encodeproject.org	Consortium, E. P. An integrated encyclopedia of DNA elements in the human genome. Nature 489, 57-74, doi:10.1038/nature11247 (2012).
Gene expression	Fig. 6	RNA-seq	Human	ENCFF601IKR	T47D	https://www.encodeproject.org	Consortium, E. P. An integrated encyclopedia of DNA elements in the human genome. Nature 489, 57-74, doi:10.1038/nature11247 (2012).
Gene expression	Fig. 6	RNA-seq	Human	ENCFF846PLI	T47D	https://www.encodeproject.org	Consortium, E. P. An integrated encyclopedia of DNA elements in the human genome. Nature 489, 57-74, doi:10.1038/nature11247 (2012).
Gene expression	Fig. 6	RNA-seq	Human	ENCFF760DHF	T47D	https://www.encodeproject.org	Consortium, E. P. An integrated encyclopedia of DNA elements in the human genome. Nature 489, 57-74, doi:10.1038/nature11247 (2012).
Gene expression	Fig. 6	RNA-seq	Human	ENCFF479YYC	HepG2	https://www.encodeproject.org	Consortium, E. P. An integrated encyclopedia of DNA elements in the human genome. Nature 489, 57-74, doi:10.1038/nature11247 (2012).
Gene expression	Fig. 6	RNA-seq	Human	ENCFF857GCI	HepG2	https://www.encodeproject.org	Consortium, E. P. An integrated encyclopedia of DNA elements in the human genome. Nature 489, 57-74, doi:10.1038/nature11247 (2012).
Gene expression	Fig. 6	RNA-seq	Human	ENCFF443HUO	HepG2	https://www.encodeproject.org	Consortium, E. P. An integrated encyclopedia of DNA elements in the human genome. Nature 489, 57-74, doi:10.1038/nature11247 (2012).
Gene expression	Fig. 6	RNA-seq	Human	ENCFF882UMJ	HepG2	https://www.encodeproject.org	Consortium, E. P. An integrated encyclopedia of DNA elements in the human genome. Nature 489, 57-74, doi:10.1038/nature11247 (2012).
Gene expression	Fig. 6	RNA-seq	Human	ENCFF211NJT	SK-N-SH	https://www.encodeproject.org	Consortium, E. P. An integrated encyclopedia of DNA elements in the human genome. Nature 489, 57-74, doi:10.1038/nature11247 (2012).
Gene expression	Fig. 6	RNA-seq	Human	ENCFF598SBS	SK-N-SH	https://www.encodeproject.org	Consortium, E. P. An integrated encyclopedia of DNA elements in the human genome. Nature 489, 57-74, doi:10.1038/nature11247 (2012).
Gene expression	Fig. 6	RNA-seq	Human	ENCFF811XLE	SK-N-SH	https://www.encodeproject.org	Consortium, E. P. An integrated encyclopedia of DNA elements in the human genome. Nature 489, 57-74, doi:10.1038/nature11247 (2012).
Gene expression	Fig. 6	RNA-seq	Human	ENCFF809ACX	SK-N-SH	https://www.encodeproject.org	Consortium, E. P. An integrated encyclopedia of DNA elements in the human genome. Nature 489, 57-74, doi:10.1038/nature11247 (2012).
Gene expression	Fig. 6	RNA-seq	Human	ENCFF407NFR	HepG2	https://www.encodeproject.org	Consortium, E. P. An integrated encyclopedia of DNA elements in the human genome. Nature 489, 57-74, doi:10.1038/nature11247 (2012).
Gene expression	Fig. 6	RNA-seq	Human	ENCFF678HUP	HepG2	https://www.encodeproject.org	Consortium, E. P. An integrated encyclopedia of DNA elements in the human genome. Nature 489, 57-74, doi:10.1038/nature11247 (2012).
Gene expression	Fig. 6	RNA-seq	Human	ENCFF179DDO	HepG2	https://www.encodeproject.org	Consortium, E. P. An integrated encyclopedia of DNA elements in the human genome. Nature 489, 57-74, doi:10.1038/nature11247 (2012).
Gene expression	Fig. 6	RNA-seq	Human	ENCFF800OKG	HepG2	https://www.encodeproject.org	Consortium, E. P. An integrated encyclopedia of DNA elements in the human genome. Nature 489, 57-74, doi:10.1038/nature11247 (2012).
Gene expression	Fig. 6	RNA-seq	Human	ENCFF923VSQ	SK-N-DZ	https://www.encodeproject.org	Consortium, E. P. An integrated encyclopedia of DNA elements in the human genome. Nature 489, 57-74, doi:10.1038/nature11247 (2012).
Gene expression	Fig. 6	RNA-seq	Human	ENCFF885TRK	SK-N-DZ	https://www.encodeproject.org	Consortium, E. P. An integrated encyclopedia of DNA elements in the human genome. Nature 489, 57-74, doi:10.1038/nature11247 (2012).
Gene expression	Fig. 6	RNA-seq	Human	ENCFF594NJL	SK-N-DZ	https://www.encodeproject.org	Consortium, E. P. An integrated encyclopedia of DNA elements in the human genome. Nature 489, 57-74, doi:10.1038/nature11247 (2012).
Gene expression	Fig. 6	RNA-seq	Human	ENCFF635RKM	SK-N-DZ	https://www.encodeproject.org	Consortium, E. P. An integrated encyclopedia of DNA elements in the human genome. Nature 489, 57-74, doi:10.1038/nature11247 (2012).
Gene expression	Fig. 6	RNA-seq	Human	ENCFF370KUU	SK-MEL-5	https://www.encodeproject.org	Consortium, E. P. An integrated encyclopedia of DNA elements in the human genome. Nature 489, 57-74, doi:10.1038/nature11247 (2012).
Gene expression	Fig. 6	RNA-seq	Human	ENCFF393LOY	SK-MEL-5	https://www.encodeproject.org	Consortium, E. P. An integrated encyclopedia of DNA elements in the human genome. Nature 489, 57-74, doi:10.1038/nature11247 (2012).
Gene expression	Fig. 6	RNA-seq	Human	ENCFF448BML	SK-MEL-5	https://www.encodeproject.org	Consortium, E. P. An integrated encyclopedia of DNA elements in the human genome. Nature 489, 57-74, doi:10.1038/nature11247 (2012).
Gene expression	Fig. 6	RNA-seq	Human	ENCFF070UJX	SK-MEL-5	https://www.encodeproject.org	Consortium, E. P. An integrated encyclopedia of DNA elements in the human genome. Nature 489, 57-74, doi:10.1038/nature11247 (2012).
Gene expression	Fig. 6	RNA-seq	Human	ENCFF009TYJ	GM12878	https://www.encodeproject.org	Consortium, E. P. An integrated encyclopedia of DNA elements in the human genome. Nature 489, 57-74, doi:10.1038/nature11247 (2012).
Gene expression	Fig. 6	RNA-seq	Human	ENCFF308DIT	GM12878	https://www.encodeproject.org	Consortium, E. P. An integrated encyclopedia of DNA elements in the human genome. Nature 489, 57-74, doi:10.1038/nature11247 (2012).
Gene expression	Fig. 6	RNA-seq	Human	ENCFF545YHE	GM12878	https://www.encodeproject.org	Consortium, E. P. An integrated encyclopedia of DNA elements in the human genome. Nature 489, 57-74, doi:10.1038/nature11247 (2012).
Gene expression	Fig. 6	RNA-seq	Human	ENCFF503QTG	GM12878	https://www.encodeproject.org	Consortium, E. P. An integrated encyclopedia of DNA elements in the human genome. Nature 489, 57-74, doi:10.1038/nature11247 (2012).
Gene expression	Fig. 6	RNA-seq	Human	ENCFF172GIN	K562	https://www.encodeproject.org	Consortium, E. P. An integrated encyclopedia of DNA elements in the human genome. Nature 489, 57-74, doi:10.1038/nature11247 (2012).
Gene expression	Fig. 6	RNA-seq	Human	ENCFF768TKT	K562	https://www.encodeproject.org	Consortium, E. P. An integrated encyclopedia of DNA elements in the human genome. Nature 489, 57-74, doi:10.1038/nature11247 (2012).
Gene expression	Fig. 6	RNA-seq	Human	ENCFF004LGY	K562	https://www.encodeproject.org	Consortium, E. P. An integrated encyclopedia of DNA elements in the human genome. Nature 489, 57-74, doi:10.1038/nature11247 (2012).
Gene expression	Fig. 6	RNA-seq	Human	ENCFF222NCB	K562	https://www.encodeproject.org	Consortium, E. P. An integrated encyclopedia of DNA elements in the human genome. Nature 489, 57-74, doi:10.1038/nature11247 (2012).
Gene expression	Fig. 6	RNA-seq	Human	ENCFF995GJP	GM12878	https://www.encodeproject.org	Consortium, E. P. An integrated encyclopedia of DNA elements in the human genome. Nature 489, 57-74, doi:10.1038/nature11247 (2012).
Gene expression	Fig. 6	RNA-seq	Human	ENCFF565TFI	GM12878	https://www.encodeproject.org	Consortium, E. P. An integrated encyclopedia of DNA elements in the human genome. Nature 489, 57-74, doi:10.1038/nature11247 (2012).
Gene expression	Fig. 6	RNA-seq	Human	ENCFF296FFD	GM12878	https://www.encodeproject.org	Consortium, E. P. An integrated encyclopedia of DNA elements in the human genome. Nature 489, 57-74, doi:10.1038/nature11247 (2012).
Gene expression	Fig. 6	RNA-seq	Human	ENCFF992YZP	GM12878	https://www.encodeproject.org	Consortium, E. P. An integrated encyclopedia of DNA elements in the human genome. Nature 489, 57-74, doi:10.1038/nature11247 (2012).
Gene expression	Fig. 6	RNA-seq	Human	ENCFF267GGP	HepG2	https://www.encodeproject.org	Consortium, E. P. An integrated encyclopedia of DNA elements in the human genome. Nature 489, 57-74, doi:10.1038/nature11247 (2012).
Gene expression	Fig. 6	RNA-seq	Human	ENCFF141PVN	HepG2	https://www.encodeproject.org	Consortium, E. P. An integrated encyclopedia of DNA elements in the human genome. Nature 489, 57-74, doi:10.1038/nature11247 (2012).
Gene expression	Fig. 6	RNA-seq	Human	ENCFF177JMA	HepG2	https://www.encodeproject.org	Consortium, E. P. An integrated encyclopedia of DNA elements in the human genome. Nature 489, 57-74, doi:10.1038/nature11247 (2012).
Gene expression	Fig. 6	RNA-seq	Human	ENCFF348GKJ	HepG2	https://www.encodeproject.org	Consortium, E. P. An integrated encyclopedia of DNA elements in the human genome. Nature 489, 57-74, doi:10.1038/nature11247 (2012).
Gene expression	Fig. 6	RNA-seq	Human	ENCFF571DWF	SK-N-DZ	https://www.encodeproject.org	Consortium, E. P. An integrated encyclopedia of DNA elements in the human genome. Nature 489, 57-74, doi:10.1038/nature11247 (2012).
Gene expression	Fig. 6	RNA-seq	Human	ENCFF486HVD	SK-N-DZ	https://www.encodeproject.org	Consortium, E. P. An integrated encyclopedia of DNA elements in the human genome. Nature 489, 57-74, doi:10.1038/nature11247 (2012).
Gene expression	Fig. 6	RNA-seq	Human	ENCFF611SKK	SK-N-DZ	https://www.encodeproject.org	Consortium, E. P. An integrated encyclopedia of DNA elements in the human genome. Nature 489, 57-74, doi:10.1038/nature11247 (2012).
Gene expression	Fig. 6	RNA-seq	Human	ENCFF499DSN	SK-N-DZ	https://www.encodeproject.org	Consortium, E. P. An integrated encyclopedia of DNA elements in the human genome. Nature 489, 57-74, doi:10.1038/nature11247 (2012).
Gene expression	Fig. 6	RNA-seq	Human	ENCFF631TDY	K562	https://www.encodeproject.org	Consortium, E. P. An integrated encyclopedia of DNA elements in the human genome. Nature 489, 57-74, doi:10.1038/nature11247 (2012).
Gene expression	Fig. 6	RNA-seq	Human	ENCFF826OCU	K562	https://www.encodeproject.org	Consortium, E. P. An integrated encyclopedia of DNA elements in the human genome. Nature 489, 57-74, doi:10.1038/nature11247 (2012).
Gene expression	Fig. 6	RNA-seq	Human	ENCFF788RCL	K562	https://www.encodeproject.org	Consortium, E. P. An integrated encyclopedia of DNA elements in the human genome. Nature 489, 57-74, doi:10.1038/nature11247 (2012).
Gene expression	Fig. 6	RNA-seq	Human	ENCFF796RKV	K562	https://www.encodeproject.org	Consortium, E. P. An integrated encyclopedia of DNA elements in the human genome. Nature 489, 57-74, doi:10.1038/nature11247 (2012).
Gene expression	Fig. 6	RNA-seq	Human	ENCFF081DIY	SK-N-SH	https://www.encodeproject.org	Consortium, E. P. An integrated encyclopedia of DNA elements in the human genome. Nature 489, 57-74, doi:10.1038/nature11247 (2012).
Gene expression	Fig. 6	RNA-seq	Human	ENCFF395VEZ	SK-N-SH	https://www.encodeproject.org	Consortium, E. P. An integrated encyclopedia of DNA elements in the human genome. Nature 489, 57-74, doi:10.1038/nature11247 (2012).
Gene expression	Fig. 6	RNA-seq	Human	ENCFF239QWY	SK-N-SH	https://www.encodeproject.org	Consortium, E. P. An integrated encyclopedia of DNA elements in the human genome. Nature 489, 57-74, doi:10.1038/nature11247 (2012).
Gene expression	Fig. 6	RNA-seq	Human	ENCFF264FBW	SK-N-SH	https://www.encodeproject.org	Consortium, E. P. An integrated encyclopedia of DNA elements in the human genome. Nature 489, 57-74, doi:10.1038/nature11247 (2012).
Gene expression	Fig. 6	RNA-seq	Human	ENCFF047WAI	K562	https://www.encodeproject.org	Consortium, E. P. An integrated encyclopedia of DNA elements in the human genome. Nature 489, 57-74, doi:10.1038/nature11247 (2012).
Gene expression	Fig. 6	RNA-seq	Human	ENCFF937GNL	K562	https://www.encodeproject.org	Consortium, E. P. An integrated encyclopedia of DNA elements in the human genome. Nature 489, 57-74, doi:10.1038/nature11247 (2012).
Gene expression	Fig. 6	RNA-seq	Human	ENCFF186TXT	K562	https://www.encodeproject.org	Consortium, E. P. An integrated encyclopedia of DNA elements in the human genome. Nature 489, 57-74, doi:10.1038/nature11247 (2012).
Gene expression	Fig. 6	RNA-seq	Human	ENCFF728TIT	K562	https://www.encodeproject.org	Consortium, E. P. An integrated encyclopedia of DNA elements in the human genome. Nature 489, 57-74, doi:10.1038/nature11247 (2012).
Gene expression	Fig. 6	RNA-seq	Human	ENCFF268RFK	K562	https://www.encodeproject.org	Consortium, E. P. An integrated encyclopedia of DNA elements in the human genome. Nature 489, 57-74, doi:10.1038/nature11247 (2012).
Gene expression	Fig. 6	RNA-seq	Human	ENCFF452YRI	K562	https://www.encodeproject.org	Consortium, E. P. An integrated encyclopedia of DNA elements in the human genome. Nature 489, 57-74, doi:10.1038/nature11247 (2012).
Gene expression	Fig. 6	RNA-seq	Human	ENCFF095KND	K562	https://www.encodeproject.org	Consortium, E. P. An integrated encyclopedia of DNA elements in the human genome. Nature 489, 57-74, doi:10.1038/nature11247 (2012).
Gene expression	Fig. 6	RNA-seq	Human	ENCFF296KHF	K562	https://www.encodeproject.org	Consortium, E. P. An integrated encyclopedia of DNA elements in the human genome. Nature 489, 57-74, doi:10.1038/nature11247 (2012).
Gene expression	Fig. 6	RNA-seq	Human	ENCFF558JTV	Jurkat clone E61	https://www.encodeproject.org	Consortium, E. P. An integrated encyclopedia of DNA elements in the human genome. Nature 489, 57-74, doi:10.1038/nature11247 (2012).
Gene expression	Fig. 6	RNA-seq	Human	ENCFF489SJY	Jurkat clone E61	https://www.encodeproject.org	Consortium, E. P. An integrated encyclopedia of DNA elements in the human genome. Nature 489, 57-74, doi:10.1038/nature11247 (2012).
Gene expression	Fig. 6	RNA-seq	Human	ENCFF673ODZ	Jurkat clone E61	https://www.encodeproject.org	Consortium, E. P. An integrated encyclopedia of DNA elements in the human genome. Nature 489, 57-74, doi:10.1038/nature11247 (2012).
Gene expression	Fig. 6	RNA-seq	Human	ENCFF589KMH	Jurkat clone E61	https://www.encodeproject.org	Consortium, E. P. An integrated encyclopedia of DNA elements in the human genome. Nature 489, 57-74, doi:10.1038/nature11247 (2012).
Gene expression	Fig. 6	RNA-seq	Human	ENCFF568GAV	PFSK-1	https://www.encodeproject.org	Consortium, E. P. An integrated encyclopedia of DNA elements in the human genome. Nature 489, 57-74, doi:10.1038/nature11247 (2012).
Gene expression	Fig. 6	RNA-seq	Human	ENCFF635ALW	PFSK-1	https://www.encodeproject.org	Consortium, E. P. An integrated encyclopedia of DNA elements in the human genome. Nature 489, 57-74, doi:10.1038/nature11247 (2012).
Gene expression	Fig. 6	RNA-seq	Human	ENCFF749QJJ	PFSK-1	https://www.encodeproject.org	Consortium, E. P. An integrated encyclopedia of DNA elements in the human genome. Nature 489, 57-74, doi:10.1038/nature11247 (2012).
Gene expression	Fig. 6	RNA-seq	Human	ENCFF323OFI	PFSK-1	https://www.encodeproject.org	Consortium, E. P. An integrated encyclopedia of DNA elements in the human genome. Nature 489, 57-74, doi:10.1038/nature11247 (2012).
Gene expression	Fig. 6	RNA-seq	Human	ENCFF668ABT	A549	https://www.encodeproject.org	Consortium, E. P. An integrated encyclopedia of DNA elements in the human genome. Nature 489, 57-74, doi:10.1038/nature11247 (2012).
Gene expression	Fig. 6	RNA-seq	Human	ENCFF387NBC	A549	https://www.encodeproject.org	Consortium, E. P. An integrated encyclopedia of DNA elements in the human genome. Nature 489, 57-74, doi:10.1038/nature11247 (2012).
Gene expression	Fig. 6	RNA-seq	Human	ENCFF335DQU	A549	https://www.encodeproject.org	Consortium, E. P. An integrated encyclopedia of DNA elements in the human genome. Nature 489, 57-74, doi:10.1038/nature11247 (2012).
Gene expression	Fig. 6	RNA-seq	Human	ENCFF063NWQ	A549	https://www.encodeproject.org	Consortium, E. P. An integrated encyclopedia of DNA elements in the human genome. Nature 489, 57-74, doi:10.1038/nature11247 (2012).
Gene expression	Fig. 6	RNA-seq	Human	ENCFF812ADD	K562	https://www.encodeproject.org	Consortium, E. P. An integrated encyclopedia of DNA elements in the human genome. Nature 489, 57-74, doi:10.1038/nature11247 (2012).
Gene expression	Fig. 6	RNA-seq	Human	ENCFF476DDH	K562	https://www.encodeproject.org	Consortium, E. P. An integrated encyclopedia of DNA elements in the human genome. Nature 489, 57-74, doi:10.1038/nature11247 (2012).
Gene expression	Fig. 6	RNA-seq	Human	ENCFF489OTC	HepG2	https://www.encodeproject.org	Consortium, E. P. An integrated encyclopedia of DNA elements in the human genome. Nature 489, 57-74, doi:10.1038/nature11247 (2012).
Gene expression	Fig. 6	RNA-seq	Human	ENCFF245JIV	HepG2	https://www.encodeproject.org	Consortium, E. P. An integrated encyclopedia of DNA elements in the human genome. Nature 489, 57-74, doi:10.1038/nature11247 (2012).
Gene expression	Fig. 6	RNA-seq	Human	ENCFF618AYY	HepG2	https://www.encodeproject.org	Consortium, E. P. An integrated encyclopedia of DNA elements in the human genome. Nature 489, 57-74, doi:10.1038/nature11247 (2012).
Gene expression	Fig. 6	RNA-seq	Human	ENCFF383JHU	HepG2	https://www.encodeproject.org	Consortium, E. P. An integrated encyclopedia of DNA elements in the human genome. Nature 489, 57-74, doi:10.1038/nature11247 (2012).
Gene expression	Fig. 6	RNA-seq	Human	ENCFF009GDJ	MCF-7	https://www.encodeproject.org	Consortium, E. P. An integrated encyclopedia of DNA elements in the human genome. Nature 489, 57-74, doi:10.1038/nature11247 (2012).
Gene expression	Fig. 6	RNA-seq	Human	ENCFF885LEQ	MCF-7	https://www.encodeproject.org	Consortium, E. P. An integrated encyclopedia of DNA elements in the human genome. Nature 489, 57-74, doi:10.1038/nature11247 (2012).
Gene expression	Fig. 6	RNA-seq	Human	ENCFF456OYZ	MCF-7	https://www.encodeproject.org	Consortium, E. P. An integrated encyclopedia of DNA elements in the human genome. Nature 489, 57-74, doi:10.1038/nature11247 (2012).
Gene expression	Fig. 6	RNA-seq	Human	ENCFF057ITQ	MCF-7	https://www.encodeproject.org	Consortium, E. P. An integrated encyclopedia of DNA elements in the human genome. Nature 489, 57-74, doi:10.1038/nature11247 (2012).
Gene expression	Fig. 6	RNA-seq	Human	ENCFF879WBJ	K562	https://www.encodeproject.org	Consortium, E. P. An integrated encyclopedia of DNA elements in the human genome. Nature 489, 57-74, doi:10.1038/nature11247 (2012).
Gene expression	Fig. 6	RNA-seq	Human	ENCFF663EZL	K562	https://www.encodeproject.org	Consortium, E. P. An integrated encyclopedia of DNA elements in the human genome. Nature 489, 57-74, doi:10.1038/nature11247 (2012).
Gene expression	Fig. 6	RNA-seq	Human	ENCFF067URL	K562	https://www.encodeproject.org	Consortium, E. P. An integrated encyclopedia of DNA elements in the human genome. Nature 489, 57-74, doi:10.1038/nature11247 (2012).
Gene expression	Fig. 6	RNA-seq	Human	ENCFF985AZX	K562	https://www.encodeproject.org	Consortium, E. P. An integrated encyclopedia of DNA elements in the human genome. Nature 489, 57-74, doi:10.1038/nature11247 (2012).
Gene expression	Fig. 6	RNA-seq	Human	ENCFF934YBO	K562	https://www.encodeproject.org	Consortium, E. P. An integrated encyclopedia of DNA elements in the human genome. Nature 489, 57-74, doi:10.1038/nature11247 (2012).
Gene expression	Fig. 6	RNA-seq	Human	ENCFF515MUX	K562	https://www.encodeproject.org	Consortium, E. P. An integrated encyclopedia of DNA elements in the human genome. Nature 489, 57-74, doi:10.1038/nature11247 (2012).
Gene expression	Fig. 6	RNA-seq	Human	ENCFF185UMS	K562	https://www.encodeproject.org	Consortium, E. P. An integrated encyclopedia of DNA elements in the human genome. Nature 489, 57-74, doi:10.1038/nature11247 (2012).
Gene expression	Fig. 6	RNA-seq	Human	ENCFF472EUD	K562	https://www.encodeproject.org	Consortium, E. P. An integrated encyclopedia of DNA elements in the human genome. Nature 489, 57-74, doi:10.1038/nature11247 (2012).
Gene expression	Fig. 6	RNA-seq	Human	ENCFF945LNB	HepG2	https://www.encodeproject.org	Consortium, E. P. An integrated encyclopedia of DNA elements in the human genome. Nature 489, 57-74, doi:10.1038/nature11247 (2012).
Gene expression	Fig. 6	RNA-seq	Human	ENCFF534SLQ	HepG2	https://www.encodeproject.org	Consortium, E. P. An integrated encyclopedia of DNA elements in the human genome. Nature 489, 57-74, doi:10.1038/nature11247 (2012).
Gene expression	Fig. 6	RNA-seq	Human	ENCFF972FHG	HepG2	https://www.encodeproject.org	Consortium, E. P. An integrated encyclopedia of DNA elements in the human genome. Nature 489, 57-74, doi:10.1038/nature11247 (2012).
Gene expression	Fig. 6	RNA-seq	Human	ENCFF502WZU	HepG2	https://www.encodeproject.org	Consortium, E. P. An integrated encyclopedia of DNA elements in the human genome. Nature 489, 57-74, doi:10.1038/nature11247 (2012).
Gene expression	Fig. 6	RNA-seq	Human	ENCFF677ITS	SK-MEL-5	https://www.encodeproject.org	Consortium, E. P. An integrated encyclopedia of DNA elements in the human genome. Nature 489, 57-74, doi:10.1038/nature11247 (2012).
Gene expression	Fig. 6	RNA-seq	Human	ENCFF690FPX	SK-MEL-5	https://www.encodeproject.org	Consortium, E. P. An integrated encyclopedia of DNA elements in the human genome. Nature 489, 57-74, doi:10.1038/nature11247 (2012).
Gene expression	Fig. 6	RNA-seq	Human	ENCFF845RTT	SK-MEL-5	https://www.encodeproject.org	Consortium, E. P. An integrated encyclopedia of DNA elements in the human genome. Nature 489, 57-74, doi:10.1038/nature11247 (2012).
Gene expression	Fig. 6	RNA-seq	Human	ENCFF620LZN	SK-MEL-5	https://www.encodeproject.org	Consortium, E. P. An integrated encyclopedia of DNA elements in the human genome. Nature 489, 57-74, doi:10.1038/nature11247 (2012).
Gene expression	Fig. 6	RNA-seq	Human	ENCFF640ZBJ	HepG2	https://www.encodeproject.org	Consortium, E. P. An integrated encyclopedia of DNA elements in the human genome. Nature 489, 57-74, doi:10.1038/nature11247 (2012).
Gene expression	Fig. 6	RNA-seq	Human	ENCFF861GCR	HepG2	https://www.encodeproject.org	Consortium, E. P. An integrated encyclopedia of DNA elements in the human genome. Nature 489, 57-74, doi:10.1038/nature11247 (2012).
Gene expression	Fig. 6	RNA-seq	Human	ENCFF649AHO	HepG2	https://www.encodeproject.org	Consortium, E. P. An integrated encyclopedia of DNA elements in the human genome. Nature 489, 57-74, doi:10.1038/nature11247 (2012).
Gene expression	Fig. 6	RNA-seq	Human	ENCFF974MUO	HepG2	https://www.encodeproject.org	Consortium, E. P. An integrated encyclopedia of DNA elements in the human genome. Nature 489, 57-74, doi:10.1038/nature11247 (2012).
Gene expression	Fig. 6	RNA-seq	Human	ENCFF458OHS	HepG2	https://www.encodeproject.org	Consortium, E. P. An integrated encyclopedia of DNA elements in the human genome. Nature 489, 57-74, doi:10.1038/nature11247 (2012).
Gene expression	Fig. 6	RNA-seq	Human	ENCFF226LQB	HepG2	https://www.encodeproject.org	Consortium, E. P. An integrated encyclopedia of DNA elements in the human genome. Nature 489, 57-74, doi:10.1038/nature11247 (2012).
Gene expression	Fig. 6	RNA-seq	Human	ENCFF909ZOH	HepG2	https://www.encodeproject.org	Consortium, E. P. An integrated encyclopedia of DNA elements in the human genome. Nature 489, 57-74, doi:10.1038/nature11247 (2012).
Gene expression	Fig. 6	RNA-seq	Human	ENCFF513CFH	HepG2	https://www.encodeproject.org	Consortium, E. P. An integrated encyclopedia of DNA elements in the human genome. Nature 489, 57-74, doi:10.1038/nature11247 (2012).
Gene expression	Fig. 6	RNA-seq	Human	ENCFF582ZYW	T47D	https://www.encodeproject.org	Consortium, E. P. An integrated encyclopedia of DNA elements in the human genome. Nature 489, 57-74, doi:10.1038/nature11247 (2012).
Gene expression	Fig. 6	RNA-seq	Human	ENCFF962KKX	T47D	https://www.encodeproject.org	Consortium, E. P. An integrated encyclopedia of DNA elements in the human genome. Nature 489, 57-74, doi:10.1038/nature11247 (2012).
Gene expression	Fig. 6	RNA-seq	Human	ENCFF496KFQ	T47D	https://www.encodeproject.org	Consortium, E. P. An integrated encyclopedia of DNA elements in the human genome. Nature 489, 57-74, doi:10.1038/nature11247 (2012).
Gene expression	Fig. 6	RNA-seq	Human	ENCFF601ISL	T47D	https://www.encodeproject.org	Consortium, E. P. An integrated encyclopedia of DNA elements in the human genome. Nature 489, 57-74, doi:10.1038/nature11247 (2012).
Gene expression	Fig. 6	RNA-seq	Human	ENCFF961UGN	K562	https://www.encodeproject.org	Consortium, E. P. An integrated encyclopedia of DNA elements in the human genome. Nature 489, 57-74, doi:10.1038/nature11247 (2012).
Gene expression	Fig. 6	RNA-seq	Human	ENCFF533CXZ	K562	https://www.encodeproject.org	Consortium, E. P. An integrated encyclopedia of DNA elements in the human genome. Nature 489, 57-74, doi:10.1038/nature11247 (2012).
Gene expression	Fig. 6	RNA-seq	Human	ENCFF922LIV	HeLa-S3	https://www.encodeproject.org	Consortium, E. P. An integrated encyclopedia of DNA elements in the human genome. Nature 489, 57-74, doi:10.1038/nature11247 (2012).
Gene expression	Fig. 6	RNA-seq	Human	ENCFF101GPJ	HeLa-S3	https://www.encodeproject.org	Consortium, E. P. An integrated encyclopedia of DNA elements in the human genome. Nature 489, 57-74, doi:10.1038/nature11247 (2012).
Gene expression	Fig. 6	RNA-seq	Human	ENCFF068QXI	HeLa-S3	https://www.encodeproject.org	Consortium, E. P. An integrated encyclopedia of DNA elements in the human genome. Nature 489, 57-74, doi:10.1038/nature11247 (2012).
Gene expression	Fig. 6	RNA-seq	Human	ENCFF051IJZ	HeLa-S3	https://www.encodeproject.org	Consortium, E. P. An integrated encyclopedia of DNA elements in the human genome. Nature 489, 57-74, doi:10.1038/nature11247 (2012).
Gene expression	Fig. 6	RNA-seq	Human	ENCFF122VIU	T47D	https://www.encodeproject.org	Consortium, E. P. An integrated encyclopedia of DNA elements in the human genome. Nature 489, 57-74, doi:10.1038/nature11247 (2012).
Gene expression	Fig. 6	RNA-seq	Human	ENCFF393WNY	T47D	https://www.encodeproject.org	Consortium, E. P. An integrated encyclopedia of DNA elements in the human genome. Nature 489, 57-74, doi:10.1038/nature11247 (2012).
Gene expression	Fig. 6	RNA-seq	Human	ENCFF527YJE	T47D	https://www.encodeproject.org	Consortium, E. P. An integrated encyclopedia of DNA elements in the human genome. Nature 489, 57-74, doi:10.1038/nature11247 (2012).
Gene expression	Fig. 6	RNA-seq	Human	ENCFF551NZF	T47D	https://www.encodeproject.org	Consortium, E. P. An integrated encyclopedia of DNA elements in the human genome. Nature 489, 57-74, doi:10.1038/nature11247 (2012).
Gene expression	Fig. 6	RNA-seq	Human	ENCFF853JHY	A549	https://www.encodeproject.org	Consortium, E. P. An integrated encyclopedia of DNA elements in the human genome. Nature 489, 57-74, doi:10.1038/nature11247 (2012).
Gene expression	Fig. 6	RNA-seq	Human	ENCFF919JBU	A549	https://www.encodeproject.org	Consortium, E. P. An integrated encyclopedia of DNA elements in the human genome. Nature 489, 57-74, doi:10.1038/nature11247 (2012).
Gene expression	Fig. 6	RNA-seq	Human	ENCFF577LFK	A549	https://www.encodeproject.org	Consortium, E. P. An integrated encyclopedia of DNA elements in the human genome. Nature 489, 57-74, doi:10.1038/nature11247 (2012).
Gene expression	Fig. 6	RNA-seq	Human	ENCFF492OGP	A549	https://www.encodeproject.org	Consortium, E. P. An integrated encyclopedia of DNA elements in the human genome. Nature 489, 57-74, doi:10.1038/nature11247 (2012).
Gene expression	Fig. 6	RNA-seq	Human	ENCFF010RHX	HeLa-S3	https://www.encodeproject.org	Consortium, E. P. An integrated encyclopedia of DNA elements in the human genome. Nature 489, 57-74, doi:10.1038/nature11247 (2012).
Gene expression	Fig. 6	RNA-seq	Human	ENCFF206NFZ	HeLa-S3	https://www.encodeproject.org	Consortium, E. P. An integrated encyclopedia of DNA elements in the human genome. Nature 489, 57-74, doi:10.1038/nature11247 (2012).
Gene expression	Fig. 6	RNA-seq	Human	ENCFF777JPE	HeLa-S3	https://www.encodeproject.org	Consortium, E. P. An integrated encyclopedia of DNA elements in the human genome. Nature 489, 57-74, doi:10.1038/nature11247 (2012).
Gene expression	Fig. 6	RNA-seq	Human	ENCFF514QCL	HeLa-S3	https://www.encodeproject.org	Consortium, E. P. An integrated encyclopedia of DNA elements in the human genome. Nature 489, 57-74, doi:10.1038/nature11247 (2012).
Gene expression	Fig. 6	RNA-seq	Human	ENCFF115BUK	Ishikawa	https://www.encodeproject.org	Consortium, E. P. An integrated encyclopedia of DNA elements in the human genome. Nature 489, 57-74, doi:10.1038/nature11247 (2012).
Gene expression	Fig. 6	RNA-seq	Human	ENCFF514GAL	Ishikawa	https://www.encodeproject.org	Consortium, E. P. An integrated encyclopedia of DNA elements in the human genome. Nature 489, 57-74, doi:10.1038/nature11247 (2012).
Gene expression	Fig. 6	RNA-seq	Human	ENCFF961VFW	Ishikawa	https://www.encodeproject.org	Consortium, E. P. An integrated encyclopedia of DNA elements in the human genome. Nature 489, 57-74, doi:10.1038/nature11247 (2012).
Gene expression	Fig. 6	RNA-seq	Human	ENCFF458KOS	Ishikawa	https://www.encodeproject.org	Consortium, E. P. An integrated encyclopedia of DNA elements in the human genome. Nature 489, 57-74, doi:10.1038/nature11247 (2012).
Gene expression	Fig. 6	RNA-seq	Human	ENCFF890DEQ	Panc1	https://www.encodeproject.org	Consortium, E. P. An integrated encyclopedia of DNA elements in the human genome. Nature 489, 57-74, doi:10.1038/nature11247 (2012).
Gene expression	Fig. 6	RNA-seq	Human	ENCFF248YCR	Panc1	https://www.encodeproject.org	Consortium, E. P. An integrated encyclopedia of DNA elements in the human genome. Nature 489, 57-74, doi:10.1038/nature11247 (2012).
Gene expression	Fig. 6	RNA-seq	Human	ENCFF554RBN	Panc1	https://www.encodeproject.org	Consortium, E. P. An integrated encyclopedia of DNA elements in the human genome. Nature 489, 57-74, doi:10.1038/nature11247 (2012).
Gene expression	Fig. 6	RNA-seq	Human	ENCFF582THK	Panc1	https://www.encodeproject.org	Consortium, E. P. An integrated encyclopedia of DNA elements in the human genome. Nature 489, 57-74, doi:10.1038/nature11247 (2012).
Gene expression	Fig. 6	RNA-seq	Human	ENCFF346KGL	Ishikawa	https://www.encodeproject.org	Consortium, E. P. An integrated encyclopedia of DNA elements in the human genome. Nature 489, 57-74, doi:10.1038/nature11247 (2012).
Gene expression	Fig. 6	RNA-seq	Human	ENCFF781QYL	Ishikawa	https://www.encodeproject.org	Consortium, E. P. An integrated encyclopedia of DNA elements in the human genome. Nature 489, 57-74, doi:10.1038/nature11247 (2012).
Gene expression	Fig. 6	RNA-seq	Human	ENCFF352YQN	Ishikawa	https://www.encodeproject.org	Consortium, E. P. An integrated encyclopedia of DNA elements in the human genome. Nature 489, 57-74, doi:10.1038/nature11247 (2012).
Gene expression	Fig. 6	RNA-seq	Human	ENCFF639ZOC	Ishikawa	https://www.encodeproject.org	Consortium, E. P. An integrated encyclopedia of DNA elements in the human genome. Nature 489, 57-74, doi:10.1038/nature11247 (2012).
Gene expression	Fig. 6	RNA-seq	Human	ENCFF796REI	HeLa-S3	https://www.encodeproject.org	Consortium, E. P. An integrated encyclopedia of DNA elements in the human genome. Nature 489, 57-74, doi:10.1038/nature11247 (2012).
Gene expression	Fig. 6	RNA-seq	Human	ENCFF846THO	HeLa-S3	https://www.encodeproject.org	Consortium, E. P. An integrated encyclopedia of DNA elements in the human genome. Nature 489, 57-74, doi:10.1038/nature11247 (2012).
Gene expression	Fig. 6	RNA-seq	Human	ENCFF622JEX	HeLa-S3	https://www.encodeproject.org	Consortium, E. P. An integrated encyclopedia of DNA elements in the human genome. Nature 489, 57-74, doi:10.1038/nature11247 (2012).
Gene expression	Fig. 6	RNA-seq	Human	ENCFF722TFN	HeLa-S3	https://www.encodeproject.org	Consortium, E. P. An integrated encyclopedia of DNA elements in the human genome. Nature 489, 57-74, doi:10.1038/nature11247 (2012).
Gene expression	Fig. 6	RNA-seq	Human	ENCFF426EAU	HT1080	https://www.encodeproject.org	Consortium, E. P. An integrated encyclopedia of DNA elements in the human genome. Nature 489, 57-74, doi:10.1038/nature11247 (2012).
Gene expression	Fig. 6	RNA-seq	Human	ENCFF546LKT	HT1080	https://www.encodeproject.org	Consortium, E. P. An integrated encyclopedia of DNA elements in the human genome. Nature 489, 57-74, doi:10.1038/nature11247 (2012).
Gene expression	Fig. 6	RNA-seq	Human	ENCFF284XTA	HT1080	https://www.encodeproject.org	Consortium, E. P. An integrated encyclopedia of DNA elements in the human genome. Nature 489, 57-74, doi:10.1038/nature11247 (2012).
Gene expression	Fig. 6	RNA-seq	Human	ENCFF241KQK	HT1080	https://www.encodeproject.org	Consortium, E. P. An integrated encyclopedia of DNA elements in the human genome. Nature 489, 57-74, doi:10.1038/nature11247 (2012).
Gene expression	Fig. 6	RNA-seq	Human	ENCFF429QPJ	K562	https://www.encodeproject.org	Consortium, E. P. An integrated encyclopedia of DNA elements in the human genome. Nature 489, 57-74, doi:10.1038/nature11247 (2012).
Gene expression	Fig. 6	RNA-seq	Human	ENCFF709HCZ	K562	https://www.encodeproject.org	Consortium, E. P. An integrated encyclopedia of DNA elements in the human genome. Nature 489, 57-74, doi:10.1038/nature11247 (2012).
Gene expression	Fig. 6	RNA-seq	Human	ENCFF434IJR	T47D	https://www.encodeproject.org	Consortium, E. P. An integrated encyclopedia of DNA elements in the human genome. Nature 489, 57-74, doi:10.1038/nature11247 (2012).
Gene expression	Fig. 6	RNA-seq	Human	ENCFF627DOH	T47D	https://www.encodeproject.org	Consortium, E. P. An integrated encyclopedia of DNA elements in the human genome. Nature 489, 57-74, doi:10.1038/nature11247 (2012).
Gene expression	Fig. 6	RNA-seq	Human	ENCFF440SGX	T47D	https://www.encodeproject.org	Consortium, E. P. An integrated encyclopedia of DNA elements in the human genome. Nature 489, 57-74, doi:10.1038/nature11247 (2012).
Gene expression	Fig. 6	RNA-seq	Human	ENCFF582ESW	T47D	https://www.encodeproject.org	Consortium, E. P. An integrated encyclopedia of DNA elements in the human genome. Nature 489, 57-74, doi:10.1038/nature11247 (2012).
Gene expression	Fig. 6	RNA-seq	Human	ENCFF077UXF	A549	https://www.encodeproject.org	Consortium, E. P. An integrated encyclopedia of DNA elements in the human genome. Nature 489, 57-74, doi:10.1038/nature11247 (2012).
Gene expression	Fig. 6	RNA-seq	Human	ENCFF407JCE	A549	https://www.encodeproject.org	Consortium, E. P. An integrated encyclopedia of DNA elements in the human genome. Nature 489, 57-74, doi:10.1038/nature11247 (2012).
Gene expression	Fig. 6	RNA-seq	Human	ENCFF724EVG	A549	https://www.encodeproject.org	Consortium, E. P. An integrated encyclopedia of DNA elements in the human genome. Nature 489, 57-74, doi:10.1038/nature11247 (2012).
Gene expression	Fig. 6	RNA-seq	Human	ENCFF543BCR	A549	https://www.encodeproject.org	Consortium, E. P. An integrated encyclopedia of DNA elements in the human genome. Nature 489, 57-74, doi:10.1038/nature11247 (2012).
Gene expression	Fig. 6	RNA-seq	Human	ENCFF514TNR	HeLa-S3	https://www.encodeproject.org	Consortium, E. P. An integrated encyclopedia of DNA elements in the human genome. Nature 489, 57-74, doi:10.1038/nature11247 (2012).
Gene expression	Fig. 6	RNA-seq	Human	ENCFF344HRY	HeLa-S3	https://www.encodeproject.org	Consortium, E. P. An integrated encyclopedia of DNA elements in the human genome. Nature 489, 57-74, doi:10.1038/nature11247 (2012).
Gene expression	Fig. 6	RNA-seq	Human	ENCFF346JDS	HeLa-S3	https://www.encodeproject.org	Consortium, E. P. An integrated encyclopedia of DNA elements in the human genome. Nature 489, 57-74, doi:10.1038/nature11247 (2012).
Gene expression	Fig. 6	RNA-seq	Human	ENCFF878CJF	HeLa-S3	https://www.encodeproject.org	Consortium, E. P. An integrated encyclopedia of DNA elements in the human genome. Nature 489, 57-74, doi:10.1038/nature11247 (2012).
Gene expression	Fig. 6	RNA-seq	Human	ENCFF396XRF	BE2C	https://www.encodeproject.org	Consortium, E. P. An integrated encyclopedia of DNA elements in the human genome. Nature 489, 57-74, doi:10.1038/nature11247 (2012).
Gene expression	Fig. 6	RNA-seq	Human	ENCFF238HUZ	BE2C	https://www.encodeproject.org	Consortium, E. P. An integrated encyclopedia of DNA elements in the human genome. Nature 489, 57-74, doi:10.1038/nature11247 (2012).
Gene expression	Fig. 6	RNA-seq	Human	ENCFF064XUD	BE2C	https://www.encodeproject.org	Consortium, E. P. An integrated encyclopedia of DNA elements in the human genome. Nature 489, 57-74, doi:10.1038/nature11247 (2012).
Gene expression	Fig. 6	RNA-seq	Human	ENCFF620GJU	BE2C	https://www.encodeproject.org	Consortium, E. P. An integrated encyclopedia of DNA elements in the human genome. Nature 489, 57-74, doi:10.1038/nature11247 (2012).
Gene expression	Fig. 6	RNA-seq	Human	ENCFF390KQP	SK-N-SH	https://www.encodeproject.org	Consortium, E. P. An integrated encyclopedia of DNA elements in the human genome. Nature 489, 57-74, doi:10.1038/nature11247 (2012).
Gene expression	Fig. 6	RNA-seq	Human	ENCFF067ZMG	SK-N-SH	https://www.encodeproject.org	Consortium, E. P. An integrated encyclopedia of DNA elements in the human genome. Nature 489, 57-74, doi:10.1038/nature11247 (2012).
Gene expression	Fig. 6	RNA-seq	Human	ENCFF433VEC	SK-N-SH	https://www.encodeproject.org	Consortium, E. P. An integrated encyclopedia of DNA elements in the human genome. Nature 489, 57-74, doi:10.1038/nature11247 (2012).
Gene expression	Fig. 6	RNA-seq	Human	ENCFF181GAR	SK-N-SH	https://www.encodeproject.org	Consortium, E. P. An integrated encyclopedia of DNA elements in the human genome. Nature 489, 57-74, doi:10.1038/nature11247 (2012).
Gene expression	Fig. 6	RNA-seq	Human	ENCFF773UWZ	Ishikawa	https://www.encodeproject.org	Consortium, E. P. An integrated encyclopedia of DNA elements in the human genome. Nature 489, 57-74, doi:10.1038/nature11247 (2012).
Gene expression	Fig. 6	RNA-seq	Human	ENCFF639AYI	Ishikawa	https://www.encodeproject.org	Consortium, E. P. An integrated encyclopedia of DNA elements in the human genome. Nature 489, 57-74, doi:10.1038/nature11247 (2012).
Gene expression	Fig. 6	RNA-seq	Human	ENCFF513LTY	Ishikawa	https://www.encodeproject.org	Consortium, E. P. An integrated encyclopedia of DNA elements in the human genome. Nature 489, 57-74, doi:10.1038/nature11247 (2012).
Gene expression	Fig. 6	RNA-seq	Human	ENCFF762ILF	Ishikawa	https://www.encodeproject.org	Consortium, E. P. An integrated encyclopedia of DNA elements in the human genome. Nature 489, 57-74, doi:10.1038/nature11247 (2012).
Gene expression	Fig. 6	RNA-seq	Human	ENCFF271VKL	A549	https://www.encodeproject.org	Consortium, E. P. An integrated encyclopedia of DNA elements in the human genome. Nature 489, 57-74, doi:10.1038/nature11247 (2012).
Gene expression	Fig. 6	RNA-seq	Human	ENCFF166ASU	A549	https://www.encodeproject.org	Consortium, E. P. An integrated encyclopedia of DNA elements in the human genome. Nature 489, 57-74, doi:10.1038/nature11247 (2012).
Gene expression	Fig. 6	RNA-seq	Human	ENCFF219FVQ	A549	https://www.encodeproject.org	Consortium, E. P. An integrated encyclopedia of DNA elements in the human genome. Nature 489, 57-74, doi:10.1038/nature11247 (2012).
Gene expression	Fig. 6	RNA-seq	Human	ENCFF110IED	A549	https://www.encodeproject.org	Consortium, E. P. An integrated encyclopedia of DNA elements in the human genome. Nature 489, 57-74, doi:10.1038/nature11247 (2012).
Gene expression	Fig. 6	RNA-seq	Human	ENCFF022QGS	K562	https://www.encodeproject.org	Consortium, E. P. An integrated encyclopedia of DNA elements in the human genome. Nature 489, 57-74, doi:10.1038/nature11247 (2012).
Gene expression	Fig. 6	RNA-seq	Human	ENCFF490IGF	K562	https://www.encodeproject.org	Consortium, E. P. An integrated encyclopedia of DNA elements in the human genome. Nature 489, 57-74, doi:10.1038/nature11247 (2012).
Gene expression	Fig. 6	RNA-seq	Human	ENCFF117PLQ	K562	https://www.encodeproject.org	Consortium, E. P. An integrated encyclopedia of DNA elements in the human genome. Nature 489, 57-74, doi:10.1038/nature11247 (2012).
Gene expression	Fig. 6	RNA-seq	Human	ENCFF656JXX	K562	https://www.encodeproject.org	Consortium, E. P. An integrated encyclopedia of DNA elements in the human genome. Nature 489, 57-74, doi:10.1038/nature11247 (2012).
Gene expression	Fig. 6	RNA-seq	Human	ENCFF682WIG	K562	https://www.encodeproject.org	Consortium, E. P. An integrated encyclopedia of DNA elements in the human genome. Nature 489, 57-74, doi:10.1038/nature11247 (2012).
Gene expression	Fig. 6	RNA-seq	Human	ENCFF970REO	K562	https://www.encodeproject.org	Consortium, E. P. An integrated encyclopedia of DNA elements in the human genome. Nature 489, 57-74, doi:10.1038/nature11247 (2012).
Gene expression	Fig. 6	RNA-seq	Human	ENCFF472MYD	K562	https://www.encodeproject.org	Consortium, E. P. An integrated encyclopedia of DNA elements in the human genome. Nature 489, 57-74, doi:10.1038/nature11247 (2012).
Gene expression	Fig. 6	RNA-seq	Human	ENCFF718VVC	K562	https://www.encodeproject.org	Consortium, E. P. An integrated encyclopedia of DNA elements in the human genome. Nature 489, 57-74, doi:10.1038/nature11247 (2012).
Gene expression	Fig. 6	RNA-seq	Human	ENCFF599JTV	GM12878	https://www.encodeproject.org	Consortium, E. P. An integrated encyclopedia of DNA elements in the human genome. Nature 489, 57-74, doi:10.1038/nature11247 (2012).
Gene expression	Fig. 6	RNA-seq	Human	ENCFF121ZOP	GM12878	https://www.encodeproject.org	Consortium, E. P. An integrated encyclopedia of DNA elements in the human genome. Nature 489, 57-74, doi:10.1038/nature11247 (2012).
Gene expression	Fig. 6	RNA-seq	Human	ENCFF766CPS	GM12878	https://www.encodeproject.org	Consortium, E. P. An integrated encyclopedia of DNA elements in the human genome. Nature 489, 57-74, doi:10.1038/nature11247 (2012).
Gene expression	Fig. 6	RNA-seq	Human	ENCFF587ALK	GM12878	https://www.encodeproject.org	Consortium, E. P. An integrated encyclopedia of DNA elements in the human genome. Nature 489, 57-74, doi:10.1038/nature11247 (2012).
Gene expression	Fig. 6	RNA-seq	Human	ENCFF728YKK	HT1080	https://www.encodeproject.org	Consortium, E. P. An integrated encyclopedia of DNA elements in the human genome. Nature 489, 57-74, doi:10.1038/nature11247 (2012).
Gene expression	Fig. 6	RNA-seq	Human	ENCFF965MCV	HT1080	https://www.encodeproject.org	Consortium, E. P. An integrated encyclopedia of DNA elements in the human genome. Nature 489, 57-74, doi:10.1038/nature11247 (2012).
Gene expression	Fig. 6	RNA-seq	Human	ENCFF748NPL	HT1080	https://www.encodeproject.org	Consortium, E. P. An integrated encyclopedia of DNA elements in the human genome. Nature 489, 57-74, doi:10.1038/nature11247 (2012).
Gene expression	Fig. 6	RNA-seq	Human	ENCFF091WWB	HT1080	https://www.encodeproject.org	Consortium, E. P. An integrated encyclopedia of DNA elements in the human genome. Nature 489, 57-74, doi:10.1038/nature11247 (2012).
Gene expression	Fig. 6	RNA-seq	Human	ENCFF687YKM	A549	https://www.encodeproject.org	Consortium, E. P. An integrated encyclopedia of DNA elements in the human genome. Nature 489, 57-74, doi:10.1038/nature11247 (2012).
Gene expression	Fig. 6	RNA-seq	Human	ENCFF829SRM	A549	https://www.encodeproject.org	Consortium, E. P. An integrated encyclopedia of DNA elements in the human genome. Nature 489, 57-74, doi:10.1038/nature11247 (2012).
Gene expression	Fig. 6	RNA-seq	Human	ENCFF908MNP	A549	https://www.encodeproject.org	Consortium, E. P. An integrated encyclopedia of DNA elements in the human genome. Nature 489, 57-74, doi:10.1038/nature11247 (2012).
Gene expression	Fig. 6	RNA-seq	Human	ENCFF181YNE	A549	https://www.encodeproject.org	Consortium, E. P. An integrated encyclopedia of DNA elements in the human genome. Nature 489, 57-74, doi:10.1038/nature11247 (2012).
Gene expression	Fig. 6	RNA-seq	Human	ENCFF163LRM	MCF-7	https://www.encodeproject.org	Consortium, E. P. An integrated encyclopedia of DNA elements in the human genome. Nature 489, 57-74, doi:10.1038/nature11247 (2012).
Gene expression	Fig. 6	RNA-seq	Human	ENCFF532LDM	MCF-7	https://www.encodeproject.org	Consortium, E. P. An integrated encyclopedia of DNA elements in the human genome. Nature 489, 57-74, doi:10.1038/nature11247 (2012).
Gene expression	Fig. 6	RNA-seq	Human	ENCFF069FTO	MCF-7	https://www.encodeproject.org	Consortium, E. P. An integrated encyclopedia of DNA elements in the human genome. Nature 489, 57-74, doi:10.1038/nature11247 (2012).
Gene expression	Fig. 6	RNA-seq	Human	ENCFF511OEL	MCF-7	https://www.encodeproject.org	Consortium, E. P. An integrated encyclopedia of DNA elements in the human genome. Nature 489, 57-74, doi:10.1038/nature11247 (2012).
Gene expression	Fig. 6	RNA-seq	Human	ENCFF315WZE	GM12878	https://www.encodeproject.org	Consortium, E. P. An integrated encyclopedia of DNA elements in the human genome. Nature 489, 57-74, doi:10.1038/nature11247 (2012).
Gene expression	Fig. 6	RNA-seq	Human	ENCFF477JYI	GM12878	https://www.encodeproject.org	Consortium, E. P. An integrated encyclopedia of DNA elements in the human genome. Nature 489, 57-74, doi:10.1038/nature11247 (2012).
Gene expression	Fig. 6	RNA-seq	Human	ENCFF154SOC	GM12878	https://www.encodeproject.org	Consortium, E. P. An integrated encyclopedia of DNA elements in the human genome. Nature 489, 57-74, doi:10.1038/nature11247 (2012).
Gene expression	Fig. 6	RNA-seq	Human	ENCFF241OCJ	GM12878	https://www.encodeproject.org	Consortium, E. P. An integrated encyclopedia of DNA elements in the human genome. Nature 489, 57-74, doi:10.1038/nature11247 (2012).
Gene expression	Fig. 6	RNA-seq	Human	ENCFF558ZPI	A549	https://www.encodeproject.org	Consortium, E. P. An integrated encyclopedia of DNA elements in the human genome. Nature 489, 57-74, doi:10.1038/nature11247 (2012).
Gene expression	Fig. 6	RNA-seq	Human	ENCFF051XUA	A549	https://www.encodeproject.org	Consortium, E. P. An integrated encyclopedia of DNA elements in the human genome. Nature 489, 57-74, doi:10.1038/nature11247 (2012).
Gene expression	Fig. 6	RNA-seq	Human	ENCFF840LXD	A549	https://www.encodeproject.org	Consortium, E. P. An integrated encyclopedia of DNA elements in the human genome. Nature 489, 57-74, doi:10.1038/nature11247 (2012).
Gene expression	Fig. 6	RNA-seq	Human	ENCFF678EUF	A549	https://www.encodeproject.org	Consortium, E. P. An integrated encyclopedia of DNA elements in the human genome. Nature 489, 57-74, doi:10.1038/nature11247 (2012).
Gene expression	Fig. 6	RNA-seq	Human	ENCFF285GOS	MCF-7	https://www.encodeproject.org	Consortium, E. P. An integrated encyclopedia of DNA elements in the human genome. Nature 489, 57-74, doi:10.1038/nature11247 (2012).
Gene expression	Fig. 6	RNA-seq	Human	ENCFF063BLU	MCF-7	https://www.encodeproject.org	Consortium, E. P. An integrated encyclopedia of DNA elements in the human genome. Nature 489, 57-74, doi:10.1038/nature11247 (2012).
Gene expression	Fig. 6	RNA-seq	Human	ENCFF319LXP	MCF-7	https://www.encodeproject.org	Consortium, E. P. An integrated encyclopedia of DNA elements in the human genome. Nature 489, 57-74, doi:10.1038/nature11247 (2012).
Gene expression	Fig. 6	RNA-seq	Human	ENCFF592VIX	MCF-7	https://www.encodeproject.org	Consortium, E. P. An integrated encyclopedia of DNA elements in the human genome. Nature 489, 57-74, doi:10.1038/nature11247 (2012).
Gene expression	Fig. 6	RNA-seq	Human	ENCFF667WSC	NCI-H460	https://www.encodeproject.org	Consortium, E. P. An integrated encyclopedia of DNA elements in the human genome. Nature 489, 57-74, doi:10.1038/nature11247 (2012).
Gene expression	Fig. 6	RNA-seq	Human	ENCFF562TXM	NCI-H460	https://www.encodeproject.org	Consortium, E. P. An integrated encyclopedia of DNA elements in the human genome. Nature 489, 57-74, doi:10.1038/nature11247 (2012).
Gene expression	Fig. 6	RNA-seq	Human	ENCFF011JTT	NCI-H460	https://www.encodeproject.org	Consortium, E. P. An integrated encyclopedia of DNA elements in the human genome. Nature 489, 57-74, doi:10.1038/nature11247 (2012).
Gene expression	Fig. 6	RNA-seq	Human	ENCFF522SUJ	NCI-H460	https://www.encodeproject.org	Consortium, E. P. An integrated encyclopedia of DNA elements in the human genome. Nature 489, 57-74, doi:10.1038/nature11247 (2012).
Gene expression	Fig. 6	RNA-seq	Human	ENCFF004HYK	HepG2	https://www.encodeproject.org	Consortium, E. P. An integrated encyclopedia of DNA elements in the human genome. Nature 489, 57-74, doi:10.1038/nature11247 (2012).
Gene expression	Fig. 6	RNA-seq	Human	ENCFF401KRE	HepG2	https://www.encodeproject.org	Consortium, E. P. An integrated encyclopedia of DNA elements in the human genome. Nature 489, 57-74, doi:10.1038/nature11247 (2012).
Gene expression	Fig. 6	RNA-seq	Human	ENCFF814SRY	HepG2	https://www.encodeproject.org	Consortium, E. P. An integrated encyclopedia of DNA elements in the human genome. Nature 489, 57-74, doi:10.1038/nature11247 (2012).
Gene expression	Fig. 6	RNA-seq	Human	ENCFF309AYC	HepG2	https://www.encodeproject.org	Consortium, E. P. An integrated encyclopedia of DNA elements in the human genome. Nature 489, 57-74, doi:10.1038/nature11247 (2012).
Gene expression	Fig. 6	RNA-seq	Human	ENCFF139ZPW	HepG2	https://www.encodeproject.org	Consortium, E. P. An integrated encyclopedia of DNA elements in the human genome. Nature 489, 57-74, doi:10.1038/nature11247 (2012).
Gene expression	Fig. 6	RNA-seq	Human	ENCFF255HPM	HepG2	https://www.encodeproject.org	Consortium, E. P. An integrated encyclopedia of DNA elements in the human genome. Nature 489, 57-74, doi:10.1038/nature11247 (2012).
Gene expression	Fig. 6	RNA-seq	Human	ENCFF197XZL	HepG2	https://www.encodeproject.org	Consortium, E. P. An integrated encyclopedia of DNA elements in the human genome. Nature 489, 57-74, doi:10.1038/nature11247 (2012).
Gene expression	Fig. 6	RNA-seq	Human	ENCFF874RXH	HepG2	https://www.encodeproject.org	Consortium, E. P. An integrated encyclopedia of DNA elements in the human genome. Nature 489, 57-74, doi:10.1038/nature11247 (2012).
Gene expression	Fig. 6	RNA-seq	Human	ENCFF629VUS	MCF-7	https://www.encodeproject.org	Consortium, E. P. An integrated encyclopedia of DNA elements in the human genome. Nature 489, 57-74, doi:10.1038/nature11247 (2012).
Gene expression	Fig. 6	RNA-seq	Human	ENCFF670XEO	MCF-7	https://www.encodeproject.org	Consortium, E. P. An integrated encyclopedia of DNA elements in the human genome. Nature 489, 57-74, doi:10.1038/nature11247 (2012).
Gene expression	Fig. 6	RNA-seq	Human	ENCFF552RTD	MCF-7	https://www.encodeproject.org	Consortium, E. P. An integrated encyclopedia of DNA elements in the human genome. Nature 489, 57-74, doi:10.1038/nature11247 (2012).
Gene expression	Fig. 6	RNA-seq	Human	ENCFF218LUU	MCF-7	https://www.encodeproject.org	Consortium, E. P. An integrated encyclopedia of DNA elements in the human genome. Nature 489, 57-74, doi:10.1038/nature11247 (2012).
Gene expression	Fig. 6	RNA-seq	Human	ENCFF392VPX	GM12878	https://www.encodeproject.org	Consortium, E. P. An integrated encyclopedia of DNA elements in the human genome. Nature 489, 57-74, doi:10.1038/nature11247 (2012).
Gene expression	Fig. 6	RNA-seq	Human	ENCFF023VHU	GM12878	https://www.encodeproject.org	Consortium, E. P. An integrated encyclopedia of DNA elements in the human genome. Nature 489, 57-74, doi:10.1038/nature11247 (2012).
Gene expression	Fig. 6	RNA-seq	Human	ENCFF644DIQ	GM12878	https://www.encodeproject.org	Consortium, E. P. An integrated encyclopedia of DNA elements in the human genome. Nature 489, 57-74, doi:10.1038/nature11247 (2012).
Gene expression	Fig. 6	RNA-seq	Human	ENCFF456WWG	GM12878	https://www.encodeproject.org	Consortium, E. P. An integrated encyclopedia of DNA elements in the human genome. Nature 489, 57-74, doi:10.1038/nature11247 (2012).
Gene expression	Fig. 6	RNA-seq	Human	ENCFF627QMV	A549	https://www.encodeproject.org	Consortium, E. P. An integrated encyclopedia of DNA elements in the human genome. Nature 489, 57-74, doi:10.1038/nature11247 (2012).
Gene expression	Fig. 6	RNA-seq	Human	ENCFF369ZNM	A549	https://www.encodeproject.org	Consortium, E. P. An integrated encyclopedia of DNA elements in the human genome. Nature 489, 57-74, doi:10.1038/nature11247 (2012).
Gene expression	Fig. 6	RNA-seq	Human	ENCFF452CIQ	A549	https://www.encodeproject.org	Consortium, E. P. An integrated encyclopedia of DNA elements in the human genome. Nature 489, 57-74, doi:10.1038/nature11247 (2012).
Gene expression	Fig. 6	RNA-seq	Human	ENCFF133PXI	A549	https://www.encodeproject.org	Consortium, E. P. An integrated encyclopedia of DNA elements in the human genome. Nature 489, 57-74, doi:10.1038/nature11247 (2012).
Gene expression	Fig. 6	RNA-seq	Human	ENCFF442ZDM	HepG2	https://www.encodeproject.org	Consortium, E. P. An integrated encyclopedia of DNA elements in the human genome. Nature 489, 57-74, doi:10.1038/nature11247 (2012).
Gene expression	Fig. 6	RNA-seq	Human	ENCFF129LBY	HepG2	https://www.encodeproject.org	Consortium, E. P. An integrated encyclopedia of DNA elements in the human genome. Nature 489, 57-74, doi:10.1038/nature11247 (2012).
Gene expression	Fig. 6	RNA-seq	Human	ENCFF070FWO	HepG2	https://www.encodeproject.org	Consortium, E. P. An integrated encyclopedia of DNA elements in the human genome. Nature 489, 57-74, doi:10.1038/nature11247 (2012).
Gene expression	Fig. 6	RNA-seq	Human	ENCFF071LAW	HepG2	https://www.encodeproject.org	Consortium, E. P. An integrated encyclopedia of DNA elements in the human genome. Nature 489, 57-74, doi:10.1038/nature11247 (2012).
Gene expression	Fig. 6	RNA-seq	Human	ENCFF723CNL	U-87 MG	https://www.encodeproject.org	Consortium, E. P. An integrated encyclopedia of DNA elements in the human genome. Nature 489, 57-74, doi:10.1038/nature11247 (2012).
Gene expression	Fig. 6	RNA-seq	Human	ENCFF708EHD	U-87 MG	https://www.encodeproject.org	Consortium, E. P. An integrated encyclopedia of DNA elements in the human genome. Nature 489, 57-74, doi:10.1038/nature11247 (2012).
Gene expression	Fig. 6	RNA-seq	Human	ENCFF334XLV	U-87 MG	https://www.encodeproject.org	Consortium, E. P. An integrated encyclopedia of DNA elements in the human genome. Nature 489, 57-74, doi:10.1038/nature11247 (2012).
Gene expression	Fig. 6	RNA-seq	Human	ENCFF164HCK	U-87 MG	https://www.encodeproject.org	Consortium, E. P. An integrated encyclopedia of DNA elements in the human genome. Nature 489, 57-74, doi:10.1038/nature11247 (2012).
Gene expression	Fig. 6	RNA-seq	Human	ENCFF377EHW	NCI-H460	https://www.encodeproject.org	Consortium, E. P. An integrated encyclopedia of DNA elements in the human genome. Nature 489, 57-74, doi:10.1038/nature11247 (2012).
Gene expression	Fig. 6	RNA-seq	Human	ENCFF322HJX	NCI-H460	https://www.encodeproject.org	Consortium, E. P. An integrated encyclopedia of DNA elements in the human genome. Nature 489, 57-74, doi:10.1038/nature11247 (2012).
Gene expression	Fig. 6	RNA-seq	Human	ENCFF822KRV	SK-N-SH	https://www.encodeproject.org	Consortium, E. P. An integrated encyclopedia of DNA elements in the human genome. Nature 489, 57-74, doi:10.1038/nature11247 (2012).
Gene expression	Fig. 6	RNA-seq	Human	ENCFF845MXD	SK-N-SH	https://www.encodeproject.org	Consortium, E. P. An integrated encyclopedia of DNA elements in the human genome. Nature 489, 57-74, doi:10.1038/nature11247 (2012).
Gene expression	Fig. 6	RNA-seq	Human	ENCFF184XSD	SK-N-SH	https://www.encodeproject.org	Consortium, E. P. An integrated encyclopedia of DNA elements in the human genome. Nature 489, 57-74, doi:10.1038/nature11247 (2012).
Gene expression	Fig. 6	RNA-seq	Human	ENCFF726NFD	SK-N-SH	https://www.encodeproject.org	Consortium, E. P. An integrated encyclopedia of DNA elements in the human genome. Nature 489, 57-74, doi:10.1038/nature11247 (2012).
Gene expression	Fig. 6	RNA-seq	Human	ENCFF901NRJ	K562	https://www.encodeproject.org	Consortium, E. P. An integrated encyclopedia of DNA elements in the human genome. Nature 489, 57-74, doi:10.1038/nature11247 (2012).
Gene expression	Fig. 6	RNA-seq	Human	ENCFF778YBM	K562	https://www.encodeproject.org	Consortium, E. P. An integrated encyclopedia of DNA elements in the human genome. Nature 489, 57-74, doi:10.1038/nature11247 (2012).
Gene expression	Fig. 6	RNA-seq	Human	ENCFF703RBO	K562	https://www.encodeproject.org	Consortium, E. P. An integrated encyclopedia of DNA elements in the human genome. Nature 489, 57-74, doi:10.1038/nature11247 (2012).
Gene expression	Fig. 6	RNA-seq	Human	ENCFF853OBQ	K562	https://www.encodeproject.org	Consortium, E. P. An integrated encyclopedia of DNA elements in the human genome. Nature 489, 57-74, doi:10.1038/nature11247 (2012).
Gene expression	Fig. 6	RNA-seq	Human	ENCFF662LZE	K562	https://www.encodeproject.org	Consortium, E. P. An integrated encyclopedia of DNA elements in the human genome. Nature 489, 57-74, doi:10.1038/nature11247 (2012).
Gene expression	Fig. 6	RNA-seq	Human	ENCFF930UOM	K562	https://www.encodeproject.org	Consortium, E. P. An integrated encyclopedia of DNA elements in the human genome. Nature 489, 57-74, doi:10.1038/nature11247 (2012).
Gene expression	Fig. 6	RNA-seq	Human	ENCFF342LXD	K562	https://www.encodeproject.org	Consortium, E. P. An integrated encyclopedia of DNA elements in the human genome. Nature 489, 57-74, doi:10.1038/nature11247 (2012).
Gene expression	Fig. 6	RNA-seq	Human	ENCFF427EWZ	K562	https://www.encodeproject.org	Consortium, E. P. An integrated encyclopedia of DNA elements in the human genome. Nature 489, 57-74, doi:10.1038/nature11247 (2012).
Gene expression	Fig. 6	RNA-seq	Human	ENCFF305LZB	GM12878	https://www.encodeproject.org	Consortium, E. P. An integrated encyclopedia of DNA elements in the human genome. Nature 489, 57-74, doi:10.1038/nature11247 (2012).
Gene expression	Fig. 6	RNA-seq	Human	ENCFF239AZD	GM12878	https://www.encodeproject.org	Consortium, E. P. An integrated encyclopedia of DNA elements in the human genome. Nature 489, 57-74, doi:10.1038/nature11247 (2012).
Gene expression	Fig. 6	RNA-seq	Human	ENCFF550OHK	GM12878	https://www.encodeproject.org	Consortium, E. P. An integrated encyclopedia of DNA elements in the human genome. Nature 489, 57-74, doi:10.1038/nature11247 (2012).
Gene expression	Fig. 6	RNA-seq	Human	ENCFF902UYP	GM12878	https://www.encodeproject.org	Consortium, E. P. An integrated encyclopedia of DNA elements in the human genome. Nature 489, 57-74, doi:10.1038/nature11247 (2012).
Gene expression	Fig. 6	RNA-seq	Human	ENCFF389TFR	SK-N-SH	https://www.encodeproject.org	Consortium, E. P. An integrated encyclopedia of DNA elements in the human genome. Nature 489, 57-74, doi:10.1038/nature11247 (2012).
Gene expression	Fig. 6	RNA-seq	Human	ENCFF161JEA	SK-N-SH	https://www.encodeproject.org	Consortium, E. P. An integrated encyclopedia of DNA elements in the human genome. Nature 489, 57-74, doi:10.1038/nature11247 (2012).
Gene expression	Fig. 6	RNA-seq	Human	ENCFF559MUO	SK-N-SH	https://www.encodeproject.org	Consortium, E. P. An integrated encyclopedia of DNA elements in the human genome. Nature 489, 57-74, doi:10.1038/nature11247 (2012).
Gene expression	Fig. 6	RNA-seq	Human	ENCFF670QAY	SK-N-SH	https://www.encodeproject.org	Consortium, E. P. An integrated encyclopedia of DNA elements in the human genome. Nature 489, 57-74, doi:10.1038/nature11247 (2012).
Gene expression	Fig. 6	RNA-seq	Human	ENCFF713YRW	K562	https://www.encodeproject.org	Consortium, E. P. An integrated encyclopedia of DNA elements in the human genome. Nature 489, 57-74, doi:10.1038/nature11247 (2012).
Gene expression	Fig. 6	RNA-seq	Human	ENCFF982IIW	K562	https://www.encodeproject.org	Consortium, E. P. An integrated encyclopedia of DNA elements in the human genome. Nature 489, 57-74, doi:10.1038/nature11247 (2012).
Gene expression	Fig. 6	RNA-seq	Human	ENCFF732ZOT	K562	https://www.encodeproject.org	Consortium, E. P. An integrated encyclopedia of DNA elements in the human genome. Nature 489, 57-74, doi:10.1038/nature11247 (2012).
Gene expression	Fig. 6	RNA-seq	Human	ENCFF010PHC	K562	https://www.encodeproject.org	Consortium, E. P. An integrated encyclopedia of DNA elements in the human genome. Nature 489, 57-74, doi:10.1038/nature11247 (2012).
Gene expression	Fig. 6	RNA-seq	Human	ENCFF268PEQ	K562	https://www.encodeproject.org	Consortium, E. P. An integrated encyclopedia of DNA elements in the human genome. Nature 489, 57-74, doi:10.1038/nature11247 (2012).
Gene expression	Fig. 6	RNA-seq	Human	ENCFF315ZPM	K562	https://www.encodeproject.org	Consortium, E. P. An integrated encyclopedia of DNA elements in the human genome. Nature 489, 57-74, doi:10.1038/nature11247 (2012).
Gene expression	Fig. 6	RNA-seq	Human	ENCFF227QHI	K562	https://www.encodeproject.org	Consortium, E. P. An integrated encyclopedia of DNA elements in the human genome. Nature 489, 57-74, doi:10.1038/nature11247 (2012).
Gene expression	Fig. 6	RNA-seq	Human	ENCFF637XCH	K562	https://www.encodeproject.org	Consortium, E. P. An integrated encyclopedia of DNA elements in the human genome. Nature 489, 57-74, doi:10.1038/nature11247 (2012).
H3K27me3	Fig. S16	ChIP-Seq	Human	ENCFF000AKV	N/A	https://www.encodeproject.org	Consortium, E. P. An integrated encyclopedia of DNA elements in the human genome. Nature 489, 57-74, doi:10.1038/nature11247 (2012).
H3K27me3	Fig. S16	ChIP-Seq	Human	ENCFF000AKW	N/A	https://www.encodeproject.org	Consortium, E. P. An integrated encyclopedia of DNA elements in the human genome. Nature 489, 57-74, doi:10.1038/nature11247 (2012).
H3K27me3	Fig. S16	ChIP-Seq	Human	ENCFF000ALD	N/A	https://www.encodeproject.org	Consortium, E. P. An integrated encyclopedia of DNA elements in the human genome. Nature 489, 57-74, doi:10.1038/nature11247 (2012).
H3K27me3	Fig. S16	ChIP-Seq	Human	ENCFF000ALK	N/A	https://www.encodeproject.org	Consortium, E. P. An integrated encyclopedia of DNA elements in the human genome. Nature 489, 57-74, doi:10.1038/nature11247 (2012).
H3K27me3	Fig. S16	ChIP-Seq	Human	ENCFF000AQN	N/A	https://www.encodeproject.org	Consortium, E. P. An integrated encyclopedia of DNA elements in the human genome. Nature 489, 57-74, doi:10.1038/nature11247 (2012).
H3K27me3	Fig. S16	ChIP-Seq	Human	ENCFF000AQR	N/A	https://www.encodeproject.org	Consortium, E. P. An integrated encyclopedia of DNA elements in the human genome. Nature 489, 57-74, doi:10.1038/nature11247 (2012).
H3K27me3	Fig. S16	ChIP-Seq	Human	ENCFF000ASV	N/A	https://www.encodeproject.org	Consortium, E. P. An integrated encyclopedia of DNA elements in the human genome. Nature 489, 57-74, doi:10.1038/nature11247 (2012).
H3K27me3	Fig. S16	ChIP-Seq	Human	ENCFF000ASW	N/A	https://www.encodeproject.org	Consortium, E. P. An integrated encyclopedia of DNA elements in the human genome. Nature 489, 57-74, doi:10.1038/nature11247 (2012).
H3K27me3	Fig. S16	ChIP-Seq	Human	ENCFF000ASZ	N/A	https://www.encodeproject.org	Consortium, E. P. An integrated encyclopedia of DNA elements in the human genome. Nature 489, 57-74, doi:10.1038/nature11247 (2012).
H3K27me3	Fig. S16	ChIP-Seq	Human	ENCFF000AWX	N/A	https://www.encodeproject.org	Consortium, E. P. An integrated encyclopedia of DNA elements in the human genome. Nature 489, 57-74, doi:10.1038/nature11247 (2012).
H3K27me3	Fig. S16	ChIP-Seq	Human	ENCFF000AWY	N/A	https://www.encodeproject.org	Consortium, E. P. An integrated encyclopedia of DNA elements in the human genome. Nature 489, 57-74, doi:10.1038/nature11247 (2012).
H3K27me3	Fig. S16	ChIP-Seq	Human	ENCFF000BCE	N/A	https://www.encodeproject.org	Consortium, E. P. An integrated encyclopedia of DNA elements in the human genome. Nature 489, 57-74, doi:10.1038/nature11247 (2012).
H3K27me3	Fig. S16	ChIP-Seq	Human	ENCFF000BCI	N/A	https://www.encodeproject.org	Consortium, E. P. An integrated encyclopedia of DNA elements in the human genome. Nature 489, 57-74, doi:10.1038/nature11247 (2012).
H3K27me3	Fig. S16	ChIP-Seq	Human	ENCFF000BFR	N/A	https://www.encodeproject.org	Consortium, E. P. An integrated encyclopedia of DNA elements in the human genome. Nature 489, 57-74, doi:10.1038/nature11247 (2012).
H3K27me3	Fig. S16	ChIP-Seq	Human	ENCFF000BFU	N/A	https://www.encodeproject.org	Consortium, E. P. An integrated encyclopedia of DNA elements in the human genome. Nature 489, 57-74, doi:10.1038/nature11247 (2012).
H3K27me3	Fig. S16	ChIP-Seq	Human	ENCFF000BIR	N/A	https://www.encodeproject.org	Consortium, E. P. An integrated encyclopedia of DNA elements in the human genome. Nature 489, 57-74, doi:10.1038/nature11247 (2012).
H3K27me3	Fig. S16	ChIP-Seq	Human	ENCFF000BIT	N/A	https://www.encodeproject.org	Consortium, E. P. An integrated encyclopedia of DNA elements in the human genome. Nature 489, 57-74, doi:10.1038/nature11247 (2012).
H3K27me3	Fig. S16	ChIP-Seq	Human	ENCFF000BLN	N/A	https://www.encodeproject.org	Consortium, E. P. An integrated encyclopedia of DNA elements in the human genome. Nature 489, 57-74, doi:10.1038/nature11247 (2012).
H3K27me3	Fig. S16	ChIP-Seq	Human	ENCFF000BLO	N/A	https://www.encodeproject.org	Consortium, E. P. An integrated encyclopedia of DNA elements in the human genome. Nature 489, 57-74, doi:10.1038/nature11247 (2012).
H3K27me3	Fig. S16	ChIP-Seq	Human	ENCFF000BPB	N/A	https://www.encodeproject.org	Consortium, E. P. An integrated encyclopedia of DNA elements in the human genome. Nature 489, 57-74, doi:10.1038/nature11247 (2012).
H3K27me3	Fig. S16	ChIP-Seq	Human	ENCFF000BPC	N/A	https://www.encodeproject.org	Consortium, E. P. An integrated encyclopedia of DNA elements in the human genome. Nature 489, 57-74, doi:10.1038/nature11247 (2012).
H3K27me3	Fig. S16	ChIP-Seq	Human	ENCFF000BSK	N/A	https://www.encodeproject.org	Consortium, E. P. An integrated encyclopedia of DNA elements in the human genome. Nature 489, 57-74, doi:10.1038/nature11247 (2012).
H3K27me3	Fig. S16	ChIP-Seq	Human	ENCFF000BSR	N/A	https://www.encodeproject.org	Consortium, E. P. An integrated encyclopedia of DNA elements in the human genome. Nature 489, 57-74, doi:10.1038/nature11247 (2012).
H3K27me3	Fig. S16	ChIP-Seq	Human	ENCFF000BXN	N/A	https://www.encodeproject.org	Consortium, E. P. An integrated encyclopedia of DNA elements in the human genome. Nature 489, 57-74, doi:10.1038/nature11247 (2012).
H3K27me3	Fig. S16	ChIP-Seq	Human	ENCFF000BXP	N/A	https://www.encodeproject.org	Consortium, E. P. An integrated encyclopedia of DNA elements in the human genome. Nature 489, 57-74, doi:10.1038/nature11247 (2012).
H3K27me3	Fig. S16	ChIP-Seq	Human	ENCFF000CEU	N/A	https://www.encodeproject.org	Consortium, E. P. An integrated encyclopedia of DNA elements in the human genome. Nature 489, 57-74, doi:10.1038/nature11247 (2012).
H3K27me3	Fig. S16	ChIP-Seq	Human	ENCFF000CEV	N/A	https://www.encodeproject.org	Consortium, E. P. An integrated encyclopedia of DNA elements in the human genome. Nature 489, 57-74, doi:10.1038/nature11247 (2012).
H3K27me3	Fig. S16	ChIP-Seq	Human	ENCFF000CHN	N/A	https://www.encodeproject.org	Consortium, E. P. An integrated encyclopedia of DNA elements in the human genome. Nature 489, 57-74, doi:10.1038/nature11247 (2012).
H3K27me3	Fig. S16	ChIP-Seq	Human	ENCFF000CHR	N/A	https://www.encodeproject.org	Consortium, E. P. An integrated encyclopedia of DNA elements in the human genome. Nature 489, 57-74, doi:10.1038/nature11247 (2012).
H3K27me3	Fig. S16	ChIP-Seq	Human	ENCFF000CKM	N/A	https://www.encodeproject.org	Consortium, E. P. An integrated encyclopedia of DNA elements in the human genome. Nature 489, 57-74, doi:10.1038/nature11247 (2012).
H3K27me3	Fig. S16	ChIP-Seq	Human	ENCFF000CKN	N/A	https://www.encodeproject.org	Consortium, E. P. An integrated encyclopedia of DNA elements in the human genome. Nature 489, 57-74, doi:10.1038/nature11247 (2012).
H3K27me3	Fig. S16	ChIP-Seq	Human	ENCFF000CNO	N/A	https://www.encodeproject.org	Consortium, E. P. An integrated encyclopedia of DNA elements in the human genome. Nature 489, 57-74, doi:10.1038/nature11247 (2012).
H3K27me3	Fig. S16	ChIP-Seq	Human	ENCFF000CNP	N/A	https://www.encodeproject.org	Consortium, E. P. An integrated encyclopedia of DNA elements in the human genome. Nature 489, 57-74, doi:10.1038/nature11247 (2012).
H3K27me3	Fig. S16	ChIP-Seq	Human	ENCFF000CNX	N/A	https://www.encodeproject.org	Consortium, E. P. An integrated encyclopedia of DNA elements in the human genome. Nature 489, 57-74, doi:10.1038/nature11247 (2012).
H3K27me3	Fig. S16	ChIP-Seq	Human	ENCFF000CRX	N/A	https://www.encodeproject.org	Consortium, E. P. An integrated encyclopedia of DNA elements in the human genome. Nature 489, 57-74, doi:10.1038/nature11247 (2012).
H3K27me3	Fig. S16	ChIP-Seq	Human	ENCFF000CSA	N/A	https://www.encodeproject.org	Consortium, E. P. An integrated encyclopedia of DNA elements in the human genome. Nature 489, 57-74, doi:10.1038/nature11247 (2012).
H3K27me3	Fig. S16	ChIP-Seq	Human	ENCFF000CUA	N/A	https://www.encodeproject.org	Consortium, E. P. An integrated encyclopedia of DNA elements in the human genome. Nature 489, 57-74, doi:10.1038/nature11247 (2012).
H3K27me3	Fig. S16	ChIP-Seq	Human	ENCFF000CUF	N/A	https://www.encodeproject.org	Consortium, E. P. An integrated encyclopedia of DNA elements in the human genome. Nature 489, 57-74, doi:10.1038/nature11247 (2012).
H3K27me3	Fig. S16	ChIP-Seq	Human	ENCFF000VDN	N/A	https://www.encodeproject.org	Consortium, E. P. An integrated encyclopedia of DNA elements in the human genome. Nature 489, 57-74, doi:10.1038/nature11247 (2012).
H3K27me3	Fig. S16	ChIP-Seq	Human	ENCFF000VDP	N/A	https://www.encodeproject.org	Consortium, E. P. An integrated encyclopedia of DNA elements in the human genome. Nature 489, 57-74, doi:10.1038/nature11247 (2012).
H3K27me3	Fig. S16	ChIP-Seq	Human	ENCFF000VFU	N/A	https://www.encodeproject.org	Consortium, E. P. An integrated encyclopedia of DNA elements in the human genome. Nature 489, 57-74, doi:10.1038/nature11247 (2012).
H3K27me3	Fig. S16	ChIP-Seq	Human	ENCFF000VFW	N/A	https://www.encodeproject.org	Consortium, E. P. An integrated encyclopedia of DNA elements in the human genome. Nature 489, 57-74, doi:10.1038/nature11247 (2012).
H3K27me3	Fig. S16	ChIP-Seq	Human	ENCFF000VFY	N/A	https://www.encodeproject.org	Consortium, E. P. An integrated encyclopedia of DNA elements in the human genome. Nature 489, 57-74, doi:10.1038/nature11247 (2012).
H3K27me3	Fig. S16	ChIP-Seq	Human	ENCFF000VHS	N/A	https://www.encodeproject.org	Consortium, E. P. An integrated encyclopedia of DNA elements in the human genome. Nature 489, 57-74, doi:10.1038/nature11247 (2012).
H3K27me3	Fig. S16	ChIP-Seq	Human	ENCFF000VHU	N/A	https://www.encodeproject.org	Consortium, E. P. An integrated encyclopedia of DNA elements in the human genome. Nature 489, 57-74, doi:10.1038/nature11247 (2012).
H3K27me3	Fig. S16	ChIP-Seq	Human	ENCFF000VKC	N/A	https://www.encodeproject.org	Consortium, E. P. An integrated encyclopedia of DNA elements in the human genome. Nature 489, 57-74, doi:10.1038/nature11247 (2012).
H3K27me3	Fig. S16	ChIP-Seq	Human	ENCFF000VKE	N/A	https://www.encodeproject.org	Consortium, E. P. An integrated encyclopedia of DNA elements in the human genome. Nature 489, 57-74, doi:10.1038/nature11247 (2012).
H3K27me3	Fig. S16	ChIP-Seq	Human	ENCFF001ENK	N/A	https://www.encodeproject.org	Consortium, E. P. An integrated encyclopedia of DNA elements in the human genome. Nature 489, 57-74, doi:10.1038/nature11247 (2012).
H3K27me3	Fig. S16	ChIP-Seq	Human	ENCFF001ENL	N/A	https://www.encodeproject.org	Consortium, E. P. An integrated encyclopedia of DNA elements in the human genome. Nature 489, 57-74, doi:10.1038/nature11247 (2012).
H3K27me3	Fig. S16	ChIP-Seq	Human	ENCFF001EQX	N/A	https://www.encodeproject.org	Consortium, E. P. An integrated encyclopedia of DNA elements in the human genome. Nature 489, 57-74, doi:10.1038/nature11247 (2012).
H3K27me3	Fig. S16	ChIP-Seq	Human	ENCFF001ERF	N/A	https://www.encodeproject.org	Consortium, E. P. An integrated encyclopedia of DNA elements in the human genome. Nature 489, 57-74, doi:10.1038/nature11247 (2012).
H3K27me3	Fig. S16	ChIP-Seq	Human	ENCFF001ESL	N/A	https://www.encodeproject.org	Consortium, E. P. An integrated encyclopedia of DNA elements in the human genome. Nature 489, 57-74, doi:10.1038/nature11247 (2012).
H3K27me3	Fig. S16	ChIP-Seq	Human	ENCFF001ESM	N/A	https://www.encodeproject.org	Consortium, E. P. An integrated encyclopedia of DNA elements in the human genome. Nature 489, 57-74, doi:10.1038/nature11247 (2012).
H3K27me3	Fig. S16	ChIP-Seq	Human	ENCFF001EUM	N/A	https://www.encodeproject.org	Consortium, E. P. An integrated encyclopedia of DNA elements in the human genome. Nature 489, 57-74, doi:10.1038/nature11247 (2012).
H3K27me3	Fig. S16	ChIP-Seq	Human	ENCFF001EUN	N/A	https://www.encodeproject.org	Consortium, E. P. An integrated encyclopedia of DNA elements in the human genome. Nature 489, 57-74, doi:10.1038/nature11247 (2012).
H3K27me3	Fig. S16	ChIP-Seq	Human	ENCFF001EXM	N/A	https://www.encodeproject.org	Consortium, E. P. An integrated encyclopedia of DNA elements in the human genome. Nature 489, 57-74, doi:10.1038/nature11247 (2012).
H3K27me3	Fig. S16	ChIP-Seq	Human	ENCFF001EXO	N/A	https://www.encodeproject.org	Consortium, E. P. An integrated encyclopedia of DNA elements in the human genome. Nature 489, 57-74, doi:10.1038/nature11247 (2012).
H3K27me3	Fig. S16	ChIP-Seq	Human	ENCFF001FAX	N/A	https://www.encodeproject.org	Consortium, E. P. An integrated encyclopedia of DNA elements in the human genome. Nature 489, 57-74, doi:10.1038/nature11247 (2012).
H3K27me3	Fig. S16	ChIP-Seq	Human	ENCFF001FAY	N/A	https://www.encodeproject.org	Consortium, E. P. An integrated encyclopedia of DNA elements in the human genome. Nature 489, 57-74, doi:10.1038/nature11247 (2012).
H3K27me3	Fig. S16	ChIP-Seq	Human	ENCFF001FBF	N/A	https://www.encodeproject.org	Consortium, E. P. An integrated encyclopedia of DNA elements in the human genome. Nature 489, 57-74, doi:10.1038/nature11247 (2012).
H3K27me3	Fig. S16	ChIP-Seq	Human	ENCFF001FBG	N/A	https://www.encodeproject.org	Consortium, E. P. An integrated encyclopedia of DNA elements in the human genome. Nature 489, 57-74, doi:10.1038/nature11247 (2012).
H3K27me3	Fig. S16	ChIP-Seq	Human	ENCFF001FBP	N/A	https://www.encodeproject.org	Consortium, E. P. An integrated encyclopedia of DNA elements in the human genome. Nature 489, 57-74, doi:10.1038/nature11247 (2012).
H3K27me3	Fig. S16	ChIP-Seq	Human	ENCFF001FBQ	N/A	https://www.encodeproject.org	Consortium, E. P. An integrated encyclopedia of DNA elements in the human genome. Nature 489, 57-74, doi:10.1038/nature11247 (2012).
H3K27me3	Fig. S16	ChIP-Seq	Human	ENCFF001FBX	N/A	https://www.encodeproject.org	Consortium, E. P. An integrated encyclopedia of DNA elements in the human genome. Nature 489, 57-74, doi:10.1038/nature11247 (2012).
H3K27me3	Fig. S16	ChIP-Seq	Human	ENCFF001FCA	N/A	https://www.encodeproject.org	Consortium, E. P. An integrated encyclopedia of DNA elements in the human genome. Nature 489, 57-74, doi:10.1038/nature11247 (2012).
H3K27me3	Fig. S16	ChIP-Seq	Human	ENCFF001FCJ	N/A	https://www.encodeproject.org	Consortium, E. P. An integrated encyclopedia of DNA elements in the human genome. Nature 489, 57-74, doi:10.1038/nature11247 (2012).
H3K27me3	Fig. S16	ChIP-Seq	Human	ENCFF001FCK	N/A	https://www.encodeproject.org	Consortium, E. P. An integrated encyclopedia of DNA elements in the human genome. Nature 489, 57-74, doi:10.1038/nature11247 (2012).
H3K27me3	Fig. S16	ChIP-Seq	Human	ENCFF001FKI	N/A	https://www.encodeproject.org	Consortium, E. P. An integrated encyclopedia of DNA elements in the human genome. Nature 489, 57-74, doi:10.1038/nature11247 (2012).
H3K27me3	Fig. S16	ChIP-Seq	Human	ENCFF001FKM	N/A	https://www.encodeproject.org	Consortium, E. P. An integrated encyclopedia of DNA elements in the human genome. Nature 489, 57-74, doi:10.1038/nature11247 (2012).
H3K27me3	Fig. S16	ChIP-Seq	Human	ENCFF001FLQ	N/A	https://www.encodeproject.org	Consortium, E. P. An integrated encyclopedia of DNA elements in the human genome. Nature 489, 57-74, doi:10.1038/nature11247 (2012).
H3K27me3	Fig. S16	ChIP-Seq	Human	ENCFF001FLT	N/A	https://www.encodeproject.org	Consortium, E. P. An integrated encyclopedia of DNA elements in the human genome. Nature 489, 57-74, doi:10.1038/nature11247 (2012).
H3K27me3	Fig. S16	ChIP-Seq	Human	ENCFF001FOE	N/A	https://www.encodeproject.org	Consortium, E. P. An integrated encyclopedia of DNA elements in the human genome. Nature 489, 57-74, doi:10.1038/nature11247 (2012).
H3K27me3	Fig. S16	ChIP-Seq	Human	ENCFF001FQG	N/A	https://www.encodeproject.org	Consortium, E. P. An integrated encyclopedia of DNA elements in the human genome. Nature 489, 57-74, doi:10.1038/nature11247 (2012).
H3K27me3	Fig. S16	ChIP-Seq	Human	ENCFF001FQT	N/A	https://www.encodeproject.org	Consortium, E. P. An integrated encyclopedia of DNA elements in the human genome. Nature 489, 57-74, doi:10.1038/nature11247 (2012).
H3K27me3	Fig. S16	ChIP-Seq	Human	ENCFF001FSE	N/A	https://www.encodeproject.org	Consortium, E. P. An integrated encyclopedia of DNA elements in the human genome. Nature 489, 57-74, doi:10.1038/nature11247 (2012).
H3K27me3	Fig. S16	ChIP-Seq	Human	ENCFF001FSF	N/A	https://www.encodeproject.org	Consortium, E. P. An integrated encyclopedia of DNA elements in the human genome. Nature 489, 57-74, doi:10.1038/nature11247 (2012).
H3K27me3	Fig. S16	ChIP-Seq	Human	ENCFF001FWK	N/A	https://www.encodeproject.org	Consortium, E. P. An integrated encyclopedia of DNA elements in the human genome. Nature 489, 57-74, doi:10.1038/nature11247 (2012).
H3K27me3	Fig. S16	ChIP-Seq	Human	ENCFF001FWM	N/A	https://www.encodeproject.org	Consortium, E. P. An integrated encyclopedia of DNA elements in the human genome. Nature 489, 57-74, doi:10.1038/nature11247 (2012).
H3K27me3	Fig. S16	ChIP-Seq	Human	ENCFF001FYR	N/A	https://www.encodeproject.org	Consortium, E. P. An integrated encyclopedia of DNA elements in the human genome. Nature 489, 57-74, doi:10.1038/nature11247 (2012).
H3K27me3	Fig. S16	ChIP-Seq	Human	ENCFF001FZZ	N/A	https://www.encodeproject.org	Consortium, E. P. An integrated encyclopedia of DNA elements in the human genome. Nature 489, 57-74, doi:10.1038/nature11247 (2012).
H3K27me3	Fig. S16	ChIP-Seq	Human	ENCFF001GAJ	N/A	https://www.encodeproject.org	Consortium, E. P. An integrated encyclopedia of DNA elements in the human genome. Nature 489, 57-74, doi:10.1038/nature11247 (2012).
H3K27me3	Fig. S16	ChIP-Seq	Human	ENCFF001GCT	N/A	https://www.encodeproject.org	Consortium, E. P. An integrated encyclopedia of DNA elements in the human genome. Nature 489, 57-74, doi:10.1038/nature11247 (2012).
H3K27me3	Fig. S16	ChIP-Seq	Human	ENCFF001GCU	N/A	https://www.encodeproject.org	Consortium, E. P. An integrated encyclopedia of DNA elements in the human genome. Nature 489, 57-74, doi:10.1038/nature11247 (2012).
H3K27me3	Fig. S16	ChIP-Seq	Human	ENCFF001GFA	N/A	https://www.encodeproject.org	Consortium, E. P. An integrated encyclopedia of DNA elements in the human genome. Nature 489, 57-74, doi:10.1038/nature11247 (2012).
H3K27me3	Fig. S16	ChIP-Seq	Human	ENCFF001GFF	N/A	https://www.encodeproject.org	Consortium, E. P. An integrated encyclopedia of DNA elements in the human genome. Nature 489, 57-74, doi:10.1038/nature11247 (2012).
H3K27me3	Fig. S16	ChIP-Seq	Human	ENCFF002AAI	N/A	https://www.encodeproject.org	Consortium, E. P. An integrated encyclopedia of DNA elements in the human genome. Nature 489, 57-74, doi:10.1038/nature11247 (2012).
H3K27me3	Fig. S16	ChIP-Seq	Human	ENCFF002AAJ	N/A	https://www.encodeproject.org	Consortium, E. P. An integrated encyclopedia of DNA elements in the human genome. Nature 489, 57-74, doi:10.1038/nature11247 (2012).
H3K27me3	Fig. S16	ChIP-Seq	Human	ENCFF002ATX	N/A	https://www.encodeproject.org	Consortium, E. P. An integrated encyclopedia of DNA elements in the human genome. Nature 489, 57-74, doi:10.1038/nature11247 (2012).
H3K27me3	Fig. S16	ChIP-Seq	Human	ENCFF002AUD	N/A	https://www.encodeproject.org	Consortium, E. P. An integrated encyclopedia of DNA elements in the human genome. Nature 489, 57-74, doi:10.1038/nature11247 (2012).
H3K27me3	Fig. S16	ChIP-Seq	Human	ENCFF002AUF	N/A	https://www.encodeproject.org	Consortium, E. P. An integrated encyclopedia of DNA elements in the human genome. Nature 489, 57-74, doi:10.1038/nature11247 (2012).
H3K27me3	Fig. S16	ChIP-Seq	Human	ENCFF002AUY	N/A	https://www.encodeproject.org	Consortium, E. P. An integrated encyclopedia of DNA elements in the human genome. Nature 489, 57-74, doi:10.1038/nature11247 (2012).
H3K27me3	Fig. S16	ChIP-Seq	Human	ENCFF002AVG	N/A	https://www.encodeproject.org	Consortium, E. P. An integrated encyclopedia of DNA elements in the human genome. Nature 489, 57-74, doi:10.1038/nature11247 (2012).
H3K27me3	Fig. S16	ChIP-Seq	Human	ENCFF002AVU	N/A	https://www.encodeproject.org	Consortium, E. P. An integrated encyclopedia of DNA elements in the human genome. Nature 489, 57-74, doi:10.1038/nature11247 (2012).
H3K27me3	Fig. S16	ChIP-Seq	Human	ENCFF002AWF	N/A	https://www.encodeproject.org	Consortium, E. P. An integrated encyclopedia of DNA elements in the human genome. Nature 489, 57-74, doi:10.1038/nature11247 (2012).
H3K27me3	Fig. S16	ChIP-Seq	Human	ENCFF002AWO	N/A	https://www.encodeproject.org	Consortium, E. P. An integrated encyclopedia of DNA elements in the human genome. Nature 489, 57-74, doi:10.1038/nature11247 (2012).
H3K27me3	Fig. S16	ChIP-Seq	Human	ENCFF002AWV	N/A	https://www.encodeproject.org	Consortium, E. P. An integrated encyclopedia of DNA elements in the human genome. Nature 489, 57-74, doi:10.1038/nature11247 (2012).
H3K27me3	Fig. S16	ChIP-Seq	Human	ENCFF002AYP	N/A	https://www.encodeproject.org	Consortium, E. P. An integrated encyclopedia of DNA elements in the human genome. Nature 489, 57-74, doi:10.1038/nature11247 (2012).
H3K27me3	Fig. S16	ChIP-Seq	Human	ENCFF002AYQ	N/A	https://www.encodeproject.org	Consortium, E. P. An integrated encyclopedia of DNA elements in the human genome. Nature 489, 57-74, doi:10.1038/nature11247 (2012).
H3K27me3	Fig. S16	ChIP-Seq	Human	ENCFF002AZK	N/A	https://www.encodeproject.org	Consortium, E. P. An integrated encyclopedia of DNA elements in the human genome. Nature 489, 57-74, doi:10.1038/nature11247 (2012).
H3K27me3	Fig. S16	ChIP-Seq	Human	ENCFF002BAL	N/A	https://www.encodeproject.org	Consortium, E. P. An integrated encyclopedia of DNA elements in the human genome. Nature 489, 57-74, doi:10.1038/nature11247 (2012).
H3K27me3	Fig. S16	ChIP-Seq	Human	ENCFF002BAO	N/A	https://www.encodeproject.org	Consortium, E. P. An integrated encyclopedia of DNA elements in the human genome. Nature 489, 57-74, doi:10.1038/nature11247 (2012).
H3K27me3	Fig. S16	ChIP-Seq	Human	ENCFF002BAQ	N/A	https://www.encodeproject.org	Consortium, E. P. An integrated encyclopedia of DNA elements in the human genome. Nature 489, 57-74, doi:10.1038/nature11247 (2012).
H3K27me3	Fig. S16	ChIP-Seq	Human	ENCFF002BBD	N/A	https://www.encodeproject.org	Consortium, E. P. An integrated encyclopedia of DNA elements in the human genome. Nature 489, 57-74, doi:10.1038/nature11247 (2012).
H3K27me3	Fig. S16	ChIP-Seq	Human	ENCFF002BBH	N/A	https://www.encodeproject.org	Consortium, E. P. An integrated encyclopedia of DNA elements in the human genome. Nature 489, 57-74, doi:10.1038/nature11247 (2012).
H3K27me3	Fig. S16	ChIP-Seq	Human	ENCFF002BBK	N/A	https://www.encodeproject.org	Consortium, E. P. An integrated encyclopedia of DNA elements in the human genome. Nature 489, 57-74, doi:10.1038/nature11247 (2012).
H3K27me3	Fig. S16	ChIP-Seq	Human	ENCFF002BCC	N/A	https://www.encodeproject.org	Consortium, E. P. An integrated encyclopedia of DNA elements in the human genome. Nature 489, 57-74, doi:10.1038/nature11247 (2012).
H3K27me3	Fig. S16	ChIP-Seq	Human	ENCFF002BCE	N/A	https://www.encodeproject.org	Consortium, E. P. An integrated encyclopedia of DNA elements in the human genome. Nature 489, 57-74, doi:10.1038/nature11247 (2012).
H3K27me3	Fig. S16	ChIP-Seq	Human	ENCFF007RAN	N/A	https://www.encodeproject.org	Consortium, E. P. An integrated encyclopedia of DNA elements in the human genome. Nature 489, 57-74, doi:10.1038/nature11247 (2012).
H3K27me3	Fig. S16	ChIP-Seq	Human	ENCFF010QBJ	N/A	https://www.encodeproject.org	Consortium, E. P. An integrated encyclopedia of DNA elements in the human genome. Nature 489, 57-74, doi:10.1038/nature11247 (2012).
H3K27me3	Fig. S16	ChIP-Seq	Human	ENCFF011QMA	N/A	https://www.encodeproject.org	Consortium, E. P. An integrated encyclopedia of DNA elements in the human genome. Nature 489, 57-74, doi:10.1038/nature11247 (2012).
H3K27me3	Fig. S16	ChIP-Seq	Human	ENCFF011WUN	N/A	https://www.encodeproject.org	Consortium, E. P. An integrated encyclopedia of DNA elements in the human genome. Nature 489, 57-74, doi:10.1038/nature11247 (2012).
H3K27me3	Fig. S16	ChIP-Seq	Human	ENCFF012CJX	N/A	https://www.encodeproject.org	Consortium, E. P. An integrated encyclopedia of DNA elements in the human genome. Nature 489, 57-74, doi:10.1038/nature11247 (2012).
H3K27me3	Fig. S16	ChIP-Seq	Human	ENCFF012YQR	N/A	https://www.encodeproject.org	Consortium, E. P. An integrated encyclopedia of DNA elements in the human genome. Nature 489, 57-74, doi:10.1038/nature11247 (2012).
H3K27me3	Fig. S16	ChIP-Seq	Human	ENCFF013QJH	N/A	https://www.encodeproject.org	Consortium, E. P. An integrated encyclopedia of DNA elements in the human genome. Nature 489, 57-74, doi:10.1038/nature11247 (2012).
H3K27me3	Fig. S16	ChIP-Seq	Human	ENCFF017VVM	N/A	https://www.encodeproject.org	Consortium, E. P. An integrated encyclopedia of DNA elements in the human genome. Nature 489, 57-74, doi:10.1038/nature11247 (2012).
H3K27me3	Fig. S16	ChIP-Seq	Human	ENCFF023EPH	N/A	https://www.encodeproject.org	Consortium, E. P. An integrated encyclopedia of DNA elements in the human genome. Nature 489, 57-74, doi:10.1038/nature11247 (2012).
H3K27me3	Fig. S16	ChIP-Seq	Human	ENCFF024FFI	N/A	https://www.encodeproject.org	Consortium, E. P. An integrated encyclopedia of DNA elements in the human genome. Nature 489, 57-74, doi:10.1038/nature11247 (2012).
H3K27me3	Fig. S16	ChIP-Seq	Human	ENCFF025USQ	N/A	https://www.encodeproject.org	Consortium, E. P. An integrated encyclopedia of DNA elements in the human genome. Nature 489, 57-74, doi:10.1038/nature11247 (2012).
H3K27me3	Fig. S16	ChIP-Seq	Human	ENCFF029XGT	N/A	https://www.encodeproject.org	Consortium, E. P. An integrated encyclopedia of DNA elements in the human genome. Nature 489, 57-74, doi:10.1038/nature11247 (2012).
H3K27me3	Fig. S16	ChIP-Seq	Human	ENCFF039GQF	N/A	https://www.encodeproject.org	Consortium, E. P. An integrated encyclopedia of DNA elements in the human genome. Nature 489, 57-74, doi:10.1038/nature11247 (2012).
H3K27me3	Fig. S16	ChIP-Seq	Human	ENCFF041KJX	N/A	https://www.encodeproject.org	Consortium, E. P. An integrated encyclopedia of DNA elements in the human genome. Nature 489, 57-74, doi:10.1038/nature11247 (2012).
H3K27me3	Fig. S16	ChIP-Seq	Human	ENCFF052EGK	N/A	https://www.encodeproject.org	Consortium, E. P. An integrated encyclopedia of DNA elements in the human genome. Nature 489, 57-74, doi:10.1038/nature11247 (2012).
H3K27me3	Fig. S16	ChIP-Seq	Human	ENCFF061BKM	N/A	https://www.encodeproject.org	Consortium, E. P. An integrated encyclopedia of DNA elements in the human genome. Nature 489, 57-74, doi:10.1038/nature11247 (2012).
H3K27me3	Fig. S16	ChIP-Seq	Human	ENCFF062OUN	N/A	https://www.encodeproject.org	Consortium, E. P. An integrated encyclopedia of DNA elements in the human genome. Nature 489, 57-74, doi:10.1038/nature11247 (2012).
H3K27me3	Fig. S16	ChIP-Seq	Human	ENCFF063WRB	N/A	https://www.encodeproject.org	Consortium, E. P. An integrated encyclopedia of DNA elements in the human genome. Nature 489, 57-74, doi:10.1038/nature11247 (2012).
H3K27me3	Fig. S16	ChIP-Seq	Human	ENCFF071QMJ	N/A	https://www.encodeproject.org	Consortium, E. P. An integrated encyclopedia of DNA elements in the human genome. Nature 489, 57-74, doi:10.1038/nature11247 (2012).
H3K27me3	Fig. S16	ChIP-Seq	Human	ENCFF072XFE	N/A	https://www.encodeproject.org	Consortium, E. P. An integrated encyclopedia of DNA elements in the human genome. Nature 489, 57-74, doi:10.1038/nature11247 (2012).
H3K27me3	Fig. S16	ChIP-Seq	Human	ENCFF077JVB	N/A	https://www.encodeproject.org	Consortium, E. P. An integrated encyclopedia of DNA elements in the human genome. Nature 489, 57-74, doi:10.1038/nature11247 (2012).
H3K27me3	Fig. S16	ChIP-Seq	Human	ENCFF085HVZ	N/A	https://www.encodeproject.org	Consortium, E. P. An integrated encyclopedia of DNA elements in the human genome. Nature 489, 57-74, doi:10.1038/nature11247 (2012).
H3K27me3	Fig. S16	ChIP-Seq	Human	ENCFF086ERL	N/A	https://www.encodeproject.org	Consortium, E. P. An integrated encyclopedia of DNA elements in the human genome. Nature 489, 57-74, doi:10.1038/nature11247 (2012).
H3K27me3	Fig. S16	ChIP-Seq	Human	ENCFF090UYV	N/A	https://www.encodeproject.org	Consortium, E. P. An integrated encyclopedia of DNA elements in the human genome. Nature 489, 57-74, doi:10.1038/nature11247 (2012).
H3K27me3	Fig. S16	ChIP-Seq	Human	ENCFF092MNN	N/A	https://www.encodeproject.org	Consortium, E. P. An integrated encyclopedia of DNA elements in the human genome. Nature 489, 57-74, doi:10.1038/nature11247 (2012).
H3K27me3	Fig. S16	ChIP-Seq	Human	ENCFF093OXO	N/A	https://www.encodeproject.org	Consortium, E. P. An integrated encyclopedia of DNA elements in the human genome. Nature 489, 57-74, doi:10.1038/nature11247 (2012).
H3K27me3	Fig. S16	ChIP-Seq	Human	ENCFF094MAV	N/A	https://www.encodeproject.org	Consortium, E. P. An integrated encyclopedia of DNA elements in the human genome. Nature 489, 57-74, doi:10.1038/nature11247 (2012).
H3K27me3	Fig. S16	ChIP-Seq	Human	ENCFF103AJS	N/A	https://www.encodeproject.org	Consortium, E. P. An integrated encyclopedia of DNA elements in the human genome. Nature 489, 57-74, doi:10.1038/nature11247 (2012).
H3K27me3	Fig. S16	ChIP-Seq	Human	ENCFF104ZZP	N/A	https://www.encodeproject.org	Consortium, E. P. An integrated encyclopedia of DNA elements in the human genome. Nature 489, 57-74, doi:10.1038/nature11247 (2012).
H3K27me3	Fig. S16	ChIP-Seq	Human	ENCFF106EHP	N/A	https://www.encodeproject.org	Consortium, E. P. An integrated encyclopedia of DNA elements in the human genome. Nature 489, 57-74, doi:10.1038/nature11247 (2012).
H3K27me3	Fig. S16	ChIP-Seq	Human	ENCFF124GII	N/A	https://www.encodeproject.org	Consortium, E. P. An integrated encyclopedia of DNA elements in the human genome. Nature 489, 57-74, doi:10.1038/nature11247 (2012).
H3K27me3	Fig. S16	ChIP-Seq	Human	ENCFF127BPU	N/A	https://www.encodeproject.org	Consortium, E. P. An integrated encyclopedia of DNA elements in the human genome. Nature 489, 57-74, doi:10.1038/nature11247 (2012).
H3K27me3	Fig. S16	ChIP-Seq	Human	ENCFF127WEL	N/A	https://www.encodeproject.org	Consortium, E. P. An integrated encyclopedia of DNA elements in the human genome. Nature 489, 57-74, doi:10.1038/nature11247 (2012).
H3K27me3	Fig. S16	ChIP-Seq	Human	ENCFF128HOV	N/A	https://www.encodeproject.org	Consortium, E. P. An integrated encyclopedia of DNA elements in the human genome. Nature 489, 57-74, doi:10.1038/nature11247 (2012).
H3K27me3	Fig. S16	ChIP-Seq	Human	ENCFF134NCG	N/A	https://www.encodeproject.org	Consortium, E. P. An integrated encyclopedia of DNA elements in the human genome. Nature 489, 57-74, doi:10.1038/nature11247 (2012).
H3K27me3	Fig. S16	ChIP-Seq	Human	ENCFF136SMN	N/A	https://www.encodeproject.org	Consortium, E. P. An integrated encyclopedia of DNA elements in the human genome. Nature 489, 57-74, doi:10.1038/nature11247 (2012).
H3K27me3	Fig. S16	ChIP-Seq	Human	ENCFF137PVL	N/A	https://www.encodeproject.org	Consortium, E. P. An integrated encyclopedia of DNA elements in the human genome. Nature 489, 57-74, doi:10.1038/nature11247 (2012).
H3K27me3	Fig. S16	ChIP-Seq	Human	ENCFF138BHG	N/A	https://www.encodeproject.org	Consortium, E. P. An integrated encyclopedia of DNA elements in the human genome. Nature 489, 57-74, doi:10.1038/nature11247 (2012).
H3K27me3	Fig. S16	ChIP-Seq	Human	ENCFF138MVU	N/A	https://www.encodeproject.org	Consortium, E. P. An integrated encyclopedia of DNA elements in the human genome. Nature 489, 57-74, doi:10.1038/nature11247 (2012).
H3K27me3	Fig. S16	ChIP-Seq	Human	ENCFF143XTU	N/A	https://www.encodeproject.org	Consortium, E. P. An integrated encyclopedia of DNA elements in the human genome. Nature 489, 57-74, doi:10.1038/nature11247 (2012).
H3K27me3	Fig. S16	ChIP-Seq	Human	ENCFF145OZK	N/A	https://www.encodeproject.org	Consortium, E. P. An integrated encyclopedia of DNA elements in the human genome. Nature 489, 57-74, doi:10.1038/nature11247 (2012).
H3K27me3	Fig. S16	ChIP-Seq	Human	ENCFF146EUQ	N/A	https://www.encodeproject.org	Consortium, E. P. An integrated encyclopedia of DNA elements in the human genome. Nature 489, 57-74, doi:10.1038/nature11247 (2012).
H3K27me3	Fig. S16	ChIP-Seq	Human	ENCFF165RVV	N/A	https://www.encodeproject.org	Consortium, E. P. An integrated encyclopedia of DNA elements in the human genome. Nature 489, 57-74, doi:10.1038/nature11247 (2012).
H3K27me3	Fig. S16	ChIP-Seq	Human	ENCFF171DUV	N/A	https://www.encodeproject.org	Consortium, E. P. An integrated encyclopedia of DNA elements in the human genome. Nature 489, 57-74, doi:10.1038/nature11247 (2012).
H3K27me3	Fig. S16	ChIP-Seq	Human	ENCFF172DNR	N/A	https://www.encodeproject.org	Consortium, E. P. An integrated encyclopedia of DNA elements in the human genome. Nature 489, 57-74, doi:10.1038/nature11247 (2012).
H3K27me3	Fig. S16	ChIP-Seq	Human	ENCFF173ACS	N/A	https://www.encodeproject.org	Consortium, E. P. An integrated encyclopedia of DNA elements in the human genome. Nature 489, 57-74, doi:10.1038/nature11247 (2012).
H3K27me3	Fig. S16	ChIP-Seq	Human	ENCFF180LSK	N/A	https://www.encodeproject.org	Consortium, E. P. An integrated encyclopedia of DNA elements in the human genome. Nature 489, 57-74, doi:10.1038/nature11247 (2012).
H3K27me3	Fig. S16	ChIP-Seq	Human	ENCFF183NLS	N/A	https://www.encodeproject.org	Consortium, E. P. An integrated encyclopedia of DNA elements in the human genome. Nature 489, 57-74, doi:10.1038/nature11247 (2012).
H3K27me3	Fig. S16	ChIP-Seq	Human	ENCFF187XAN	N/A	https://www.encodeproject.org	Consortium, E. P. An integrated encyclopedia of DNA elements in the human genome. Nature 489, 57-74, doi:10.1038/nature11247 (2012).
H3K27me3	Fig. S16	ChIP-Seq	Human	ENCFF189BFE	N/A	https://www.encodeproject.org	Consortium, E. P. An integrated encyclopedia of DNA elements in the human genome. Nature 489, 57-74, doi:10.1038/nature11247 (2012).
H3K27me3	Fig. S16	ChIP-Seq	Human	ENCFF192BVZ	N/A	https://www.encodeproject.org	Consortium, E. P. An integrated encyclopedia of DNA elements in the human genome. Nature 489, 57-74, doi:10.1038/nature11247 (2012).
H3K27me3	Fig. S16	ChIP-Seq	Human	ENCFF196VTT	N/A	https://www.encodeproject.org	Consortium, E. P. An integrated encyclopedia of DNA elements in the human genome. Nature 489, 57-74, doi:10.1038/nature11247 (2012).
H3K27me3	Fig. S16	ChIP-Seq	Human	ENCFF199LOR	N/A	https://www.encodeproject.org	Consortium, E. P. An integrated encyclopedia of DNA elements in the human genome. Nature 489, 57-74, doi:10.1038/nature11247 (2012).
H3K27me3	Fig. S16	ChIP-Seq	Human	ENCFF200PIL	N/A	https://www.encodeproject.org	Consortium, E. P. An integrated encyclopedia of DNA elements in the human genome. Nature 489, 57-74, doi:10.1038/nature11247 (2012).
H3K27me3	Fig. S16	ChIP-Seq	Human	ENCFF208ERY	N/A	https://www.encodeproject.org	Consortium, E. P. An integrated encyclopedia of DNA elements in the human genome. Nature 489, 57-74, doi:10.1038/nature11247 (2012).
H3K27me3	Fig. S16	ChIP-Seq	Human	ENCFF212TLT	N/A	https://www.encodeproject.org	Consortium, E. P. An integrated encyclopedia of DNA elements in the human genome. Nature 489, 57-74, doi:10.1038/nature11247 (2012).
H3K27me3	Fig. S16	ChIP-Seq	Human	ENCFF217IHA	N/A	https://www.encodeproject.org	Consortium, E. P. An integrated encyclopedia of DNA elements in the human genome. Nature 489, 57-74, doi:10.1038/nature11247 (2012).
H3K27me3	Fig. S16	ChIP-Seq	Human	ENCFF217SPL	N/A	https://www.encodeproject.org	Consortium, E. P. An integrated encyclopedia of DNA elements in the human genome. Nature 489, 57-74, doi:10.1038/nature11247 (2012).
H3K27me3	Fig. S16	ChIP-Seq	Human	ENCFF217VZC	N/A	https://www.encodeproject.org	Consortium, E. P. An integrated encyclopedia of DNA elements in the human genome. Nature 489, 57-74, doi:10.1038/nature11247 (2012).
H3K27me3	Fig. S16	ChIP-Seq	Human	ENCFF221NKJ	N/A	https://www.encodeproject.org	Consortium, E. P. An integrated encyclopedia of DNA elements in the human genome. Nature 489, 57-74, doi:10.1038/nature11247 (2012).
H3K27me3	Fig. S16	ChIP-Seq	Human	ENCFF232NFF	N/A	https://www.encodeproject.org	Consortium, E. P. An integrated encyclopedia of DNA elements in the human genome. Nature 489, 57-74, doi:10.1038/nature11247 (2012).
H3K27me3	Fig. S16	ChIP-Seq	Human	ENCFF233VYG	N/A	https://www.encodeproject.org	Consortium, E. P. An integrated encyclopedia of DNA elements in the human genome. Nature 489, 57-74, doi:10.1038/nature11247 (2012).
H3K27me3	Fig. S16	ChIP-Seq	Human	ENCFF241HWP	N/A	https://www.encodeproject.org	Consortium, E. P. An integrated encyclopedia of DNA elements in the human genome. Nature 489, 57-74, doi:10.1038/nature11247 (2012).
H3K27me3	Fig. S16	ChIP-Seq	Human	ENCFF244YXH	N/A	https://www.encodeproject.org	Consortium, E. P. An integrated encyclopedia of DNA elements in the human genome. Nature 489, 57-74, doi:10.1038/nature11247 (2012).
H3K27me3	Fig. S16	ChIP-Seq	Human	ENCFF246LDW	N/A	https://www.encodeproject.org	Consortium, E. P. An integrated encyclopedia of DNA elements in the human genome. Nature 489, 57-74, doi:10.1038/nature11247 (2012).
H3K27me3	Fig. S16	ChIP-Seq	Human	ENCFF250OQB	N/A	https://www.encodeproject.org	Consortium, E. P. An integrated encyclopedia of DNA elements in the human genome. Nature 489, 57-74, doi:10.1038/nature11247 (2012).
H3K27me3	Fig. S16	ChIP-Seq	Human	ENCFF250WAH	N/A	https://www.encodeproject.org	Consortium, E. P. An integrated encyclopedia of DNA elements in the human genome. Nature 489, 57-74, doi:10.1038/nature11247 (2012).
H3K27me3	Fig. S16	ChIP-Seq	Human	ENCFF250WGI	N/A	https://www.encodeproject.org	Consortium, E. P. An integrated encyclopedia of DNA elements in the human genome. Nature 489, 57-74, doi:10.1038/nature11247 (2012).
H3K27me3	Fig. S16	ChIP-Seq	Human	ENCFF251BLW	N/A	https://www.encodeproject.org	Consortium, E. P. An integrated encyclopedia of DNA elements in the human genome. Nature 489, 57-74, doi:10.1038/nature11247 (2012).
H3K27me3	Fig. S16	ChIP-Seq	Human	ENCFF258NZF	N/A	https://www.encodeproject.org	Consortium, E. P. An integrated encyclopedia of DNA elements in the human genome. Nature 489, 57-74, doi:10.1038/nature11247 (2012).
H3K27me3	Fig. S16	ChIP-Seq	Human	ENCFF262DWE	N/A	https://www.encodeproject.org	Consortium, E. P. An integrated encyclopedia of DNA elements in the human genome. Nature 489, 57-74, doi:10.1038/nature11247 (2012).
H3K27me3	Fig. S16	ChIP-Seq	Human	ENCFF265QNX	N/A	https://www.encodeproject.org	Consortium, E. P. An integrated encyclopedia of DNA elements in the human genome. Nature 489, 57-74, doi:10.1038/nature11247 (2012).
H3K27me3	Fig. S16	ChIP-Seq	Human	ENCFF271IHZ	N/A	https://www.encodeproject.org	Consortium, E. P. An integrated encyclopedia of DNA elements in the human genome. Nature 489, 57-74, doi:10.1038/nature11247 (2012).
H3K27me3	Fig. S16	ChIP-Seq	Human	ENCFF274TFF	N/A	https://www.encodeproject.org	Consortium, E. P. An integrated encyclopedia of DNA elements in the human genome. Nature 489, 57-74, doi:10.1038/nature11247 (2012).
H3K27me3	Fig. S16	ChIP-Seq	Human	ENCFF275FTE	N/A	https://www.encodeproject.org	Consortium, E. P. An integrated encyclopedia of DNA elements in the human genome. Nature 489, 57-74, doi:10.1038/nature11247 (2012).
H3K27me3	Fig. S16	ChIP-Seq	Human	ENCFF279SSJ	N/A	https://www.encodeproject.org	Consortium, E. P. An integrated encyclopedia of DNA elements in the human genome. Nature 489, 57-74, doi:10.1038/nature11247 (2012).
H3K27me3	Fig. S16	ChIP-Seq	Human	ENCFF281HIS	N/A	https://www.encodeproject.org	Consortium, E. P. An integrated encyclopedia of DNA elements in the human genome. Nature 489, 57-74, doi:10.1038/nature11247 (2012).
H3K27me3	Fig. S16	ChIP-Seq	Human	ENCFF281SBT	N/A	https://www.encodeproject.org	Consortium, E. P. An integrated encyclopedia of DNA elements in the human genome. Nature 489, 57-74, doi:10.1038/nature11247 (2012).
H3K27me3	Fig. S16	ChIP-Seq	Human	ENCFF281ZEA	N/A	https://www.encodeproject.org	Consortium, E. P. An integrated encyclopedia of DNA elements in the human genome. Nature 489, 57-74, doi:10.1038/nature11247 (2012).
H3K27me3	Fig. S16	ChIP-Seq	Human	ENCFF282CJY	N/A	https://www.encodeproject.org	Consortium, E. P. An integrated encyclopedia of DNA elements in the human genome. Nature 489, 57-74, doi:10.1038/nature11247 (2012).
H3K27me3	Fig. S16	ChIP-Seq	Human	ENCFF282HVQ	N/A	https://www.encodeproject.org	Consortium, E. P. An integrated encyclopedia of DNA elements in the human genome. Nature 489, 57-74, doi:10.1038/nature11247 (2012).
H3K27me3	Fig. S16	ChIP-Seq	Human	ENCFF286CAD	N/A	https://www.encodeproject.org	Consortium, E. P. An integrated encyclopedia of DNA elements in the human genome. Nature 489, 57-74, doi:10.1038/nature11247 (2012).
H3K27me3	Fig. S16	ChIP-Seq	Human	ENCFF297CEL	N/A	https://www.encodeproject.org	Consortium, E. P. An integrated encyclopedia of DNA elements in the human genome. Nature 489, 57-74, doi:10.1038/nature11247 (2012).
H3K27me3	Fig. S16	ChIP-Seq	Human	ENCFF299BLB	N/A	https://www.encodeproject.org	Consortium, E. P. An integrated encyclopedia of DNA elements in the human genome. Nature 489, 57-74, doi:10.1038/nature11247 (2012).
H3K27me3	Fig. S16	ChIP-Seq	Human	ENCFF301XIP	N/A	https://www.encodeproject.org	Consortium, E. P. An integrated encyclopedia of DNA elements in the human genome. Nature 489, 57-74, doi:10.1038/nature11247 (2012).
H3K27me3	Fig. S16	ChIP-Seq	Human	ENCFF309TML	N/A	https://www.encodeproject.org	Consortium, E. P. An integrated encyclopedia of DNA elements in the human genome. Nature 489, 57-74, doi:10.1038/nature11247 (2012).
H3K27me3	Fig. S16	ChIP-Seq	Human	ENCFF314QFO	N/A	https://www.encodeproject.org	Consortium, E. P. An integrated encyclopedia of DNA elements in the human genome. Nature 489, 57-74, doi:10.1038/nature11247 (2012).
H3K27me3	Fig. S16	ChIP-Seq	Human	ENCFF315RTV	N/A	https://www.encodeproject.org	Consortium, E. P. An integrated encyclopedia of DNA elements in the human genome. Nature 489, 57-74, doi:10.1038/nature11247 (2012).
H3K27me3	Fig. S16	ChIP-Seq	Human	ENCFF317UMP	N/A	https://www.encodeproject.org	Consortium, E. P. An integrated encyclopedia of DNA elements in the human genome. Nature 489, 57-74, doi:10.1038/nature11247 (2012).
H3K27me3	Fig. S16	ChIP-Seq	Human	ENCFF318AOA	N/A	https://www.encodeproject.org	Consortium, E. P. An integrated encyclopedia of DNA elements in the human genome. Nature 489, 57-74, doi:10.1038/nature11247 (2012).
H3K27me3	Fig. S16	ChIP-Seq	Human	ENCFF326MOF	N/A	https://www.encodeproject.org	Consortium, E. P. An integrated encyclopedia of DNA elements in the human genome. Nature 489, 57-74, doi:10.1038/nature11247 (2012).
H3K27me3	Fig. S16	ChIP-Seq	Human	ENCFF333GLL	N/A	https://www.encodeproject.org	Consortium, E. P. An integrated encyclopedia of DNA elements in the human genome. Nature 489, 57-74, doi:10.1038/nature11247 (2012).
H3K27me3	Fig. S16	ChIP-Seq	Human	ENCFF335GBB	N/A	https://www.encodeproject.org	Consortium, E. P. An integrated encyclopedia of DNA elements in the human genome. Nature 489, 57-74, doi:10.1038/nature11247 (2012).
H3K27me3	Fig. S16	ChIP-Seq	Human	ENCFF337JLT	N/A	https://www.encodeproject.org	Consortium, E. P. An integrated encyclopedia of DNA elements in the human genome. Nature 489, 57-74, doi:10.1038/nature11247 (2012).
H3K27me3	Fig. S16	ChIP-Seq	Human	ENCFF342YDS	N/A	https://www.encodeproject.org	Consortium, E. P. An integrated encyclopedia of DNA elements in the human genome. Nature 489, 57-74, doi:10.1038/nature11247 (2012).
H3K27me3	Fig. S16	ChIP-Seq	Human	ENCFF344EFX	N/A	https://www.encodeproject.org	Consortium, E. P. An integrated encyclopedia of DNA elements in the human genome. Nature 489, 57-74, doi:10.1038/nature11247 (2012).
H3K27me3	Fig. S16	ChIP-Seq	Human	ENCFF347NPA	N/A	https://www.encodeproject.org	Consortium, E. P. An integrated encyclopedia of DNA elements in the human genome. Nature 489, 57-74, doi:10.1038/nature11247 (2012).
H3K27me3	Fig. S16	ChIP-Seq	Human	ENCFF364MQR	N/A	https://www.encodeproject.org	Consortium, E. P. An integrated encyclopedia of DNA elements in the human genome. Nature 489, 57-74, doi:10.1038/nature11247 (2012).
H3K27me3	Fig. S16	ChIP-Seq	Human	ENCFF374VEK	N/A	https://www.encodeproject.org	Consortium, E. P. An integrated encyclopedia of DNA elements in the human genome. Nature 489, 57-74, doi:10.1038/nature11247 (2012).
H3K27me3	Fig. S16	ChIP-Seq	Human	ENCFF375YEL	N/A	https://www.encodeproject.org	Consortium, E. P. An integrated encyclopedia of DNA elements in the human genome. Nature 489, 57-74, doi:10.1038/nature11247 (2012).
H3K27me3	Fig. S16	ChIP-Seq	Human	ENCFF376VMQ	N/A	https://www.encodeproject.org	Consortium, E. P. An integrated encyclopedia of DNA elements in the human genome. Nature 489, 57-74, doi:10.1038/nature11247 (2012).
H3K27me3	Fig. S16	ChIP-Seq	Human	ENCFF376WWX	N/A	https://www.encodeproject.org	Consortium, E. P. An integrated encyclopedia of DNA elements in the human genome. Nature 489, 57-74, doi:10.1038/nature11247 (2012).
H3K27me3	Fig. S16	ChIP-Seq	Human	ENCFF379CWV	N/A	https://www.encodeproject.org	Consortium, E. P. An integrated encyclopedia of DNA elements in the human genome. Nature 489, 57-74, doi:10.1038/nature11247 (2012).
H3K27me3	Fig. S16	ChIP-Seq	Human	ENCFF380NLA	N/A	https://www.encodeproject.org	Consortium, E. P. An integrated encyclopedia of DNA elements in the human genome. Nature 489, 57-74, doi:10.1038/nature11247 (2012).
H3K27me3	Fig. S16	ChIP-Seq	Human	ENCFF381CEG	N/A	https://www.encodeproject.org	Consortium, E. P. An integrated encyclopedia of DNA elements in the human genome. Nature 489, 57-74, doi:10.1038/nature11247 (2012).
H3K27me3	Fig. S16	ChIP-Seq	Human	ENCFF382FIH	N/A	https://www.encodeproject.org	Consortium, E. P. An integrated encyclopedia of DNA elements in the human genome. Nature 489, 57-74, doi:10.1038/nature11247 (2012).
H3K27me3	Fig. S16	ChIP-Seq	Human	ENCFF385XII	N/A	https://www.encodeproject.org	Consortium, E. P. An integrated encyclopedia of DNA elements in the human genome. Nature 489, 57-74, doi:10.1038/nature11247 (2012).
H3K27me3	Fig. S16	ChIP-Seq	Human	ENCFF388DMO	N/A	https://www.encodeproject.org	Consortium, E. P. An integrated encyclopedia of DNA elements in the human genome. Nature 489, 57-74, doi:10.1038/nature11247 (2012).
H3K27me3	Fig. S16	ChIP-Seq	Human	ENCFF388MUN	N/A	https://www.encodeproject.org	Consortium, E. P. An integrated encyclopedia of DNA elements in the human genome. Nature 489, 57-74, doi:10.1038/nature11247 (2012).
H3K27me3	Fig. S16	ChIP-Seq	Human	ENCFF388UZO	N/A	https://www.encodeproject.org	Consortium, E. P. An integrated encyclopedia of DNA elements in the human genome. Nature 489, 57-74, doi:10.1038/nature11247 (2012).
H3K27me3	Fig. S16	ChIP-Seq	Human	ENCFF390PQU	N/A	https://www.encodeproject.org	Consortium, E. P. An integrated encyclopedia of DNA elements in the human genome. Nature 489, 57-74, doi:10.1038/nature11247 (2012).
H3K27me3	Fig. S16	ChIP-Seq	Human	ENCFF399TRZ	N/A	https://www.encodeproject.org	Consortium, E. P. An integrated encyclopedia of DNA elements in the human genome. Nature 489, 57-74, doi:10.1038/nature11247 (2012).
H3K27me3	Fig. S16	ChIP-Seq	Human	ENCFF404XXP	N/A	https://www.encodeproject.org	Consortium, E. P. An integrated encyclopedia of DNA elements in the human genome. Nature 489, 57-74, doi:10.1038/nature11247 (2012).
H3K27me3	Fig. S16	ChIP-Seq	Human	ENCFF410VSH	N/A	https://www.encodeproject.org	Consortium, E. P. An integrated encyclopedia of DNA elements in the human genome. Nature 489, 57-74, doi:10.1038/nature11247 (2012).
H3K27me3	Fig. S16	ChIP-Seq	Human	ENCFF411UVP	N/A	https://www.encodeproject.org	Consortium, E. P. An integrated encyclopedia of DNA elements in the human genome. Nature 489, 57-74, doi:10.1038/nature11247 (2012).
H3K27me3	Fig. S16	ChIP-Seq	Human	ENCFF412OJC	N/A	https://www.encodeproject.org	Consortium, E. P. An integrated encyclopedia of DNA elements in the human genome. Nature 489, 57-74, doi:10.1038/nature11247 (2012).
H3K27me3	Fig. S16	ChIP-Seq	Human	ENCFF412VXC	N/A	https://www.encodeproject.org	Consortium, E. P. An integrated encyclopedia of DNA elements in the human genome. Nature 489, 57-74, doi:10.1038/nature11247 (2012).
H3K27me3	Fig. S16	ChIP-Seq	Human	ENCFF414HZK	N/A	https://www.encodeproject.org	Consortium, E. P. An integrated encyclopedia of DNA elements in the human genome. Nature 489, 57-74, doi:10.1038/nature11247 (2012).
H3K27me3	Fig. S16	ChIP-Seq	Human	ENCFF422ZNA	N/A	https://www.encodeproject.org	Consortium, E. P. An integrated encyclopedia of DNA elements in the human genome. Nature 489, 57-74, doi:10.1038/nature11247 (2012).
H3K27me3	Fig. S16	ChIP-Seq	Human	ENCFF424BOE	N/A	https://www.encodeproject.org	Consortium, E. P. An integrated encyclopedia of DNA elements in the human genome. Nature 489, 57-74, doi:10.1038/nature11247 (2012).
H3K27me3	Fig. S16	ChIP-Seq	Human	ENCFF425JDD	N/A	https://www.encodeproject.org	Consortium, E. P. An integrated encyclopedia of DNA elements in the human genome. Nature 489, 57-74, doi:10.1038/nature11247 (2012).
H3K27me3	Fig. S16	ChIP-Seq	Human	ENCFF434IBK	N/A	https://www.encodeproject.org	Consortium, E. P. An integrated encyclopedia of DNA elements in the human genome. Nature 489, 57-74, doi:10.1038/nature11247 (2012).
H3K27me3	Fig. S16	ChIP-Seq	Human	ENCFF435CKH	N/A	https://www.encodeproject.org	Consortium, E. P. An integrated encyclopedia of DNA elements in the human genome. Nature 489, 57-74, doi:10.1038/nature11247 (2012).
H3K27me3	Fig. S16	ChIP-Seq	Human	ENCFF437WFD	N/A	https://www.encodeproject.org	Consortium, E. P. An integrated encyclopedia of DNA elements in the human genome. Nature 489, 57-74, doi:10.1038/nature11247 (2012).
H3K27me3	Fig. S16	ChIP-Seq	Human	ENCFF437ZNY	N/A	https://www.encodeproject.org	Consortium, E. P. An integrated encyclopedia of DNA elements in the human genome. Nature 489, 57-74, doi:10.1038/nature11247 (2012).
H3K27me3	Fig. S16	ChIP-Seq	Human	ENCFF452SFO	N/A	https://www.encodeproject.org	Consortium, E. P. An integrated encyclopedia of DNA elements in the human genome. Nature 489, 57-74, doi:10.1038/nature11247 (2012).
H3K27me3	Fig. S16	ChIP-Seq	Human	ENCFF454VSX	N/A	https://www.encodeproject.org	Consortium, E. P. An integrated encyclopedia of DNA elements in the human genome. Nature 489, 57-74, doi:10.1038/nature11247 (2012).
H3K27me3	Fig. S16	ChIP-Seq	Human	ENCFF459KAE	N/A	https://www.encodeproject.org	Consortium, E. P. An integrated encyclopedia of DNA elements in the human genome. Nature 489, 57-74, doi:10.1038/nature11247 (2012).
H3K27me3	Fig. S16	ChIP-Seq	Human	ENCFF462MOO	N/A	https://www.encodeproject.org	Consortium, E. P. An integrated encyclopedia of DNA elements in the human genome. Nature 489, 57-74, doi:10.1038/nature11247 (2012).
H3K27me3	Fig. S16	ChIP-Seq	Human	ENCFF463WZX	N/A	https://www.encodeproject.org	Consortium, E. P. An integrated encyclopedia of DNA elements in the human genome. Nature 489, 57-74, doi:10.1038/nature11247 (2012).
H3K27me3	Fig. S16	ChIP-Seq	Human	ENCFF465ZZJ	N/A	https://www.encodeproject.org	Consortium, E. P. An integrated encyclopedia of DNA elements in the human genome. Nature 489, 57-74, doi:10.1038/nature11247 (2012).
H3K27me3	Fig. S16	ChIP-Seq	Human	ENCFF467EOP	N/A	https://www.encodeproject.org	Consortium, E. P. An integrated encyclopedia of DNA elements in the human genome. Nature 489, 57-74, doi:10.1038/nature11247 (2012).
H3K27me3	Fig. S16	ChIP-Seq	Human	ENCFF467INW	N/A	https://www.encodeproject.org	Consortium, E. P. An integrated encyclopedia of DNA elements in the human genome. Nature 489, 57-74, doi:10.1038/nature11247 (2012).
H3K27me3	Fig. S16	ChIP-Seq	Human	ENCFF468GVC	N/A	https://www.encodeproject.org	Consortium, E. P. An integrated encyclopedia of DNA elements in the human genome. Nature 489, 57-74, doi:10.1038/nature11247 (2012).
H3K27me3	Fig. S16	ChIP-Seq	Human	ENCFF471OKC	N/A	https://www.encodeproject.org	Consortium, E. P. An integrated encyclopedia of DNA elements in the human genome. Nature 489, 57-74, doi:10.1038/nature11247 (2012).
H3K27me3	Fig. S16	ChIP-Seq	Human	ENCFF474ATF	N/A	https://www.encodeproject.org	Consortium, E. P. An integrated encyclopedia of DNA elements in the human genome. Nature 489, 57-74, doi:10.1038/nature11247 (2012).
H3K27me3	Fig. S16	ChIP-Seq	Human	ENCFF474PYP	N/A	https://www.encodeproject.org	Consortium, E. P. An integrated encyclopedia of DNA elements in the human genome. Nature 489, 57-74, doi:10.1038/nature11247 (2012).
H3K27me3	Fig. S16	ChIP-Seq	Human	ENCFF478FWQ	N/A	https://www.encodeproject.org	Consortium, E. P. An integrated encyclopedia of DNA elements in the human genome. Nature 489, 57-74, doi:10.1038/nature11247 (2012).
H3K27me3	Fig. S16	ChIP-Seq	Human	ENCFF482AMF	N/A	https://www.encodeproject.org	Consortium, E. P. An integrated encyclopedia of DNA elements in the human genome. Nature 489, 57-74, doi:10.1038/nature11247 (2012).
H3K27me3	Fig. S16	ChIP-Seq	Human	ENCFF484YBP	N/A	https://www.encodeproject.org	Consortium, E. P. An integrated encyclopedia of DNA elements in the human genome. Nature 489, 57-74, doi:10.1038/nature11247 (2012).
H3K27me3	Fig. S16	ChIP-Seq	Human	ENCFF485HND	N/A	https://www.encodeproject.org	Consortium, E. P. An integrated encyclopedia of DNA elements in the human genome. Nature 489, 57-74, doi:10.1038/nature11247 (2012).
H3K27me3	Fig. S16	ChIP-Seq	Human	ENCFF485ZDT	N/A	https://www.encodeproject.org	Consortium, E. P. An integrated encyclopedia of DNA elements in the human genome. Nature 489, 57-74, doi:10.1038/nature11247 (2012).
H3K27me3	Fig. S16	ChIP-Seq	Human	ENCFF486NAQ	N/A	https://www.encodeproject.org	Consortium, E. P. An integrated encyclopedia of DNA elements in the human genome. Nature 489, 57-74, doi:10.1038/nature11247 (2012).
H3K27me3	Fig. S16	ChIP-Seq	Human	ENCFF492QUD	N/A	https://www.encodeproject.org	Consortium, E. P. An integrated encyclopedia of DNA elements in the human genome. Nature 489, 57-74, doi:10.1038/nature11247 (2012).
H3K27me3	Fig. S16	ChIP-Seq	Human	ENCFF495FBS	N/A	https://www.encodeproject.org	Consortium, E. P. An integrated encyclopedia of DNA elements in the human genome. Nature 489, 57-74, doi:10.1038/nature11247 (2012).
H3K27me3	Fig. S16	ChIP-Seq	Human	ENCFF496FZZ	N/A	https://www.encodeproject.org	Consortium, E. P. An integrated encyclopedia of DNA elements in the human genome. Nature 489, 57-74, doi:10.1038/nature11247 (2012).
H3K27me3	Fig. S16	ChIP-Seq	Human	ENCFF500ATS	N/A	https://www.encodeproject.org	Consortium, E. P. An integrated encyclopedia of DNA elements in the human genome. Nature 489, 57-74, doi:10.1038/nature11247 (2012).
H3K27me3	Fig. S16	ChIP-Seq	Human	ENCFF503UGV	N/A	https://www.encodeproject.org	Consortium, E. P. An integrated encyclopedia of DNA elements in the human genome. Nature 489, 57-74, doi:10.1038/nature11247 (2012).
H3K27me3	Fig. S16	ChIP-Seq	Human	ENCFF504LCB	N/A	https://www.encodeproject.org	Consortium, E. P. An integrated encyclopedia of DNA elements in the human genome. Nature 489, 57-74, doi:10.1038/nature11247 (2012).
H3K27me3	Fig. S16	ChIP-Seq	Human	ENCFF505RVT	N/A	https://www.encodeproject.org	Consortium, E. P. An integrated encyclopedia of DNA elements in the human genome. Nature 489, 57-74, doi:10.1038/nature11247 (2012).
H3K27me3	Fig. S16	ChIP-Seq	Human	ENCFF509MTV	N/A	https://www.encodeproject.org	Consortium, E. P. An integrated encyclopedia of DNA elements in the human genome. Nature 489, 57-74, doi:10.1038/nature11247 (2012).
H3K27me3	Fig. S16	ChIP-Seq	Human	ENCFF515WSV	N/A	https://www.encodeproject.org	Consortium, E. P. An integrated encyclopedia of DNA elements in the human genome. Nature 489, 57-74, doi:10.1038/nature11247 (2012).
H3K27me3	Fig. S16	ChIP-Seq	Human	ENCFF526GZR	N/A	https://www.encodeproject.org	Consortium, E. P. An integrated encyclopedia of DNA elements in the human genome. Nature 489, 57-74, doi:10.1038/nature11247 (2012).
H3K27me3	Fig. S16	ChIP-Seq	Human	ENCFF528IOQ	N/A	https://www.encodeproject.org	Consortium, E. P. An integrated encyclopedia of DNA elements in the human genome. Nature 489, 57-74, doi:10.1038/nature11247 (2012).
H3K27me3	Fig. S16	ChIP-Seq	Human	ENCFF529PGJ	N/A	https://www.encodeproject.org	Consortium, E. P. An integrated encyclopedia of DNA elements in the human genome. Nature 489, 57-74, doi:10.1038/nature11247 (2012).
H3K27me3	Fig. S16	ChIP-Seq	Human	ENCFF530NZG	N/A	https://www.encodeproject.org	Consortium, E. P. An integrated encyclopedia of DNA elements in the human genome. Nature 489, 57-74, doi:10.1038/nature11247 (2012).
H3K27me3	Fig. S16	ChIP-Seq	Human	ENCFF530OIU	N/A	https://www.encodeproject.org	Consortium, E. P. An integrated encyclopedia of DNA elements in the human genome. Nature 489, 57-74, doi:10.1038/nature11247 (2012).
H3K27me3	Fig. S16	ChIP-Seq	Human	ENCFF546IAB	N/A	https://www.encodeproject.org	Consortium, E. P. An integrated encyclopedia of DNA elements in the human genome. Nature 489, 57-74, doi:10.1038/nature11247 (2012).
H3K27me3	Fig. S16	ChIP-Seq	Human	ENCFF549FJX	N/A	https://www.encodeproject.org	Consortium, E. P. An integrated encyclopedia of DNA elements in the human genome. Nature 489, 57-74, doi:10.1038/nature11247 (2012).
H3K27me3	Fig. S16	ChIP-Seq	Human	ENCFF549JDN	N/A	https://www.encodeproject.org	Consortium, E. P. An integrated encyclopedia of DNA elements in the human genome. Nature 489, 57-74, doi:10.1038/nature11247 (2012).
H3K27me3	Fig. S16	ChIP-Seq	Human	ENCFF550EOH	N/A	https://www.encodeproject.org	Consortium, E. P. An integrated encyclopedia of DNA elements in the human genome. Nature 489, 57-74, doi:10.1038/nature11247 (2012).
H3K27me3	Fig. S16	ChIP-Seq	Human	ENCFF553DZL	N/A	https://www.encodeproject.org	Consortium, E. P. An integrated encyclopedia of DNA elements in the human genome. Nature 489, 57-74, doi:10.1038/nature11247 (2012).
H3K27me3	Fig. S16	ChIP-Seq	Human	ENCFF553XHZ	N/A	https://www.encodeproject.org	Consortium, E. P. An integrated encyclopedia of DNA elements in the human genome. Nature 489, 57-74, doi:10.1038/nature11247 (2012).
H3K27me3	Fig. S16	ChIP-Seq	Human	ENCFF556ZYP	N/A	https://www.encodeproject.org	Consortium, E. P. An integrated encyclopedia of DNA elements in the human genome. Nature 489, 57-74, doi:10.1038/nature11247 (2012).
H3K27me3	Fig. S16	ChIP-Seq	Human	ENCFF557DAH	N/A	https://www.encodeproject.org	Consortium, E. P. An integrated encyclopedia of DNA elements in the human genome. Nature 489, 57-74, doi:10.1038/nature11247 (2012).
H3K27me3	Fig. S16	ChIP-Seq	Human	ENCFF562HAT	N/A	https://www.encodeproject.org	Consortium, E. P. An integrated encyclopedia of DNA elements in the human genome. Nature 489, 57-74, doi:10.1038/nature11247 (2012).
H3K27me3	Fig. S16	ChIP-Seq	Human	ENCFF564DOM	N/A	https://www.encodeproject.org	Consortium, E. P. An integrated encyclopedia of DNA elements in the human genome. Nature 489, 57-74, doi:10.1038/nature11247 (2012).
H3K27me3	Fig. S16	ChIP-Seq	Human	ENCFF571MYV	N/A	https://www.encodeproject.org	Consortium, E. P. An integrated encyclopedia of DNA elements in the human genome. Nature 489, 57-74, doi:10.1038/nature11247 (2012).
H3K27me3	Fig. S16	ChIP-Seq	Human	ENCFF572GCB	N/A	https://www.encodeproject.org	Consortium, E. P. An integrated encyclopedia of DNA elements in the human genome. Nature 489, 57-74, doi:10.1038/nature11247 (2012).
H3K27me3	Fig. S16	ChIP-Seq	Human	ENCFF576BBU	N/A	https://www.encodeproject.org	Consortium, E. P. An integrated encyclopedia of DNA elements in the human genome. Nature 489, 57-74, doi:10.1038/nature11247 (2012).
H3K27me3	Fig. S16	ChIP-Seq	Human	ENCFF577ZCY	N/A	https://www.encodeproject.org	Consortium, E. P. An integrated encyclopedia of DNA elements in the human genome. Nature 489, 57-74, doi:10.1038/nature11247 (2012).
H3K27me3	Fig. S16	ChIP-Seq	Human	ENCFF590CFV	N/A	https://www.encodeproject.org	Consortium, E. P. An integrated encyclopedia of DNA elements in the human genome. Nature 489, 57-74, doi:10.1038/nature11247 (2012).
H3K27me3	Fig. S16	ChIP-Seq	Human	ENCFF592DZZ	N/A	https://www.encodeproject.org	Consortium, E. P. An integrated encyclopedia of DNA elements in the human genome. Nature 489, 57-74, doi:10.1038/nature11247 (2012).
H3K27me3	Fig. S16	ChIP-Seq	Human	ENCFF594FRP	N/A	https://www.encodeproject.org	Consortium, E. P. An integrated encyclopedia of DNA elements in the human genome. Nature 489, 57-74, doi:10.1038/nature11247 (2012).
H3K27me3	Fig. S16	ChIP-Seq	Human	ENCFF604RQR	N/A	https://www.encodeproject.org	Consortium, E. P. An integrated encyclopedia of DNA elements in the human genome. Nature 489, 57-74, doi:10.1038/nature11247 (2012).
H3K27me3	Fig. S16	ChIP-Seq	Human	ENCFF608HTP	N/A	https://www.encodeproject.org	Consortium, E. P. An integrated encyclopedia of DNA elements in the human genome. Nature 489, 57-74, doi:10.1038/nature11247 (2012).
H3K27me3	Fig. S16	ChIP-Seq	Human	ENCFF609YAN	N/A	https://www.encodeproject.org	Consortium, E. P. An integrated encyclopedia of DNA elements in the human genome. Nature 489, 57-74, doi:10.1038/nature11247 (2012).
H3K27me3	Fig. S16	ChIP-Seq	Human	ENCFF611MCK	N/A	https://www.encodeproject.org	Consortium, E. P. An integrated encyclopedia of DNA elements in the human genome. Nature 489, 57-74, doi:10.1038/nature11247 (2012).
H3K27me3	Fig. S16	ChIP-Seq	Human	ENCFF613JPG	N/A	https://www.encodeproject.org	Consortium, E. P. An integrated encyclopedia of DNA elements in the human genome. Nature 489, 57-74, doi:10.1038/nature11247 (2012).
H3K27me3	Fig. S16	ChIP-Seq	Human	ENCFF613PQE	N/A	https://www.encodeproject.org	Consortium, E. P. An integrated encyclopedia of DNA elements in the human genome. Nature 489, 57-74, doi:10.1038/nature11247 (2012).
H3K27me3	Fig. S16	ChIP-Seq	Human	ENCFF614UNC	N/A	https://www.encodeproject.org	Consortium, E. P. An integrated encyclopedia of DNA elements in the human genome. Nature 489, 57-74, doi:10.1038/nature11247 (2012).
H3K27me3	Fig. S16	ChIP-Seq	Human	ENCFF615FNW	N/A	https://www.encodeproject.org	Consortium, E. P. An integrated encyclopedia of DNA elements in the human genome. Nature 489, 57-74, doi:10.1038/nature11247 (2012).
H3K27me3	Fig. S16	ChIP-Seq	Human	ENCFF615XDP	N/A	https://www.encodeproject.org	Consortium, E. P. An integrated encyclopedia of DNA elements in the human genome. Nature 489, 57-74, doi:10.1038/nature11247 (2012).
H3K27me3	Fig. S16	ChIP-Seq	Human	ENCFF618CVX	N/A	https://www.encodeproject.org	Consortium, E. P. An integrated encyclopedia of DNA elements in the human genome. Nature 489, 57-74, doi:10.1038/nature11247 (2012).
H3K27me3	Fig. S16	ChIP-Seq	Human	ENCFF627UJY	N/A	https://www.encodeproject.org	Consortium, E. P. An integrated encyclopedia of DNA elements in the human genome. Nature 489, 57-74, doi:10.1038/nature11247 (2012).
H3K27me3	Fig. S16	ChIP-Seq	Human	ENCFF630ATC	N/A	https://www.encodeproject.org	Consortium, E. P. An integrated encyclopedia of DNA elements in the human genome. Nature 489, 57-74, doi:10.1038/nature11247 (2012).
H3K27me3	Fig. S16	ChIP-Seq	Human	ENCFF630UBR	N/A	https://www.encodeproject.org	Consortium, E. P. An integrated encyclopedia of DNA elements in the human genome. Nature 489, 57-74, doi:10.1038/nature11247 (2012).
H3K27me3	Fig. S16	ChIP-Seq	Human	ENCFF635NDK	N/A	https://www.encodeproject.org	Consortium, E. P. An integrated encyclopedia of DNA elements in the human genome. Nature 489, 57-74, doi:10.1038/nature11247 (2012).
H3K27me3	Fig. S16	ChIP-Seq	Human	ENCFF635NMQ	N/A	https://www.encodeproject.org	Consortium, E. P. An integrated encyclopedia of DNA elements in the human genome. Nature 489, 57-74, doi:10.1038/nature11247 (2012).
H3K27me3	Fig. S16	ChIP-Seq	Human	ENCFF637NPE	N/A	https://www.encodeproject.org	Consortium, E. P. An integrated encyclopedia of DNA elements in the human genome. Nature 489, 57-74, doi:10.1038/nature11247 (2012).
H3K27me3	Fig. S16	ChIP-Seq	Human	ENCFF638SCC	N/A	https://www.encodeproject.org	Consortium, E. P. An integrated encyclopedia of DNA elements in the human genome. Nature 489, 57-74, doi:10.1038/nature11247 (2012).
H3K27me3	Fig. S16	ChIP-Seq	Human	ENCFF639DCO	N/A	https://www.encodeproject.org	Consortium, E. P. An integrated encyclopedia of DNA elements in the human genome. Nature 489, 57-74, doi:10.1038/nature11247 (2012).
H3K27me3	Fig. S16	ChIP-Seq	Human	ENCFF641XDE	N/A	https://www.encodeproject.org	Consortium, E. P. An integrated encyclopedia of DNA elements in the human genome. Nature 489, 57-74, doi:10.1038/nature11247 (2012).
H3K27me3	Fig. S16	ChIP-Seq	Human	ENCFF643QQK	N/A	https://www.encodeproject.org	Consortium, E. P. An integrated encyclopedia of DNA elements in the human genome. Nature 489, 57-74, doi:10.1038/nature11247 (2012).
H3K27me3	Fig. S16	ChIP-Seq	Human	ENCFF644DJX	N/A	https://www.encodeproject.org	Consortium, E. P. An integrated encyclopedia of DNA elements in the human genome. Nature 489, 57-74, doi:10.1038/nature11247 (2012).
H3K27me3	Fig. S16	ChIP-Seq	Human	ENCFF649GBU	N/A	https://www.encodeproject.org	Consortium, E. P. An integrated encyclopedia of DNA elements in the human genome. Nature 489, 57-74, doi:10.1038/nature11247 (2012).
H3K27me3	Fig. S16	ChIP-Seq	Human	ENCFF660UKB	N/A	https://www.encodeproject.org	Consortium, E. P. An integrated encyclopedia of DNA elements in the human genome. Nature 489, 57-74, doi:10.1038/nature11247 (2012).
H3K27me3	Fig. S16	ChIP-Seq	Human	ENCFF667KFU	N/A	https://www.encodeproject.org	Consortium, E. P. An integrated encyclopedia of DNA elements in the human genome. Nature 489, 57-74, doi:10.1038/nature11247 (2012).
H3K27me3	Fig. S16	ChIP-Seq	Human	ENCFF668RMT	N/A	https://www.encodeproject.org	Consortium, E. P. An integrated encyclopedia of DNA elements in the human genome. Nature 489, 57-74, doi:10.1038/nature11247 (2012).
H3K27me3	Fig. S16	ChIP-Seq	Human	ENCFF677XTI	N/A	https://www.encodeproject.org	Consortium, E. P. An integrated encyclopedia of DNA elements in the human genome. Nature 489, 57-74, doi:10.1038/nature11247 (2012).
H3K27me3	Fig. S16	ChIP-Seq	Human	ENCFF679NZA	N/A	https://www.encodeproject.org	Consortium, E. P. An integrated encyclopedia of DNA elements in the human genome. Nature 489, 57-74, doi:10.1038/nature11247 (2012).
H3K27me3	Fig. S16	ChIP-Seq	Human	ENCFF685TXL	N/A	https://www.encodeproject.org	Consortium, E. P. An integrated encyclopedia of DNA elements in the human genome. Nature 489, 57-74, doi:10.1038/nature11247 (2012).
H3K27me3	Fig. S16	ChIP-Seq	Human	ENCFF687JRX	N/A	https://www.encodeproject.org	Consortium, E. P. An integrated encyclopedia of DNA elements in the human genome. Nature 489, 57-74, doi:10.1038/nature11247 (2012).
H3K27me3	Fig. S16	ChIP-Seq	Human	ENCFF691MOI	N/A	https://www.encodeproject.org	Consortium, E. P. An integrated encyclopedia of DNA elements in the human genome. Nature 489, 57-74, doi:10.1038/nature11247 (2012).
H3K27me3	Fig. S16	ChIP-Seq	Human	ENCFF695YQQ	N/A	https://www.encodeproject.org	Consortium, E. P. An integrated encyclopedia of DNA elements in the human genome. Nature 489, 57-74, doi:10.1038/nature11247 (2012).
H3K27me3	Fig. S16	ChIP-Seq	Human	ENCFF696HAE	N/A	https://www.encodeproject.org	Consortium, E. P. An integrated encyclopedia of DNA elements in the human genome. Nature 489, 57-74, doi:10.1038/nature11247 (2012).
H3K27me3	Fig. S16	ChIP-Seq	Human	ENCFF696JUO	N/A	https://www.encodeproject.org	Consortium, E. P. An integrated encyclopedia of DNA elements in the human genome. Nature 489, 57-74, doi:10.1038/nature11247 (2012).
H3K27me3	Fig. S16	ChIP-Seq	Human	ENCFF705DLT	N/A	https://www.encodeproject.org	Consortium, E. P. An integrated encyclopedia of DNA elements in the human genome. Nature 489, 57-74, doi:10.1038/nature11247 (2012).
H3K27me3	Fig. S16	ChIP-Seq	Human	ENCFF708OIN	N/A	https://www.encodeproject.org	Consortium, E. P. An integrated encyclopedia of DNA elements in the human genome. Nature 489, 57-74, doi:10.1038/nature11247 (2012).
H3K27me3	Fig. S16	ChIP-Seq	Human	ENCFF710HST	N/A	https://www.encodeproject.org	Consortium, E. P. An integrated encyclopedia of DNA elements in the human genome. Nature 489, 57-74, doi:10.1038/nature11247 (2012).
H3K27me3	Fig. S16	ChIP-Seq	Human	ENCFF711HPS	N/A	https://www.encodeproject.org	Consortium, E. P. An integrated encyclopedia of DNA elements in the human genome. Nature 489, 57-74, doi:10.1038/nature11247 (2012).
H3K27me3	Fig. S16	ChIP-Seq	Human	ENCFF711OHT	N/A	https://www.encodeproject.org	Consortium, E. P. An integrated encyclopedia of DNA elements in the human genome. Nature 489, 57-74, doi:10.1038/nature11247 (2012).
H3K27me3	Fig. S16	ChIP-Seq	Human	ENCFF720AIO	N/A	https://www.encodeproject.org	Consortium, E. P. An integrated encyclopedia of DNA elements in the human genome. Nature 489, 57-74, doi:10.1038/nature11247 (2012).
H3K27me3	Fig. S16	ChIP-Seq	Human	ENCFF721EHD	N/A	https://www.encodeproject.org	Consortium, E. P. An integrated encyclopedia of DNA elements in the human genome. Nature 489, 57-74, doi:10.1038/nature11247 (2012).
H3K27me3	Fig. S16	ChIP-Seq	Human	ENCFF722IIA	N/A	https://www.encodeproject.org	Consortium, E. P. An integrated encyclopedia of DNA elements in the human genome. Nature 489, 57-74, doi:10.1038/nature11247 (2012).
H3K27me3	Fig. S16	ChIP-Seq	Human	ENCFF723XMO	N/A	https://www.encodeproject.org	Consortium, E. P. An integrated encyclopedia of DNA elements in the human genome. Nature 489, 57-74, doi:10.1038/nature11247 (2012).
H3K27me3	Fig. S16	ChIP-Seq	Human	ENCFF727JOC	N/A	https://www.encodeproject.org	Consortium, E. P. An integrated encyclopedia of DNA elements in the human genome. Nature 489, 57-74, doi:10.1038/nature11247 (2012).
H3K27me3	Fig. S16	ChIP-Seq	Human	ENCFF729AZK	N/A	https://www.encodeproject.org	Consortium, E. P. An integrated encyclopedia of DNA elements in the human genome. Nature 489, 57-74, doi:10.1038/nature11247 (2012).
H3K27me3	Fig. S16	ChIP-Seq	Human	ENCFF730TKN	N/A	https://www.encodeproject.org	Consortium, E. P. An integrated encyclopedia of DNA elements in the human genome. Nature 489, 57-74, doi:10.1038/nature11247 (2012).
H3K27me3	Fig. S16	ChIP-Seq	Human	ENCFF731UMJ	N/A	https://www.encodeproject.org	Consortium, E. P. An integrated encyclopedia of DNA elements in the human genome. Nature 489, 57-74, doi:10.1038/nature11247 (2012).
H3K27me3	Fig. S16	ChIP-Seq	Human	ENCFF732YHK	N/A	https://www.encodeproject.org	Consortium, E. P. An integrated encyclopedia of DNA elements in the human genome. Nature 489, 57-74, doi:10.1038/nature11247 (2012).
H3K27me3	Fig. S16	ChIP-Seq	Human	ENCFF738ERP	N/A	https://www.encodeproject.org	Consortium, E. P. An integrated encyclopedia of DNA elements in the human genome. Nature 489, 57-74, doi:10.1038/nature11247 (2012).
H3K27me3	Fig. S16	ChIP-Seq	Human	ENCFF738UGH	N/A	https://www.encodeproject.org	Consortium, E. P. An integrated encyclopedia of DNA elements in the human genome. Nature 489, 57-74, doi:10.1038/nature11247 (2012).
H3K27me3	Fig. S16	ChIP-Seq	Human	ENCFF747LRR	N/A	https://www.encodeproject.org	Consortium, E. P. An integrated encyclopedia of DNA elements in the human genome. Nature 489, 57-74, doi:10.1038/nature11247 (2012).
H3K27me3	Fig. S16	ChIP-Seq	Human	ENCFF753JBR	N/A	https://www.encodeproject.org	Consortium, E. P. An integrated encyclopedia of DNA elements in the human genome. Nature 489, 57-74, doi:10.1038/nature11247 (2012).
H3K27me3	Fig. S16	ChIP-Seq	Human	ENCFF755EVG	N/A	https://www.encodeproject.org	Consortium, E. P. An integrated encyclopedia of DNA elements in the human genome. Nature 489, 57-74, doi:10.1038/nature11247 (2012).
H3K27me3	Fig. S16	ChIP-Seq	Human	ENCFF756OBX	N/A	https://www.encodeproject.org	Consortium, E. P. An integrated encyclopedia of DNA elements in the human genome. Nature 489, 57-74, doi:10.1038/nature11247 (2012).
H3K27me3	Fig. S16	ChIP-Seq	Human	ENCFF765LQM	N/A	https://www.encodeproject.org	Consortium, E. P. An integrated encyclopedia of DNA elements in the human genome. Nature 489, 57-74, doi:10.1038/nature11247 (2012).
H3K27me3	Fig. S16	ChIP-Seq	Human	ENCFF770CGV	N/A	https://www.encodeproject.org	Consortium, E. P. An integrated encyclopedia of DNA elements in the human genome. Nature 489, 57-74, doi:10.1038/nature11247 (2012).
H3K27me3	Fig. S16	ChIP-Seq	Human	ENCFF773EBQ	N/A	https://www.encodeproject.org	Consortium, E. P. An integrated encyclopedia of DNA elements in the human genome. Nature 489, 57-74, doi:10.1038/nature11247 (2012).
H3K27me3	Fig. S16	ChIP-Seq	Human	ENCFF773FIB	N/A	https://www.encodeproject.org	Consortium, E. P. An integrated encyclopedia of DNA elements in the human genome. Nature 489, 57-74, doi:10.1038/nature11247 (2012).
H3K27me3	Fig. S16	ChIP-Seq	Human	ENCFF773MOC	N/A	https://www.encodeproject.org	Consortium, E. P. An integrated encyclopedia of DNA elements in the human genome. Nature 489, 57-74, doi:10.1038/nature11247 (2012).
H3K27me3	Fig. S16	ChIP-Seq	Human	ENCFF784OKP	N/A	https://www.encodeproject.org	Consortium, E. P. An integrated encyclopedia of DNA elements in the human genome. Nature 489, 57-74, doi:10.1038/nature11247 (2012).
H3K27me3	Fig. S16	ChIP-Seq	Human	ENCFF784ZRB	N/A	https://www.encodeproject.org	Consortium, E. P. An integrated encyclopedia of DNA elements in the human genome. Nature 489, 57-74, doi:10.1038/nature11247 (2012).
H3K27me3	Fig. S16	ChIP-Seq	Human	ENCFF790UMC	N/A	https://www.encodeproject.org	Consortium, E. P. An integrated encyclopedia of DNA elements in the human genome. Nature 489, 57-74, doi:10.1038/nature11247 (2012).
H3K27me3	Fig. S16	ChIP-Seq	Human	ENCFF815LPM	N/A	https://www.encodeproject.org	Consortium, E. P. An integrated encyclopedia of DNA elements in the human genome. Nature 489, 57-74, doi:10.1038/nature11247 (2012).
H3K27me3	Fig. S16	ChIP-Seq	Human	ENCFF815LQQ	N/A	https://www.encodeproject.org	Consortium, E. P. An integrated encyclopedia of DNA elements in the human genome. Nature 489, 57-74, doi:10.1038/nature11247 (2012).
H3K27me3	Fig. S16	ChIP-Seq	Human	ENCFF815XHM	N/A	https://www.encodeproject.org	Consortium, E. P. An integrated encyclopedia of DNA elements in the human genome. Nature 489, 57-74, doi:10.1038/nature11247 (2012).
H3K27me3	Fig. S16	ChIP-Seq	Human	ENCFF820GZG	N/A	https://www.encodeproject.org	Consortium, E. P. An integrated encyclopedia of DNA elements in the human genome. Nature 489, 57-74, doi:10.1038/nature11247 (2012).
H3K27me3	Fig. S16	ChIP-Seq	Human	ENCFF821UMN	N/A	https://www.encodeproject.org	Consortium, E. P. An integrated encyclopedia of DNA elements in the human genome. Nature 489, 57-74, doi:10.1038/nature11247 (2012).
H3K27me3	Fig. S16	ChIP-Seq	Human	ENCFF824PUL	N/A	https://www.encodeproject.org	Consortium, E. P. An integrated encyclopedia of DNA elements in the human genome. Nature 489, 57-74, doi:10.1038/nature11247 (2012).
H3K27me3	Fig. S16	ChIP-Seq	Human	ENCFF830PWL	N/A	https://www.encodeproject.org	Consortium, E. P. An integrated encyclopedia of DNA elements in the human genome. Nature 489, 57-74, doi:10.1038/nature11247 (2012).
H3K27me3	Fig. S16	ChIP-Seq	Human	ENCFF832FDW	N/A	https://www.encodeproject.org	Consortium, E. P. An integrated encyclopedia of DNA elements in the human genome. Nature 489, 57-74, doi:10.1038/nature11247 (2012).
H3K27me3	Fig. S16	ChIP-Seq	Human	ENCFF834DXB	N/A	https://www.encodeproject.org	Consortium, E. P. An integrated encyclopedia of DNA elements in the human genome. Nature 489, 57-74, doi:10.1038/nature11247 (2012).
H3K27me3	Fig. S16	ChIP-Seq	Human	ENCFF837BUH	N/A	https://www.encodeproject.org	Consortium, E. P. An integrated encyclopedia of DNA elements in the human genome. Nature 489, 57-74, doi:10.1038/nature11247 (2012).
H3K27me3	Fig. S16	ChIP-Seq	Human	ENCFF840OQI	N/A	https://www.encodeproject.org	Consortium, E. P. An integrated encyclopedia of DNA elements in the human genome. Nature 489, 57-74, doi:10.1038/nature11247 (2012).
H3K27me3	Fig. S16	ChIP-Seq	Human	ENCFF844GEI	N/A	https://www.encodeproject.org	Consortium, E. P. An integrated encyclopedia of DNA elements in the human genome. Nature 489, 57-74, doi:10.1038/nature11247 (2012).
H3K27me3	Fig. S16	ChIP-Seq	Human	ENCFF851BIK	N/A	https://www.encodeproject.org	Consortium, E. P. An integrated encyclopedia of DNA elements in the human genome. Nature 489, 57-74, doi:10.1038/nature11247 (2012).
H3K27me3	Fig. S16	ChIP-Seq	Human	ENCFF851YMW	N/A	https://www.encodeproject.org	Consortium, E. P. An integrated encyclopedia of DNA elements in the human genome. Nature 489, 57-74, doi:10.1038/nature11247 (2012).
H3K27me3	Fig. S16	ChIP-Seq	Human	ENCFF854JBH	N/A	https://www.encodeproject.org	Consortium, E. P. An integrated encyclopedia of DNA elements in the human genome. Nature 489, 57-74, doi:10.1038/nature11247 (2012).
H3K27me3	Fig. S16	ChIP-Seq	Human	ENCFF854WWM	N/A	https://www.encodeproject.org	Consortium, E. P. An integrated encyclopedia of DNA elements in the human genome. Nature 489, 57-74, doi:10.1038/nature11247 (2012).
H3K27me3	Fig. S16	ChIP-Seq	Human	ENCFF862HOP	N/A	https://www.encodeproject.org	Consortium, E. P. An integrated encyclopedia of DNA elements in the human genome. Nature 489, 57-74, doi:10.1038/nature11247 (2012).
H3K27me3	Fig. S16	ChIP-Seq	Human	ENCFF862NUM	N/A	https://www.encodeproject.org	Consortium, E. P. An integrated encyclopedia of DNA elements in the human genome. Nature 489, 57-74, doi:10.1038/nature11247 (2012).
H3K27me3	Fig. S16	ChIP-Seq	Human	ENCFF864CRK	N/A	https://www.encodeproject.org	Consortium, E. P. An integrated encyclopedia of DNA elements in the human genome. Nature 489, 57-74, doi:10.1038/nature11247 (2012).
H3K27me3	Fig. S16	ChIP-Seq	Human	ENCFF864ECI	N/A	https://www.encodeproject.org	Consortium, E. P. An integrated encyclopedia of DNA elements in the human genome. Nature 489, 57-74, doi:10.1038/nature11247 (2012).
H3K27me3	Fig. S16	ChIP-Seq	Human	ENCFF867VQO	N/A	https://www.encodeproject.org	Consortium, E. P. An integrated encyclopedia of DNA elements in the human genome. Nature 489, 57-74, doi:10.1038/nature11247 (2012).
H3K27me3	Fig. S16	ChIP-Seq	Human	ENCFF881FXG	N/A	https://www.encodeproject.org	Consortium, E. P. An integrated encyclopedia of DNA elements in the human genome. Nature 489, 57-74, doi:10.1038/nature11247 (2012).
H3K27me3	Fig. S16	ChIP-Seq	Human	ENCFF883PUA	N/A	https://www.encodeproject.org	Consortium, E. P. An integrated encyclopedia of DNA elements in the human genome. Nature 489, 57-74, doi:10.1038/nature11247 (2012).
H3K27me3	Fig. S16	ChIP-Seq	Human	ENCFF884SZD	N/A	https://www.encodeproject.org	Consortium, E. P. An integrated encyclopedia of DNA elements in the human genome. Nature 489, 57-74, doi:10.1038/nature11247 (2012).
H3K27me3	Fig. S16	ChIP-Seq	Human	ENCFF886CTF	N/A	https://www.encodeproject.org	Consortium, E. P. An integrated encyclopedia of DNA elements in the human genome. Nature 489, 57-74, doi:10.1038/nature11247 (2012).
H3K27me3	Fig. S16	ChIP-Seq	Human	ENCFF887WTL	N/A	https://www.encodeproject.org	Consortium, E. P. An integrated encyclopedia of DNA elements in the human genome. Nature 489, 57-74, doi:10.1038/nature11247 (2012).
H3K27me3	Fig. S16	ChIP-Seq	Human	ENCFF888QUQ	N/A	https://www.encodeproject.org	Consortium, E. P. An integrated encyclopedia of DNA elements in the human genome. Nature 489, 57-74, doi:10.1038/nature11247 (2012).
H3K27me3	Fig. S16	ChIP-Seq	Human	ENCFF896SMW	N/A	https://www.encodeproject.org	Consortium, E. P. An integrated encyclopedia of DNA elements in the human genome. Nature 489, 57-74, doi:10.1038/nature11247 (2012).
H3K27me3	Fig. S16	ChIP-Seq	Human	ENCFF897ROS	N/A	https://www.encodeproject.org	Consortium, E. P. An integrated encyclopedia of DNA elements in the human genome. Nature 489, 57-74, doi:10.1038/nature11247 (2012).
H3K27me3	Fig. S16	ChIP-Seq	Human	ENCFF898FFT	N/A	https://www.encodeproject.org	Consortium, E. P. An integrated encyclopedia of DNA elements in the human genome. Nature 489, 57-74, doi:10.1038/nature11247 (2012).
H3K27me3	Fig. S16	ChIP-Seq	Human	ENCFF898PUQ	N/A	https://www.encodeproject.org	Consortium, E. P. An integrated encyclopedia of DNA elements in the human genome. Nature 489, 57-74, doi:10.1038/nature11247 (2012).
H3K27me3	Fig. S16	ChIP-Seq	Human	ENCFF899DVC	N/A	https://www.encodeproject.org	Consortium, E. P. An integrated encyclopedia of DNA elements in the human genome. Nature 489, 57-74, doi:10.1038/nature11247 (2012).
H3K27me3	Fig. S16	ChIP-Seq	Human	ENCFF900TAE	N/A	https://www.encodeproject.org	Consortium, E. P. An integrated encyclopedia of DNA elements in the human genome. Nature 489, 57-74, doi:10.1038/nature11247 (2012).
H3K27me3	Fig. S16	ChIP-Seq	Human	ENCFF900YTA	N/A	https://www.encodeproject.org	Consortium, E. P. An integrated encyclopedia of DNA elements in the human genome. Nature 489, 57-74, doi:10.1038/nature11247 (2012).
H3K27me3	Fig. S16	ChIP-Seq	Human	ENCFF901KFC	N/A	https://www.encodeproject.org	Consortium, E. P. An integrated encyclopedia of DNA elements in the human genome. Nature 489, 57-74, doi:10.1038/nature11247 (2012).
H3K27me3	Fig. S16	ChIP-Seq	Human	ENCFF904UMM	N/A	https://www.encodeproject.org	Consortium, E. P. An integrated encyclopedia of DNA elements in the human genome. Nature 489, 57-74, doi:10.1038/nature11247 (2012).
H3K27me3	Fig. S16	ChIP-Seq	Human	ENCFF907NCS	N/A	https://www.encodeproject.org	Consortium, E. P. An integrated encyclopedia of DNA elements in the human genome. Nature 489, 57-74, doi:10.1038/nature11247 (2012).
H3K27me3	Fig. S16	ChIP-Seq	Human	ENCFF908DYY	N/A	https://www.encodeproject.org	Consortium, E. P. An integrated encyclopedia of DNA elements in the human genome. Nature 489, 57-74, doi:10.1038/nature11247 (2012).
H3K27me3	Fig. S16	ChIP-Seq	Human	ENCFF917YGC	N/A	https://www.encodeproject.org	Consortium, E. P. An integrated encyclopedia of DNA elements in the human genome. Nature 489, 57-74, doi:10.1038/nature11247 (2012).
H3K27me3	Fig. S16	ChIP-Seq	Human	ENCFF920ATU	N/A	https://www.encodeproject.org	Consortium, E. P. An integrated encyclopedia of DNA elements in the human genome. Nature 489, 57-74, doi:10.1038/nature11247 (2012).
H3K27me3	Fig. S16	ChIP-Seq	Human	ENCFF920OYG	N/A	https://www.encodeproject.org	Consortium, E. P. An integrated encyclopedia of DNA elements in the human genome. Nature 489, 57-74, doi:10.1038/nature11247 (2012).
H3K27me3	Fig. S16	ChIP-Seq	Human	ENCFF921LVS	N/A	https://www.encodeproject.org	Consortium, E. P. An integrated encyclopedia of DNA elements in the human genome. Nature 489, 57-74, doi:10.1038/nature11247 (2012).
H3K27me3	Fig. S16	ChIP-Seq	Human	ENCFF930KTP	N/A	https://www.encodeproject.org	Consortium, E. P. An integrated encyclopedia of DNA elements in the human genome. Nature 489, 57-74, doi:10.1038/nature11247 (2012).
H3K27me3	Fig. S16	ChIP-Seq	Human	ENCFF930UWF	N/A	https://www.encodeproject.org	Consortium, E. P. An integrated encyclopedia of DNA elements in the human genome. Nature 489, 57-74, doi:10.1038/nature11247 (2012).
H3K27me3	Fig. S16	ChIP-Seq	Human	ENCFF937DZF	N/A	https://www.encodeproject.org	Consortium, E. P. An integrated encyclopedia of DNA elements in the human genome. Nature 489, 57-74, doi:10.1038/nature11247 (2012).
H3K27me3	Fig. S16	ChIP-Seq	Human	ENCFF938NDF	N/A	https://www.encodeproject.org	Consortium, E. P. An integrated encyclopedia of DNA elements in the human genome. Nature 489, 57-74, doi:10.1038/nature11247 (2012).
H3K27me3	Fig. S16	ChIP-Seq	Human	ENCFF942BAM	N/A	https://www.encodeproject.org	Consortium, E. P. An integrated encyclopedia of DNA elements in the human genome. Nature 489, 57-74, doi:10.1038/nature11247 (2012).
H3K27me3	Fig. S16	ChIP-Seq	Human	ENCFF942UDZ	N/A	https://www.encodeproject.org	Consortium, E. P. An integrated encyclopedia of DNA elements in the human genome. Nature 489, 57-74, doi:10.1038/nature11247 (2012).
H3K27me3	Fig. S16	ChIP-Seq	Human	ENCFF945LOT	N/A	https://www.encodeproject.org	Consortium, E. P. An integrated encyclopedia of DNA elements in the human genome. Nature 489, 57-74, doi:10.1038/nature11247 (2012).
H3K27me3	Fig. S16	ChIP-Seq	Human	ENCFF946CMS	N/A	https://www.encodeproject.org	Consortium, E. P. An integrated encyclopedia of DNA elements in the human genome. Nature 489, 57-74, doi:10.1038/nature11247 (2012).
H3K27me3	Fig. S16	ChIP-Seq	Human	ENCFF947DAT	N/A	https://www.encodeproject.org	Consortium, E. P. An integrated encyclopedia of DNA elements in the human genome. Nature 489, 57-74, doi:10.1038/nature11247 (2012).
H3K27me3	Fig. S16	ChIP-Seq	Human	ENCFF947OFX	N/A	https://www.encodeproject.org	Consortium, E. P. An integrated encyclopedia of DNA elements in the human genome. Nature 489, 57-74, doi:10.1038/nature11247 (2012).
H3K27me3	Fig. S16	ChIP-Seq	Human	ENCFF947ZZB	N/A	https://www.encodeproject.org	Consortium, E. P. An integrated encyclopedia of DNA elements in the human genome. Nature 489, 57-74, doi:10.1038/nature11247 (2012).
H3K27me3	Fig. S16	ChIP-Seq	Human	ENCFF951QVB	N/A	https://www.encodeproject.org	Consortium, E. P. An integrated encyclopedia of DNA elements in the human genome. Nature 489, 57-74, doi:10.1038/nature11247 (2012).
H3K27me3	Fig. S16	ChIP-Seq	Human	ENCFF952AMT	N/A	https://www.encodeproject.org	Consortium, E. P. An integrated encyclopedia of DNA elements in the human genome. Nature 489, 57-74, doi:10.1038/nature11247 (2012).
H3K27me3	Fig. S16	ChIP-Seq	Human	ENCFF952BWW	N/A	https://www.encodeproject.org	Consortium, E. P. An integrated encyclopedia of DNA elements in the human genome. Nature 489, 57-74, doi:10.1038/nature11247 (2012).
H3K27me3	Fig. S16	ChIP-Seq	Human	ENCFF962LHH	N/A	https://www.encodeproject.org	Consortium, E. P. An integrated encyclopedia of DNA elements in the human genome. Nature 489, 57-74, doi:10.1038/nature11247 (2012).
H3K27me3	Fig. S16	ChIP-Seq	Human	ENCFF966JJN	N/A	https://www.encodeproject.org	Consortium, E. P. An integrated encyclopedia of DNA elements in the human genome. Nature 489, 57-74, doi:10.1038/nature11247 (2012).
H3K27me3	Fig. S16	ChIP-Seq	Human	ENCFF967DLA	N/A	https://www.encodeproject.org	Consortium, E. P. An integrated encyclopedia of DNA elements in the human genome. Nature 489, 57-74, doi:10.1038/nature11247 (2012).
H3K27me3	Fig. S16	ChIP-Seq	Human	ENCFF968XEI	N/A	https://www.encodeproject.org	Consortium, E. P. An integrated encyclopedia of DNA elements in the human genome. Nature 489, 57-74, doi:10.1038/nature11247 (2012).
H3K27me3	Fig. S16	ChIP-Seq	Human	ENCFF969JAR	N/A	https://www.encodeproject.org	Consortium, E. P. An integrated encyclopedia of DNA elements in the human genome. Nature 489, 57-74, doi:10.1038/nature11247 (2012).
H3K27me3	Fig. S16	ChIP-Seq	Human	ENCFF970MCA	N/A	https://www.encodeproject.org	Consortium, E. P. An integrated encyclopedia of DNA elements in the human genome. Nature 489, 57-74, doi:10.1038/nature11247 (2012).
H3K27me3	Fig. S16	ChIP-Seq	Human	ENCFF981SUW	N/A	https://www.encodeproject.org	Consortium, E. P. An integrated encyclopedia of DNA elements in the human genome. Nature 489, 57-74, doi:10.1038/nature11247 (2012).
H3K27me3	Fig. S16	ChIP-Seq	Human	ENCFF983KWQ	N/A	https://www.encodeproject.org	Consortium, E. P. An integrated encyclopedia of DNA elements in the human genome. Nature 489, 57-74, doi:10.1038/nature11247 (2012).
H3K27me3	Fig. S16	ChIP-Seq	Human	ENCFF984WAQ	N/A	https://www.encodeproject.org	Consortium, E. P. An integrated encyclopedia of DNA elements in the human genome. Nature 489, 57-74, doi:10.1038/nature11247 (2012).
H3K27me3	Fig. S16	ChIP-Seq	Human	ENCFF985JKX	N/A	https://www.encodeproject.org	Consortium, E. P. An integrated encyclopedia of DNA elements in the human genome. Nature 489, 57-74, doi:10.1038/nature11247 (2012).
H3K27me3	Fig. S16	ChIP-Seq	Human	ENCFF990SGG	N/A	https://www.encodeproject.org	Consortium, E. P. An integrated encyclopedia of DNA elements in the human genome. Nature 489, 57-74, doi:10.1038/nature11247 (2012).
H3K27me3	Fig. S16	ChIP-Seq	Human	ENCFF991QCC	N/A	https://www.encodeproject.org	Consortium, E. P. An integrated encyclopedia of DNA elements in the human genome. Nature 489, 57-74, doi:10.1038/nature11247 (2012).
H3K27me3	Fig. S16	ChIP-Seq	Human	ENCFF991TGR	N/A	https://www.encodeproject.org	Consortium, E. P. An integrated encyclopedia of DNA elements in the human genome. Nature 489, 57-74, doi:10.1038/nature11247 (2012).
H3K27me3	Fig. S16	ChIP-Seq	Human	ENCFF997KGX	N/A	https://www.encodeproject.org	Consortium, E. P. An integrated encyclopedia of DNA elements in the human genome. Nature 489, 57-74, doi:10.1038/nature11247 (2012).
H3K27me3	Fig. S16	ChIP-Seq	Human	GSM1003710	N/A	http://www.ncbi.nlm.nih.gov/geo/	N/A
H3K27me3	Fig. S16	ChIP-Seq	Human	GSM1003713	N/A	http://www.ncbi.nlm.nih.gov/geo/	N/A
H3K27me3	Fig. S16	ChIP-Seq	Human	GSM1003716	N/A	http://www.ncbi.nlm.nih.gov/geo/	N/A
H3K27me3	Fig. S16	ChIP-Seq	Human	GSM1003719	N/A	http://www.ncbi.nlm.nih.gov/geo/	N/A
H3K27me3	Fig. S16	ChIP-Seq	Human	GSM1003722	N/A	http://www.ncbi.nlm.nih.gov/geo/	N/A
H3K27me3	Fig. S16	ChIP-Seq	Human	GSM1003725	N/A	http://www.ncbi.nlm.nih.gov/geo/	N/A
H3K27me3	Fig. S16	ChIP-Seq	Human	GSM1003727	N/A	http://www.ncbi.nlm.nih.gov/geo/	N/A
H3K27me3	Fig. S16	ChIP-Seq	Human	GSM1003730	N/A	http://www.ncbi.nlm.nih.gov/geo/	N/A
H3K27me3	Fig. S16	ChIP-Seq	Human	GSM1003733	N/A	http://www.ncbi.nlm.nih.gov/geo/	N/A
H3K27me3	Fig. S16	ChIP-Seq	Human	GSM1003736	N/A	http://www.ncbi.nlm.nih.gov/geo/	N/A
H3K27me3	Fig. S16	ChIP-Seq	Human	GSM1003739	N/A	http://www.ncbi.nlm.nih.gov/geo/	N/A
H3K27me3	Fig. S16	ChIP-Seq	Human	GSM1003742	N/A	http://www.ncbi.nlm.nih.gov/geo/	N/A
H3K27me3	Fig. S16	ChIP-Seq	Human	GSM1006149	N/A	http://www.ncbi.nlm.nih.gov/geo/	N/A
H3K27me3	Fig. S16	ChIP-Seq	Human	GSM1006151	N/A	http://www.ncbi.nlm.nih.gov/geo/	N/A
H3K27me3	Fig. S16	ChIP-Seq	Human	GSM1006153	N/A	http://www.ncbi.nlm.nih.gov/geo/	N/A
H3K27me3	Fig. S16	ChIP-Seq	Human	GSM1007988	N/A	http://www.ncbi.nlm.nih.gov/geo/	N/A
H3K27me3	Fig. S16	ChIP-Seq	Human	GSM1007989	N/A	http://www.ncbi.nlm.nih.gov/geo/	N/A
H3K27me3	Fig. S16	ChIP-Seq	Human	GSM1007990	N/A	http://www.ncbi.nlm.nih.gov/geo/	N/A
H3K27me3	Fig. S16	ChIP-Seq	Human	GSM1007991	N/A	http://www.ncbi.nlm.nih.gov/geo/	N/A
H3K27me3	Fig. S16	ChIP-Seq	Human	GSM1007992	N/A	http://www.ncbi.nlm.nih.gov/geo/	N/A
H3K27me3	Fig. S16	ChIP-Seq	Human	GSM1007993	N/A	http://www.ncbi.nlm.nih.gov/geo/	N/A
H3K27me3	Fig. S16	ChIP-Seq	Human	GSM1007994	N/A	http://www.ncbi.nlm.nih.gov/geo/	N/A
H3K27me3	Fig. S16	ChIP-Seq	Human	GSM1023610	N/A	http://www.ncbi.nlm.nih.gov/geo/	N/A
H3K27me3	Fig. S16	ChIP-Seq	Human	GSM1023612	N/A	http://www.ncbi.nlm.nih.gov/geo/	N/A
H3K27me3	Fig. S16	ChIP-Seq	Human	GSM1023614	N/A	http://www.ncbi.nlm.nih.gov/geo/	N/A
H3K27me3	Fig. S16	ChIP-Seq	Human	GSM1023616	N/A	http://www.ncbi.nlm.nih.gov/geo/	N/A
H3K27me3	Fig. S16	ChIP-Seq	Human	GSM1023618	N/A	http://www.ncbi.nlm.nih.gov/geo/	N/A
H3K27me3	Fig. S16	ChIP-Seq	Human	GSM1033564	N/A	http://www.ncbi.nlm.nih.gov/geo/	N/A
H3K27me3	Fig. S16	ChIP-Seq	Human	GSM1033565	N/A	http://www.ncbi.nlm.nih.gov/geo/	N/A
H3K27me3	Fig. S16	ChIP-Seq	Human	GSM1033566	N/A	http://www.ncbi.nlm.nih.gov/geo/	N/A
H3K27me3	Fig. S16	ChIP-Seq	Human	GSM1033567	N/A	http://www.ncbi.nlm.nih.gov/geo/	N/A
H3K27me3	Fig. S16	ChIP-Seq	Human	GSM1033568	N/A	http://www.ncbi.nlm.nih.gov/geo/	N/A
H3K27me3	Fig. S16	ChIP-Seq	Human	GSM1033569	N/A	http://www.ncbi.nlm.nih.gov/geo/	N/A
H3K27me3	Fig. S16	ChIP-Seq	Human	GSM1035430	N/A	http://www.ncbi.nlm.nih.gov/geo/	N/A
H3K27me3	Fig. S16	ChIP-Seq	Human	GSM1035439	N/A	http://www.ncbi.nlm.nih.gov/geo/	N/A
H3K27me3	Fig. S16	ChIP-Seq	Human	GSM1080935	N/A	http://www.ncbi.nlm.nih.gov/geo/	N/A
H3K27me3	Fig. S16	ChIP-Seq	Human	GSM1129356	N/A	http://www.ncbi.nlm.nih.gov/geo/	N/A
H3K27me3	Fig. S16	ChIP-Seq	Human	GSM1129357	N/A	http://www.ncbi.nlm.nih.gov/geo/	N/A
H3K27me3	Fig. S16	ChIP-Seq	Human	GSM1135040	N/A	http://www.ncbi.nlm.nih.gov/geo/	N/A
H3K27me3	Fig. S16	ChIP-Seq	Human	GSM1135041	N/A	http://www.ncbi.nlm.nih.gov/geo/	N/A
H3K27me3	Fig. S16	ChIP-Seq	Human	GSM1135042	N/A	http://www.ncbi.nlm.nih.gov/geo/	N/A
H3K27me3	Fig. S16	ChIP-Seq	Human	GSM1135043	N/A	http://www.ncbi.nlm.nih.gov/geo/	N/A
H3K27me3	Fig. S16	ChIP-Seq	Human	GSM1141671	N/A	http://www.ncbi.nlm.nih.gov/geo/	N/A
H3K27me3	Fig. S16	ChIP-Seq	Human	GSM1174716	N/A	http://www.ncbi.nlm.nih.gov/geo/	N/A
H3K27me3	Fig. S16	ChIP-Seq	Human	GSM1180136	N/A	http://www.ncbi.nlm.nih.gov/geo/	N/A
H3K27me3	Fig. S16	ChIP-Seq	Human	GSM1180140	N/A	http://www.ncbi.nlm.nih.gov/geo/	N/A
H3K27me3	Fig. S16	ChIP-Seq	Human	GSM1180145	N/A	http://www.ncbi.nlm.nih.gov/geo/	N/A
H3K27me3	Fig. S16	ChIP-Seq	Human	GSM1180146	N/A	http://www.ncbi.nlm.nih.gov/geo/	N/A
H3K27me3	Fig. S16	ChIP-Seq	Human	GSM1180151	N/A	http://www.ncbi.nlm.nih.gov/geo/	N/A
H3K27me3	Fig. S16	ChIP-Seq	Human	GSM1180155	N/A	http://www.ncbi.nlm.nih.gov/geo/	N/A
H3K27me3	Fig. S16	ChIP-Seq	Human	GSM1180159	N/A	http://www.ncbi.nlm.nih.gov/geo/	N/A
H3K27me3	Fig. S16	ChIP-Seq	Human	GSM1180163	N/A	http://www.ncbi.nlm.nih.gov/geo/	N/A
H3K27me3	Fig. S16	ChIP-Seq	Human	GSM1180167	N/A	http://www.ncbi.nlm.nih.gov/geo/	N/A
H3K27me3	Fig. S16	ChIP-Seq	Human	GSM1203229	N/A	http://www.ncbi.nlm.nih.gov/geo/	N/A
H3K27me3	Fig. S16	ChIP-Seq	Human	GSM1217937	N/A	http://www.ncbi.nlm.nih.gov/geo/	N/A
H3K27me3	Fig. S16	ChIP-Seq	Human	GSM1217938	N/A	http://www.ncbi.nlm.nih.gov/geo/	N/A
H3K27me3	Fig. S16	ChIP-Seq	Human	GSM1217940	N/A	http://www.ncbi.nlm.nih.gov/geo/	N/A
H3K27me3	Fig. S16	ChIP-Seq	Human	GSM1217941	N/A	http://www.ncbi.nlm.nih.gov/geo/	N/A
H3K27me3	Fig. S16	ChIP-Seq	Human	GSM1217943	N/A	http://www.ncbi.nlm.nih.gov/geo/	N/A
H3K27me3	Fig. S16	ChIP-Seq	Human	GSM1217945	N/A	http://www.ncbi.nlm.nih.gov/geo/	N/A
H3K27me3	Fig. S16	ChIP-Seq	Human	GSM1217947	N/A	http://www.ncbi.nlm.nih.gov/geo/	N/A
H3K27me3	Fig. S16	ChIP-Seq	Human	GSM1217948	N/A	http://www.ncbi.nlm.nih.gov/geo/	N/A
H3K27me3	Fig. S16	ChIP-Seq	Human	GSM1217953	N/A	http://www.ncbi.nlm.nih.gov/geo/	N/A
H3K27me3	Fig. S16	ChIP-Seq	Human	GSM1233874	N/A	http://www.ncbi.nlm.nih.gov/geo/	N/A
H3K27me3	Fig. S16	ChIP-Seq	Human	GSM1233875	N/A	http://www.ncbi.nlm.nih.gov/geo/	N/A
H3K27me3	Fig. S16	ChIP-Seq	Human	GSM1233896	N/A	http://www.ncbi.nlm.nih.gov/geo/	N/A
H3K27me3	Fig. S16	ChIP-Seq	Human	GSM1233897	N/A	http://www.ncbi.nlm.nih.gov/geo/	N/A
H3K27me3	Fig. S16	ChIP-Seq	Human	GSM1233898	N/A	http://www.ncbi.nlm.nih.gov/geo/	N/A
H3K27me3	Fig. S16	ChIP-Seq	Human	GSM1233899	N/A	http://www.ncbi.nlm.nih.gov/geo/	N/A
H3K27me3	Fig. S16	ChIP-Seq	Human	GSM1233919	N/A	http://www.ncbi.nlm.nih.gov/geo/	N/A
H3K27me3	Fig. S16	ChIP-Seq	Human	GSM1233920	N/A	http://www.ncbi.nlm.nih.gov/geo/	N/A
H3K27me3	Fig. S16	ChIP-Seq	Human	GSM1233938	N/A	http://www.ncbi.nlm.nih.gov/geo/	N/A
H3K27me3	Fig. S16	ChIP-Seq	Human	GSM1233939	N/A	http://www.ncbi.nlm.nih.gov/geo/	N/A
H3K27me3	Fig. S16	ChIP-Seq	Human	GSM1233940	N/A	http://www.ncbi.nlm.nih.gov/geo/	N/A
H3K27me3	Fig. S16	ChIP-Seq	Human	GSM1233941	N/A	http://www.ncbi.nlm.nih.gov/geo/	N/A
H3K27me3	Fig. S16	ChIP-Seq	Human	GSM1233960	N/A	http://www.ncbi.nlm.nih.gov/geo/	N/A
H3K27me3	Fig. S16	ChIP-Seq	Human	GSM1233961	N/A	http://www.ncbi.nlm.nih.gov/geo/	N/A
H3K27me3	Fig. S16	ChIP-Seq	Human	GSM1233962	N/A	http://www.ncbi.nlm.nih.gov/geo/	N/A
H3K27me3	Fig. S16	ChIP-Seq	Human	GSM1233963	N/A	http://www.ncbi.nlm.nih.gov/geo/	N/A
H3K27me3	Fig. S16	ChIP-Seq	Human	GSM1233982	N/A	http://www.ncbi.nlm.nih.gov/geo/	N/A
H3K27me3	Fig. S16	ChIP-Seq	Human	GSM1233983	N/A	http://www.ncbi.nlm.nih.gov/geo/	N/A
H3K27me3	Fig. S16	ChIP-Seq	Human	GSM1233997	N/A	http://www.ncbi.nlm.nih.gov/geo/	N/A
H3K27me3	Fig. S16	ChIP-Seq	Human	GSM1233998	N/A	http://www.ncbi.nlm.nih.gov/geo/	N/A
H3K27me3	Fig. S16	ChIP-Seq	Human	GSM1234014	N/A	http://www.ncbi.nlm.nih.gov/geo/	N/A
H3K27me3	Fig. S16	ChIP-Seq	Human	GSM1234015	N/A	http://www.ncbi.nlm.nih.gov/geo/	N/A
H3K27me3	Fig. S16	ChIP-Seq	Human	GSM1234031	N/A	http://www.ncbi.nlm.nih.gov/geo/	N/A
H3K27me3	Fig. S16	ChIP-Seq	Human	GSM1234032	N/A	http://www.ncbi.nlm.nih.gov/geo/	N/A
H3K27me3	Fig. S16	ChIP-Seq	Human	GSM1234048	N/A	http://www.ncbi.nlm.nih.gov/geo/	N/A
H3K27me3	Fig. S16	ChIP-Seq	Human	GSM1234049	N/A	http://www.ncbi.nlm.nih.gov/geo/	N/A
H3K27me3	Fig. S16	ChIP-Seq	Human	GSM1234065	N/A	http://www.ncbi.nlm.nih.gov/geo/	N/A
H3K27me3	Fig. S16	ChIP-Seq	Human	GSM1234066	N/A	http://www.ncbi.nlm.nih.gov/geo/	N/A
H3K27me3	Fig. S16	ChIP-Seq	Human	GSM1234083	N/A	http://www.ncbi.nlm.nih.gov/geo/	N/A
H3K27me3	Fig. S16	ChIP-Seq	Human	GSM1234084	N/A	http://www.ncbi.nlm.nih.gov/geo/	N/A
H3K27me3	Fig. S16	ChIP-Seq	Human	GSM1234085	N/A	http://www.ncbi.nlm.nih.gov/geo/	N/A
H3K27me3	Fig. S16	ChIP-Seq	Human	GSM1234104	N/A	http://www.ncbi.nlm.nih.gov/geo/	N/A
H3K27me3	Fig. S16	ChIP-Seq	Human	GSM1234105	N/A	http://www.ncbi.nlm.nih.gov/geo/	N/A
H3K27me3	Fig. S16	ChIP-Seq	Human	GSM1234106	N/A	http://www.ncbi.nlm.nih.gov/geo/	N/A
H3K27me3	Fig. S16	ChIP-Seq	Human	GSM1234107	N/A	http://www.ncbi.nlm.nih.gov/geo/	N/A
H3K27me3	Fig. S16	ChIP-Seq	Human	GSM1234126	N/A	http://www.ncbi.nlm.nih.gov/geo/	N/A
H3K27me3	Fig. S16	ChIP-Seq	Human	GSM1234127	N/A	http://www.ncbi.nlm.nih.gov/geo/	N/A
H3K27me3	Fig. S16	ChIP-Seq	Human	GSM1234128	N/A	http://www.ncbi.nlm.nih.gov/geo/	N/A
H3K27me3	Fig. S16	ChIP-Seq	Human	GSM1234129	N/A	http://www.ncbi.nlm.nih.gov/geo/	N/A
H3K27me3	Fig. S16	ChIP-Seq	Human	GSM1234149	N/A	http://www.ncbi.nlm.nih.gov/geo/	N/A
H3K27me3	Fig. S16	ChIP-Seq	Human	GSM1234150	N/A	http://www.ncbi.nlm.nih.gov/geo/	N/A
H3K27me3	Fig. S16	ChIP-Seq	Human	GSM1234167	N/A	http://www.ncbi.nlm.nih.gov/geo/	N/A
H3K27me3	Fig. S16	ChIP-Seq	Human	GSM1234168	N/A	http://www.ncbi.nlm.nih.gov/geo/	N/A
H3K27me3	Fig. S16	ChIP-Seq	Human	GSM1234185	N/A	http://www.ncbi.nlm.nih.gov/geo/	N/A
H3K27me3	Fig. S16	ChIP-Seq	Human	GSM1234186	N/A	http://www.ncbi.nlm.nih.gov/geo/	N/A
H3K27me3	Fig. S16	ChIP-Seq	Human	GSM1234203	N/A	http://www.ncbi.nlm.nih.gov/geo/	N/A
H3K27me3	Fig. S16	ChIP-Seq	Human	GSM1234204	N/A	http://www.ncbi.nlm.nih.gov/geo/	N/A
H3K27me3	Fig. S16	ChIP-Seq	Human	GSM1234225	N/A	http://www.ncbi.nlm.nih.gov/geo/	N/A
H3K27me3	Fig. S16	ChIP-Seq	Human	GSM1234226	N/A	http://www.ncbi.nlm.nih.gov/geo/	N/A
H3K27me3	Fig. S16	ChIP-Seq	Human	GSM1252088	N/A	http://www.ncbi.nlm.nih.gov/geo/	N/A
H3K27me3	Fig. S16	ChIP-Seq	Human	GSM1273646	N/A	http://www.ncbi.nlm.nih.gov/geo/	N/A
H3K27me3	Fig. S16	ChIP-Seq	Human	GSM1273651	N/A	http://www.ncbi.nlm.nih.gov/geo/	N/A
H3K27me3	Fig. S16	ChIP-Seq	Human	GSM1273656	N/A	http://www.ncbi.nlm.nih.gov/geo/	N/A
H3K27me3	Fig. S16	ChIP-Seq	Human	GSM1273661	N/A	http://www.ncbi.nlm.nih.gov/geo/	N/A
H3K27me3	Fig. S16	ChIP-Seq	Human	GSM1273666	N/A	http://www.ncbi.nlm.nih.gov/geo/	N/A
H3K27me3	Fig. S16	ChIP-Seq	Human	GSM1273671	N/A	http://www.ncbi.nlm.nih.gov/geo/	N/A
H3K27me3	Fig. S16	ChIP-Seq	Human	GSM1278238	N/A	http://www.ncbi.nlm.nih.gov/geo/	N/A
H3K27me3	Fig. S16	ChIP-Seq	Human	GSM1295084	N/A	http://www.ncbi.nlm.nih.gov/geo/	N/A
H3K27me3	Fig. S16	ChIP-Seq	Human	GSM1295094	N/A	http://www.ncbi.nlm.nih.gov/geo/	N/A
H3K27me3	Fig. S16	ChIP-Seq	Human	GSM1320312	N/A	http://www.ncbi.nlm.nih.gov/geo/	N/A
H3K27me3	Fig. S16	ChIP-Seq	Human	GSM1320316	N/A	http://www.ncbi.nlm.nih.gov/geo/	N/A
H3K27me3	Fig. S16	ChIP-Seq	Human	GSM1320320	N/A	http://www.ncbi.nlm.nih.gov/geo/	N/A
H3K27me3	Fig. S16	ChIP-Seq	Human	GSM1320324	N/A	http://www.ncbi.nlm.nih.gov/geo/	N/A
H3K27me3	Fig. S16	ChIP-Seq	Human	GSM1338276	N/A	http://www.ncbi.nlm.nih.gov/geo/	N/A
H3K27me3	Fig. S16	ChIP-Seq	Human	GSM1338277	N/A	http://www.ncbi.nlm.nih.gov/geo/	N/A
H3K27me3	Fig. S16	ChIP-Seq	Human	GSM1338278	N/A	http://www.ncbi.nlm.nih.gov/geo/	N/A
H3K27me3	Fig. S16	ChIP-Seq	Human	GSM1338288	N/A	http://www.ncbi.nlm.nih.gov/geo/	N/A
H3K27me3	Fig. S16	ChIP-Seq	Human	GSM1338289	N/A	http://www.ncbi.nlm.nih.gov/geo/	N/A
H3K27me3	Fig. S16	ChIP-Seq	Human	GSM1338290	N/A	http://www.ncbi.nlm.nih.gov/geo/	N/A
H3K27me3	Fig. S16	ChIP-Seq	Human	GSM1354434	N/A	http://www.ncbi.nlm.nih.gov/geo/	N/A
H3K27me3	Fig. S16	ChIP-Seq	Human	GSM1354435	N/A	http://www.ncbi.nlm.nih.gov/geo/	N/A
H3K27me3	Fig. S16	ChIP-Seq	Human	GSM1359508	N/A	http://www.ncbi.nlm.nih.gov/geo/	N/A
H3K27me3	Fig. S16	ChIP-Seq	Human	GSM1366924	N/A	http://www.ncbi.nlm.nih.gov/geo/	N/A
H3K27me3	Fig. S16	ChIP-Seq	Human	GSM1366925	N/A	http://www.ncbi.nlm.nih.gov/geo/	N/A
H3K27me3	Fig. S16	ChIP-Seq	Human	GSM1366926	N/A	http://www.ncbi.nlm.nih.gov/geo/	N/A
H3K27me3	Fig. S16	ChIP-Seq	Human	GSM1366927	N/A	http://www.ncbi.nlm.nih.gov/geo/	N/A
H3K27me3	Fig. S16	ChIP-Seq	Human	GSM1366928	N/A	http://www.ncbi.nlm.nih.gov/geo/	N/A
H3K27me3	Fig. S16	ChIP-Seq	Human	GSM1366929	N/A	http://www.ncbi.nlm.nih.gov/geo/	N/A
H3K27me3	Fig. S16	ChIP-Seq	Human	GSM1369947	N/A	http://www.ncbi.nlm.nih.gov/geo/	N/A
H3K27me3	Fig. S16	ChIP-Seq	Human	GSM1369954	N/A	http://www.ncbi.nlm.nih.gov/geo/	N/A
H3K27me3	Fig. S16	ChIP-Seq	Human	GSM1372855	N/A	http://www.ncbi.nlm.nih.gov/geo/	N/A
H3K27me3	Fig. S16	ChIP-Seq	Human	GSM1372861	N/A	http://www.ncbi.nlm.nih.gov/geo/	N/A
H3K27me3	Fig. S16	ChIP-Seq	Human	GSM1372866	N/A	http://www.ncbi.nlm.nih.gov/geo/	N/A
H3K27me3	Fig. S16	ChIP-Seq	Human	GSM1372875	N/A	http://www.ncbi.nlm.nih.gov/geo/	N/A
H3K27me3	Fig. S16	ChIP-Seq	Human	GSM1383854	N/A	http://www.ncbi.nlm.nih.gov/geo/	N/A
H3K27me3	Fig. S16	ChIP-Seq	Human	GSM1383860	N/A	http://www.ncbi.nlm.nih.gov/geo/	N/A
H3K27me3	Fig. S16	ChIP-Seq	Human	GSM1383866	N/A	http://www.ncbi.nlm.nih.gov/geo/	N/A
H3K27me3	Fig. S16	ChIP-Seq	Human	GSM1383872	N/A	http://www.ncbi.nlm.nih.gov/geo/	N/A
H3K27me3	Fig. S16	ChIP-Seq	Human	GSM1399014	N/A	http://www.ncbi.nlm.nih.gov/geo/	N/A
H3K27me3	Fig. S16	ChIP-Seq	Human	GSM1399018	N/A	http://www.ncbi.nlm.nih.gov/geo/	N/A
H3K27me3	Fig. S16	ChIP-Seq	Human	GSM1399022	N/A	http://www.ncbi.nlm.nih.gov/geo/	N/A
H3K27me3	Fig. S16	ChIP-Seq	Human	GSM1399026	N/A	http://www.ncbi.nlm.nih.gov/geo/	N/A
H3K27me3	Fig. S16	ChIP-Seq	Human	GSM1420155	N/A	http://www.ncbi.nlm.nih.gov/geo/	N/A
H3K27me3	Fig. S16	ChIP-Seq	Human	GSM1421315	N/A	http://www.ncbi.nlm.nih.gov/geo/	N/A
H3K27me3	Fig. S16	ChIP-Seq	Human	GSM1421321	N/A	http://www.ncbi.nlm.nih.gov/geo/	N/A
H3K27me3	Fig. S16	ChIP-Seq	Human	GSM1431910	N/A	http://www.ncbi.nlm.nih.gov/geo/	N/A
H3K27me3	Fig. S16	ChIP-Seq	Human	GSM1431912	N/A	http://www.ncbi.nlm.nih.gov/geo/	N/A
H3K27me3	Fig. S16	ChIP-Seq	Human	GSM1436879	N/A	http://www.ncbi.nlm.nih.gov/geo/	N/A
H3K27me3	Fig. S16	ChIP-Seq	Human	GSM1436880	N/A	http://www.ncbi.nlm.nih.gov/geo/	N/A
H3K27me3	Fig. S16	ChIP-Seq	Human	GSM1494453	N/A	http://www.ncbi.nlm.nih.gov/geo/	N/A
H3K27me3	Fig. S16	ChIP-Seq	Human	GSM1494455	N/A	http://www.ncbi.nlm.nih.gov/geo/	N/A
H3K27me3	Fig. S16	ChIP-Seq	Human	GSM1498900	N/A	http://www.ncbi.nlm.nih.gov/geo/	N/A
H3K27me3	Fig. S16	ChIP-Seq	Human	GSM1498901	N/A	http://www.ncbi.nlm.nih.gov/geo/	N/A
H3K27me3	Fig. S16	ChIP-Seq	Human	GSM1498902	N/A	http://www.ncbi.nlm.nih.gov/geo/	N/A
H3K27me3	Fig. S16	ChIP-Seq	Human	GSM1498903	N/A	http://www.ncbi.nlm.nih.gov/geo/	N/A
H3K27me3	Fig. S16	ChIP-Seq	Human	GSM1499826	N/A	http://www.ncbi.nlm.nih.gov/geo/	N/A
H3K27me3	Fig. S16	ChIP-Seq	Human	GSM1508942	N/A	http://www.ncbi.nlm.nih.gov/geo/	N/A
H3K27me3	Fig. S16	ChIP-Seq	Human	GSM1527832	N/A	http://www.ncbi.nlm.nih.gov/geo/	N/A
H3K27me3	Fig. S16	ChIP-Seq	Human	GSM1527833	N/A	http://www.ncbi.nlm.nih.gov/geo/	N/A
H3K27me3	Fig. S16	ChIP-Seq	Human	GSM1528885	N/A	http://www.ncbi.nlm.nih.gov/geo/	N/A
H3K27me3	Fig. S16	ChIP-Seq	Human	GSM1528886	N/A	http://www.ncbi.nlm.nih.gov/geo/	N/A
H3K27me3	Fig. S16	ChIP-Seq	Human	GSM1528887	N/A	http://www.ncbi.nlm.nih.gov/geo/	N/A
H3K27me3	Fig. S16	ChIP-Seq	Human	GSM1534446	N/A	http://www.ncbi.nlm.nih.gov/geo/	N/A
H3K27me3	Fig. S16	ChIP-Seq	Human	GSM1536033	N/A	http://www.ncbi.nlm.nih.gov/geo/	N/A
H3K27me3	Fig. S16	ChIP-Seq	Human	GSM1536037	N/A	http://www.ncbi.nlm.nih.gov/geo/	N/A
H3K27me3	Fig. S16	ChIP-Seq	Human	GSM1537288	N/A	http://www.ncbi.nlm.nih.gov/geo/	N/A
H3K27me3	Fig. S16	ChIP-Seq	Human	GSM1537289	N/A	http://www.ncbi.nlm.nih.gov/geo/	N/A
H3K27me3	Fig. S16	ChIP-Seq	Human	GSM1537290	N/A	http://www.ncbi.nlm.nih.gov/geo/	N/A
H3K27me3	Fig. S16	ChIP-Seq	Human	GSM1537291	N/A	http://www.ncbi.nlm.nih.gov/geo/	N/A
H3K27me3	Fig. S16	ChIP-Seq	Human	GSM1537292	N/A	http://www.ncbi.nlm.nih.gov/geo/	N/A
H3K27me3	Fig. S16	ChIP-Seq	Human	GSM1541450	N/A	http://www.ncbi.nlm.nih.gov/geo/	N/A
H3K27me3	Fig. S16	ChIP-Seq	Human	GSM1565788	N/A	http://www.ncbi.nlm.nih.gov/geo/	N/A
H3K27me3	Fig. S16	ChIP-Seq	Human	GSM1565795	N/A	http://www.ncbi.nlm.nih.gov/geo/	N/A
H3K27me3	Fig. S16	ChIP-Seq	Human	GSM1565802	N/A	http://www.ncbi.nlm.nih.gov/geo/	N/A
H3K27me3	Fig. S16	ChIP-Seq	Human	GSM1565809	N/A	http://www.ncbi.nlm.nih.gov/geo/	N/A
H3K27me3	Fig. S16	ChIP-Seq	Human	GSM1576991	N/A	http://www.ncbi.nlm.nih.gov/geo/	N/A
H3K27me3	Fig. S16	ChIP-Seq	Human	GSM1576992	N/A	http://www.ncbi.nlm.nih.gov/geo/	N/A
H3K27me3	Fig. S16	ChIP-Seq	Human	GSM1576993	N/A	http://www.ncbi.nlm.nih.gov/geo/	N/A
H3K27me3	Fig. S16	ChIP-Seq	Human	GSM1576994	N/A	http://www.ncbi.nlm.nih.gov/geo/	N/A
H3K27me3	Fig. S16	ChIP-Seq	Human	GSM1576995	N/A	http://www.ncbi.nlm.nih.gov/geo/	N/A
H3K27me3	Fig. S16	ChIP-Seq	Human	GSM1576996	N/A	http://www.ncbi.nlm.nih.gov/geo/	N/A
H3K27me3	Fig. S16	ChIP-Seq	Human	GSM1579349	N/A	http://www.ncbi.nlm.nih.gov/geo/	N/A
H3K27me3	Fig. S16	ChIP-Seq	Human	GSM1579350	N/A	http://www.ncbi.nlm.nih.gov/geo/	N/A
H3K27me3	Fig. S16	ChIP-Seq	Human	GSM1615882	N/A	http://www.ncbi.nlm.nih.gov/geo/	N/A
H3K27me3	Fig. S16	ChIP-Seq	Human	GSM1615883	N/A	http://www.ncbi.nlm.nih.gov/geo/	N/A
H3K27me3	Fig. S16	ChIP-Seq	Human	GSM1625981	N/A	http://www.ncbi.nlm.nih.gov/geo/	N/A
H3K27me3	Fig. S16	ChIP-Seq	Human	GSM1625982	N/A	http://www.ncbi.nlm.nih.gov/geo/	N/A
H3K27me3	Fig. S16	ChIP-Seq	Human	GSM1625983	N/A	http://www.ncbi.nlm.nih.gov/geo/	N/A
H3K27me3	Fig. S16	ChIP-Seq	Human	GSM1625984	N/A	http://www.ncbi.nlm.nih.gov/geo/	N/A
H3K27me3	Fig. S16	ChIP-Seq	Human	GSM1645720	N/A	http://www.ncbi.nlm.nih.gov/geo/	N/A
H3K27me3	Fig. S16	ChIP-Seq	Human	GSM1697669	N/A	http://www.ncbi.nlm.nih.gov/geo/	N/A
H3K27me3	Fig. S16	ChIP-Seq	Human	GSM1697672	N/A	http://www.ncbi.nlm.nih.gov/geo/	N/A
H3K27me3	Fig. S16	ChIP-Seq	Human	GSM1697675	N/A	http://www.ncbi.nlm.nih.gov/geo/	N/A
H3K27me3	Fig. S16	ChIP-Seq	Human	GSM1816077	N/A	http://www.ncbi.nlm.nih.gov/geo/	N/A
H3K27me3	Fig. S16	ChIP-Seq	Human	GSM1816078	N/A	http://www.ncbi.nlm.nih.gov/geo/	N/A
H3K27me3	Fig. S16	ChIP-Seq	Human	GSM1816079	N/A	http://www.ncbi.nlm.nih.gov/geo/	N/A
H3K27me3	Fig. S16	ChIP-Seq	Human	GSM1817179	N/A	http://www.ncbi.nlm.nih.gov/geo/	N/A
H3K27me3	Fig. S16	ChIP-Seq	Human	GSM1820925	N/A	http://www.ncbi.nlm.nih.gov/geo/	N/A
H3K27me3	Fig. S16	ChIP-Seq	Human	GSM1863070	N/A	http://www.ncbi.nlm.nih.gov/geo/	N/A
H3K27me3	Fig. S16	ChIP-Seq	Human	GSM1863073	N/A	http://www.ncbi.nlm.nih.gov/geo/	N/A
H3K27me3	Fig. S16	ChIP-Seq	Human	GSM1863076	N/A	http://www.ncbi.nlm.nih.gov/geo/	N/A
H3K27me3	Fig. S16	ChIP-Seq	Human	GSM1869137	N/A	http://www.ncbi.nlm.nih.gov/geo/	N/A
H3K27me3	Fig. S16	ChIP-Seq	Human	GSM1892602	N/A	http://www.ncbi.nlm.nih.gov/geo/	N/A
H3K27me3	Fig. S16	ChIP-Seq	Human	GSM1898301	N/A	http://www.ncbi.nlm.nih.gov/geo/	N/A
H3K27me3	Fig. S16	ChIP-Seq	Human	GSM1898302	N/A	http://www.ncbi.nlm.nih.gov/geo/	N/A
H3K27me3	Fig. S16	ChIP-Seq	Human	GSM1898303	N/A	http://www.ncbi.nlm.nih.gov/geo/	N/A
H3K27me3	Fig. S16	ChIP-Seq	Human	GSM1898304	N/A	http://www.ncbi.nlm.nih.gov/geo/	N/A
H3K27me3	Fig. S16	ChIP-Seq	Human	GSM1898305	N/A	http://www.ncbi.nlm.nih.gov/geo/	N/A
H3K27me3	Fig. S16	ChIP-Seq	Human	GSM1898306	N/A	http://www.ncbi.nlm.nih.gov/geo/	N/A
H3K27me3	Fig. S16	ChIP-Seq	Human	GSM1945879	N/A	http://www.ncbi.nlm.nih.gov/geo/	N/A
H3K27me3	Fig. S16	ChIP-Seq	Human	GSM1945882	N/A	http://www.ncbi.nlm.nih.gov/geo/	N/A
H3K27me3	Fig. S16	ChIP-Seq	Human	GSM1958046	N/A	http://www.ncbi.nlm.nih.gov/geo/	N/A
H3K27me3	Fig. S16	ChIP-Seq	Human	GSM1958047	N/A	http://www.ncbi.nlm.nih.gov/geo/	N/A
H3K27me3	Fig. S16	ChIP-Seq	Human	GSM1960249	N/A	http://www.ncbi.nlm.nih.gov/geo/	N/A
H3K27me3	Fig. S16	ChIP-Seq	Human	GSM1960250	N/A	http://www.ncbi.nlm.nih.gov/geo/	N/A
H3K27me3	Fig. S16	ChIP-Seq	Human	GSM1960251	N/A	http://www.ncbi.nlm.nih.gov/geo/	N/A
H3K27me3	Fig. S16	ChIP-Seq	Human	GSM1960252	N/A	http://www.ncbi.nlm.nih.gov/geo/	N/A
H3K27me3	Fig. S16	ChIP-Seq	Human	GSM1970037	N/A	http://www.ncbi.nlm.nih.gov/geo/	N/A
H3K27me3	Fig. S16	ChIP-Seq	Human	GSM1970138	N/A	http://www.ncbi.nlm.nih.gov/geo/	N/A
H3K27me3	Fig. S16	ChIP-Seq	Human	GSM1970139	N/A	http://www.ncbi.nlm.nih.gov/geo/	N/A
H3K27me3	Fig. S16	ChIP-Seq	Human	GSM1970140	N/A	http://www.ncbi.nlm.nih.gov/geo/	N/A
H3K27me3	Fig. S16	ChIP-Seq	Human	GSM1970141	N/A	http://www.ncbi.nlm.nih.gov/geo/	N/A
H3K27me3	Fig. S16	ChIP-Seq	Human	GSM1970142	N/A	http://www.ncbi.nlm.nih.gov/geo/	N/A
H3K27me3	Fig. S16	ChIP-Seq	Human	GSM1970143	N/A	http://www.ncbi.nlm.nih.gov/geo/	N/A
H3K27me3	Fig. S16	ChIP-Seq	Human	GSM2029349	N/A	http://www.ncbi.nlm.nih.gov/geo/	N/A
H3K27me3	Fig. S16	ChIP-Seq	Human	GSM2029354	N/A	http://www.ncbi.nlm.nih.gov/geo/	N/A
H3K27me3	Fig. S16	ChIP-Seq	Human	GSM2029359	N/A	http://www.ncbi.nlm.nih.gov/geo/	N/A
H3K27me3	Fig. S16	ChIP-Seq	Human	GSM2029364	N/A	http://www.ncbi.nlm.nih.gov/geo/	N/A
H3K27me3	Fig. S16	ChIP-Seq	Human	GSM2046843	N/A	http://www.ncbi.nlm.nih.gov/geo/	N/A
H3K27me3	Fig. S16	ChIP-Seq	Human	GSM2046844	N/A	http://www.ncbi.nlm.nih.gov/geo/	N/A
H3K27me3	Fig. S16	ChIP-Seq	Human	GSM2046845	N/A	http://www.ncbi.nlm.nih.gov/geo/	N/A
H3K27me3	Fig. S16	ChIP-Seq	Human	GSM2046846	N/A	http://www.ncbi.nlm.nih.gov/geo/	N/A
H3K27me3	Fig. S16	ChIP-Seq	Human	GSM2046847	N/A	http://www.ncbi.nlm.nih.gov/geo/	N/A
H3K27me3	Fig. S16	ChIP-Seq	Human	GSM2046848	N/A	http://www.ncbi.nlm.nih.gov/geo/	N/A
H3K27me3	Fig. S16	ChIP-Seq	Human	GSM2047026	N/A	http://www.ncbi.nlm.nih.gov/geo/	N/A
H3K27me3	Fig. S16	ChIP-Seq	Human	GSM2058899	N/A	http://www.ncbi.nlm.nih.gov/geo/	N/A
H3K27me3	Fig. S16	ChIP-Seq	Human	GSM2058900	N/A	http://www.ncbi.nlm.nih.gov/geo/	N/A
H3K27me3	Fig. S16	ChIP-Seq	Human	GSM2058905	N/A	http://www.ncbi.nlm.nih.gov/geo/	N/A
H3K27me3	Fig. S16	ChIP-Seq	Human	GSM2058906	N/A	http://www.ncbi.nlm.nih.gov/geo/	N/A
H3K27me3	Fig. S16	ChIP-Seq	Human	GSM2058911	N/A	http://www.ncbi.nlm.nih.gov/geo/	N/A
H3K27me3	Fig. S16	ChIP-Seq	Human	GSM2058912	N/A	http://www.ncbi.nlm.nih.gov/geo/	N/A
H3K27me3	Fig. S16	ChIP-Seq	Human	GSM2066620	N/A	http://www.ncbi.nlm.nih.gov/geo/	N/A
H3K27me3	Fig. S16	ChIP-Seq	Human	GSM2066621	N/A	http://www.ncbi.nlm.nih.gov/geo/	N/A
H3K27me3	Fig. S16	ChIP-Seq	Human	GSM2066622	N/A	http://www.ncbi.nlm.nih.gov/geo/	N/A
H3K27me3	Fig. S16	ChIP-Seq	Human	GSM2108112	N/A	http://www.ncbi.nlm.nih.gov/geo/	N/A
H3K27me3	Fig. S16	ChIP-Seq	Human	GSM2108113	N/A	http://www.ncbi.nlm.nih.gov/geo/	N/A
H3K27me3	Fig. S16	ChIP-Seq	Human	GSM2108114	N/A	http://www.ncbi.nlm.nih.gov/geo/	N/A
H3K27me3	Fig. S16	ChIP-Seq	Human	GSM2108115	N/A	http://www.ncbi.nlm.nih.gov/geo/	N/A
H3K27me3	Fig. S16	ChIP-Seq	Human	GSM2120702	N/A	http://www.ncbi.nlm.nih.gov/geo/	N/A
H3K27me3	Fig. S16	ChIP-Seq	Human	GSM2120707	N/A	http://www.ncbi.nlm.nih.gov/geo/	N/A
H3K27me3	Fig. S16	ChIP-Seq	Human	GSM2120709	N/A	http://www.ncbi.nlm.nih.gov/geo/	N/A
H3K27me3	Fig. S16	ChIP-Seq	Human	GSM2120714	N/A	http://www.ncbi.nlm.nih.gov/geo/	N/A
H3K27me3	Fig. S16	ChIP-Seq	Human	GSM2120716	N/A	http://www.ncbi.nlm.nih.gov/geo/	N/A
H3K27me3	Fig. S16	ChIP-Seq	Human	GSM2127462	N/A	http://www.ncbi.nlm.nih.gov/geo/	N/A
H3K27me3	Fig. S16	ChIP-Seq	Human	GSM2127464	N/A	http://www.ncbi.nlm.nih.gov/geo/	N/A
H3K27me3	Fig. S16	ChIP-Seq	Human	GSM2127468	N/A	http://www.ncbi.nlm.nih.gov/geo/	N/A
H3K27me3	Fig. S16	ChIP-Seq	Human	GSM2127470	N/A	http://www.ncbi.nlm.nih.gov/geo/	N/A
H3K27me3	Fig. S16	ChIP-Seq	Human	GSM2159748	N/A	http://www.ncbi.nlm.nih.gov/geo/	N/A
H3K27me3	Fig. S16	ChIP-Seq	Human	GSM2159750	N/A	http://www.ncbi.nlm.nih.gov/geo/	N/A
H3K27me3	Fig. S16	ChIP-Seq	Human	GSM2159752	N/A	http://www.ncbi.nlm.nih.gov/geo/	N/A
H3K27me3	Fig. S16	ChIP-Seq	Human	GSM2175540	N/A	http://www.ncbi.nlm.nih.gov/geo/	N/A
H3K27me3	Fig. S16	ChIP-Seq	Human	GSM2175543	N/A	http://www.ncbi.nlm.nih.gov/geo/	N/A
H3K27me3	Fig. S16	ChIP-Seq	Human	GSM2175557	N/A	http://www.ncbi.nlm.nih.gov/geo/	N/A
H3K27me3	Fig. S16	ChIP-Seq	Human	GSM2175558	N/A	http://www.ncbi.nlm.nih.gov/geo/	N/A
H3K27me3	Fig. S16	ChIP-Seq	Human	GSM2175573	N/A	http://www.ncbi.nlm.nih.gov/geo/	N/A
H3K27me3	Fig. S16	ChIP-Seq	Human	GSM2175574	N/A	http://www.ncbi.nlm.nih.gov/geo/	N/A
H3K27me3	Fig. S16	ChIP-Seq	Human	GSM2187237	N/A	http://www.ncbi.nlm.nih.gov/geo/	N/A
H3K27me3	Fig. S16	ChIP-Seq	Human	GSM2188472	N/A	http://www.ncbi.nlm.nih.gov/geo/	N/A
H3K27me3	Fig. S16	ChIP-Seq	Human	GSM2188473	N/A	http://www.ncbi.nlm.nih.gov/geo/	N/A
H3K27me3	Fig. S16	ChIP-Seq	Human	GSM2188474	N/A	http://www.ncbi.nlm.nih.gov/geo/	N/A
H3K27me3	Fig. S16	ChIP-Seq	Human	GSM2188475	N/A	http://www.ncbi.nlm.nih.gov/geo/	N/A
H3K27me3	Fig. S16	ChIP-Seq	Human	GSM2188476	N/A	http://www.ncbi.nlm.nih.gov/geo/	N/A
H3K27me3	Fig. S16	ChIP-Seq	Human	GSM2188477	N/A	http://www.ncbi.nlm.nih.gov/geo/	N/A
H3K27me3	Fig. S16	ChIP-Seq	Human	GSM2188478	N/A	http://www.ncbi.nlm.nih.gov/geo/	N/A
H3K27me3	Fig. S16	ChIP-Seq	Human	GSM2188479	N/A	http://www.ncbi.nlm.nih.gov/geo/	N/A
H3K27me3	Fig. S16	ChIP-Seq	Human	GSM2188480	N/A	http://www.ncbi.nlm.nih.gov/geo/	N/A
H3K27me3	Fig. S16	ChIP-Seq	Human	GSM2305249	N/A	http://www.ncbi.nlm.nih.gov/geo/	N/A
H3K27me3	Fig. S16	ChIP-Seq	Human	GSM2305250	N/A	http://www.ncbi.nlm.nih.gov/geo/	N/A
H3K27me3	Fig. S16	ChIP-Seq	Human	GSM2337941	N/A	http://www.ncbi.nlm.nih.gov/geo/	N/A
H3K27me3	Fig. S16	ChIP-Seq	Human	GSM2337942	N/A	http://www.ncbi.nlm.nih.gov/geo/	N/A
H3K27me3	Fig. S16	ChIP-Seq	Human	GSM2337949	N/A	http://www.ncbi.nlm.nih.gov/geo/	N/A
H3K27me3	Fig. S16	ChIP-Seq	Human	GSM534469	N/A	http://www.ncbi.nlm.nih.gov/geo/	N/A
H3K27me3	Fig. S16	ChIP-Seq	Human	GSM534476	N/A	http://www.ncbi.nlm.nih.gov/geo/	N/A
H3K27me3	Fig. S16	ChIP-Seq	Human	GSM534483	N/A	http://www.ncbi.nlm.nih.gov/geo/	N/A
H3K27me3	Fig. S16	ChIP-Seq	Human	GSM534490	N/A	http://www.ncbi.nlm.nih.gov/geo/	N/A
H3K27me3	Fig. S16	ChIP-Seq	Human	GSM566170	N/A	http://www.ncbi.nlm.nih.gov/geo/	N/A
H3K27me3	Fig. S16	ChIP-Seq	Human	GSM602293	N/A	http://www.ncbi.nlm.nih.gov/geo/	N/A
H3K27me3	Fig. S16	ChIP-Seq	Human	GSM602301	N/A	http://www.ncbi.nlm.nih.gov/geo/	N/A
H3K27me3	Fig. S16	ChIP-Seq	Human	GSM641819	N/A	http://www.ncbi.nlm.nih.gov/geo/	N/A
H3K27me3	Fig. S16	ChIP-Seq	Human	GSM641821	N/A	http://www.ncbi.nlm.nih.gov/geo/	N/A
H3K27me3	Fig. S16	ChIP-Seq	Human	GSM641823	N/A	http://www.ncbi.nlm.nih.gov/geo/	N/A
H3K27me3	Fig. S16	ChIP-Seq	Human	GSM641825	N/A	http://www.ncbi.nlm.nih.gov/geo/	N/A
H3K27me3	Fig. S16	ChIP-Seq	Human	GSM714806	N/A	http://www.ncbi.nlm.nih.gov/geo/	N/A
H3K27me3	Fig. S16	ChIP-Seq	Human	GSM721137	N/A	http://www.ncbi.nlm.nih.gov/geo/	N/A
H3K27me3	Fig. S16	ChIP-Seq	Human	GSM727577	N/A	http://www.ncbi.nlm.nih.gov/geo/	N/A
H3K27me3	Fig. S16	ChIP-Seq	Human	GSM855015	N/A	http://www.ncbi.nlm.nih.gov/geo/	N/A
H3K27me3	Fig. S16	ChIP-Seq	Human	GSM897557	N/A	http://www.ncbi.nlm.nih.gov/geo/	N/A
H3K27me3	Fig. S16	ChIP-Seq	Human	GSM897561	N/A	http://www.ncbi.nlm.nih.gov/geo/	N/A
H3K27me3	Fig. S16	ChIP-Seq	Human	GSM942088	N/A	http://www.ncbi.nlm.nih.gov/geo/	N/A
H3K27me3	Fig. S16	ChIP-Seq	Human	GSM942089	N/A	http://www.ncbi.nlm.nih.gov/geo/	N/A
H3K27me3	Fig. S16	ChIP-Seq	Human	GSM942090	N/A	http://www.ncbi.nlm.nih.gov/geo/	N/A
H3K27me3	Fig. S16	ChIP-Seq	Human	GSM942091	N/A	http://www.ncbi.nlm.nih.gov/geo/	N/A
H3K27me3	Fig. S16	ChIP-Seq	Human	GSM942092	N/A	http://www.ncbi.nlm.nih.gov/geo/	N/A
H3K27me3	Fig. S16	ChIP-Seq	Human	GSM942093	N/A	http://www.ncbi.nlm.nih.gov/geo/	N/A
H3K27me3	Fig. S16	ChIP-Seq	Human	GSM942094	N/A	http://www.ncbi.nlm.nih.gov/geo/	N/A
H3K27me3	Fig. S16	ChIP-Seq	Human	GSM942095	N/A	http://www.ncbi.nlm.nih.gov/geo/	N/A
H3K27me3	Fig. S16	ChIP-Seq	Human	GSM942096	N/A	http://www.ncbi.nlm.nih.gov/geo/	N/A
H3K27me3	Fig. S16	ChIP-Seq	Human	GSM942097	N/A	http://www.ncbi.nlm.nih.gov/geo/	N/A
H3K27me3	Fig. S16	ChIP-Seq	Human	GSM942098	N/A	http://www.ncbi.nlm.nih.gov/geo/	N/A
H3K27me3	Fig. S16	ChIP-Seq	Human	GSM942099	N/A	http://www.ncbi.nlm.nih.gov/geo/	N/A
Input	Fig. S16	ChIP-Seq	Human	GSM1003743	N/A	http://www.ncbi.nlm.nih.gov/geo/	N/A
Input	Fig. S16	ChIP-Seq	Human	GSM1006150	N/A	http://www.ncbi.nlm.nih.gov/geo/	N/A
Input	Fig. S16	ChIP-Seq	Human	GSM1006152	N/A	http://www.ncbi.nlm.nih.gov/geo/	N/A
Input	Fig. S16	ChIP-Seq	Human	GSM1006154	N/A	http://www.ncbi.nlm.nih.gov/geo/	N/A
Input	Fig. S16	ChIP-Seq	Human	GSM1007999	N/A	http://www.ncbi.nlm.nih.gov/geo/	N/A
Input	Fig. S16	ChIP-Seq	Human	GSM1008000	N/A	http://www.ncbi.nlm.nih.gov/geo/	N/A
Input	Fig. S16	ChIP-Seq	Human	GSM1023611	N/A	http://www.ncbi.nlm.nih.gov/geo/	N/A
Input	Fig. S16	ChIP-Seq	Human	GSM1023613	N/A	http://www.ncbi.nlm.nih.gov/geo/	N/A
Input	Fig. S16	ChIP-Seq	Human	GSM1023615	N/A	http://www.ncbi.nlm.nih.gov/geo/	N/A
Input	Fig. S16	ChIP-Seq	Human	GSM1023617	N/A	http://www.ncbi.nlm.nih.gov/geo/	N/A
Input	Fig. S16	ChIP-Seq	Human	GSM1023619	N/A	http://www.ncbi.nlm.nih.gov/geo/	N/A
Input	Fig. S16	ChIP-Seq	Human	GSM1033562	N/A	http://www.ncbi.nlm.nih.gov/geo/	N/A
Input	Fig. S16	ChIP-Seq	Human	GSM1033563	N/A	http://www.ncbi.nlm.nih.gov/geo/	N/A
Input	Fig. S16	ChIP-Seq	Human	GSM1035423	N/A	http://www.ncbi.nlm.nih.gov/geo/	N/A
Input	Fig. S16	ChIP-Seq	Human	GSM1035432	N/A	http://www.ncbi.nlm.nih.gov/geo/	N/A
Input	Fig. S16	ChIP-Seq	Human	GSM1056912	N/A	http://www.ncbi.nlm.nih.gov/geo/	N/A
Input	Fig. S16	ChIP-Seq	Human	GSM1070128	N/A	http://www.ncbi.nlm.nih.gov/geo/	N/A
Input	Fig. S16	ChIP-Seq	Human	GSM1080938	N/A	http://www.ncbi.nlm.nih.gov/geo/	N/A
Input	Fig. S16	ChIP-Seq	Human	GSM1129349	N/A	http://www.ncbi.nlm.nih.gov/geo/	N/A
Input	Fig. S16	ChIP-Seq	Human	GSM1129351	N/A	http://www.ncbi.nlm.nih.gov/geo/	N/A
Input	Fig. S16	ChIP-Seq	Human	GSM1129353	N/A	http://www.ncbi.nlm.nih.gov/geo/	N/A
Input	Fig. S16	ChIP-Seq	Human	GSM1129355	N/A	http://www.ncbi.nlm.nih.gov/geo/	N/A
Input	Fig. S16	ChIP-Seq	Human	GSM1141670	N/A	http://www.ncbi.nlm.nih.gov/geo/	N/A
Input	Fig. S16	ChIP-Seq	Human	GSM1174717	N/A	http://www.ncbi.nlm.nih.gov/geo/	N/A
Input	Fig. S16	ChIP-Seq	Human	GSM1180137	N/A	http://www.ncbi.nlm.nih.gov/geo/	N/A
Input	Fig. S16	ChIP-Seq	Human	GSM1180141	N/A	http://www.ncbi.nlm.nih.gov/geo/	N/A
Input	Fig. S16	ChIP-Seq	Human	GSM1180147	N/A	http://www.ncbi.nlm.nih.gov/geo/	N/A
Input	Fig. S16	ChIP-Seq	Human	GSM1180152	N/A	http://www.ncbi.nlm.nih.gov/geo/	N/A
Input	Fig. S16	ChIP-Seq	Human	GSM1180156	N/A	http://www.ncbi.nlm.nih.gov/geo/	N/A
Input	Fig. S16	ChIP-Seq	Human	GSM1180160	N/A	http://www.ncbi.nlm.nih.gov/geo/	N/A
Input	Fig. S16	ChIP-Seq	Human	GSM1180164	N/A	http://www.ncbi.nlm.nih.gov/geo/	N/A
Input	Fig. S16	ChIP-Seq	Human	GSM1180168	N/A	http://www.ncbi.nlm.nih.gov/geo/	N/A
Input	Fig. S16	ChIP-Seq	Human	GSM1203232	N/A	http://www.ncbi.nlm.nih.gov/geo/	N/A
Input	Fig. S16	ChIP-Seq	Human	GSM1217921	N/A	http://www.ncbi.nlm.nih.gov/geo/	N/A
Input	Fig. S16	ChIP-Seq	Human	GSM1217923	N/A	http://www.ncbi.nlm.nih.gov/geo/	N/A
Input	Fig. S16	ChIP-Seq	Human	GSM1217936	N/A	http://www.ncbi.nlm.nih.gov/geo/	N/A
Input	Fig. S16	ChIP-Seq	Human	GSM1217939	N/A	http://www.ncbi.nlm.nih.gov/geo/	N/A
Input	Fig. S16	ChIP-Seq	Human	GSM1217942	N/A	http://www.ncbi.nlm.nih.gov/geo/	N/A
Input	Fig. S16	ChIP-Seq	Human	GSM1217944	N/A	http://www.ncbi.nlm.nih.gov/geo/	N/A
Input	Fig. S16	ChIP-Seq	Human	GSM1217946	N/A	http://www.ncbi.nlm.nih.gov/geo/	N/A
Input	Fig. S16	ChIP-Seq	Human	GSM1217949	N/A	http://www.ncbi.nlm.nih.gov/geo/	N/A
Input	Fig. S16	ChIP-Seq	Human	GSM1217951	N/A	http://www.ncbi.nlm.nih.gov/geo/	N/A
Input	Fig. S16	ChIP-Seq	Human	GSM1233882	N/A	http://www.ncbi.nlm.nih.gov/geo/	N/A
Input	Fig. S16	ChIP-Seq	Human	GSM1233908	N/A	http://www.ncbi.nlm.nih.gov/geo/	N/A
Input	Fig. S16	ChIP-Seq	Human	GSM1233928	N/A	http://www.ncbi.nlm.nih.gov/geo/	N/A
Input	Fig. S16	ChIP-Seq	Human	GSM1233950	N/A	http://www.ncbi.nlm.nih.gov/geo/	N/A
Input	Fig. S16	ChIP-Seq	Human	GSM1233972	N/A	http://www.ncbi.nlm.nih.gov/geo/	N/A
Input	Fig. S16	ChIP-Seq	Human	GSM1233990	N/A	http://www.ncbi.nlm.nih.gov/geo/	N/A
Input	Fig. S16	ChIP-Seq	Human	GSM1234005	N/A	http://www.ncbi.nlm.nih.gov/geo/	N/A
Input	Fig. S16	ChIP-Seq	Human	GSM1234022	N/A	http://www.ncbi.nlm.nih.gov/geo/	N/A
Input	Fig. S16	ChIP-Seq	Human	GSM1234039	N/A	http://www.ncbi.nlm.nih.gov/geo/	N/A
Input	Fig. S16	ChIP-Seq	Human	GSM1234056	N/A	http://www.ncbi.nlm.nih.gov/geo/	N/A
Input	Fig. S16	ChIP-Seq	Human	GSM1234073	N/A	http://www.ncbi.nlm.nih.gov/geo/	N/A
Input	Fig. S16	ChIP-Seq	Human	GSM1234094	N/A	http://www.ncbi.nlm.nih.gov/geo/	N/A
Input	Fig. S16	ChIP-Seq	Human	GSM1234116	N/A	http://www.ncbi.nlm.nih.gov/geo/	N/A
Input	Fig. S16	ChIP-Seq	Human	GSM1234139	N/A	http://www.ncbi.nlm.nih.gov/geo/	N/A
Input	Fig. S16	ChIP-Seq	Human	GSM1234157	N/A	http://www.ncbi.nlm.nih.gov/geo/	N/A
Input	Fig. S16	ChIP-Seq	Human	GSM1234175	N/A	http://www.ncbi.nlm.nih.gov/geo/	N/A
Input	Fig. S16	ChIP-Seq	Human	GSM1234193	N/A	http://www.ncbi.nlm.nih.gov/geo/	N/A
Input	Fig. S16	ChIP-Seq	Human	GSM1234211	N/A	http://www.ncbi.nlm.nih.gov/geo/	N/A
Input	Fig. S16	ChIP-Seq	Human	GSM1234234	N/A	http://www.ncbi.nlm.nih.gov/geo/	N/A
Input	Fig. S16	ChIP-Seq	Human	GSM1273642	N/A	http://www.ncbi.nlm.nih.gov/geo/	N/A
Input	Fig. S16	ChIP-Seq	Human	GSM1273647	N/A	http://www.ncbi.nlm.nih.gov/geo/	N/A
Input	Fig. S16	ChIP-Seq	Human	GSM1273652	N/A	http://www.ncbi.nlm.nih.gov/geo/	N/A
Input	Fig. S16	ChIP-Seq	Human	GSM1273657	N/A	http://www.ncbi.nlm.nih.gov/geo/	N/A
Input	Fig. S16	ChIP-Seq	Human	GSM1273662	N/A	http://www.ncbi.nlm.nih.gov/geo/	N/A
Input	Fig. S16	ChIP-Seq	Human	GSM1273667	N/A	http://www.ncbi.nlm.nih.gov/geo/	N/A
Input	Fig. S16	ChIP-Seq	Human	GSM1278243	N/A	http://www.ncbi.nlm.nih.gov/geo/	N/A
Input	Fig. S16	ChIP-Seq	Human	GSM1295086	N/A	http://www.ncbi.nlm.nih.gov/geo/	N/A
Input	Fig. S16	ChIP-Seq	Human	GSM1295096	N/A	http://www.ncbi.nlm.nih.gov/geo/	N/A
Input	Fig. S16	ChIP-Seq	Human	GSM1320315	N/A	http://www.ncbi.nlm.nih.gov/geo/	N/A
Input	Fig. S16	ChIP-Seq	Human	GSM1320319	N/A	http://www.ncbi.nlm.nih.gov/geo/	N/A
Input	Fig. S16	ChIP-Seq	Human	GSM1320323	N/A	http://www.ncbi.nlm.nih.gov/geo/	N/A
Input	Fig. S16	ChIP-Seq	Human	GSM1320327	N/A	http://www.ncbi.nlm.nih.gov/geo/	N/A
Input	Fig. S16	ChIP-Seq	Human	GSM1338279	N/A	http://www.ncbi.nlm.nih.gov/geo/	N/A
Input	Fig. S16	ChIP-Seq	Human	GSM1338280	N/A	http://www.ncbi.nlm.nih.gov/geo/	N/A
Input	Fig. S16	ChIP-Seq	Human	GSM1338281	N/A	http://www.ncbi.nlm.nih.gov/geo/	N/A
Input	Fig. S16	ChIP-Seq	Human	GSM1338282	N/A	http://www.ncbi.nlm.nih.gov/geo/	N/A
Input	Fig. S16	ChIP-Seq	Human	GSM1338283	N/A	http://www.ncbi.nlm.nih.gov/geo/	N/A
Input	Fig. S16	ChIP-Seq	Human	GSM1338284	N/A	http://www.ncbi.nlm.nih.gov/geo/	N/A
Input	Fig. S16	ChIP-Seq	Human	GSM1354440	N/A	http://www.ncbi.nlm.nih.gov/geo/	N/A
Input	Fig. S16	ChIP-Seq	Human	GSM1354441	N/A	http://www.ncbi.nlm.nih.gov/geo/	N/A
Input	Fig. S16	ChIP-Seq	Human	GSM1359511	N/A	http://www.ncbi.nlm.nih.gov/geo/	N/A
Input	Fig. S16	ChIP-Seq	Human	GSM1363456	N/A	http://www.ncbi.nlm.nih.gov/geo/	N/A
Input	Fig. S16	ChIP-Seq	Human	GSM1363457	N/A	http://www.ncbi.nlm.nih.gov/geo/	N/A
Input	Fig. S16	ChIP-Seq	Human	GSM1363458	N/A	http://www.ncbi.nlm.nih.gov/geo/	N/A
Input	Fig. S16	ChIP-Seq	Human	GSM1366930	N/A	http://www.ncbi.nlm.nih.gov/geo/	N/A
Input	Fig. S16	ChIP-Seq	Human	GSM1366931	N/A	http://www.ncbi.nlm.nih.gov/geo/	N/A
Input	Fig. S16	ChIP-Seq	Human	GSM1372856	N/A	http://www.ncbi.nlm.nih.gov/geo/	N/A
Input	Fig. S16	ChIP-Seq	Human	GSM1372862	N/A	http://www.ncbi.nlm.nih.gov/geo/	N/A
Input	Fig. S16	ChIP-Seq	Human	GSM1372868	N/A	http://www.ncbi.nlm.nih.gov/geo/	N/A
Input	Fig. S16	ChIP-Seq	Human	GSM1372876	N/A	http://www.ncbi.nlm.nih.gov/geo/	N/A
Input	Fig. S16	ChIP-Seq	Human	GSM1383858	N/A	http://www.ncbi.nlm.nih.gov/geo/	N/A
Input	Fig. S16	ChIP-Seq	Human	GSM1383864	N/A	http://www.ncbi.nlm.nih.gov/geo/	N/A
Input	Fig. S16	ChIP-Seq	Human	GSM1383870	N/A	http://www.ncbi.nlm.nih.gov/geo/	N/A
Input	Fig. S16	ChIP-Seq	Human	GSM1383876	N/A	http://www.ncbi.nlm.nih.gov/geo/	N/A
Input	Fig. S16	ChIP-Seq	Human	GSM1399011	N/A	http://www.ncbi.nlm.nih.gov/geo/	N/A
Input	Fig. S16	ChIP-Seq	Human	GSM1399015	N/A	http://www.ncbi.nlm.nih.gov/geo/	N/A
Input	Fig. S16	ChIP-Seq	Human	GSM1399019	N/A	http://www.ncbi.nlm.nih.gov/geo/	N/A
Input	Fig. S16	ChIP-Seq	Human	GSM1399023	N/A	http://www.ncbi.nlm.nih.gov/geo/	N/A
Input	Fig. S16	ChIP-Seq	Human	GSM1415880	N/A	http://www.ncbi.nlm.nih.gov/geo/	N/A
Input	Fig. S16	ChIP-Seq	Human	GSM1415888	N/A	http://www.ncbi.nlm.nih.gov/geo/	N/A
Input	Fig. S16	ChIP-Seq	Human	GSM1420164	N/A	http://www.ncbi.nlm.nih.gov/geo/	N/A
Input	Fig. S16	ChIP-Seq	Human	GSM1421318	N/A	http://www.ncbi.nlm.nih.gov/geo/	N/A
Input	Fig. S16	ChIP-Seq	Human	GSM1421323	N/A	http://www.ncbi.nlm.nih.gov/geo/	N/A
Input	Fig. S16	ChIP-Seq	Human	GSM1431907	N/A	http://www.ncbi.nlm.nih.gov/geo/	N/A
Input	Fig. S16	ChIP-Seq	Human	GSM1431911	N/A	http://www.ncbi.nlm.nih.gov/geo/	N/A
Input	Fig. S16	ChIP-Seq	Human	GSM1436883	N/A	http://www.ncbi.nlm.nih.gov/geo/	N/A
Input	Fig. S16	ChIP-Seq	Human	GSM1436884	N/A	http://www.ncbi.nlm.nih.gov/geo/	N/A
Input	Fig. S16	ChIP-Seq	Human	GSM1494454	N/A	http://www.ncbi.nlm.nih.gov/geo/	N/A
Input	Fig. S16	ChIP-Seq	Human	GSM1494456	N/A	http://www.ncbi.nlm.nih.gov/geo/	N/A
Input	Fig. S16	ChIP-Seq	Human	GSM1498912	N/A	http://www.ncbi.nlm.nih.gov/geo/	N/A
Input	Fig. S16	ChIP-Seq	Human	GSM1498913	N/A	http://www.ncbi.nlm.nih.gov/geo/	N/A
Input	Fig. S16	ChIP-Seq	Human	GSM1498914	N/A	http://www.ncbi.nlm.nih.gov/geo/	N/A
Input	Fig. S16	ChIP-Seq	Human	GSM1498915	N/A	http://www.ncbi.nlm.nih.gov/geo/	N/A
Input	Fig. S16	ChIP-Seq	Human	GSM1499827	N/A	http://www.ncbi.nlm.nih.gov/geo/	N/A
Input	Fig. S16	ChIP-Seq	Human	GSM1499828	N/A	http://www.ncbi.nlm.nih.gov/geo/	N/A
Input	Fig. S16	ChIP-Seq	Human	GSM1505805	N/A	http://www.ncbi.nlm.nih.gov/geo/	N/A
Input	Fig. S16	ChIP-Seq	Human	GSM1508940	N/A	http://www.ncbi.nlm.nih.gov/geo/	N/A
Input	Fig. S16	ChIP-Seq	Human	GSM1508943	N/A	http://www.ncbi.nlm.nih.gov/geo/	N/A
Input	Fig. S16	ChIP-Seq	Human	GSM1519056	N/A	http://www.ncbi.nlm.nih.gov/geo/	N/A
Input	Fig. S16	ChIP-Seq	Human	GSM1521725	N/A	http://www.ncbi.nlm.nih.gov/geo/	N/A
Input	Fig. S16	ChIP-Seq	Human	GSM1521734	N/A	http://www.ncbi.nlm.nih.gov/geo/	N/A
Input	Fig. S16	ChIP-Seq	Human	GSM1521739	N/A	http://www.ncbi.nlm.nih.gov/geo/	N/A
Input	Fig. S16	ChIP-Seq	Human	GSM1521744	N/A	http://www.ncbi.nlm.nih.gov/geo/	N/A
Input	Fig. S16	ChIP-Seq	Human	GSM1521749	N/A	http://www.ncbi.nlm.nih.gov/geo/	N/A
Input	Fig. S16	ChIP-Seq	Human	GSM1521754	N/A	http://www.ncbi.nlm.nih.gov/geo/	N/A
Input	Fig. S16	ChIP-Seq	Human	GSM1521759	N/A	http://www.ncbi.nlm.nih.gov/geo/	N/A
Input	Fig. S16	ChIP-Seq	Human	GSM1527838	N/A	http://www.ncbi.nlm.nih.gov/geo/	N/A
Input	Fig. S16	ChIP-Seq	Human	GSM1528891	N/A	http://www.ncbi.nlm.nih.gov/geo/	N/A
Input	Fig. S16	ChIP-Seq	Human	GSM1528892	N/A	http://www.ncbi.nlm.nih.gov/geo/	N/A
Input	Fig. S16	ChIP-Seq	Human	GSM1528893	N/A	http://www.ncbi.nlm.nih.gov/geo/	N/A
Input	Fig. S16	ChIP-Seq	Human	GSM1534447	N/A	http://www.ncbi.nlm.nih.gov/geo/	N/A
Input	Fig. S16	ChIP-Seq	Human	GSM1536036	N/A	http://www.ncbi.nlm.nih.gov/geo/	N/A
Input	Fig. S16	ChIP-Seq	Human	GSM1536040	N/A	http://www.ncbi.nlm.nih.gov/geo/	N/A
Input	Fig. S16	ChIP-Seq	Human	GSM1537298	N/A	http://www.ncbi.nlm.nih.gov/geo/	N/A
Input	Fig. S16	ChIP-Seq	Human	GSM1537299	N/A	http://www.ncbi.nlm.nih.gov/geo/	N/A
Input	Fig. S16	ChIP-Seq	Human	GSM1537300	N/A	http://www.ncbi.nlm.nih.gov/geo/	N/A
Input	Fig. S16	ChIP-Seq	Human	GSM1537301	N/A	http://www.ncbi.nlm.nih.gov/geo/	N/A
Input	Fig. S16	ChIP-Seq	Human	GSM1537302	N/A	http://www.ncbi.nlm.nih.gov/geo/	N/A
Input	Fig. S16	ChIP-Seq	Human	GSM1541454	N/A	http://www.ncbi.nlm.nih.gov/geo/	N/A
Input	Fig. S16	ChIP-Seq	Human	GSM1552412	N/A	http://www.ncbi.nlm.nih.gov/geo/	N/A
Input	Fig. S16	ChIP-Seq	Human	GSM1552415	N/A	http://www.ncbi.nlm.nih.gov/geo/	N/A
Input	Fig. S16	ChIP-Seq	Human	GSM1563748	N/A	http://www.ncbi.nlm.nih.gov/geo/	N/A
Input	Fig. S16	ChIP-Seq	Human	GSM1563752	N/A	http://www.ncbi.nlm.nih.gov/geo/	N/A
Input	Fig. S16	ChIP-Seq	Human	GSM1565793	N/A	http://www.ncbi.nlm.nih.gov/geo/	N/A
Input	Fig. S16	ChIP-Seq	Human	GSM1565800	N/A	http://www.ncbi.nlm.nih.gov/geo/	N/A
Input	Fig. S16	ChIP-Seq	Human	GSM1565807	N/A	http://www.ncbi.nlm.nih.gov/geo/	N/A
Input	Fig. S16	ChIP-Seq	Human	GSM1565814	N/A	http://www.ncbi.nlm.nih.gov/geo/	N/A
Input	Fig. S16	ChIP-Seq	Human	GSM1569583	N/A	http://www.ncbi.nlm.nih.gov/geo/	N/A
Input	Fig. S16	ChIP-Seq	Human	GSM1576983	N/A	http://www.ncbi.nlm.nih.gov/geo/	N/A
Input	Fig. S16	ChIP-Seq	Human	GSM1576984	N/A	http://www.ncbi.nlm.nih.gov/geo/	N/A
Input	Fig. S16	ChIP-Seq	Human	GSM1615884	N/A	http://www.ncbi.nlm.nih.gov/geo/	N/A
Input	Fig. S16	ChIP-Seq	Human	GSM1625985	N/A	http://www.ncbi.nlm.nih.gov/geo/	N/A
Input	Fig. S16	ChIP-Seq	Human	GSM1625986	N/A	http://www.ncbi.nlm.nih.gov/geo/	N/A
Input	Fig. S16	ChIP-Seq	Human	GSM1625987	N/A	http://www.ncbi.nlm.nih.gov/geo/	N/A
Input	Fig. S16	ChIP-Seq	Human	GSM1625988	N/A	http://www.ncbi.nlm.nih.gov/geo/	N/A
Input	Fig. S16	ChIP-Seq	Human	GSM1645710	N/A	http://www.ncbi.nlm.nih.gov/geo/	N/A
Input	Fig. S16	ChIP-Seq	Human	GSM1655738	N/A	http://www.ncbi.nlm.nih.gov/geo/	N/A
Input	Fig. S16	ChIP-Seq	Human	GSM1655742	N/A	http://www.ncbi.nlm.nih.gov/geo/	N/A
Input	Fig. S16	ChIP-Seq	Human	GSM1663105	N/A	http://www.ncbi.nlm.nih.gov/geo/	N/A
Input	Fig. S16	ChIP-Seq	Human	GSM1663106	N/A	http://www.ncbi.nlm.nih.gov/geo/	N/A
Input	Fig. S16	ChIP-Seq	Human	GSM1673958	N/A	http://www.ncbi.nlm.nih.gov/geo/	N/A
Input	Fig. S16	ChIP-Seq	Human	GSM1673962	N/A	http://www.ncbi.nlm.nih.gov/geo/	N/A
Input	Fig. S16	ChIP-Seq	Human	GSM1673966	N/A	http://www.ncbi.nlm.nih.gov/geo/	N/A
Input	Fig. S16	ChIP-Seq	Human	GSM1673970	N/A	http://www.ncbi.nlm.nih.gov/geo/	N/A
Input	Fig. S16	ChIP-Seq	Human	GSM1673974	N/A	http://www.ncbi.nlm.nih.gov/geo/	N/A
Input	Fig. S16	ChIP-Seq	Human	GSM1693029	N/A	http://www.ncbi.nlm.nih.gov/geo/	N/A
Input	Fig. S16	ChIP-Seq	Human	GSM1693959	N/A	http://www.ncbi.nlm.nih.gov/geo/	N/A
Input	Fig. S16	ChIP-Seq	Human	GSM1697671	N/A	http://www.ncbi.nlm.nih.gov/geo/	N/A
Input	Fig. S16	ChIP-Seq	Human	GSM1697674	N/A	http://www.ncbi.nlm.nih.gov/geo/	N/A
Input	Fig. S16	ChIP-Seq	Human	GSM1697677	N/A	http://www.ncbi.nlm.nih.gov/geo/	N/A
Input	Fig. S16	ChIP-Seq	Human	GSM1816094	N/A	http://www.ncbi.nlm.nih.gov/geo/	N/A
Input	Fig. S16	ChIP-Seq	Human	GSM1816095	N/A	http://www.ncbi.nlm.nih.gov/geo/	N/A
Input	Fig. S16	ChIP-Seq	Human	GSM1817222	N/A	http://www.ncbi.nlm.nih.gov/geo/	N/A
Input	Fig. S16	ChIP-Seq	Human	GSM1820923	N/A	http://www.ncbi.nlm.nih.gov/geo/	N/A
Input	Fig. S16	ChIP-Seq	Human	GSM1820924	N/A	http://www.ncbi.nlm.nih.gov/geo/	N/A
Input	Fig. S16	ChIP-Seq	Human	GSM1832650	N/A	http://www.ncbi.nlm.nih.gov/geo/	N/A
Input	Fig. S16	ChIP-Seq	Human	GSM1832651	N/A	http://www.ncbi.nlm.nih.gov/geo/	N/A
Input	Fig. S16	ChIP-Seq	Human	GSM1859758	N/A	http://www.ncbi.nlm.nih.gov/geo/	N/A
Input	Fig. S16	ChIP-Seq	Human	GSM1863060	N/A	http://www.ncbi.nlm.nih.gov/geo/	N/A
Input	Fig. S16	ChIP-Seq	Human	GSM1863063	N/A	http://www.ncbi.nlm.nih.gov/geo/	N/A
Input	Fig. S16	ChIP-Seq	Human	GSM1863066	N/A	http://www.ncbi.nlm.nih.gov/geo/	N/A
Input	Fig. S16	ChIP-Seq	Human	GSM1869139	N/A	http://www.ncbi.nlm.nih.gov/geo/	N/A
Input	Fig. S16	ChIP-Seq	Human	GSM1869145	N/A	http://www.ncbi.nlm.nih.gov/geo/	N/A
Input	Fig. S16	ChIP-Seq	Human	GSM1869151	N/A	http://www.ncbi.nlm.nih.gov/geo/	N/A
Input	Fig. S16	ChIP-Seq	Human	GSM1888714	N/A	http://www.ncbi.nlm.nih.gov/geo/	N/A
Input	Fig. S16	ChIP-Seq	Human	GSM1888715	N/A	http://www.ncbi.nlm.nih.gov/geo/	N/A
Input	Fig. S16	ChIP-Seq	Human	GSM1888716	N/A	http://www.ncbi.nlm.nih.gov/geo/	N/A
Input	Fig. S16	ChIP-Seq	Human	GSM1888717	N/A	http://www.ncbi.nlm.nih.gov/geo/	N/A
Input	Fig. S16	ChIP-Seq	Human	GSM1888718	N/A	http://www.ncbi.nlm.nih.gov/geo/	N/A
Input	Fig. S16	ChIP-Seq	Human	GSM1888719	N/A	http://www.ncbi.nlm.nih.gov/geo/	N/A
Input	Fig. S16	ChIP-Seq	Human	GSM1888720	N/A	http://www.ncbi.nlm.nih.gov/geo/	N/A
Input	Fig. S16	ChIP-Seq	Human	GSM1888721	N/A	http://www.ncbi.nlm.nih.gov/geo/	N/A
Input	Fig. S16	ChIP-Seq	Human	GSM1888722	N/A	http://www.ncbi.nlm.nih.gov/geo/	N/A
Input	Fig. S16	ChIP-Seq	Human	GSM1888723	N/A	http://www.ncbi.nlm.nih.gov/geo/	N/A
Input	Fig. S16	ChIP-Seq	Human	GSM1888724	N/A	http://www.ncbi.nlm.nih.gov/geo/	N/A
Input	Fig. S16	ChIP-Seq	Human	GSM1888725	N/A	http://www.ncbi.nlm.nih.gov/geo/	N/A
Input	Fig. S16	ChIP-Seq	Human	GSM1888726	N/A	http://www.ncbi.nlm.nih.gov/geo/	N/A
Input	Fig. S16	ChIP-Seq	Human	GSM1888727	N/A	http://www.ncbi.nlm.nih.gov/geo/	N/A
Input	Fig. S16	ChIP-Seq	Human	GSM1888728	N/A	http://www.ncbi.nlm.nih.gov/geo/	N/A
Input	Fig. S16	ChIP-Seq	Human	GSM1888729	N/A	http://www.ncbi.nlm.nih.gov/geo/	N/A
Input	Fig. S16	ChIP-Seq	Human	GSM1888733	N/A	http://www.ncbi.nlm.nih.gov/geo/	N/A
Input	Fig. S16	ChIP-Seq	Human	GSM1888737	N/A	http://www.ncbi.nlm.nih.gov/geo/	N/A
Input	Fig. S16	ChIP-Seq	Human	GSM1888741	N/A	http://www.ncbi.nlm.nih.gov/geo/	N/A
Input	Fig. S16	ChIP-Seq	Human	GSM1888745	N/A	http://www.ncbi.nlm.nih.gov/geo/	N/A
Input	Fig. S16	ChIP-Seq	Human	GSM1888749	N/A	http://www.ncbi.nlm.nih.gov/geo/	N/A
Input	Fig. S16	ChIP-Seq	Human	GSM1888753	N/A	http://www.ncbi.nlm.nih.gov/geo/	N/A
Input	Fig. S16	ChIP-Seq	Human	GSM1888757	N/A	http://www.ncbi.nlm.nih.gov/geo/	N/A
Input	Fig. S16	ChIP-Seq	Human	GSM1888761	N/A	http://www.ncbi.nlm.nih.gov/geo/	N/A
Input	Fig. S16	ChIP-Seq	Human	GSM1888778	N/A	http://www.ncbi.nlm.nih.gov/geo/	N/A
Input	Fig. S16	ChIP-Seq	Human	GSM1888779	N/A	http://www.ncbi.nlm.nih.gov/geo/	N/A
Input	Fig. S16	ChIP-Seq	Human	GSM1888781	N/A	http://www.ncbi.nlm.nih.gov/geo/	N/A
Input	Fig. S16	ChIP-Seq	Human	GSM1888782	N/A	http://www.ncbi.nlm.nih.gov/geo/	N/A
Input	Fig. S16	ChIP-Seq	Human	GSM1888783	N/A	http://www.ncbi.nlm.nih.gov/geo/	N/A
Input	Fig. S16	ChIP-Seq	Human	GSM1888784	N/A	http://www.ncbi.nlm.nih.gov/geo/	N/A
Input	Fig. S16	ChIP-Seq	Human	GSM1888785	N/A	http://www.ncbi.nlm.nih.gov/geo/	N/A
Input	Fig. S16	ChIP-Seq	Human	GSM1892669	N/A	http://www.ncbi.nlm.nih.gov/geo/	N/A
Input	Fig. S16	ChIP-Seq	Human	GSM1898289	N/A	http://www.ncbi.nlm.nih.gov/geo/	N/A
Input	Fig. S16	ChIP-Seq	Human	GSM1898292	N/A	http://www.ncbi.nlm.nih.gov/geo/	N/A
Input	Fig. S16	ChIP-Seq	Human	GSM1898295	N/A	http://www.ncbi.nlm.nih.gov/geo/	N/A
Input	Fig. S16	ChIP-Seq	Human	GSM1898298	N/A	http://www.ncbi.nlm.nih.gov/geo/	N/A
Input	Fig. S16	ChIP-Seq	Human	GSM1945873	N/A	http://www.ncbi.nlm.nih.gov/geo/	N/A
Input	Fig. S16	ChIP-Seq	Human	GSM1958048	N/A	http://www.ncbi.nlm.nih.gov/geo/	N/A
Input	Fig. S16	ChIP-Seq	Human	GSM1958049	N/A	http://www.ncbi.nlm.nih.gov/geo/	N/A
Input	Fig. S16	ChIP-Seq	Human	GSM1960257	N/A	http://www.ncbi.nlm.nih.gov/geo/	N/A
Input	Fig. S16	ChIP-Seq	Human	GSM1960258	N/A	http://www.ncbi.nlm.nih.gov/geo/	N/A
Input	Fig. S16	ChIP-Seq	Human	GSM1960259	N/A	http://www.ncbi.nlm.nih.gov/geo/	N/A
Input	Fig. S16	ChIP-Seq	Human	GSM1960260	N/A	http://www.ncbi.nlm.nih.gov/geo/	N/A
Input	Fig. S16	ChIP-Seq	Human	GSM1970038	N/A	http://www.ncbi.nlm.nih.gov/geo/	N/A
Input	Fig. S16	ChIP-Seq	Human	GSM1970129	N/A	http://www.ncbi.nlm.nih.gov/geo/	N/A
Input	Fig. S16	ChIP-Seq	Human	GSM1970130	N/A	http://www.ncbi.nlm.nih.gov/geo/	N/A
Input	Fig. S16	ChIP-Seq	Human	GSM1970131	N/A	http://www.ncbi.nlm.nih.gov/geo/	N/A
Input	Fig. S16	ChIP-Seq	Human	GSM2029353	N/A	http://www.ncbi.nlm.nih.gov/geo/	N/A
Input	Fig. S16	ChIP-Seq	Human	GSM2029358	N/A	http://www.ncbi.nlm.nih.gov/geo/	N/A
Input	Fig. S16	ChIP-Seq	Human	GSM2029363	N/A	http://www.ncbi.nlm.nih.gov/geo/	N/A
Input	Fig. S16	ChIP-Seq	Human	GSM2029368	N/A	http://www.ncbi.nlm.nih.gov/geo/	N/A
Input	Fig. S16	ChIP-Seq	Human	GSM2046867	N/A	http://www.ncbi.nlm.nih.gov/geo/	N/A
Input	Fig. S16	ChIP-Seq	Human	GSM2046868	N/A	http://www.ncbi.nlm.nih.gov/geo/	N/A
Input	Fig. S16	ChIP-Seq	Human	GSM2046869	N/A	http://www.ncbi.nlm.nih.gov/geo/	N/A
Input	Fig. S16	ChIP-Seq	Human	GSM2046870	N/A	http://www.ncbi.nlm.nih.gov/geo/	N/A
Input	Fig. S16	ChIP-Seq	Human	GSM2046871	N/A	http://www.ncbi.nlm.nih.gov/geo/	N/A
Input	Fig. S16	ChIP-Seq	Human	GSM2046872	N/A	http://www.ncbi.nlm.nih.gov/geo/	N/A
Input	Fig. S16	ChIP-Seq	Human	GSM2047023	N/A	http://www.ncbi.nlm.nih.gov/geo/	N/A
Input	Fig. S16	ChIP-Seq	Human	GSM2058903	N/A	http://www.ncbi.nlm.nih.gov/geo/	N/A
Input	Fig. S16	ChIP-Seq	Human	GSM2058904	N/A	http://www.ncbi.nlm.nih.gov/geo/	N/A
Input	Fig. S16	ChIP-Seq	Human	GSM2058909	N/A	http://www.ncbi.nlm.nih.gov/geo/	N/A
Input	Fig. S16	ChIP-Seq	Human	GSM2058910	N/A	http://www.ncbi.nlm.nih.gov/geo/	N/A
Input	Fig. S16	ChIP-Seq	Human	GSM2058915	N/A	http://www.ncbi.nlm.nih.gov/geo/	N/A
Input	Fig. S16	ChIP-Seq	Human	GSM2058916	N/A	http://www.ncbi.nlm.nih.gov/geo/	N/A
Input	Fig. S16	ChIP-Seq	Human	GSM2066627	N/A	http://www.ncbi.nlm.nih.gov/geo/	N/A
Input	Fig. S16	ChIP-Seq	Human	GSM2066629	N/A	http://www.ncbi.nlm.nih.gov/geo/	N/A
Input	Fig. S16	ChIP-Seq	Human	GSM2066630	N/A	http://www.ncbi.nlm.nih.gov/geo/	N/A
Input	Fig. S16	ChIP-Seq	Human	GSM2108116	N/A	http://www.ncbi.nlm.nih.gov/geo/	N/A
Input	Fig. S16	ChIP-Seq	Human	GSM2120703	N/A	http://www.ncbi.nlm.nih.gov/geo/	N/A
Input	Fig. S16	ChIP-Seq	Human	GSM2120708	N/A	http://www.ncbi.nlm.nih.gov/geo/	N/A
Input	Fig. S16	ChIP-Seq	Human	GSM2120710	N/A	http://www.ncbi.nlm.nih.gov/geo/	N/A
Input	Fig. S16	ChIP-Seq	Human	GSM2120715	N/A	http://www.ncbi.nlm.nih.gov/geo/	N/A
Input	Fig. S16	ChIP-Seq	Human	GSM2120717	N/A	http://www.ncbi.nlm.nih.gov/geo/	N/A
Input	Fig. S16	ChIP-Seq	Human	GSM2127463	N/A	http://www.ncbi.nlm.nih.gov/geo/	N/A
Input	Fig. S16	ChIP-Seq	Human	GSM2127465	N/A	http://www.ncbi.nlm.nih.gov/geo/	N/A
Input	Fig. S16	ChIP-Seq	Human	GSM2127469	N/A	http://www.ncbi.nlm.nih.gov/geo/	N/A
Input	Fig. S16	ChIP-Seq	Human	GSM2127471	N/A	http://www.ncbi.nlm.nih.gov/geo/	N/A
Input	Fig. S16	ChIP-Seq	Human	GSM2159754	N/A	http://www.ncbi.nlm.nih.gov/geo/	N/A
Input	Fig. S16	ChIP-Seq	Human	GSM2159755	N/A	http://www.ncbi.nlm.nih.gov/geo/	N/A
Input	Fig. S16	ChIP-Seq	Human	GSM2159756	N/A	http://www.ncbi.nlm.nih.gov/geo/	N/A
Input	Fig. S16	ChIP-Seq	Human	GSM2175542	N/A	http://www.ncbi.nlm.nih.gov/geo/	N/A
Input	Fig. S16	ChIP-Seq	Human	GSM2175546	N/A	http://www.ncbi.nlm.nih.gov/geo/	N/A
Input	Fig. S16	ChIP-Seq	Human	GSM2175565	N/A	http://www.ncbi.nlm.nih.gov/geo/	N/A
Input	Fig. S16	ChIP-Seq	Human	GSM2175566	N/A	http://www.ncbi.nlm.nih.gov/geo/	N/A
Input	Fig. S16	ChIP-Seq	Human	GSM2175581	N/A	http://www.ncbi.nlm.nih.gov/geo/	N/A
Input	Fig. S16	ChIP-Seq	Human	GSM2175582	N/A	http://www.ncbi.nlm.nih.gov/geo/	N/A
Input	Fig. S16	ChIP-Seq	Human	GSM2187243	N/A	http://www.ncbi.nlm.nih.gov/geo/	N/A
Input	Fig. S16	ChIP-Seq	Human	GSM2187245	N/A	http://www.ncbi.nlm.nih.gov/geo/	N/A
Input	Fig. S16	ChIP-Seq	Human	GSM2188457	N/A	http://www.ncbi.nlm.nih.gov/geo/	N/A
Input	Fig. S16	ChIP-Seq	Human	GSM2188458	N/A	http://www.ncbi.nlm.nih.gov/geo/	N/A
Input	Fig. S16	ChIP-Seq	Human	GSM2188459	N/A	http://www.ncbi.nlm.nih.gov/geo/	N/A
Input	Fig. S16	ChIP-Seq	Human	GSM2188460	N/A	http://www.ncbi.nlm.nih.gov/geo/	N/A
Input	Fig. S16	ChIP-Seq	Human	GSM2188461	N/A	http://www.ncbi.nlm.nih.gov/geo/	N/A
Input	Fig. S16	ChIP-Seq	Human	GSM2188462	N/A	http://www.ncbi.nlm.nih.gov/geo/	N/A
Input	Fig. S16	ChIP-Seq	Human	GSM2188463	N/A	http://www.ncbi.nlm.nih.gov/geo/	N/A
Input	Fig. S16	ChIP-Seq	Human	GSM2188464	N/A	http://www.ncbi.nlm.nih.gov/geo/	N/A
Input	Fig. S16	ChIP-Seq	Human	GSM2284155	N/A	http://www.ncbi.nlm.nih.gov/geo/	N/A
Input	Fig. S16	ChIP-Seq	Human	GSM2305247	N/A	http://www.ncbi.nlm.nih.gov/geo/	N/A
Input	Fig. S16	ChIP-Seq	Human	GSM2305248	N/A	http://www.ncbi.nlm.nih.gov/geo/	N/A
Input	Fig. S16	ChIP-Seq	Human	GSM2337947	N/A	http://www.ncbi.nlm.nih.gov/geo/	N/A
Input	Fig. S16	ChIP-Seq	Human	GSM2337948	N/A	http://www.ncbi.nlm.nih.gov/geo/	N/A
Input	Fig. S16	ChIP-Seq	Human	GSM2337955	N/A	http://www.ncbi.nlm.nih.gov/geo/	N/A
Input	Fig. S16	ChIP-Seq	Human	GSM2337956	N/A	http://www.ncbi.nlm.nih.gov/geo/	N/A
Input	Fig. S16	ChIP-Seq	Human	GSM2372403	N/A	http://www.ncbi.nlm.nih.gov/geo/	N/A
Input	Fig. S16	ChIP-Seq	Human	GSM2372404	N/A	http://www.ncbi.nlm.nih.gov/geo/	N/A
Input	Fig. S16	ChIP-Seq	Human	GSM2372405	N/A	http://www.ncbi.nlm.nih.gov/geo/	N/A
Input	Fig. S16	ChIP-Seq	Human	GSM2372406	N/A	http://www.ncbi.nlm.nih.gov/geo/	N/A
Input	Fig. S16	ChIP-Seq	Human	GSM2372407	N/A	http://www.ncbi.nlm.nih.gov/geo/	N/A
Input	Fig. S16	ChIP-Seq	Human	GSM2372408	N/A	http://www.ncbi.nlm.nih.gov/geo/	N/A
Input	Fig. S16	ChIP-Seq	Human	GSM392714	N/A	http://www.ncbi.nlm.nih.gov/geo/	N/A
Input	Fig. S16	ChIP-Seq	Human	GSM392715	N/A	http://www.ncbi.nlm.nih.gov/geo/	N/A
Input	Fig. S16	ChIP-Seq	Human	GSM534464	N/A	http://www.ncbi.nlm.nih.gov/geo/	N/A
Input	Fig. S16	ChIP-Seq	Human	GSM602292	N/A	http://www.ncbi.nlm.nih.gov/geo/	N/A
Input	Fig. S16	ChIP-Seq	Human	GSM602300	N/A	http://www.ncbi.nlm.nih.gov/geo/	N/A
Input	Fig. S16	ChIP-Seq	Human	GSM617254	N/A	http://www.ncbi.nlm.nih.gov/geo/	N/A
Input	Fig. S16	ChIP-Seq	Human	GSM617265	N/A	http://www.ncbi.nlm.nih.gov/geo/	N/A
Input	Fig. S16	ChIP-Seq	Human	GSM641815	N/A	http://www.ncbi.nlm.nih.gov/geo/	N/A
Input	Fig. S16	ChIP-Seq	Human	GSM641818	N/A	http://www.ncbi.nlm.nih.gov/geo/	N/A
Input	Fig. S16	ChIP-Seq	Human	GSM641820	N/A	http://www.ncbi.nlm.nih.gov/geo/	N/A
Input	Fig. S16	ChIP-Seq	Human	GSM641822	N/A	http://www.ncbi.nlm.nih.gov/geo/	N/A
Input	Fig. S16	ChIP-Seq	Human	GSM641824	N/A	http://www.ncbi.nlm.nih.gov/geo/	N/A
Input	Fig. S16	ChIP-Seq	Human	GSM641826	N/A	http://www.ncbi.nlm.nih.gov/geo/	N/A
Input	Fig. S16	ChIP-Seq	Human	GSM714805	N/A	http://www.ncbi.nlm.nih.gov/geo/	N/A
Input	Fig. S16	ChIP-Seq	Human	GSM721139	N/A	http://www.ncbi.nlm.nih.gov/geo/	N/A
Input	Fig. S16	ChIP-Seq	Human	GSM727569	N/A	http://www.ncbi.nlm.nih.gov/geo/	N/A
Input	Fig. S16	ChIP-Seq	Human	GSM727593	N/A	http://www.ncbi.nlm.nih.gov/geo/	N/A
Input	Fig. S16	ChIP-Seq	Human	GSM732908	N/A	http://www.ncbi.nlm.nih.gov/geo/	N/A
Input	Fig. S16	ChIP-Seq	Human	GSM732909	N/A	http://www.ncbi.nlm.nih.gov/geo/	N/A
Input	Fig. S16	ChIP-Seq	Human	GSM790208	N/A	http://www.ncbi.nlm.nih.gov/geo/	N/A
Input	Fig. S16	ChIP-Seq	Human	GSM855006	N/A	http://www.ncbi.nlm.nih.gov/geo/	N/A
Input	Fig. S16	ChIP-Seq	Human	GSM942119	N/A	http://www.ncbi.nlm.nih.gov/geo/	N/A
Input	Fig. S16	ChIP-Seq	Human	GSM942120	N/A	http://www.ncbi.nlm.nih.gov/geo/	N/A
Input	Fig. S16	ChIP-Seq	Human	GSM946490	N/A	http://www.ncbi.nlm.nih.gov/geo/	N/A
Input	Fig. S16	ChIP-Seq	Human	GSM946491	N/A	http://www.ncbi.nlm.nih.gov/geo/	N/A
Input	Fig. S16	ChIP-Seq	Human	GSM946492	N/A	http://www.ncbi.nlm.nih.gov/geo/	N/A
Input	Fig. S16	ChIP-Seq	Human	GSM946493	N/A	http://www.ncbi.nlm.nih.gov/geo/	N/A
Input	Fig. S16	ChIP-Seq	Human	GSM950846	N/A	http://www.ncbi.nlm.nih.gov/geo/	N/A
Input	Fig. S16	ChIP-Seq	Human	GSM950849	N/A	http://www.ncbi.nlm.nih.gov/geo/	N/A
Input	Fig. S16	ChIP-Seq	Human	GSM950852	N/A	http://www.ncbi.nlm.nih.gov/geo/	N/A
Input	Fig. S16	ChIP-Seq	Human	GSM952454	N/A	http://www.ncbi.nlm.nih.gov/geo/	N/A
Input	Fig. S16	ChIP-Seq	Human	GSM969567	N/A	http://www.ncbi.nlm.nih.gov/geo/	N/A
Input	Fig. S16	ChIP-Seq	Human	GSM969573	N/A	http://www.ncbi.nlm.nih.gov/geo/	N/A
Input	Fig. S16	ChIP-Seq	Human	GSM981238	N/A	http://www.ncbi.nlm.nih.gov/geo/	N/A
Input	Fig. S16	ChIP-Seq	Human	GSM992735	N/A	http://www.ncbi.nlm.nih.gov/geo/	N/A
Input	Fig. S16	ChIP-Seq	Human	GSM992736	N/A	http://www.ncbi.nlm.nih.gov/geo/	N/A
Input	Fig. S16	ChIP-Seq	Human	ENCFF000AHE	N/A	https://www.encodeproject.org	Consortium, E. P. An integrated encyclopedia of DNA elements in the human genome. Nature 489, 57-74, doi:10.1038/nature11247 (2012).
Input	Fig. S16	ChIP-Seq	Human	ENCFF000AHJ	N/A	https://www.encodeproject.org	Consortium, E. P. An integrated encyclopedia of DNA elements in the human genome. Nature 489, 57-74, doi:10.1038/nature11247 (2012).
Input	Fig. S16	ChIP-Seq	Human	ENCFF000AHM	N/A	https://www.encodeproject.org	Consortium, E. P. An integrated encyclopedia of DNA elements in the human genome. Nature 489, 57-74, doi:10.1038/nature11247 (2012).
Input	Fig. S16	ChIP-Seq	Human	ENCFF000AHV	N/A	https://www.encodeproject.org	Consortium, E. P. An integrated encyclopedia of DNA elements in the human genome. Nature 489, 57-74, doi:10.1038/nature11247 (2012).
Input	Fig. S16	ChIP-Seq	Human	ENCFF000AMM	N/A	https://www.encodeproject.org	Consortium, E. P. An integrated encyclopedia of DNA elements in the human genome. Nature 489, 57-74, doi:10.1038/nature11247 (2012).
Input	Fig. S16	ChIP-Seq	Human	ENCFF000AOF	N/A	https://www.encodeproject.org	Consortium, E. P. An integrated encyclopedia of DNA elements in the human genome. Nature 489, 57-74, doi:10.1038/nature11247 (2012).
Input	Fig. S16	ChIP-Seq	Human	ENCFF000AOG	N/A	https://www.encodeproject.org	Consortium, E. P. An integrated encyclopedia of DNA elements in the human genome. Nature 489, 57-74, doi:10.1038/nature11247 (2012).
Input	Fig. S16	ChIP-Seq	Human	ENCFF000ARK	N/A	https://www.encodeproject.org	Consortium, E. P. An integrated encyclopedia of DNA elements in the human genome. Nature 489, 57-74, doi:10.1038/nature11247 (2012).
Input	Fig. S16	ChIP-Seq	Human	ENCFF000ARO	N/A	https://www.encodeproject.org	Consortium, E. P. An integrated encyclopedia of DNA elements in the human genome. Nature 489, 57-74, doi:10.1038/nature11247 (2012).
Input	Fig. S16	ChIP-Seq	Human	ENCFF000AVM	N/A	https://www.encodeproject.org	Consortium, E. P. An integrated encyclopedia of DNA elements in the human genome. Nature 489, 57-74, doi:10.1038/nature11247 (2012).
Input	Fig. S16	ChIP-Seq	Human	ENCFF000AVR	N/A	https://www.encodeproject.org	Consortium, E. P. An integrated encyclopedia of DNA elements in the human genome. Nature 489, 57-74, doi:10.1038/nature11247 (2012).
Input	Fig. S16	ChIP-Seq	Human	ENCFF000BAO	N/A	https://www.encodeproject.org	Consortium, E. P. An integrated encyclopedia of DNA elements in the human genome. Nature 489, 57-74, doi:10.1038/nature11247 (2012).
Input	Fig. S16	ChIP-Seq	Human	ENCFF000BAU	N/A	https://www.encodeproject.org	Consortium, E. P. An integrated encyclopedia of DNA elements in the human genome. Nature 489, 57-74, doi:10.1038/nature11247 (2012).
Input	Fig. S16	ChIP-Seq	Human	ENCFF000BDT	N/A	https://www.encodeproject.org	Consortium, E. P. An integrated encyclopedia of DNA elements in the human genome. Nature 489, 57-74, doi:10.1038/nature11247 (2012).
Input	Fig. S16	ChIP-Seq	Human	ENCFF000BDZ	N/A	https://www.encodeproject.org	Consortium, E. P. An integrated encyclopedia of DNA elements in the human genome. Nature 489, 57-74, doi:10.1038/nature11247 (2012).
Input	Fig. S16	ChIP-Seq	Human	ENCFF000BHE	N/A	https://www.encodeproject.org	Consortium, E. P. An integrated encyclopedia of DNA elements in the human genome. Nature 489, 57-74, doi:10.1038/nature11247 (2012).
Input	Fig. S16	ChIP-Seq	Human	ENCFF000BHF	N/A	https://www.encodeproject.org	Consortium, E. P. An integrated encyclopedia of DNA elements in the human genome. Nature 489, 57-74, doi:10.1038/nature11247 (2012).
Input	Fig. S16	ChIP-Seq	Human	ENCFF000BKI	N/A	https://www.encodeproject.org	Consortium, E. P. An integrated encyclopedia of DNA elements in the human genome. Nature 489, 57-74, doi:10.1038/nature11247 (2012).
Input	Fig. S16	ChIP-Seq	Human	ENCFF000BKK	N/A	https://www.encodeproject.org	Consortium, E. P. An integrated encyclopedia of DNA elements in the human genome. Nature 489, 57-74, doi:10.1038/nature11247 (2012).
Input	Fig. S16	ChIP-Seq	Human	ENCFF000BNO	N/A	https://www.encodeproject.org	Consortium, E. P. An integrated encyclopedia of DNA elements in the human genome. Nature 489, 57-74, doi:10.1038/nature11247 (2012).
Input	Fig. S16	ChIP-Seq	Human	ENCFF000BNR	N/A	https://www.encodeproject.org	Consortium, E. P. An integrated encyclopedia of DNA elements in the human genome. Nature 489, 57-74, doi:10.1038/nature11247 (2012).
Input	Fig. S16	ChIP-Seq	Human	ENCFF000BQV	N/A	https://www.encodeproject.org	Consortium, E. P. An integrated encyclopedia of DNA elements in the human genome. Nature 489, 57-74, doi:10.1038/nature11247 (2012).
Input	Fig. S16	ChIP-Seq	Human	ENCFF000BQW	N/A	https://www.encodeproject.org	Consortium, E. P. An integrated encyclopedia of DNA elements in the human genome. Nature 489, 57-74, doi:10.1038/nature11247 (2012).
Input	Fig. S16	ChIP-Seq	Human	ENCFF000BWK	N/A	https://www.encodeproject.org	Consortium, E. P. An integrated encyclopedia of DNA elements in the human genome. Nature 489, 57-74, doi:10.1038/nature11247 (2012).
Input	Fig. S16	ChIP-Seq	Human	ENCFF000CCQ	N/A	https://www.encodeproject.org	Consortium, E. P. An integrated encyclopedia of DNA elements in the human genome. Nature 489, 57-74, doi:10.1038/nature11247 (2012).
Input	Fig. S16	ChIP-Seq	Human	ENCFF000CCW	N/A	https://www.encodeproject.org	Consortium, E. P. An integrated encyclopedia of DNA elements in the human genome. Nature 489, 57-74, doi:10.1038/nature11247 (2012).
Input	Fig. S16	ChIP-Seq	Human	ENCFF000CFR	N/A	https://www.encodeproject.org	Consortium, E. P. An integrated encyclopedia of DNA elements in the human genome. Nature 489, 57-74, doi:10.1038/nature11247 (2012).
Input	Fig. S16	ChIP-Seq	Human	ENCFF000CFY	N/A	https://www.encodeproject.org	Consortium, E. P. An integrated encyclopedia of DNA elements in the human genome. Nature 489, 57-74, doi:10.1038/nature11247 (2012).
Input	Fig. S16	ChIP-Seq	Human	ENCFF000CIU	N/A	https://www.encodeproject.org	Consortium, E. P. An integrated encyclopedia of DNA elements in the human genome. Nature 489, 57-74, doi:10.1038/nature11247 (2012).
Input	Fig. S16	ChIP-Seq	Human	ENCFF000CIW	N/A	https://www.encodeproject.org	Consortium, E. P. An integrated encyclopedia of DNA elements in the human genome. Nature 489, 57-74, doi:10.1038/nature11247 (2012).
Input	Fig. S16	ChIP-Seq	Human	ENCFF000CMD	N/A	https://www.encodeproject.org	Consortium, E. P. An integrated encyclopedia of DNA elements in the human genome. Nature 489, 57-74, doi:10.1038/nature11247 (2012).
Input	Fig. S16	ChIP-Seq	Human	ENCFF000CQO	N/A	https://www.encodeproject.org	Consortium, E. P. An integrated encyclopedia of DNA elements in the human genome. Nature 489, 57-74, doi:10.1038/nature11247 (2012).
Input	Fig. S16	ChIP-Seq	Human	ENCFF000CQP	N/A	https://www.encodeproject.org	Consortium, E. P. An integrated encyclopedia of DNA elements in the human genome. Nature 489, 57-74, doi:10.1038/nature11247 (2012).
Input	Fig. S16	ChIP-Seq	Human	ENCFF000CUZ	N/A	https://www.encodeproject.org	Consortium, E. P. An integrated encyclopedia of DNA elements in the human genome. Nature 489, 57-74, doi:10.1038/nature11247 (2012).
Input	Fig. S16	ChIP-Seq	Human	ENCFF000CVB	N/A	https://www.encodeproject.org	Consortium, E. P. An integrated encyclopedia of DNA elements in the human genome. Nature 489, 57-74, doi:10.1038/nature11247 (2012).
Input	Fig. S16	ChIP-Seq	Human	ENCFF000VEK	N/A	https://www.encodeproject.org	Consortium, E. P. An integrated encyclopedia of DNA elements in the human genome. Nature 489, 57-74, doi:10.1038/nature11247 (2012).
Input	Fig. S16	ChIP-Seq	Human	ENCFF000VHL	N/A	https://www.encodeproject.org	Consortium, E. P. An integrated encyclopedia of DNA elements in the human genome. Nature 489, 57-74, doi:10.1038/nature11247 (2012).
Input	Fig. S16	ChIP-Seq	Human	ENCFF000VHM	N/A	https://www.encodeproject.org	Consortium, E. P. An integrated encyclopedia of DNA elements in the human genome. Nature 489, 57-74, doi:10.1038/nature11247 (2012).
Input	Fig. S16	ChIP-Seq	Human	ENCFF000VJK	N/A	https://www.encodeproject.org	Consortium, E. P. An integrated encyclopedia of DNA elements in the human genome. Nature 489, 57-74, doi:10.1038/nature11247 (2012).
Input	Fig. S16	ChIP-Seq	Human	ENCFF000VJV	N/A	https://www.encodeproject.org	Consortium, E. P. An integrated encyclopedia of DNA elements in the human genome. Nature 489, 57-74, doi:10.1038/nature11247 (2012).
Input	Fig. S16	ChIP-Seq	Human	ENCFF000VKM	N/A	https://www.encodeproject.org	Consortium, E. P. An integrated encyclopedia of DNA elements in the human genome. Nature 489, 57-74, doi:10.1038/nature11247 (2012).
Input	Fig. S16	ChIP-Seq	Human	ENCFF000VKN	N/A	https://www.encodeproject.org	Consortium, E. P. An integrated encyclopedia of DNA elements in the human genome. Nature 489, 57-74, doi:10.1038/nature11247 (2012).
Input	Fig. S16	ChIP-Seq	Human	ENCFF001FFI	N/A	https://www.encodeproject.org	Consortium, E. P. An integrated encyclopedia of DNA elements in the human genome. Nature 489, 57-74, doi:10.1038/nature11247 (2012).
Input	Fig. S16	ChIP-Seq	Human	ENCFF001GXE	N/A	https://www.encodeproject.org	Consortium, E. P. An integrated encyclopedia of DNA elements in the human genome. Nature 489, 57-74, doi:10.1038/nature11247 (2012).
Input	Fig. S16	ChIP-Seq	Human	ENCFF001HAG	N/A	https://www.encodeproject.org	Consortium, E. P. An integrated encyclopedia of DNA elements in the human genome. Nature 489, 57-74, doi:10.1038/nature11247 (2012).
Input	Fig. S16	ChIP-Seq	Human	ENCFF001HAM	N/A	https://www.encodeproject.org	Consortium, E. P. An integrated encyclopedia of DNA elements in the human genome. Nature 489, 57-74, doi:10.1038/nature11247 (2012).
Input	Fig. S16	ChIP-Seq	Human	ENCFF001HBK	N/A	https://www.encodeproject.org	Consortium, E. P. An integrated encyclopedia of DNA elements in the human genome. Nature 489, 57-74, doi:10.1038/nature11247 (2012).
Input	Fig. S16	ChIP-Seq	Human	ENCFF001HID	N/A	https://www.encodeproject.org	Consortium, E. P. An integrated encyclopedia of DNA elements in the human genome. Nature 489, 57-74, doi:10.1038/nature11247 (2012).
Input	Fig. S16	ChIP-Seq	Human	ENCFF001HII	N/A	https://www.encodeproject.org	Consortium, E. P. An integrated encyclopedia of DNA elements in the human genome. Nature 489, 57-74, doi:10.1038/nature11247 (2012).
Input	Fig. S16	ChIP-Seq	Human	ENCFF001HIK	N/A	https://www.encodeproject.org	Consortium, E. P. An integrated encyclopedia of DNA elements in the human genome. Nature 489, 57-74, doi:10.1038/nature11247 (2012).
Input	Fig. S16	ChIP-Seq	Human	ENCFF001HIR	N/A	https://www.encodeproject.org	Consortium, E. P. An integrated encyclopedia of DNA elements in the human genome. Nature 489, 57-74, doi:10.1038/nature11247 (2012).
Input	Fig. S16	ChIP-Seq	Human	ENCFF001HIS	N/A	https://www.encodeproject.org	Consortium, E. P. An integrated encyclopedia of DNA elements in the human genome. Nature 489, 57-74, doi:10.1038/nature11247 (2012).
Input	Fig. S16	ChIP-Seq	Human	ENCFF001HNS	N/A	https://www.encodeproject.org	Consortium, E. P. An integrated encyclopedia of DNA elements in the human genome. Nature 489, 57-74, doi:10.1038/nature11247 (2012).
Input	Fig. S16	ChIP-Seq	Human	ENCFF001HOD	N/A	https://www.encodeproject.org	Consortium, E. P. An integrated encyclopedia of DNA elements in the human genome. Nature 489, 57-74, doi:10.1038/nature11247 (2012).
Input	Fig. S16	ChIP-Seq	Human	ENCFF001HPU	N/A	https://www.encodeproject.org	Consortium, E. P. An integrated encyclopedia of DNA elements in the human genome. Nature 489, 57-74, doi:10.1038/nature11247 (2012).
Input	Fig. S16	ChIP-Seq	Human	ENCFF001HRU	N/A	https://www.encodeproject.org	Consortium, E. P. An integrated encyclopedia of DNA elements in the human genome. Nature 489, 57-74, doi:10.1038/nature11247 (2012).
Input	Fig. S16	ChIP-Seq	Human	ENCFF001HSV	N/A	https://www.encodeproject.org	Consortium, E. P. An integrated encyclopedia of DNA elements in the human genome. Nature 489, 57-74, doi:10.1038/nature11247 (2012).
Input	Fig. S16	ChIP-Seq	Human	ENCFF001HTT	N/A	https://www.encodeproject.org	Consortium, E. P. An integrated encyclopedia of DNA elements in the human genome. Nature 489, 57-74, doi:10.1038/nature11247 (2012).
Input	Fig. S16	ChIP-Seq	Human	ENCFF001HUV	N/A	https://www.encodeproject.org	Consortium, E. P. An integrated encyclopedia of DNA elements in the human genome. Nature 489, 57-74, doi:10.1038/nature11247 (2012).
Input	Fig. S16	ChIP-Seq	Human	ENCFF001HVV	N/A	https://www.encodeproject.org	Consortium, E. P. An integrated encyclopedia of DNA elements in the human genome. Nature 489, 57-74, doi:10.1038/nature11247 (2012).
Input	Fig. S16	ChIP-Seq	Human	ENCFF001HXF	N/A	https://www.encodeproject.org	Consortium, E. P. An integrated encyclopedia of DNA elements in the human genome. Nature 489, 57-74, doi:10.1038/nature11247 (2012).
Input	Fig. S16	ChIP-Seq	Human	ENCFF001HYC	N/A	https://www.encodeproject.org	Consortium, E. P. An integrated encyclopedia of DNA elements in the human genome. Nature 489, 57-74, doi:10.1038/nature11247 (2012).
Input	Fig. S16	ChIP-Seq	Human	ENCFF002AVH	N/A	https://www.encodeproject.org	Consortium, E. P. An integrated encyclopedia of DNA elements in the human genome. Nature 489, 57-74, doi:10.1038/nature11247 (2012).
Input	Fig. S16	ChIP-Seq	Human	ENCFF002AVJ	N/A	https://www.encodeproject.org	Consortium, E. P. An integrated encyclopedia of DNA elements in the human genome. Nature 489, 57-74, doi:10.1038/nature11247 (2012).
Input	Fig. S16	ChIP-Seq	Human	ENCFF002AXD	N/A	https://www.encodeproject.org	Consortium, E. P. An integrated encyclopedia of DNA elements in the human genome. Nature 489, 57-74, doi:10.1038/nature11247 (2012).
Input	Fig. S16	ChIP-Seq	Human	ENCFF002AXQ	N/A	https://www.encodeproject.org	Consortium, E. P. An integrated encyclopedia of DNA elements in the human genome. Nature 489, 57-74, doi:10.1038/nature11247 (2012).
Input	Fig. S16	ChIP-Seq	Human	ENCFF002AYG	N/A	https://www.encodeproject.org	Consortium, E. P. An integrated encyclopedia of DNA elements in the human genome. Nature 489, 57-74, doi:10.1038/nature11247 (2012).
Input	Fig. S16	ChIP-Seq	Human	ENCFF002AYR	N/A	https://www.encodeproject.org	Consortium, E. P. An integrated encyclopedia of DNA elements in the human genome. Nature 489, 57-74, doi:10.1038/nature11247 (2012).
Input	Fig. S16	ChIP-Seq	Human	ENCFF002BAA	N/A	https://www.encodeproject.org	Consortium, E. P. An integrated encyclopedia of DNA elements in the human genome. Nature 489, 57-74, doi:10.1038/nature11247 (2012).
Input	Fig. S16	ChIP-Seq	Human	ENCFF002BBC	N/A	https://www.encodeproject.org	Consortium, E. P. An integrated encyclopedia of DNA elements in the human genome. Nature 489, 57-74, doi:10.1038/nature11247 (2012).
Input	Fig. S16	ChIP-Seq	Human	ENCFF002BBQ	N/A	https://www.encodeproject.org	Consortium, E. P. An integrated encyclopedia of DNA elements in the human genome. Nature 489, 57-74, doi:10.1038/nature11247 (2012).
Input	Fig. S16	ChIP-Seq	Human	ENCFF002BCA	N/A	https://www.encodeproject.org	Consortium, E. P. An integrated encyclopedia of DNA elements in the human genome. Nature 489, 57-74, doi:10.1038/nature11247 (2012).
Input	Fig. S16	ChIP-Seq	Human	ENCFF005CCH	N/A	https://www.encodeproject.org	Consortium, E. P. An integrated encyclopedia of DNA elements in the human genome. Nature 489, 57-74, doi:10.1038/nature11247 (2012).
Input	Fig. S16	ChIP-Seq	Human	ENCFF008NYP	N/A	https://www.encodeproject.org	Consortium, E. P. An integrated encyclopedia of DNA elements in the human genome. Nature 489, 57-74, doi:10.1038/nature11247 (2012).
Input	Fig. S16	ChIP-Seq	Human	ENCFF010AGB	N/A	https://www.encodeproject.org	Consortium, E. P. An integrated encyclopedia of DNA elements in the human genome. Nature 489, 57-74, doi:10.1038/nature11247 (2012).
Input	Fig. S16	ChIP-Seq	Human	ENCFF018EDQ	N/A	https://www.encodeproject.org	Consortium, E. P. An integrated encyclopedia of DNA elements in the human genome. Nature 489, 57-74, doi:10.1038/nature11247 (2012).
Input	Fig. S16	ChIP-Seq	Human	ENCFF028KGR	N/A	https://www.encodeproject.org	Consortium, E. P. An integrated encyclopedia of DNA elements in the human genome. Nature 489, 57-74, doi:10.1038/nature11247 (2012).
Input	Fig. S16	ChIP-Seq	Human	ENCFF029CBI	N/A	https://www.encodeproject.org	Consortium, E. P. An integrated encyclopedia of DNA elements in the human genome. Nature 489, 57-74, doi:10.1038/nature11247 (2012).
Input	Fig. S16	ChIP-Seq	Human	ENCFF029VZG	N/A	https://www.encodeproject.org	Consortium, E. P. An integrated encyclopedia of DNA elements in the human genome. Nature 489, 57-74, doi:10.1038/nature11247 (2012).
Input	Fig. S16	ChIP-Seq	Human	ENCFF036GMX	N/A	https://www.encodeproject.org	Consortium, E. P. An integrated encyclopedia of DNA elements in the human genome. Nature 489, 57-74, doi:10.1038/nature11247 (2012).
Input	Fig. S16	ChIP-Seq	Human	ENCFF039VDX	N/A	https://www.encodeproject.org	Consortium, E. P. An integrated encyclopedia of DNA elements in the human genome. Nature 489, 57-74, doi:10.1038/nature11247 (2012).
Input	Fig. S16	ChIP-Seq	Human	ENCFF043CYN	N/A	https://www.encodeproject.org	Consortium, E. P. An integrated encyclopedia of DNA elements in the human genome. Nature 489, 57-74, doi:10.1038/nature11247 (2012).
Input	Fig. S16	ChIP-Seq	Human	ENCFF043RFW	N/A	https://www.encodeproject.org	Consortium, E. P. An integrated encyclopedia of DNA elements in the human genome. Nature 489, 57-74, doi:10.1038/nature11247 (2012).
Input	Fig. S16	ChIP-Seq	Human	ENCFF046EFX	N/A	https://www.encodeproject.org	Consortium, E. P. An integrated encyclopedia of DNA elements in the human genome. Nature 489, 57-74, doi:10.1038/nature11247 (2012).
Input	Fig. S16	ChIP-Seq	Human	ENCFF048ZOQ	N/A	https://www.encodeproject.org	Consortium, E. P. An integrated encyclopedia of DNA elements in the human genome. Nature 489, 57-74, doi:10.1038/nature11247 (2012).
Input	Fig. S16	ChIP-Seq	Human	ENCFF051RXP	N/A	https://www.encodeproject.org	Consortium, E. P. An integrated encyclopedia of DNA elements in the human genome. Nature 489, 57-74, doi:10.1038/nature11247 (2012).
Input	Fig. S16	ChIP-Seq	Human	ENCFF053BKB	N/A	https://www.encodeproject.org	Consortium, E. P. An integrated encyclopedia of DNA elements in the human genome. Nature 489, 57-74, doi:10.1038/nature11247 (2012).
Input	Fig. S16	ChIP-Seq	Human	ENCFF054AIM	N/A	https://www.encodeproject.org	Consortium, E. P. An integrated encyclopedia of DNA elements in the human genome. Nature 489, 57-74, doi:10.1038/nature11247 (2012).
Input	Fig. S16	ChIP-Seq	Human	ENCFF054LZZ	N/A	https://www.encodeproject.org	Consortium, E. P. An integrated encyclopedia of DNA elements in the human genome. Nature 489, 57-74, doi:10.1038/nature11247 (2012).
Input	Fig. S16	ChIP-Seq	Human	ENCFF056UQL	N/A	https://www.encodeproject.org	Consortium, E. P. An integrated encyclopedia of DNA elements in the human genome. Nature 489, 57-74, doi:10.1038/nature11247 (2012).
Input	Fig. S16	ChIP-Seq	Human	ENCFF057DOL	N/A	https://www.encodeproject.org	Consortium, E. P. An integrated encyclopedia of DNA elements in the human genome. Nature 489, 57-74, doi:10.1038/nature11247 (2012).
Input	Fig. S16	ChIP-Seq	Human	ENCFF057IKR	N/A	https://www.encodeproject.org	Consortium, E. P. An integrated encyclopedia of DNA elements in the human genome. Nature 489, 57-74, doi:10.1038/nature11247 (2012).
Input	Fig. S16	ChIP-Seq	Human	ENCFF059KCL	N/A	https://www.encodeproject.org	Consortium, E. P. An integrated encyclopedia of DNA elements in the human genome. Nature 489, 57-74, doi:10.1038/nature11247 (2012).
Input	Fig. S16	ChIP-Seq	Human	ENCFF072EKO	N/A	https://www.encodeproject.org	Consortium, E. P. An integrated encyclopedia of DNA elements in the human genome. Nature 489, 57-74, doi:10.1038/nature11247 (2012).
Input	Fig. S16	ChIP-Seq	Human	ENCFF077PWW	N/A	https://www.encodeproject.org	Consortium, E. P. An integrated encyclopedia of DNA elements in the human genome. Nature 489, 57-74, doi:10.1038/nature11247 (2012).
Input	Fig. S16	ChIP-Seq	Human	ENCFF078UOQ	N/A	https://www.encodeproject.org	Consortium, E. P. An integrated encyclopedia of DNA elements in the human genome. Nature 489, 57-74, doi:10.1038/nature11247 (2012).
Input	Fig. S16	ChIP-Seq	Human	ENCFF082CWZ	N/A	https://www.encodeproject.org	Consortium, E. P. An integrated encyclopedia of DNA elements in the human genome. Nature 489, 57-74, doi:10.1038/nature11247 (2012).
Input	Fig. S16	ChIP-Seq	Human	ENCFF082OUX	N/A	https://www.encodeproject.org	Consortium, E. P. An integrated encyclopedia of DNA elements in the human genome. Nature 489, 57-74, doi:10.1038/nature11247 (2012).
Input	Fig. S16	ChIP-Seq	Human	ENCFF084HEK	N/A	https://www.encodeproject.org	Consortium, E. P. An integrated encyclopedia of DNA elements in the human genome. Nature 489, 57-74, doi:10.1038/nature11247 (2012).
Input	Fig. S16	ChIP-Seq	Human	ENCFF087KQG	N/A	https://www.encodeproject.org	Consortium, E. P. An integrated encyclopedia of DNA elements in the human genome. Nature 489, 57-74, doi:10.1038/nature11247 (2012).
Input	Fig. S16	ChIP-Seq	Human	ENCFF088FNX	N/A	https://www.encodeproject.org	Consortium, E. P. An integrated encyclopedia of DNA elements in the human genome. Nature 489, 57-74, doi:10.1038/nature11247 (2012).
Input	Fig. S16	ChIP-Seq	Human	ENCFF088JGL	N/A	https://www.encodeproject.org	Consortium, E. P. An integrated encyclopedia of DNA elements in the human genome. Nature 489, 57-74, doi:10.1038/nature11247 (2012).
Input	Fig. S16	ChIP-Seq	Human	ENCFF093MCZ	N/A	https://www.encodeproject.org	Consortium, E. P. An integrated encyclopedia of DNA elements in the human genome. Nature 489, 57-74, doi:10.1038/nature11247 (2012).
Input	Fig. S16	ChIP-Seq	Human	ENCFF101IHA	N/A	https://www.encodeproject.org	Consortium, E. P. An integrated encyclopedia of DNA elements in the human genome. Nature 489, 57-74, doi:10.1038/nature11247 (2012).
Input	Fig. S16	ChIP-Seq	Human	ENCFF105BSH	N/A	https://www.encodeproject.org	Consortium, E. P. An integrated encyclopedia of DNA elements in the human genome. Nature 489, 57-74, doi:10.1038/nature11247 (2012).
Input	Fig. S16	ChIP-Seq	Human	ENCFF107HYL	N/A	https://www.encodeproject.org	Consortium, E. P. An integrated encyclopedia of DNA elements in the human genome. Nature 489, 57-74, doi:10.1038/nature11247 (2012).
Input	Fig. S16	ChIP-Seq	Human	ENCFF108OEG	N/A	https://www.encodeproject.org	Consortium, E. P. An integrated encyclopedia of DNA elements in the human genome. Nature 489, 57-74, doi:10.1038/nature11247 (2012).
Input	Fig. S16	ChIP-Seq	Human	ENCFF109VZH	N/A	https://www.encodeproject.org	Consortium, E. P. An integrated encyclopedia of DNA elements in the human genome. Nature 489, 57-74, doi:10.1038/nature11247 (2012).
Input	Fig. S16	ChIP-Seq	Human	ENCFF115PHM	N/A	https://www.encodeproject.org	Consortium, E. P. An integrated encyclopedia of DNA elements in the human genome. Nature 489, 57-74, doi:10.1038/nature11247 (2012).
Input	Fig. S16	ChIP-Seq	Human	ENCFF116PQT	N/A	https://www.encodeproject.org	Consortium, E. P. An integrated encyclopedia of DNA elements in the human genome. Nature 489, 57-74, doi:10.1038/nature11247 (2012).
Input	Fig. S16	ChIP-Seq	Human	ENCFF116RUN	N/A	https://www.encodeproject.org	Consortium, E. P. An integrated encyclopedia of DNA elements in the human genome. Nature 489, 57-74, doi:10.1038/nature11247 (2012).
Input	Fig. S16	ChIP-Seq	Human	ENCFF121KFB	N/A	https://www.encodeproject.org	Consortium, E. P. An integrated encyclopedia of DNA elements in the human genome. Nature 489, 57-74, doi:10.1038/nature11247 (2012).
Input	Fig. S16	ChIP-Seq	Human	ENCFF126GOB	N/A	https://www.encodeproject.org	Consortium, E. P. An integrated encyclopedia of DNA elements in the human genome. Nature 489, 57-74, doi:10.1038/nature11247 (2012).
Input	Fig. S16	ChIP-Seq	Human	ENCFF126XLK	N/A	https://www.encodeproject.org	Consortium, E. P. An integrated encyclopedia of DNA elements in the human genome. Nature 489, 57-74, doi:10.1038/nature11247 (2012).
Input	Fig. S16	ChIP-Seq	Human	ENCFF127SEC	N/A	https://www.encodeproject.org	Consortium, E. P. An integrated encyclopedia of DNA elements in the human genome. Nature 489, 57-74, doi:10.1038/nature11247 (2012).
Input	Fig. S16	ChIP-Seq	Human	ENCFF131OEZ	N/A	https://www.encodeproject.org	Consortium, E. P. An integrated encyclopedia of DNA elements in the human genome. Nature 489, 57-74, doi:10.1038/nature11247 (2012).
Input	Fig. S16	ChIP-Seq	Human	ENCFF137UFY	N/A	https://www.encodeproject.org	Consortium, E. P. An integrated encyclopedia of DNA elements in the human genome. Nature 489, 57-74, doi:10.1038/nature11247 (2012).
Input	Fig. S16	ChIP-Seq	Human	ENCFF137ZTJ	N/A	https://www.encodeproject.org	Consortium, E. P. An integrated encyclopedia of DNA elements in the human genome. Nature 489, 57-74, doi:10.1038/nature11247 (2012).
Input	Fig. S16	ChIP-Seq	Human	ENCFF144LGB	N/A	https://www.encodeproject.org	Consortium, E. P. An integrated encyclopedia of DNA elements in the human genome. Nature 489, 57-74, doi:10.1038/nature11247 (2012).
Input	Fig. S16	ChIP-Seq	Human	ENCFF145XRU	N/A	https://www.encodeproject.org	Consortium, E. P. An integrated encyclopedia of DNA elements in the human genome. Nature 489, 57-74, doi:10.1038/nature11247 (2012).
Input	Fig. S16	ChIP-Seq	Human	ENCFF146JNK	N/A	https://www.encodeproject.org	Consortium, E. P. An integrated encyclopedia of DNA elements in the human genome. Nature 489, 57-74, doi:10.1038/nature11247 (2012).
Input	Fig. S16	ChIP-Seq	Human	ENCFF150YLW	N/A	https://www.encodeproject.org	Consortium, E. P. An integrated encyclopedia of DNA elements in the human genome. Nature 489, 57-74, doi:10.1038/nature11247 (2012).
Input	Fig. S16	ChIP-Seq	Human	ENCFF155BZF	N/A	https://www.encodeproject.org	Consortium, E. P. An integrated encyclopedia of DNA elements in the human genome. Nature 489, 57-74, doi:10.1038/nature11247 (2012).
Input	Fig. S16	ChIP-Seq	Human	ENCFF158HCZ	N/A	https://www.encodeproject.org	Consortium, E. P. An integrated encyclopedia of DNA elements in the human genome. Nature 489, 57-74, doi:10.1038/nature11247 (2012).
Input	Fig. S16	ChIP-Seq	Human	ENCFF159MTI	N/A	https://www.encodeproject.org	Consortium, E. P. An integrated encyclopedia of DNA elements in the human genome. Nature 489, 57-74, doi:10.1038/nature11247 (2012).
Input	Fig. S16	ChIP-Seq	Human	ENCFF161BJB	N/A	https://www.encodeproject.org	Consortium, E. P. An integrated encyclopedia of DNA elements in the human genome. Nature 489, 57-74, doi:10.1038/nature11247 (2012).
Input	Fig. S16	ChIP-Seq	Human	ENCFF163PYU	N/A	https://www.encodeproject.org	Consortium, E. P. An integrated encyclopedia of DNA elements in the human genome. Nature 489, 57-74, doi:10.1038/nature11247 (2012).
Input	Fig. S16	ChIP-Seq	Human	ENCFF167BJI	N/A	https://www.encodeproject.org	Consortium, E. P. An integrated encyclopedia of DNA elements in the human genome. Nature 489, 57-74, doi:10.1038/nature11247 (2012).
Input	Fig. S16	ChIP-Seq	Human	ENCFF168STH	N/A	https://www.encodeproject.org	Consortium, E. P. An integrated encyclopedia of DNA elements in the human genome. Nature 489, 57-74, doi:10.1038/nature11247 (2012).
[truncated: 9,598 more rows]
