# Supplementary material for: Broad genic repression domains signify enhanced silencing of oncogenes
Source: Nat Commun. 2020 Nov 3;11:5560. doi: 10.1038/s41467-020-18913-8 (PMC7641226; doi:10.1038/s41467-020-18913-8)
Supplement: Supplementary file 10 — Supplementary Data 8 [file 41467_2020_18913_MOESM10_ESM.xlsx]

## Sheet: Sheet1
Supplementary Data 8. Gene name of TUSON oncogenes, TUSON tumor suppressors, housekeeping genes, and KEGG cancer genes.
TUSON oncogenes	TUSON tumor suppressors	Housekeeping genes	KEGG cancer genes
BRAF	TP53	AAAS	ABL1
KRAS	PTEN	AAGAB	AKT1
PIK3CA	CDKN2A	AAMP	AKT2
IDH1	ARID1A	AAR2	AKT3
CTNNB1	APC	AARS	APC
AKT1	PBRM1	AARS2	APC2
IDH2	RB1	AARSD1	APPL1
NRAS	VHL	AASDHPPT	AR
RAC1	NF1	AATF	ARAF
EGFR	MAP3K1	ABCB10	ARNT
NFE2L2	SMAD4	ABCB7	ARNT2
EZH2	KDM6A	ABCD3	AXIN1
U2AF1	GATA3	ABCE1	AXIN2
SF3B1	ARID2	ABCF1	BAD
PGM5	SETD2	ABCF2	BAX
PPP6C	KMT2D	ABCF3	BCL2
PPP2R1A	NPM1	ABHD10	BCL2L1
MAPK1	ATRX	ABHD12	BCR
FGFR2	FBXW7	ABHD13	BID
AQP2	KMT2C	ABHD14A	BIRC2
MTOR	PIK3R1	ABHD16A	BIRC3
KRT15	CASP8	ABHD4	BIRC5
MEF2BNB-MEF2B	CDH1	ABHD8	BIRC7
CHD4	CTCF	ABI1	BIRC8
MAP2K1	ATM	ABT1	BMP2
TRIM48	CIC	ACAD9	BMP4
ERBB2	RUNX1	ACADVL	BRAF
SPOP	RPL22	ACAP3	BRCA2
KRTAP4-11	STAG2	ACBD3	CASP3
FLT3	FAT1	ACBD5	CASP8
MYD88	NOTCH1	ACBD6	CASP9
RRAS2	MAP2K4	ACIN1	CBL
MAX	BAP1	ACLY	CBLB
MYCN	RNF43	ACOT13	CBLC
MEF2B	ARHGAP35	ACOT8	CCDC6
MB21D2	ZC3H13	ACOT9	CCNA1
HRAS	RASA1	ACOX1	CCND1
CARM1	STK11	ACOX3	CCNE1
DKK2	CDKN1A	ACP1	CCNE2
MBOAT2	EP300	ACSF3	CDC42
ERBB3	CDKN1B	ACSL3	CDH1
EEF1B2	ARID1B	ACSS2	CDK2
GNAS	B2M	ACTR10	CDK4
NUTM2F	KDM5C	ACTR1A	CDK6
TAF1	IL32	ACTR1B	CDKN1A
RHOA	FUBP1	ACTR5	CDKN1B
PTN	TGFBR2	ACTR8	CDKN2A
ALK	KANSL1	ACVR1	CDKN2B
PTPN11	BCOR	ACVR1B	CEBPA
ACADS	GPS2	ADCK2	CHUK
MED12	SMARCA4	ADCK4	CKS1B
SULT1C4	LARP4B	ADH5	CKS2
ZNF799	NSD1	ADI1	COL4A1
LHFPL1	HLA-A	ADIPOR1	COL4A2
ARF4	CRIPAK	ADIPOR2	COL4A3
KCND3	AOAH	ADK	COL4A4
MYC	CREBBP	ADNP	COL4A5
CAPRIN2	TNRC6B	ADO	COL4A6
MFGE8	ACVR1B	ADPRH	CREBBP
LUM	DNMT3A	ADPRHL2	CRK
TBX18	ACVR2A	ADPRM	CRKL
TRIM23	RERE	ADSL	CSF1R
MS4A8	ASXL1	AES	CSF2RA
PRKCI	NCOR1	AFF4	CSF3R
GOT2	USP28	AFTPH	CTBP1
LZTR1	THRAP3	AGFG1	CTBP2
TOR1A	MEN1	AGGF1	CTNNA1
HGF	TBX3	AGPAT1	CTNNA2
HIST1H2BF	ZFP36L2	AGPAT3	CTNNA3
PDE7B	ID3	AGPAT6	CTNNB1
ZNF117	SMAD2	AGPS	CUL2
MAGI2	NOTCH2	AHCY	CYCS
RIT1	TBL1XR1	AHSA1	DAPK1
BTBD11	ZFP36L1	AIMP1	DAPK2
NSMCE1	SMARCB1	AIP	DAPK3
UBQLN2	RBMX	AK2	DCC
DCLK1	AJUBA	AK3	DVL1
MFAP5	TET2	AKAP8	DVL2
COL5A2	CDK12	AKAP9	DVL3
ABCB1	ELF3	AKIP1	E2F1
TUSC3	WT1	AKIRIN1	E2F2
KCNQ5	KEAP1	AKIRIN2	E2F3
SKAP2	PLEKHA6	AKR1A1	EGF
INTS7	HLA-B	AKR7A2	EGFR
METTL14	NF2	AKT1	EGLN1
XYLT1	RBM10	AKT1S1	EGLN2
FAM8A1	CHD8	AKTIP	EGLN3
JAKMIP2	ZC3H18	ALAD	EP300
SOX17	CEBPA	ALDH3A2	EPAS1
LSM11	DDX3X	ALDH9A1	ERBB2
GRXCR1	MYO6	ALG11	ETS1
GRID1	ZNF318	ALG5	FADD
OR5I1	MBD6	ALG8	FAS
GRM5	COL4A2	ALG9	FASLG
MYF5	TRIP12	ALKBH1	FGF1
MYH2	KMT2B	ALKBH2	FGF10
CSMD3	CCAR1	ALKBH3	FGF11
PLK2	NAA25	ALKBH5	FGF12
ZNF844	MLLT4	ALS2	FGF13
EBPL	PHF6	ALYREF	FGF14
IFITM1	TCF12	AMBRA1	FGF16
MFF	KMT2A	AMD1	FGF17
GABRG1	DNER	ANAPC10	FGF18
CUL1	MGA	ANAPC11	FGF19
EPHA6	CYLD	ANAPC13	FGF2
MYOT	TMCO2	ANAPC15	FGF20
KLHL5	HS6ST1	ANAPC16	FGF21
PRRX1	GIGYF2	ANAPC2	FGF22
CPB1	TP53BP1	ANAPC5	FGF23
NRAP	CCDC88A	ANAPC7	FGF3
ZNF181	EIF2AK3	ANKFY1	FGF4
RGPD3	USP9X	ANKH	FGF5
RBM39	GSE1	ANKHD1	FGF6
GNG4	JMJD1C	ANKHD1-EIF4EBP3	FGF7
HMCN1	CBFB	ANKRD10	FGF8
GRIA3	FANCM	ANKRD17	FGF9
NSFL1C	IWS1	ANKRD28	FGFR1
SEMG2	FOXA1	ANKRD39	FGFR2
CRISPLD1	ZNF292	ANKRD46	FGFR3
HLF	ZNRF3	ANO6	FH
CMAS	BRCA1	ANP32A	FIGF
CCDC36	TCF7L2	ANP32B	FLT3
SMO	CHD2	ANP32C	FLT3LG
SEPT14	SOX9	ANP32E	FN1
EIF1AX	WDR33	ANXA6	FOS
SIAH2	EMG1	ANXA7	FOXO1
AK8	MTFR1L	AP1B1	FZD1
MRPL32	TRAF3	AP1G1	FZD10
C16ORF45	AMER1	AP1M1	FZD2
WBSCR17	SIN3A	AP2A1	FZD3
NRG3	SOX21	AP2A2	FZD4
LIN9	CCDC144NL	AP2M1	FZD5
FMNL3	LUC7L3	AP2S1	FZD6
HARS2	RPL5	AP3B1	FZD7
STXBP6	AMBRA1	AP3D1	FZD8
MDGA2	CSNK2A1	AP3M1	FZD9
CACNG3	ZMYM4	AP3S1	GLI1
IRF2	AXIN1	AP3S2	GLI2
SMARCA2	FAS	AP4B1	GLI3
MLLT11	INPPL1	AP5M1	GRB2
BCLAF1	EPHA2	APEH	GSK3B
PRPF8	HERC1	APEX1	GSTP1
ARHGEF33	DACH1	APEX2	HDAC1
NBPF10	PTCH1	APH1A	HDAC2
BRWD3	CNOT3	API5	HGF
GPR141	CTDNEP1	APIP	HHIP
MECOM	EXO5	APOA1BP	HIF1A
PTPRF	ATAD2	APOL2	HRAS
XPOT	RGS12	APOOL	HSP90AA1
ALDH1L2	SPRED1	APOPT1	HSP90B1
LPA	PLAC4	APPL2	HSP90B1
STAT3	AMOT	APTX	IGF1
PLCL1	ARHGAP5	ARAF	IGF1R
OR4M2	DENND6A	ARCN1	IKBKB
TMEM11	RUFY2	ARF1	IKBKG
PIK3CB	ZMYM3	ARF5	IL6
PSPH	MED23	ARF6	IL8
WNT11	ASXL2	ARFGAP2	ITGA2
STRIP2	RAD21	ARFGAP3	ITGA2B
MAPK8	GGCT	ARFGEF2	ITGA3
POTEG	HNF1A	ARFIP1	ITGA6
MARCO	LIMCH1	ARFIP2	ITGAV
SPPL3	CTNND1	ARFRP1	ITGB1
NENF	RBM26	ARHGAP35	JAK1
DTX1	HDAC2	ARHGAP5	JUN
HIST1H3B	MBD1	ARHGDIA	JUP
SLC35G3	STX7	ARHGEF10L	KIT
TLL1	THUMPD3	ARHGEF11	KITLG
PDYN	CPEB2	ARHGEF40	KLK3
ABI1	MYO1B	ARIH1	KRAS
DICER1	PHACTR4	ARIH2	LAMA1
ZFR	HMCN1	ARIH2OS	LAMA2
UBE2QL1	TBC1D10C	ARL1	LAMA3
TLL2	BRCA2	ARL14EP	LAMA4
FGFR3	NUP98	ARL5A	LAMA5
STXBP1	SPATA6	ARL6IP4	LAMB1
PSMC3IP	AFF4	ARL8A	LAMB2
GTF2I	IDH2	ARL8B	LAMB3
MICU3	EPB41L4A	ARMC1	LAMB4
ASCC3	ANKRD46	ARMC10	LAMC1
IL5RA	ANO3	ARMC5	LAMC2
GNA15	RBBP6	ARMC6	LAMC3
JUN	NEK9	ARMC7	LEF1
ITM2C	SMARCA1	ARMC8	MAP2K1
POLE	BAX	ARMCX3	MAP2K2
TM2D3	PNISR	ARMCX5	MAPK1
ZNF479	WAC	ARNT	MAPK10
CDH7	C2CD5	ARPC1A	MAPK3
REXO2	INO80	ARPC2	MAPK8
GK2	CUL3	ARPC5L	MAPK9
ZFP2	RIMS2	ARV1	MAX
CSNK1E	PSIP1	ASB1	MDM2
KAT8	DUSP16	ASB6	MECOM
CD163	UPF3B	ASB7	MET
GRID2	ATG5	ASB8	MITF
IL21	SFPQ	ASCC1	MLH1
BRSK1	SEC22A	ASCC3	MMP1
SOCS5	CSDE1	ASF1A	MMP2
UGT8	PRRC2C	ASH2L	MMP9
RIMS2	HLA-DRB1	ASNA1	MSH2
CDC73	SESTD1	ASNSD1	MSH3
TXNRD1	CD58	ASPSCR1	MSH6
C16ORF80	ZNF319	ASUN	MTOR
CCND3	PTPRK	ASXL1	MYC
KLK8	CHD3	ATAD1	NCOA4
GRIA2	RPL18	ATAD3A	NFKB1
SAP30	PPM1D	ATE1	NFKB2
SMOC2	BRE	ATF1	NFKBIA
MRPL49	SPCS1	ATF2	NOS2
SRC	SPSB2	ATF4	NRAS
BZW2	TMPO	ATF6	NTRK1
IREB2	ZNF750	ATF7	PAX8
ENAH	TMEM30A	ATF7IP	PDGFA
NBPF1	SPRED2	ATG12	PDGFB
MAPK8IP2	RXRB	ATG13	PDGFRA
SEC63	BRWD3	ATG16L1	PDGFRB
CCDC132	PCDH7	ATG2A	PGF
RHBDL3	ZBTB18	ATG2B	PIAS1
SOS1	DEPDC5	ATG3	PIAS2
TKTL2	BTBD7	ATG4B	PIAS3
NNMT	BCL10	ATG4D	PIAS4
LPHN3	GNPTAB	ATG5	PIK3CA
MYO3A	PLEKHM3	ATG7	PIK3CB
OPRM1	TAOK1	ATIC	PIK3CD
C3ORF27	DIP2C	ATL2	PIK3CG
TOX	NFATC4	ATMIN	PIK3R1
PPP1R9A	ADAMTS19	ATOX1	PIK3R2
WDR17	TTC18	ATP2C1	PIK3R3
PTPRU	CERK	ATP5A1	PIK3R5
PIK3R5	IFNGR2	ATP5B	PLCG1
CADPS	SRSF11	ATP5C1	PLCG2
KRTAP4-5	MKRN1	ATP5D	PLD1
ZBTB7A	TYRP1	ATP5F1	PML
ZNF559	VPS13A	ATP5G2	PPARD
GJB3	PRKRA	ATP5G3	PPARG
ACBD3	NCOR2	ATP5H	PRKCA
SBNO1	DAAM1	ATP5J	PRKCB
C16ORF87	PUS7	ATP5J2	PRKCG
NDUFS5	BTG3	ATP5J2-PTCD1	PTCH1
GABRA5	PRPF40A	ATP5L	PTCH2
PCMTD1	NIPBL	ATP5O	PTEN
ZNF878	SLC23A2	ATP5S	PTENP1
SCN3A	CDC27	ATP5SL	PTGS2
GABRA2	KCNT2	ATP6AP1	PTK2
CIZ1	MOAP1	ATP6V0A2	RAC1
SHB	GAPVD1	ATP6V0B	RAC2
COL9A1	RBM15	ATP6V0C	RAC3
TES	SMC4	ATP6V0D1	RAD51
TBX15	SCRN3	ATP6V0E1	RAF1
TRPC6	UBR5	ATP6V1C1	RALA
ZNF263	RNF111	ATP6V1D	RALB
CEP128	WDR47	ATP6V1E1	RALBP1
KCNMB2	DOPEY1	ATP6V1F	RALGDS
ADRBK2	WBP1	ATP6V1G1	RARA
GABRA1	MAGED1	ATP6V1H	RARB
PANK3	TCEB3	ATPAF2	RASSF1
GTPBP1	ZNF234	ATPIF1	RASSF5
FHL3	GLTSCR1	ATRAID	RB1
OSBPL6	FAM58A	ATRN	RBX1
NALCN	KIAA0907	ATXN10	RELA
KRTAP5-5	BRD7	ATXN1L	RET
PNOC	PPP3CC	ATXN2	RHOA
VIM	FOSL2	ATXN2L	RUNX1
STIL	KBTBD7	ATXN7L3	RUNX1T1
TENM4	HNRNPD	ATXN7L3B	RXRA
CACNA1H	PEX2	AUH	RXRB
GLRA3	LDB1	AUP1	RXRG
STK16	MAP3K4	AURKAIP1	SHH
KRTAP19-1	HGF	AXIN1	SKP2
NDUFA9	COQ9	AZI2	SLC2A1
AHCYL2	CLGN	AZIN1	SMAD2
ZNF442	SNRPN	B3GALT6	SMAD4
GPC6	LEMD2	B4GALT3	SMO
FAM154B	BMPR2	B4GALT5	SOS1
SPACA3	YLPM1	B4GALT7	SOS2
PGS1	ATR	BABAM1	SPI1
RGS7	BIRC6	BAD	STAT1
TRIO	HAUS8	BAG1	STAT3
PAN3	SIK3	BAG4	STAT5A
CNPY1	KDM3B	BAG6	STAT5B
PPT2	CCDC120	BAHD1	STK36
HBEGF	TEX11	BANF1	STK4
UVRAG	B3GNT5	BAP1	SUFU
RBPJL	COL8A2	BAZ1B	TCEB1
SORCS1	DYRK1A	BBS4	TCEB2
GNG3	UGT2A2	BCAP29	TCF7
DCT	PABPC3	BCAP31	TCF7L1
GABRB1	GPR174	BCAS2	TCF7L2
FGD6	CCDC38	BCAT2	TFG
COL11A1	RAPGEF6	BCCIP	TGFA
SH3GLB2	SUZ12	BCKDHA	TGFB1
SEL1L	WWC2	BCKDK	TGFB2
CHRD	GGNBP2	BCL2L1	TGFB3
POSTN	TNIK	BCL2L13	TGFBR1
NICN1	DPY19L4	BCL2L2-PABPN1	TGFBR2
LRP12	ABCA10	BCL7B	TP53
DYNC1LI2	CACUL1	BCLAF1	TPM3
SAMSN1	ERRFI1	BCS1L	TPR
ODF4	MORC4	BECN1	TRAF1
HTRA3	APPBP2	BFAR	TRAF2
CEP135	SPEN	BIRC2	TRAF3
TXNL1	BCL9	BIVM-ERCC5	TRAF4
RSPO2	WWP1	BLMH	TRAF5
SLBP	IL25	BLOC1S1	TRAF6
AR	CCND3	BLOC1S2	VEGFA
FBXO22	LEPREL2	BLOC1S3	VEGFB
HS3ST2	UNC13C	BLOC1S4	VEGFC
ETV1	NEUROD6	BLOC1S6	VHL
BCL2	MARCKSL1	BLZF1	WNT1
TJP2	PAWR	BMI1	WNT10A
PCBP1	BCORL1	BMS1	WNT10B
TECTB	PHF20L1	BNIP1	WNT11
ERAS	TAF15	BNIP2	WNT16
PCCA	MGAT2	BOD1	WNT2
TINAG	BTBD11	BOLA1	WNT2B
FBN2	CLSPN	BOLA3	WNT3A
ENOX2	MLF1	BPGM	WNT4
LY6D	RNF217	BPNT1	WNT5A
HS3ST6	SENP6	BPTF	WNT5B
TCF7	USP26	BRAT1	WNT6
BNC2	ATF7IP	BRD2	WNT7A
SNTG1	BAZ2B	BRD4	WNT7B
ZNRF2	ING1	BRD7	WNT8A
RNF148	CEP290	BRD9	WNT8B
RBL2	KBTBD4	BRE	WNT9A
LPAR1	ZFY	BRF1	WNT9B
TRIP13	NOTCH3	BRF2	XIAP
PLN	MBNL1	BRIX1	ZBTB16
PDE10A	NFE2	BRK1	ACVR1B
RAB7L1	OR2T35	BRMS1	ACVR1C
PDHA2	API5	BRPF1
KIF5A	JAK1	BRPF3
KIF1B	DHX15	BSDC1
DCX	CSMD3	BSG
ZKSCAN7	ARID5B	BTBD2
MAP2K7	ZNF222	BTD
FAM173B	TCF4	BTF3
CCDC105	IRF6	BUB3
MGAT4C	SEC63	BZW1
RIMS1	TMEM131	C10orf12
GEN1	RLTPR	C10orf2
RRAD	BRSK1	C10orf76
USP25	ITSN1	C10orf88
DHTKD1	ZFHX3	C11orf1
EXOC1	UTY	C11orf24
ATP9B	SBNO1	C11orf31
PALM2	ACOT4	C11orf57
ZNF91	TACR1	C11orf58
STK32B	ZNF146	C11orf73
NELL1	MAZ	C11orf83
CNTN6	HECTD1	C12orf10
LHCGR	PPFIA4	C12orf23
UBR5	CHD9	C12orf29
COMMD4	MSH2	C12orf44
ZNF528	C10ORF88	C12orf45
PRAMEF11	SHANK1	C12orf5
DAAM1	SENP8	C12orf52
MIB1	LMBRD2	C12orf57
TRA2B	RIMS1	C12orf65
LRP2	IRF2BP2	C12orf66
MRS2	MAP4K4	C14orf1
EIF2S2	TMEM63A	C14orf119
MYO1D	SCAF8	C14orf142
KLF4	ZNF225	C14orf166
EYA4	MAP4K3	C14orf2
KLK2	GUSB	C14orf28
RPL39	CCPG1	C15orf38-AP3S2
SOCS2	LARP1	C15orf57
DLG2	MGAT5	C16orf13
SHPRH	TOP2B	C16orf62
SDHA	TFAM	C16orf72
LELP1	FSIP2	C16orf91
CDH12	FXR1	C17orf49
GJC3	VAMP1	C17orf51
ATRNL1	ARPP21	C17orf58
AICDA	ZMYM2	C17orf59
DCN	PADI2	C17orf70
COL3A1	CUX1	C17orf85
KCNS2	IVNS1ABP	C18orf21
CEACAM3	CTH	C18orf25
ZFHX4	KIAA0430	C18orf32
ZNF471	SLC4A4	C18orf8
RNF2	IRF2	C19orf43
KIF20B	FTSJD1	C19orf53
DOK6	TNRC6A	C19orf60
KRTAP12-4	STIP1	C19orf70
PSMA3	BIN2	C1GALT1
KIRREL	MMP10	C1QBP
PTPRM	UBE2T	C1orf109
NUBP2	INPP4B	C1orf122
SETDB1	SF1	C1orf123
TPST2	CNTLN	C1orf174
RAF1	FIP1L1	C1orf43
ERC2	BRMS1	C1orf50
COL22A1	RC3H2	C1orf52
PSMD6	DNM1L	C20orf111
BATF3	KRTAP19-2	C20orf24
P2RY8	MAP4K5	C21orf2
LINGO2	NAA15	C21orf33
MCUR1	C15ORF39	C21orf59
CD5L	TCEB3CL	C22orf28
ZNF136	PCNX	C22orf29
PSMC4	KRTAP9-8	C22orf32
PPP2CB	RASAL2	C2orf47
PTPRA	YBX2	C2orf49
PDHA1	KLRG1	C2orf69
LAT2	SLC35B2	C2orf74
CDC7	TTK	C2orf76
XPR1	TFDP2	C3orf17
POLR2A	BRCC3	C3orf37
ITFG2	ELF1	C3orf38
MMP10	NDUFC2	C3orf58
CDH10	COL11A1	C4orf27
MGAT5	CXORF58	C4orf3
GGTLC1	LRIG3	C4orf52
SRP19	TRIM59	C5orf15
TMEM38A	ATRNL1	C5orf24
RPIA	SRSF1	C6orf1
HCRTR2	GCC2	C6orf106
SOX6	FBXL17	C6orf120
TUBA1B	PAFAH1B2	C6orf136
NCF1	MKI67	C6orf226
NTN4	PKD2	C6orf47
IQCF2	MLH1	C6orf57
TAF1L	SNAPC1	C6orf62
ATG16L1	LARP7	C6orf89
TLR9	TSPYL2	C7orf25
IGSF1	ZNF608	C7orf26
AVL9	ADAM33	C7orf49
VANGL2	RSRC1	C7orf50
SGCG	MEDAG	C7orf55
LACTB	PSCA	C7orf55-LUC7L2
PPFIA2	CDKN2C	C7orf73
DPYS	CFHR4	C8orf33
MCM7	OCIAD2	C8orf40
HK2	FEZ2	C8orf59
AMPD1	FAM175A	C8orf76
SIPA1L1	CEP128	C8orf82
CUL3	OBSL1	C9orf123
HIST2H2BF	AAMP	C9orf16
FAM184A	SPAG11A	C9orf37
CAST	MCRS1	C9orf64
TUBB8	MXRA8	C9orf69
CLEC4M	ETV3	C9orf78
KCNJ5	WNT16	C9orf89
FOXE3	ASUN	CAB39
GLRA2	ST8SIA6	CALCOCO2
RSRC1	SENP3	CALM1
IGF2BP1	NRXN2	CALR
ENOX1	ARID4B	CALU
KIF23	LUC7L2	CAMTA1
EIF4ENIF1	ARHGEF25	CAMTA2
KIF25	COPG2	CANT1
SAMD14	KRT222	CANX
ZNF488	RBM46	CAPN1
DENND3	MPZ	CAPN7
GNA13	CLCN5	CAPNS1
RASGRF2	ZNF768	CAPRIN1
GPR107	PAN3	CAPZA2
LCE2D	ACIN1	CAPZB
HHIP	HERC4	CARKD
ANAPC1	CR1	CARS
MLANA	TEX26	CARS2
CPXM2	PRDM5	CASC3
PTER	TNRC18	CASC4
THRA	SMAD7	CASP3
RAP1B	GNB4	CASP7
GPM6A	NIT1	CASP9
DPYD	PRKAR1A	CBR4
SYNPO2L	EML5	CBX3
SPATS2	MFRP	CBX5
ANO4	NFE2L3	CC2D1A
RASGRP3	KMT2E	CC2D1B
CPS1	MYBL1	CCAR1
GABRR2	CCDC18	CCBL1
EPHA7	CYBRD1	CCDC12
FAT4	KIRREL	CCDC124
FAM115C	PRPF38B	CCDC127
LPHN2	YTHDC1	CCDC130
FNBP1L	HEPACAM2	CCDC137
SMAP1	SMURF2	CCDC149
IKZF5	PLCL1	CCDC174
COL14A1	EIF3J	CCDC22
LNX2	C11ORF94	CCDC23
POLR2C	TNPO1	CCDC25
SLC9A9	ADNP	CCDC47
CPLX3	DNAJC11	CCDC50
ZNF146	ZMAT1	CCDC51
SCCPDH	CCBE1	CCDC59
SPATA17	TBC1D19	CCDC71
HLA-DRA	PRB3	CCDC86
TNRC6A	LAMA2	CCDC90A
CSMD1	GNA13	CCDC92
GABRA3	MCM7	CCDC94
NUFIP1	INPP4A	CCM2
SF1	ERO1LB	CCNB1IP1
ZNF845	TAF3	CCNDBP1
KRTAP1-3	PXK	CCNG1
ATAD1	LETM2	CCNH
SNAP25	RNF103	CCNK
CDH11	SUFU	CCNL1
BAZ2B	GRPEL2	CCNL2
TWF2	MIB1	CCNY
SYPL2	NCAPH2	CCPG1
ALDH8A1	ASH1L	CCT3
CLEC4C	PIGB	CCT4
ZNF208	IGSF1	CCT5
ATP1A4	AKIP1	CCT6A
CKMT1A	ANKRD12	CCT7
PTPN3	SLC35F1	CCT8
OSTN	SCAF11	CD164
ERO1LB	MALT1	CD320
HECW2	SMARCD2	CD46
FZD6	SAMD4A	CD63
ZNF836	RABL6	CD81
BTAF1	CEL	CD82
HDAC3	FAM222B	CD99L2
ROBO2	C1ORF53	CDC123
STXBP5L	ATP11C	CDC16
ETV6	MED1	CDC23
TRIM41	EOMES	CDC27
PSMA7	IAH1	CDC37
WBP4	MEF2B	CDC37L1
CACNA1E	DOCK6	CDC40
EPHA5	DENND4A	CDC42
ZNF485	AMY2A	CDC5L
HPRT1	MSX1	CDIP1
DGKI	RIC3	CDIPT
PPP2R5C	ZNF492	CDK12
NOL4	GPRASP1	CDK13
BAMBI	C8ORF34	CDK16
CSNK1G1	INTS4	CDK2AP1
SELP	ADAM23	CDK4
KIAA1967	ARFGAP3	CDK5RAP1
TCEA2	ANAPC4	CDK8
MDGA1	CHDC2	CDK9
DOK5	RFX7	CDS2
DAO	PRKCD	CDV3
AP1G2	BMF	CDYL
RAB3IP	RTF1	CEBPG
CD1A	CUL1	CEBPZ
ITK	POGLUT1	CECR5
SCAF8	TM9SF3	CELF1
GABRG2	GPATCH8	CENPB
REG1A	ATG14	CENPT
EPHB1	MCPH1	CEP104
PLXNA4	C7ORF50	CEP57
HLCS	FGFBP1	CEP63
NBPF9	TSC2	CERK
POU4F3	NUCKS1	CERS2
RYR2	C8ORF37	CGGBP1
CIRH1A	AMOTL1	CHAMP1
ZNF563	SGMS2	CHCHD1
MYH10	ZSWIM8	CHCHD2
SOX5	PRDX3	CHCHD3
PER1	NKAIN4	CHCHD4
BMP5	ZFYVE9	CHCHD5
LRP6	LRPPRC	CHCHD7
C15ORF53	ZNF395	CHD1L
COL12A1	MANEA	CHD4
CAMK1	IK	CHD8
RAB3GAP1	COPS4	CHERP
FGB	PPP1R3D	CHID1
ADRA1B	CERS3	CHKB
HESX1	MSL3	CHMP1A
INHBA	R3HCC1L	CHMP2A
KCNQ2	HOXD9	CHMP2B
ZFP14	MTO1	CHMP4A
KALRN	AADACL3	CHMP4B
ZNF160	PLK2	CHMP5
TRPM7	TCERG1	CHMP6
HPS3	DALRD3	CHP1
HPSE2	KHSRP	CHPT1
NAV3	MAST2	CHRAC1
ZNF823	COL9A2	CHST12
DCC	CNOT1	CHST7
FAM46D	C6ORF203	CHTOP
ZBTB24	NELL2	CHUK
HS3ST5	ZNF12	CHURC1
CDCA7L	SP3	CHURC1-FNTB
PTPDC1	AQP2	CIAO1
CRIM1	YWHAE	CIB1
XKR6	LIN28B	CIC
DYRK1A	PKN2	CINP
PRKAG3	GRXCR1	CIR1
ATP1A2	CASC3	CIRH1A
LRBA	ZNF717	CISD1
WIPF1	TIGD7	CISD2
FAM179B	KRTAP4-6	CISD3
CXXC5	SLC25A51	CKAP4
MMAA	ABCB6	CLCC1
OTUD7A	DMXL2	CLCN3
KPNA1	SEL1L	CLCN7
BCL7A	ZNF654	CLINT1
RCOR2	MTL5	CLK3
ATXN2	ARHGAP27	CLNS1A
PDE1B	PYGO2	CLOCK
CACHD1	CHRDL1	CLP1
ZNF521	PSTPIP1	CLPP
NETO1	MED6	CLPTM1
INPP4A	FAM53C	CLPTM1L
TMPRSS4	MAP7D2	CLPX
ZNF676	CBLN3	CLTA
SEZ6L	YPEL2	CLTB
DNAH8	OR7C1	CLTC
BIRC6	TOP1	CMAS
CHST11	MLLT10	CMC1
GABRA6	MARCH8	CMC2
BTN3A2	RGPD4	CMC4
ZIM3	CACNA1H	CMPK1
PAPSS1	RPTN	CNBP
RNF5	DNAJC1	CNIH
PCDH19	ENO2	CNIH4
PSMC5	LRBA	CNNM2
DSPP	C16ORF70	CNNM3
SLC8A1	RXRG	CNOT1
NAPSA	GLT8D1	CNOT11
ATP5B	PIK3R3	CNOT2
IL36G	SCAF1	CNOT3
ZNF302	RHOXF2	CNOT4
KRT13	KANSL1L	CNOT7
ZNF454	ARHGAP33	CNST
C5ORF28	PRIM1	COA1
COL4A1	IRF2BP1	COA3
ANGPTL5	TMEM165	COA4
KLHL4	SLC4A7	COA5
ZNF367	BTAF1	COA6
ANXA6	FAM153A	COASY
KIT	SDC4	COG1
SLC4A4	HNRPDL	COG2
CHCHD4	RALGAPA1	COG3
DNAJC24	PEX1	COG4
ASB11	CDH7	COG7
ACTR6	UHRF1BP1L	COG8
INPP4B	NCOA2	COMMD1
GATA2	LRFN4	COMMD10
SECISBP2L	SLC6A14	COMMD3
BAI1	KLRC2	COMMD3-BMI1
DIAPH2	TRIM72	COMMD5
S100A8	PPP1R21	COMMD6
RALYL	ODF1	COMMD7
PCDH18	MAP3K13	COMMD9
USP32	ZDHHC13	COMT
HOOK3	HPSE2	COPA
TNFSF12	CTSK	COPB1
RGS22	TKTL1	COPB2
G3BP2	TTYH1	COPE
PPT1	RASSF7	COPG1
MEF2C	MYCN	COPS2
SUV420H1	BAG6	COPS3
FLRT2	E2F5	COPS4
HRSP12	ALDOB	COPS5
B3GALNT1	TGIF1	COPS6
NRP2	SLK	COPS7A
OXCT2	ZBTB20	COPS7B
SLC12A2	KAT6B	COPS8
ATP12A	ALB	COPZ1
NUDT15	CD1D	COQ10B
SFRP4	SPATA17	COQ2
KLHL14	ZFX	COQ4
LRCH2	RECK	COQ5
EML3	GSK3B	COQ6
OR2K2	NEXN	CORO1C
DCHS1	PDS5B	COX11
SMC1A	OR4F5	COX14
ITIH5	SUCNR1	COX15
C8ORF33	TNFRSF18	COX16
SORD	TMEM55A	COX19
WIPI1	CTCFL	COX20
DMXL2	RTN4IP1	COX4I1
RIMS3	JUN	COX5B
TAF4	NR3C1	COX6B1
GDF11	FN3KRP	COX6C
SLC25A13	MICU3	COX7A2
LCTL	SCAF4	COX7A2L
GJA1	HECA	COX7C
STAG1	SLC26A7	COX8A
LGALS3BP	CCDC171	CPD
SLAMF1	NDUFA8	CPNE1
CCDC60	CASZ1	CPNE2
PHIP	USP29	CPNE3
KIF16B	SPTY2D1	CPOX
TNFRSF10C	RMDN3	CPSF2
RNF220	TBKBP1	CPSF3L
DRP2	FBXL19	CPSF4
JAM2	ABL2	CPSF6
PCBP4	ZNF658	CPSF7
FBLN2	EBF2	CRADD
STAC	CASK	CRBN
LCP1	AKR1C2	CRCP
COL5A1	PHF14	CREB3
SCUBE3	ISY1	CREBZF
EPHA4	TFG	CREG1
SDK1	FUT11	CRELD1
CD84	GPM6A	CRIPAK
TRPS1	NRK	CRIPT
SCN5A	GPR137B	CRK
TMTC2	PRKCE	CRKL
ZMYM5	DDX4	CRLS1
KRT84	INTS8	CRNKL1
ZNF561	PAX2	CRTC2
ZNF266	DYNC1LI2	CRY2
ZNF180	GPR88	CSGALNACT2
PAX1	MICAL1	CSNK1A1
FAM180A	EIF4ENIF1	CSNK1A1L
TCHP	SUPT6H	CSNK1D
APPL2	STIL	CSNK1G3
NFIA	MRPS31	CSNK2A3
EXOC3L2	GOLIM4	CSNK2B
SNAP91	TRDN	CSRP2BP
COL21A1	PPP4R1	CST3
POLDIP3	SCHIP1	CSTB
IL17B	ACY1	CSTF1
CACNB2	FIBP	CSTF2T
POLR2B	DMWD	CTAGE5
DIRC2	MDFIC	CTBP1
TBR1	NR6A1	CTCF
EYA2	EPG5	CTDSP2
ELMO1	FOXQ1	CTNNA1
AHR	EPHA5	CTNNB1
NAALADL2	ABCA5	CTNNBIP1
IFNA10	PAPD4	CTNNBL1
PPM1E	CLASP2	CTNND1
UPF2	RBM47	CTSA
GTF2E1	FGB	CTSD
PCNX	SLC30A1	CTTN
KPNA4	KDM3A	CTU2
ATP6V0A4	CACNB4	CUEDC2
KCNN2	KLHDC8B	CUL1
EPX	SLTM	CUL2
METTL3	GJB1	CUL4A
ZNF326	RNASEH2B	CUL4B
DIRAS2	SRPX2	CUL5
RECQL	FAM57B	CUTA
BLZF1	DDO	CUX1
RTP1	USP15	CWC15
PAX3	CPEB4	CWC22
CAPN3	MGAT4C	CWC25
NIPA2	CMAS	CXXC1
GFER	NLRC5	CXXC5
OR5AC2	ADAMTS20	CXorf40A
LCN2	FBXL3	CXorf40B
TGFA	TINAG	CXorf56
TMEM106A	FN1	CYB5B
OR5M3	CDC25A	CYB5D2
PDGFRA	NKX6-1	CYB5R3
PDE3B	LPAR3	CYC1
PRPH2	ADPGK	CYFIP1
PLCG1	DEFB113	CYHR1
TRPC5	DCHS1	CYP2U1
MYO1E	TOB1	D2HGDH
ONECUT1	GDPD3	DAD1
FOXK1	DOCK11	DAG1
KCTD16	RBM5	DAGLB
KAT2B	STK38	DALRD3
KRTAP20-2	PPP1R1B	DAP3
KRTAP4-7	ACADVL	DARS
LMBRD2	RTN3	DARS2
AFF2	ARL6IP4	DAXX
FUBP3	LAMTOR4	DAZAP1
BAI3	TTPAL	DBT
GBAS	CABYR	DCAF10
KCNIP2	ITFG1	DCAF11
ABCC9	CRISPLD1	DCAF12
TRPC4	ZNF763	DCAF13
SETD4	RUNDC1	DCAF5
AVPR1B	LNX2	DCAF7
B3GALT2	MYEF2	DCAF8
MUC20	TMEM70	DCAKD
CEACAM5	POGZ	DCTD
KLK6	MAP7D1	DCTN2
SATB2	CECR6	DCTN3
UGP2	MYB	DCTN4
PPP1R12B	PLCB3	DCTN5
DENND4C	CTNNA1	DCTN6
ZNF665	PSKH1	DCTPP1
CNBD1	ACSM3	DCUN1D3
CNTN5	HIGD2A	DCUN1D4
ATP9A	HEPACAM	DCUN1D5
HIST1H2AA	STEAP1B	DDA1
KCNMB4	BRWD1	DDB1
MGST1	RASA2	DDB2
SPO11	NFKB2	DDOST
SMC4	ATP8B4	DDRGK1
PHF20L1	TAF1B	DDX1
CD226	EEF1A1	DDX10
CPA6	TRAPPC8	DDX17
MYEF2	TSG101	DDX18
CDH2	EML4	DDX19A
CLEC18C	CTSF	DDX19B
ACSM2B	NEUROD2	DDX21
PDE4C	NME5	DDX23
ASB2	PXMP2	DDX24
CDCA4	QSER1	DDX27
SLC5A8	PCBP2	DDX39B
PUM2	RHBDL3	DDX3X
STX3	ABHD16A	DDX41
RAB13	DEFB115	DDX42
RNF141	MFAP1	DDX46
MANSC1	ITPR2	DDX47
RELN	CDC73	DDX49
NELL2	PHC3	DDX54
NFASC	HPS1	DDX56
POLE2	RGS22	DDX59
ASH1L	ING5	DEDD
ACSBG2	NTRK2	DEF8
CXCL5	DST	DEGS1
GALNT7	TREH	DEK
ERBB4	LCE5A	DENND1A
SRL	PRDX1	DENND4A
ZNF678	INO80E	DENR
NR4A2	KIAA1967	DERA
RCC1	SLC16A10	DERL1
ZNF101	ARHGAP12	DERL2
GNG2	POLA2	DESI1
KCTD11	ZMYM6	DEXI
NDUFA8	WNT1	DFFA
GABRA4	ZNF142	DGCR14
BEND5	DLG1	DGCR2
PLXNA2	KLHL8	DGCR6L
TMTC3	PHEX	DHPS
EID3	CCDC15	DHRS12
WDR7	PDE6A	DHRS7B
UBL3	ARAF	DHX15
SPARC	TAB3	DHX16
TPK1	RBM15B	DHX29
GRIK3	NELL1	DHX30
DYRK2	NUP205	DHX32
HECTD1	PYCARD	DHX33
SGSM1	RTFDC1	DHX36
MME	EME1	DHX38
POU4F2	ZBTB11	DHX8
SEMA3A	C15ORF52	DHX9
CPSF6	RPS6KB1	DIABLO
CLCN1	SNAP29	DIDO1
PREX2	NUDT19	DIEXF
CATSPERB	ARRDC3	DIMT1
ARHGAP29	IFNGR1	DIRC2
MR1	CCDC30	DIS3
TRIM67	ARAP3	DIS3L2
CHERP	SMG1	DKC1
PLCH2	HNRNPUL2	DLD
ASTN1	STX5	DLG1
OARD1	ANKRD44	DLGAP4
HTR1E	ZNF451	DLST
PRSS35	CNIH	DMAP1
HAUS6	C10ORF25	DNAAF2
ZEB1	CNOT6	DNAJA2
MIPEP	AP4E1	DNAJA3
DYNC1I1	DEFB123	DNAJB11
ADAMTS16	DCT	DNAJB12
ZNF583	ACSS3	DNAJB9
ZNF763	RBM27	DNAJC10
GBP5	C1ORF68	DNAJC11
GSTO2	FUNDC1	DNAJC14
PGAP2	UNCX	DNAJC17
CBLN4	SAMHD1	DNAJC19
FUT3	SAV1	DNAJC2
HRASLS	GNG2	DNAJC21
FBXW11	PLA2G15	DNAJC3
CACNA1D	SPAG4	DNAJC4
HMBOX1	YEATS4	DNAJC5
ZNF774	KAT6A	DNAJC7
YIPF4	APEX1	DNAJC8
TSC22D2	ARHGEF6	DNAJC9
CPLX4	TEAD1	DNASE2
GRXCR2	DDX5	DNLZ
KCNV1	CDK17	DNM1L
STOML2	SWAP70	DNM2
SH3BGRL2	MARK2	DNTTIP1
SH3GL3	ACBD4	DNTTIP2
NT5C3A	GPSM2	DOHH
ZBTB37	BLMH	DOLK
ADAMTS19	METTL1	DPAGT1
GH2	KCNJ9	DPH1
OOEP	TIGD4	DPH2
ZNF780A	DAZAP1	DPH3
OR9A2	CMPK1	DPH5
PIK3R3	ARAP2	DPM1
GRM1	CFI	DPP7
ST6GAL2	ALPL	DPY30
MYH6	SLC7A13	DR1
MSH3	ARHGAP26	DRAM2
CCDC104	USP6	DRAP1
ZNF732	STK4	DRG2
COPB1	UBN2	DROSHA
SHANK1	RCOR1	DSCR3
CBLL1	ADNP2	DTWD1
HBS1L	LANCL3	DUSP11
TRPV5	E2F8	DUSP14
ARL15	MTX1	DUSP16
CCDC92	SYCP2	DUSP22
SIX6	HAS2	DUT
ERCC3	STK19	DVL3
ATP4A	PTPN12	DYM
SCN10A	KCNIP4	DYNC1LI1
NCAPH2	PPP1R13B	DYNLL2
POGZ	SELP	DYNLRB1
LPAR4	NIPA2	DYNLT1
TMEM117	KDELR3	E2F4
CORO2B	ANKIB1	E4F1
RBM15B	ZNF568	EAF1
BCL2L11	RIC8B	EAPP
CCNJ	IGFN1	EARS2
COL1A2	PPP1R3C	EBAG9
HMP19	CCL8	EBNA1BP2
DEFB114	SLC9A1	ECD
FRMD7	PAQR3	ECH1
CCT2	POLD3	ECHDC1
CDH4	CPB1	ECHS1
IFT172	MKL1	ECI1
BHLHE23	SLC9A9	ECI2
POLM	AP4M1	ECSIT
SRP72	CHPF2	EDC3
KCMF1	PTN	EDC4
GAS8	PIGH	EDEM3
DHCR7	NOTCH2NL	EDF1
MARK3	LONRF2	EED
MLEC	GBE1	EEF1B2
HPCAL4	PARP2	EEF1E1
ZNF333	RNMT	EEF2
RBM42	FAM160A2	EEFSEC
2020-03-11	TLR9	EFCAB14
CERS3	EIF5A2	EFHA1
TEK	CAMTA2	EFR3A
SMG8	ZNF687	EFTUD1
TNNI3K	CCDC39	EFTUD2
ASAP1	SH3PXD2A	EGLN2
KLHL17	DNAJB13	EHMT1
GFI1B	SETDB2	EI24
NMD3	JOSD1	EID2
CHD9	FOXE3	EIF1
MT1G	CCRL1	EIF1AD
OR52W1	TMTC3	EIF1B
HTR3B	GTF3C6	EIF2A
ANKDD1A	UBXN2B	EIF2AK1
PPP2R3B	TOR1AIP1	EIF2AK3
ZNF697	RANBP3L	EIF2AK4
OXR1	FAM135A	EIF2B2
FN1	VEGFB	EIF2B3
CDKL3	WWC1	EIF2B4
ASB5	STAU2	EIF2B5
RIC8B	NRBP2	EIF2D
PI3	C16ORF86	EIF2S1
SLC30A9	SULT1C3	EIF2S2
STXBP5	BCL7C	EIF3A
RBBP7	PHGDH	EIF3B
ZNF32	HSP90AB1	EIF3D
ZNF600	MRPL24	EIF3E
FAM46C	NRIP1	EIF3G
MAP4K4	TRIP13	EIF3H
CAPN5	LDOC1L	EIF3I
NEDD9	C14ORF93	EIF3J
VAV1	CD300A	EIF3K
MYF6	TMED10	EIF3L
CCDC171	PKP4	EIF3M
OVOL2	PARD3B	EIF4A1
CHRNB2	HPR	EIF4A3
QTRTD1	KIAA1009	EIF4E2
SPDYE5	RPS6KA3	EIF4G1
CNOT1	PLK1	EIF4G2
RUNX1T1	CDH24	EIF4G3
NTNG1	NRP2	EIF4H
DUSP14	GPR141	EIF5
ARHGAP12	MKL2	EIF5A
DHX36	TBR1	EIF5AL1
NUDT1	SENP7	EIF5B
NRF1	ESRP1	EIF6
SLC26A3	CUL2	ELAC2
EPHA3	ZBTB44	ELAVL1
ZPBP	SPTAN1	ELF2
ARVCF	RAD9B	ELK1
DNAJB5	RAVER1	ELK4
OLFM3	ERBB2IP	ELL2
CHRNA4	TPX2	ELMOD3
E2F1	CYP8B1	ELOVL1
CLDN10	PPP6R1	ELP2
LY96	MAGEE2	ELP3
ZMPSTE24	FAM19A1	ELP4
NDFIP1	MFSD8	ELP6
EFNA4	ANXA7	EMC1
TBC1D3	KCNIP2	EMC10
TNFRSF19	BMP5	EMC2
SPTA1	CNGA2	EMC3
SFMBT2	SLC10A3	EMC4
TMEM151B	FBXO34	EMC6
PURB	RNF219	EMC7
ZBTB7C	C1QA	EMC8
RSRC2	TSGA10	EMC9
CAPN2	C12ORF10	EMD
SUPT16H	EGFL6	EMG1
ANO1	RBFOX2	ENDOG
NUF2	NAMPT	ENOPH1
KCNA10	GALR3	ENSA
ZNF76	NECAB1	ENTPD4
GGA2	VSTM2A	ENTPD6
CAPSL	PTPN3	ENY2
GPATCH2	STXBP2	EPC1
LRCH1	PIM2	EPM2AIP1
CLYBL	POLDIP3	EPN1
OLFM2	IRS2	EPRS
AMPH	FAM214B	ERAL1
STXBP2	GABRG2	ERAP1
WBSCR16	BAZ2A	ERCC1
KDM1B	TMEM132C	ERCC2
XPO1	SUN1	ERCC3
ONECUT2	SMARCC2	ERCC5
SOX3	MVB12B	ERGIC2
SNRPD3	MBD2	ERGIC3
ITSN1	PCTP	ERH
MARVELD2	SERPINI1	ERI3
ACTA1	PGR	ERICH1
ARAP3	NEURL	ERLEC1
FBN1	TRIP6	ERO1L
ABL1	HIPK1	ERP44
SEMA6C	AVPR1B	ESD
TTC14	DPPA4	ESF1
CHL1	DYNC1I1	ETF1
TAS2R41	SMPD1	ETFA
OR6K3	MXI1	ETFB
DPP6	MSX2	ETV6
RXFP1	IL6ST	EWSR1
PRICKLE1	CASKIN1	EXD2
RND3	ECD	EXOC1
RNF214	COL18A1	EXOC2
LYPLA1	ADAMTSL3	EXOC3
SEMA3C	ZNF800	EXOC4
MYL10	FAM111B	EXOC7
WASL	CFP	EXOC8
BAIAP2L1	RCC2	EXOSC1
MAEL	SPTSSB	EXOSC10
TNIK	CR2	EXOSC2
OTUD4	APIP	EXOSC4
NCAM2	CAPN7	EXOSC7
RFX6	KIAA1429	EXOSC8
GAL	MSH3	EXT2
ADAMTS2	RAB40C	EXTL3
MTMR12	NQO1	FADD
CYB5RL	KCTD8	FAF1
ATG4A	MIOX	FAF2
ZNF470	IGFBP7	FAHD1
IP6K1	HAPLN4	FAM104B
KLHL9	SFMBT1	FAM108A1
GRIA1	LGALS2	FAM108B1
AQP5	EPN2	FAM114A2
OR1M1	TRAF4	FAM118B
TNR	CD2	FAM120A
PLG	ATG4A	FAM120AOS
YWHAE	PPP2R2A	FAM120B
SAMD3	DNAJC6	FAM122A
LRRC47	TRIM27	FAM127B
FRG2B	ABTB1	FAM134A
ATP8A1	SDAD1	FAM134C
PHF17	LPHN1	FAM136A
ZNF23	QKI	FAM149B1
GMPPA	VARS	FAM160A2
KCNA3	F8	FAM160B1
MUC7	CLSTN2	FAM160B2
PKD2	PCSK6	FAM162A
KLHDC10	POLR1C	FAM168B
FAM135B	ZNF528	FAM173A
CCDC83	LY75	FAM173B
VNN1	SLC44A3	FAM174A
MYOZ2	KRTAP21-2	FAM175B
MKL1	C16ORF90	FAM177A1
MAP3K13	XBP1	FAM178A
PLSCR4	TRIM23	FAM192A
LMLN	PROSER1	FAM199X
CHRNA3	DEGS1	FAM200A
PAIP1	MFSD12	FAM204A
CUL2	ZNF827	FAM206A
PMPCA	SAC3D1	FAM208B
YIPF1	ELL3	FAM20B
DOCK7	FAM126B	FAM210B
ZNF57	DBP	FAM32A
RASSF2	GOLGA2	FAM35A
C11ORF40	IGDCC4	FAM3A
PTPRG	ZDHHC14	FAM50A
ANKRD30A	TRIM13	FAM50B
SLC13A1	CUL4B	FAM58A
PRDM13	CSNK1G3	FAM63A
RAB3C	ZNF571	FAM73B
OTOP2	GAREM	FAM8A1
PCDH9	LPCAT3	FAM96A
GLP2R	FAT2	FAM96B
LRP1B	PRCC	FAM98A
SLC30A4	NTN5	FARS2
CLTCL1	DHX57	FARSA
TNN	HSDL1	FARSB
MRPL47	FNBP4	FASTK
OR7D2	CASP5	FASTKD2
KIAA1429	ASTE1	FASTKD5
MAPK3	ZRANB2	FBRSL1
EFCAB4B	CCNK	FBXL15
CDHR1	HOMEZ	FBXL17
SLC4A5	SLC22A9	FBXL3
CDH18	TNFSF13	FBXL4
PRPF40B	UBXN11	FBXL5
BCL6	LRRC58	FBXL6
DNM3	TECPR1	FBXO11
AGTPBP1	MYO1A	FBXO18
CLPS	SPOCK3	FBXO22
MAATS1	NDUFA5	FBXO28
UGT3A1	SLC25A53	FBXO3
HS3ST4	SCIN	FBXO38
KIAA1109	DSEL	FBXO42
CASZ1	YIF1A	FBXO45
OR5H1	CRIPT	FBXO6
CXCR2	FLNA	FBXO7
SLK	CHIT1	FBXW11
SPOCK1	KRT16	FBXW2
KCTD18	TREX1	FBXW4
LDB2	ZCCHC14	FBXW5
EML5	MED17	FBXW7
ARRDC3	HNRNPH2	FCF1
NPY1R	SLC39A7	FDFT1
TDO2	ARHGAP11A	FDPS
GABRP	FER	FDX1
P2RY4	GPR75	FECH
C20ORF85	FBXL5	FEM1C
PDK4	C10ORF129	FEN1
ZNF709	TM7SF3	FEZ2
NOP56	TWIST1	FGFR1OP2
JPH1	DNAJC16	FH
LIN28B	BARHL2	FIBP
CHMP2A	CSNK1G1	FICD
SHANK3	KIF1C	FIP1L1
PTPRS	FAHD2B	FIS1
RNF144A	PSORS1C1	FIZ1
ZAP70	PNPLA7	FKBP3
NLE1	CAMSAP2	FKBP8
AKAP17A	NBEA	FKBPL
TMTC1	KLC1	FKRP
MAP7D2	HNRNPA3	FLAD1
ADAM29	NAA30	FLCN
NRXN3	SLC16A4	FLOT1
ZDHHC17	SIGLEC15	FLOT2
UNC13B	MIS18BP1	FNDC3A
SLC1A3	ERP44	FNTA
KRTAP5-3	CELF6	FNTB
CAPZA3	WBP4	FOPNL
RNPEPL1	RALGAPB	FOXK2
CHRNA5	FADD	FOXP4
EIF5A	BROX	FOXRED1
CASP14	KRTAP10-9	FPGS
GLYAT	ZNF160	FPGT
LGI1	C11ORF70	FRA10AC1
OBFC1	ESRRG	FTO
RAG2	MAPK15	FTSJ1
GFRA1	LRRC28	FTSJ2
CNRIP1	SERPINA1	FTSJ3
RUNDC3A	SLC48A1	FTSJD1
SBSPON	LCOR	FTSJD2
PITX1	MMAA	FUBP1
ZNF33B	RNF214	FUK
IGF2R	ZMYM5	FUNDC2
GALNT16	OTX2	FXN
MORC4	ACSL3	FYTTD1
NADK	DDX46	FZR1
PIKFYVE	CDKL3	G3BP1
SHQ1	OGDH	GAA
SDC2	MAGED2	GABARAP
C6ORF62	TEAD2	GABARAPL2
ARHGEF1	UPB1	GABPB1
DMC1	SLC25A52	GADD45GIP1
FAM172A	ARHGAP21	GALK2
PSTPIP1	TMCC1	GALNS
IGJ	RBM11	GALNT1
C1QL3	FBXO3	GALNT2
SIRT4	NPS	GALT
ZNF721	EFCAB7	GANAB
RUVBL1	ZRANB1	GAPVD1
BNC1	RNPEP	GARS
PCDHA3	PIGK	GART
EFNA5	RBL2	GATAD2A
GAPVD1	CHST7	GATAD2B
KCNQ3	KIAA1522	GATC
INTS3	PTMA	GBA
IQCB1	GLG1	GBA2
CALD1	C1ORF172	GBF1
TKT	PHTF1	GCC1
HIST1H4G	ZCCHC11	GCDH
CC2D2A	ICAM4	GCLC
NDUFS2	TLE1	GCLM
ETNK2	CD164	GDE1
TMPRSS11F	LIFR	GDI2
CACNA1C	DYNAP	GDPGP1
OPN1LW	LIMD2	GEMIN7
SH2D1A	ZDHHC4	GEMIN8
COL7A1	IGHMBP2	GET4
RPS6KA5	SLC16A1	GFER
GNG13	RAI14	GFM1
PSMG4	ELMSAN1	GFOD2
LRP11	DDX10	GGCT
CLIP3	PTH2R	GGNBP2
AMDHD1	POLR2D	GGT7
NDST3	SYNGAP1	GHDC
ZNF765	DNAJA3	GHITM
GXYLT1	LYRM5	GID8
KIF13B	ZNF155	GINM1
TARS	CLEC4C	GIPC1
OR4L1	PCDH10	GLCE
RFX2	MTHFD1L	GLE1
KIF1A	CCL2	GLG1
ARHGAP19	METTL24	GLI4
EFCAB6	ATP1B3	GLO1
CCM2L	FAM173B	GLRX2
ZNF492	TBRG4	GLRX3
GOLGB1	CHRM3	GLRX5
KCNC3	TBC1D15	GLT8D1
CDC42BPA	ITGAV	GLTP
RLBP1	RBMXL1	GLTPD1
GLRB	FAM105A	GLYR1
CNGA2	DDX60L	GMPPA
VDR	C17ORF82	GMPR2
CDC16	CELA1	GNB1
PAIP2B	NDUFS7	GNB2
GSK3A	ZPBP2	GNE
IQCF3	NEURL2	GNL2
C14ORF166B	DNAJC10	GNL3
NEK2	HNRNPAB	GNPAT
BHMT	ATAD5	GNPDA1
EIF4B	VPS51	GNPNAT1
CASR	PROM1	GNPTG
GRK4	FAM71F1	GNS
EBF2	SHB	GOLGA1
CRYBB1	ALG12	GOLGA2
ZNF568	SPEF2	GOLGA3
MYO9A	ZNF696	GOLGA5
GRIK1	PCGF5	GOLGA7
FGF19	UGP2	GOLGB1
KRTAP3-3	MUT	GOLPH3
SAMD1	ANXA10	GOLT1B
CHRM2	SEC13	GOPC
HTR2C	EIF1	GORASP1
NARS2	SYTL2	GORASP2
PCDH1	FAM19A2	GOSR1
KLHL24	ENTPD2	GOSR2
DDI1	TTC14	GPAA1
KAT6A	ASPHD1	GPANK1
ITGB7	A1BG	GPATCH4
CDH9	POTED	GPBP1
IGHMBP2	TMEM243	GPBP1L1
HHLA2	CENPC1	GPHN
GLT8D2	PARD3	GPI
FGFR1	SHFM1	GPKOW
SLC51A	FAM73B	GPN1
HLA-DQA2	FAF1	GPN2
ABCA5	FOXD2	GPN3
CHST10	IRX3	GPR107
BMP3	SLITRK4	GPR108
SSBP2	WRNIP1	GPS1
SLC22A15	ADC	GPS2
DHX15	SERPINB11	GPX4
ACADVL	SUGP1	GRAMD4
ABCB5	HDLBP	GRHPR
ZC3HC1	ARHGAP20	GRINA
ESR1	BCL6	GRIPAP1
TMEM185A	PTK2	GRPEL1
C2CD2L	NOXA1	GRSF1
PDE6H	CREB1	GRWD1
TALDO1	TTC3	GSK3A
ZNF430	CCDC36	GSK3B
KRTAP6-2	FTCD	GSPT1
GORASP1	SAAL1	GSPT2
ACRC	MAP3K6	GSR
LETMD1	GTF2IRD2B	GSS
HSP90AB1	CLOCK	GSTK1
B3GNT3	TDRD3	GSTM4
PXDN	NADSYN1	GSTO1
CLIC5	SRCAP	GTDC2
BRD1	IGSF9	GTF2A1
MCU	CD99L2	GTF2B
SLC25A17	KLHL31	GTF2F1
USP12	RMDN1	GTF2F2
PCK1	CCDC73	GTF2H1
SLC5A9	ZMYM1	GTF2H4
RBM46	SPAG9	GTF2H5
ARPP21	PRDX6	GTF2I
ZNF625	C9ORF24	GTF3A
ZNF283	SMAP2	GTF3C1
JAKMIP1	TJP1	GTF3C2
SUSD1	PRSS23	GTF3C3
CFLAR	EPS8	GTF3C5
FGG	KPNA3	GTF3C6
ZNF776	ADAMTSL4	GTPBP10
CCIN	LTBP3	GTPBP4
RAG1	USP9Y	GTPBP5
PVRL4	FAM98A	GTPBP8
FRK	C11ORF52	GUK1
COX5B	TIMM17B	GZF1
POLR3B	RPP40	H1FX
DNAJB13	TET3	H2AFV
DARC	C7ORF63	H2AFX
WDR52	MAP3K12	H2AFY
ADAMTS9	LGR4	H2AFZ
LANCL2	TMCO6	HADH
SUPT6H	ABCF2	HADHA
TIGD2	CC2D2B	HAGH
CSAD	RABEP2	HARS
CNOT4	KRTAP1-5	HARS2
BCAS3	CHRNB2	HAT1
PSMD12	HIATL1	HAUS3
NBPF16	CNOT4	HAUS4
ACCS	UBQLN1	HAUS7
LRRC18	M1AP	HAX1
MRPS27	FOXJ3	HBP1
PHOX2A	PCNXL3	HBS1L
BAGE2	ISOC2	HCCS
EBP	TMEM44	HCFC1
APLP2	PHF11	HDAC2
BDKRB1	KIF13A	HDAC3
ABHD13	G2E3	HDAC6
ADAM9	SPAG1	HDAC8
CASC3	SOBP	HDDC3
NFATC3	COPB2	HDGF
PROS1	C5ORF54	HDHD3
TNKS	ARID4A	HDLBP
PDGFD	DUSP6	HEATR2
DSG4	FAM177B	HEATR5A
PAQR4	TAS2R50	HEBP1
SHISA3	ZNF365	HECTD3
CBLN1	RAB6A	HELZ
CRYBB2	KDR	HEMK1
KLK15	PRAMEF18	HERC4
FOXO1	MAP7	HERPUD1
COL6A2	MRPL51	HERPUD2
OSBPL1A	ZNF140	HEXA
CTNNAL1	ELP5	HEXDC
ZNF385B	SRFBP1	HEXIM1
EZH1	ACTN4	HGS
FAM171B	ZNF256	HIAT1
ANK2	LARP1B	HIATL1
PRKAA2	CENPL	HIBADH
CACNB4	KIF20B	HIGD1A
AGAP2	USP40	HIGD2A
MPRIP	MOG	HINFP
SMARCD1	SIVA1	HINT1
OR2Z1	LRRIQ3	HINT2
TBX22	ASPN	HIST1H2BC
RCN3	PTHLH	HIVEP1
PPIL1	SLC9A3R1	HMBS
LEMD3	NAA16	HMG20A
GINS3	SERAC1	HMG20B
PROX1	PPP1R14A	HMGB1
HERPUD2	CYBB	HMGN3
PAK7	ELL2	HMGXB3
HTR1B	GNRH2	HMGXB4
SYNCRIP	ZNF440	HMOX2
ZNF491	SPG11	HN1L
FBXO31	LPAR2	HNRNPA0
KIAA1147	IRF1	HNRNPA2B1
TFDP1	SLC12A6	HNRNPAB
MAP3K5	USP1	HNRNPC
SPACA1	AMZ1	HNRNPD
CHSY3	CRLS1	HNRNPF
CTNND2	FZR1	HNRNPH1
CLVS2	AKAP9	HNRNPH2
MYH7	MGEA5	HNRNPK
ADPRH	CGB5	HNRNPL
AARSD1	SEMA3C	HNRNPM
KLC2	NOP58	HNRNPR
ELOVL2	RAI1	HNRNPU
CNTNAP5	CCDC148	HNRNPUL1
PCDHB14	OTOGL	HNRNPUL2
FJX1	CPA4	HNRPDL
PIWIL1	VPS52	HNRPLL
NYAP2	BCKDHB	HP1BP3
SPANXN2	KL	HPS1
DNAJB9	HEATR3	HPS6
PENK	TBC1D12	HS1BP3
GRIN2A	CBL	HS2ST1
KIF18A	TMX1	HS6ST1
BUB3	REPS1	HSBP1
HTR1A	CCDC104	HSCB
DCAF11	NOTUM	HSD17B10
ALDOC	C14ORF39	HSD17B12
HNMT	TULP4	HSD17B4
LAMB1	OTOP1	HSPA14
C2ORF69	EME2	HSPA4
TOP2B	SECTM1	HSPA5
LRP10	VEZF1	HSPA8
NOTCH3	ADAMTSL5	HSPA9
RPP14	SDC3	HSPBP1
CALM1	ADH5	HSPE1-MOB4
KRTAP5-7	DNASE2B	HTATIP2
ACOT6	SCAMP3	HTRA2
SHISA9	TBC1D1	HTT
TGFBI	CEP19	HUS1
FBXW8	AGPAT2	HUWE1
GPR78	CRYZ	HYOU1
CSGALNACT2	PDE3A	HYPK
NOS1	E2F7	IAH1
ZIC1	CCDC47	IARS
BICD1	ZXDC	IARS2
ATP8A2	EVI2A	IBA57
SPOCK3	SIL1	IBTK
LRAT	SEC24D	ICK
PON1	ZNF513	ICMT
HMG20A	SAT1	ICT1
PPARD	HTN1	IDE
SPOPL	FOXA2	IDH3A
GNA14	C1GALT1	IDH3B
ZSWIM8	CNKSR3	IDH3G
FES	PPP1R35	IDI1
MAP1A	KLHL41	IER3IP1
ZNF432	COG8	IFNAR1
RBX1	CAPG	IFNGR1
TFAP2D	LHFPL3	IFRD1
ZNF610	AMN	IFT27
E2F7	PAQR6	IKZF5
TMEM100	GBGT1	IL13RA1
TRPV4	RBX1	IL6ST
HNRNPUL2	LAT	ILF2
KIF21A	ARMCX1	ILKAP
HEPACAM	METTL23	ILVBL
LEO1	PTPN5	IMMT
MYLK	CDCP2	IMP3
ACER2	NPRL2	IMP4
SCNN1B	FCHO2	IMPAD1
TUBA3C	PEX13	INF2
MSRB2	KLF5	ING1
ZBTB41	TLE6	INO80B
CYP4V2	ZFP62	INO80E
ATP8B2	PELI3	INPP5A
TCF4	NYX	INPP5K
CHD1	TAS1R3	INSIG2
FAM120B	UBE2V1	INTS1
SGPP2	VPS13C	INTS10
KRT6B	KLHL15	INTS12
MRPL18	NEK4	INTS3
CASQ2	MRGPRF	INTS4
VMP1	AGFG2	INVS
CHRDL1	TMEM144	IP6K1
WWC3	NKTR	IP6K2
GUCY1A2	HMGXB4	IPO7
SHCBP1L	RFX5	IPO8
PTOV1	FXR2	IPO9
CSH1	ATL1	IRAK1
CHRNE	FAM160B1	IREB2
FAM19A1	C20ORF27	IRF2BP1
B4GALT6	ESCO1	IRF2BP2
TMCC3	HIST1H2AD	IRF2BPL
PPM1H	CDK2	IRGQ
TNFSF14	SF3B4	ISCU
CDH8	USP22	ISOC2
FBXL17	TRABD	IST1
TIGD4	HOXD8	ISY1
GFAP	FGF9	ISY1-RAB43
MRTO4	CYP3A7	ITCH
BICD2	BID	ITFG1
HCN2	PLEKHA7	ITFG3
DNAJC9	CLEC2B	ITGB1
FEV	CTU2	ITGB1BP1
SIX1	GINS1	ITM2B
GLRA1	UBE2D1	ITPA
MMP1	PID1	ITPK1
ZFP91	CASC5	ITPKC
HPSE	ZFAND1	ITPRIPL2
DIAPH1	RABGGTB	IVNS1ABP
RHOBTB1	NEO1	IWS1
KDELC1	NEU2	JAGN1
FOXG1	RNF139	JAK1
VIT	MOSPD1	JKAMP
ZNF674	WIPF3	JMJD4
PEX5L	ZNF226	JMJD6
EYA1	STRA8	JMJD7
CHIC2	CFTR	JMJD8
CERKL	CYB5R4	JOSD2
ZDHHC6	DAD1	JTB
HIST1H4E	INADL	JUND
PRKAR1A	PLEKHG1	KANSL2
USP33	MEP1A	KANSL3
SYT3	ATF5	KARS
ZNF335	C14ORF28	KAT2B
TMEM151A	AP1S1	KAT5
CFHR4	AASDH	KAT8
DNAH7	EXOC3L4	KBTBD2
ZNF560	RAB22A	KBTBD4
CCDC61	TMCC2	KBTBD7
TM4SF1	CYP4V2	KCMF1
PRIM2	PLOD3	KCTD20
TDRD7	IKZF2	KCTD21
ILKAP	COL17A1	KCTD6
ANKRD13D	CXCR3	KDM2A
IGFBP1	NAPEPLD	KDM4A
CD320	FAM166B	KDM5C
PIK3R2	ITGA10	KDSR
STARD7	NONO	KHDRBS1
ZNF423	STRN	KHNYN
ZNF81	GOLGA4	KHSRP
MAP2K6	PGAP1	KIAA0100
PCSK9	AP2A2	KIAA0141
CCDC174	SSTR1	KIAA0195
RING1	EPS8L2	KIAA0196
SPAM1	COPS2	KIAA0232
AAGAB	HOXB6	KIAA0319L
JAZF1	ANKRD2	KIAA0391
UBN2	FAAH	KIAA0754
CA10	ATXN7L3	KIAA0947
		KIAA1143
		KIAA1191
		KIAA1429
		KIAA1430
		KIAA1586
		KIAA1704
		KIAA1715
		KIAA1919
		KIAA1967
		KIAA2013
		KLC4
		KLF3
		KLF9
		KLHDC2
		KLHDC3
		KLHL20
		KLHL25
		KLHL36
		KLHL5
		KLHL8
		KPNA1
		KPNB1
		KRCC1
		KRR1
		KTI12
		KTN1
		KXD1
		L3MBTL2
		LACTB
		LAGE3
		LAMP1
		LAMP2
		LAMTOR1
		LAMTOR2
		LAMTOR3
		LAMTOR4
		LAMTOR5
		LAP3
		LAPTM4A
		LARP1
		LARP4
		LARP7
		LARS2
		LCOR
		LDHA
		LEMD2
		LENG1
		LEPROT
		LETM1
		LETMD1
		LGALSL
		LHPP
		LIAS
		LIG3
		LIG4
		LIN37
		LIN54
		LIN7C
		LINS
		LIPT1
		LMAN1
		LMBRD1
		LMF2
		LMO4
		LNX2
		LOC100129361
		LOC100289561
		LOC441155
		LOC729020
		LONP1
		LONP2
		LPCAT3
		LPIN1
		LPPR2
		LRFN3
		LRPAP1
		LRPPRC
		LRRC14
		LRRC24
		LRRC28
		LRRC40
		LRRC41
		LRRC42
		LRRC47
		LRRC57
		LRRC59
		LRRC8A
		LRRFIP2
		LRSAM1
		LSG1
		LSM1
		LSM10
		LSM14A
		LSM14B
		LSM2
		LSM3
		LSM4
		LSM5
		LSM6
		LSM7
		LSMD1
		LSS
		LTV1
		LUC7L2
		LUC7L3
		LUZP6
		LYRM1
		LYRM4
		LYRM5
		LYSMD1
		LYSMD3
		LYSMD4
		LZTR1
		M6PR
		MAD2L1BP
		MAD2L2
		MAEA
		MAGED1
		MAGEF1
		MAGOH
		MAGT1
		MAK16
		MALSU1
		MAN1A2
		MAN1B1
		MAN2A2
		MAN2B2
		MAN2C1
		MAP1LC3B2
		MAP2K1
		MAP2K2
		MAP2K5
		MAP3K7
		MAP4K4
		MAPK1
		MAPK1IP1L
		MAPK6
		MAPK8
		MAPK9
		MAPKAP1
		MAPKAPK2
		MAPKAPK5
		MAPRE2
		MARCH2
		MARCH5
		MARCH6
		MARCH7
		MARK3
		MARK4
		MARS
		MARS2
		MAT2B
		MAVS
		MAX
		MAZ
		MBD1
		MBD2
		MBD3
		MBD4
		MBLAC1
		MBNL2
		MBTPS1
		MBTPS2
		MCAT
		MCCC1
		MCEE
		MCFD2
		MCM3AP
		MCM7
		MCMBP
		MCOLN1
		MCPH1
		MCRS1
		MCTS1
		MCU
		MDC1
		MDP1
		ME2
		MEAF6
		MECP2
		MED10
		MED11
		MED13
		MED14
		MED16
		MED19
		MED20
		MED21
		MED24
		MED29
		MED31
		MED4
		MED6
		MED7
		MED8
		MEF2A
		MEF2BNB
		MEMO1
		MEN1
		MEPCE
		METAP1
		METAP2
		METRN
		METTL13
		METTL14
		METTL16
		METTL17
		METTL18
		METTL20
		METTL21A
		METTL23
		METTL2A
		METTL2B
		METTL3
		METTL5
		MFAP1
		MFAP3
		MFF
		MFN1
		MFSD11
		MFSD12
		MFSD3
		MFSD5
		MGAT2
		MGAT4B
		MGME1
		MGMT
		MGRN1
		MGST3
		MIA3
		MIB1
		MICALL1
		MICU1
		MID1IP1
		MIDN
		MIEN1
		MIER1
		MIF
		MIF4GD
		MIIP
		MINOS1
		MIS12
		MITD1
		MKI67IP
		MKKS
		MKLN1
		MKNK1
		MKRN2
		MLEC
		MLF2
		MLH1
		MLLT1
		MLLT10
		MLST8
		MLX
		MMAA
		MMADHC
		MMS19
		MNAT1
		MNF1
		MOB4
		MOGS
		MON1A
		MON2
		MORC2
		MORF4L2
		MOSPD1
		MPC2
		MPDU1
		MPG
		MPHOSPH10
		MPI
		MPLKIP
		MPND
		MPPE1
		MPV17L2
		MRFAP1
		MRFAP1L1
		MRI1
		MRM1
		MRP63
		MRPL1
		MRPL10
		MRPL11
		MRPL12
		MRPL13
		MRPL14
		MRPL15
		MRPL16
		MRPL17
		MRPL18
		MRPL19
		MRPL2
		MRPL20
		MRPL21
		MRPL22
		MRPL23
		MRPL24
		MRPL27
		MRPL28
		MRPL3
		MRPL30
		MRPL32
		MRPL33
		MRPL35
		MRPL36
		MRPL37
		MRPL38
		MRPL4
		MRPL40
		MRPL41
		MRPL42
		MRPL43
		MRPL44
		MRPL45
		MRPL46
		MRPL47
		MRPL48
		MRPL49
		MRPL50
		MRPL51
		MRPL52
		MRPL53
		MRPL54
		MRPL55
		MRPL9
		MRPS10
		MRPS11
		MRPS12
		MRPS14
		MRPS15
		MRPS16
		MRPS17
		MRPS18A
		MRPS18B
		MRPS18C
		MRPS2
		MRPS21
		MRPS22
		MRPS23
		MRPS24
		MRPS25
		MRPS26
		MRPS27
		MRPS28
		MRPS30
		MRPS31
		MRPS33
		MRPS34
		MRPS35
		MRPS5
		MRPS6
		MRPS7
		MRPS9
		MRRF
		MRS2
		MRTO4
		MSANTD3
		MSH3
		MSH6
		MSL3
		MSMP
		MSRA
		MSRB2
		MTA2
		MTCH1
		MTCH2
		MTDH
		MTERFD1
		MTERFD2
		MTERFD3
		MTFMT
		MTFR1
		MTFR1L
		MTIF3
		MTM1
		MTMR1
		MTMR3
		MTMR6
		MTO1
		MTPAP
		MTRR
		MTSS1
		MTX2
		MUL1
		MUS81
		MUT
		MVD
		MXD4
		MXI1
		MYBBP1A
		MYEOV2
		MYL12B
		MYNN
		MYO1E
		MYPOP
		MZF1
		MZT2A
		MZT2B
		N4BP1
		N4BP2L2
		NAA10
		NAA15
		NAA20
		NAA38
		NAA50
		NAA60
		NABP2
		NACA
		NACA2
		NACC1
		NACC2
		NAE1
		NAMPT
		NANS
		NAP1L4
		NAPA
		NARF
		NARFL
		NARG2
		NARS
		NARS2
		NAT10
		NBN
		NBR1
		NCAPH2
		NCBP2
		NCK1
		NCKIPSD
		NCL
		NCLN
		NCOA1
		NCOA6
		NCOR1
		NCSTN
		NDEL1
		NDFIP1
		NDNL2
		NDST1
		NDUFA10
		NDUFA11
		NDUFA12
		NDUFA13
		NDUFA2
		NDUFA3
		NDUFA4
		NDUFA5
		NDUFA6
		NDUFA7
		NDUFA8
		NDUFA9
		NDUFAF2
		NDUFAF3
		NDUFAF4
		NDUFB10
		NDUFB11
		NDUFB2
		NDUFB3
		NDUFB4
		NDUFB5
		NDUFB6
		NDUFB7
		NDUFB8
		NDUFB9
		NDUFC1
		NDUFC2
		NDUFC2-KCTD14
		NDUFS2
		NDUFS3
		NDUFS4
		NDUFS5
		NDUFS6
		NDUFS7
		NDUFS8
		NDUFV1
		NDUFV2
		NECAP1
		NEDD8
		NEDD8-MDP1
		NEIL2
		NEK4
		NEK9
		NELFB
		NELFCD
		NELFE
		NENF
		NEU1
		NF2
		NFATC2IP
		NFE2L2
		NFIL3
		NFKBIB
		NFKBIL1
		NFU1
		NFX1
		NFYB
		NFYC
		NGDN
[truncated: 1,806 more rows]
