# Supplementary material for: Broad genic repression domains signify enhanced silencing of oncogenes
Source: Nat Commun. 2020 Nov 3;11:5560. doi: 10.1038/s41467-020-18913-8 (PMC7641226; doi:10.1038/s41467-020-18913-8)
Supplement: Supplementary file 11 — Supplementary Data 9 [file 41467_2020_18913_MOESM11_ESM.xlsx]

## Sheet: Sheet1
Supplementary Data 9. The width of H3K27me3 at individual genes in individual samples.
Gene	ENCFF000AKV	ENCFF000AKW	ENCFF000ALD	ENCFF000ALK	ENCFF000AQN	ENCFF000AQR	ENCFF000ASV	ENCFF000ASW	ENCFF000ASZ	ENCFF000AWX	ENCFF000AWY	ENCFF000BCE	ENCFF000BCI	ENCFF000BFR	ENCFF000BIR	ENCFF000BIT	ENCFF000BLN	ENCFF000BLO	ENCFF000BPB	ENCFF000BPC	ENCFF000BSK	ENCFF000BSR	ENCFF000BXN	ENCFF000BXP	ENCFF000CEU	ENCFF000CEV	ENCFF000CHN	ENCFF000CHR	ENCFF000CKM	ENCFF000CKN	ENCFF000CNO	ENCFF000CNP	ENCFF000CNX	ENCFF000CRX	ENCFF000CSA	ENCFF000BFU	ENCFF000CUA	ENCFF000CUF	ENCFF000VDN	ENCFF000VDP	ENCFF000VFU	ENCFF000VFW	ENCFF000VFY	ENCFF000VHS	ENCFF000VHU	ENCFF000VKC	ENCFF000VKE	ENCFF001ENK	ENCFF001ENL
A1BG	0	0	0	0	0	0	0	0	0	0	0	0	0	0	0	0	0	0	0	0	0	0	0	0	0	0	0	0	0	0	0	0	0	0	0	0	0	0	0	0	0	0	0	0	0	0	0	0	0
A1CF	36673	58561	43824	39446	4788	9448	25353	22722	84444	4147	5755	60560	93909	9377	41430	42286	32977	45847	62748	77210	101273	54035	15978	50594	24937	7369	77661	60207	72848	78499	57538	46232	68741	71423	82397	0	66968	57372	7021	30181	43364	9155	21394	909	1924	81455	33502	67484	61429
A2BP1	22983	31358	40849	12182	94656	73843	20306	554	2640	24558	12425	111975	139893	269409	7775	63489	34945	0	2669	0	5478	7094	140498	183129	23837	4368	43774	9252	5398	0	71793	84875	35776	16176	17833	0	21895	1523	128934	184673	313395	264167	305144	81083	50044	1938	1684	3743	36021
A2LD1	0	0	0	0	0	0	0	0	0	0	0	0	0	0	0	0	0	0	0	0	0	0	0	0	0	0	2841	0	0	0	0	0	0	0	0	0	0	0	0	0	0	0	0	0	0	0	0	0	0
A2M	57655	57868	58644	56674	47677	23727	11938	15543	40120	1819	149	405	1128	13054	12347	16693	9963	6349	11876	17322	44481	10596	6389	10869	10323	4318	7435	1651	1579	866	26283	20091	20461	8568	4665	0	11180	6513	6883	23192	844	1005	1632	15428	25455	9685	6355	1659	9649
A2ML1	24160	24276	37962	25062	24477	14490	25127	12190	39142	2403	0	7233	6590	27046	4006	7806	10002	9315	20781	15170	24822	10463	2583	333	11346	6321	8985	6501	6681	886	4767	7384	664	4484	13197	0	26401	10330	2151	0	91	1058	1801	15815	26074	2131	938	2595	6647
A4GALT	211	0	0	0	6928	12456	4747	121	90	6679	544	764	0	15474	1915	7879	1071	189	324	0	0	695	5201	1176	21208	11306	16378	14012	402	0	5286	3510	2642	7649	1166	19682	1926	583	19537	6184	0	122	455	121	716	12636	253	291	1949
A4GNT	0	0	211	0	14874	14272	983	471	6212	522	131	952	3941	873	1253	5143	322	0	0	0	20322	16681	805	4305	211	0	1061	14432	13230	582	13122	16263	12982	9161	13393	0	422	0	1645	1585	0	291	542	461	952	2172	111	0	5352
AAAS	0	0	81	0	0	895	625	0	0	312	0	71	0	422	70	704	282	0	0	0	0	0	1804	60	211	0	322	61	422	0	1284	633	0	0	171	0	211	51	6003	0	0	353	503	0	533	0	0	0	211
AACS	0	0	493	0	0	3484	6835	91	0	5614	1449	1248	0	3898	0	12328	1975	0	515	0	0	233	30919	14483	1820	361	1810	968	2875	0	6633	6965	3057	2109	2354	0	9641	71	59919	34139	0	1868	5818	1793	4425	0	0	201	6879
AADAC	81	0	162	0	0	1599	1013	3375	22915	322	372	0	233	4417	584	2437	2625	8359	5525	7422	232	203	1372	473	2086	0	815	645	1441	6883	1266	844	0	453	623	0	5794	8105	0	884	141	745	201	713	61	4437	2696	191	2354
AADACL2	0	0	81	0	191	6116	7346	3837	7924	925	0	553	754	8234	5011	2742	3330	4596	11797	7406	2876	1848	1345	1109	4553	131	4198	2027	854	1627	4695	3396	803	1036	1849	0	10092	4657	211	0	202	966	1631	91	1195	5918	1320	2090	5877
AADACL3	2223	4733	5394	3873	11413	7593	11134	4201	1405	1136	664	8931	5013	9071	1215	2326	634	61	7242	5771	0	443	10834	13550	8803	9972	2855	844	1196	130	10132	4743	3835	1555	675	0	1856	303	14102	17152	61	302	2321	1002	415	4974	102	121	963
AADACL4	785	302	1116	51	8857	8619	10547	1067	15745	1748	955	15486	11753	22153	9057	17595	6636	3348	9346	10555	11922	18414	15728	5353	7237	8585	18850	12839	8168	1189	20613	25445	19985	15161	21494	23645	17326	23205	16366	9675	262	798	1816	1915	966	1318	0	19244	27454
AADAT	0	0	0	0	4117	4077	7632	3850	27851	1127	381	0	0	1787	0	1186	1501	0	81	0	543	51	1635	1801	31036	31778	3031	636	111	0	3377	1276	865	745	1307	0	3074	625	1750	826	0	0	293	362	122	25162	23493	0	1677
AAGAB	524	101	2995	0	0	4751	2219	0	0	2871	0	2063	1288	2500	0	5938	1792	0	20	0	0	131	2786	2706	1265	533	2837	2577	924	0	3310	6305	1677	3895	1789	0	6246	717	402	131	262	1268	4521	1863	2203	121	783	0	7143
AAK1	2524	812	6832	825	0	34543	10982	667	1420	13653	1442	2419	1766	35109	0	33209	8302	0	220	0	0	1266	17322	11743	4769	111	24316	5747	1934	0	18406	24121	6382	15814	7537	0	21879	2427	12481	970	0	3704	11952	3150	2728	5179	1143	523	17212
AAMP	0	0	0	0	0	0	372	0	0	513	0	0	0	211	0	282	0	0	0	0	0	211	0	0	211	0	342	0	0	0	0	281	211	592	121	0	561	0	101	0	0	242	91	0	101	0	0	0	211
AANAT	0	0	0	0	0	0	211	0	0	0	0	0	0	0	0	0	0	0	0	0	0	0	7301	0	0	0	2461	0	0	0	0	3961	0	0	14961	0	0	0	13191	12631	0	0	0	0	0	0	0	0	0
AARS	544	0	252	0	0	1276	2052	201	100	2300	272	1145	51	2400	0	4265	10	0	51	0	0	0	2763	212	0	0	984	343	442	0	1266	1707	1005	753	1125	0	915	61	8946	131	0	1155	1550	383	2526	0	0	211	2408
AARS2	0	0	101	0	0	141	6276	0	4321	5564	4673	211	0	1014	0	6355	17604	35933	33542	39253	34539	33262	814	211	35122	33151	26399	23121	32931	31438	37944	7155	37032	9844	33403	0	4485	33832	42463	30581	0	2222	884	211	563	14391	4211	32851	34632
AARSD1	41	0	211	0	231	551	454	0	0	1465	323	132	101	1596	0	1707	1414	0	161	0	856	2303	2134	141	984	71	1096	954	765	482	1586	3052	907	1175	1634	0	2648	1024	2063	0	0	0	0	211	906	0	0	202	1266
AASDH	41	0	151	0	0	2697	1850	0	312	2052	0	0	0	2330	69	3516	624	0	60	0	160	211	1909	1411	381	0	3657	1268	372	202	2731	2110	773	764	734	0	1899	101	1369	0	0	0	584	372	303	0	312	423	4568
AASDHPPT	0	0	41	0	0	2869	323	262	573	633	269	0	0	842	0	673	142	0	0	0	0	0	613	131	633	0	1277	775	0	0	1456	1356	0	393	942	0	2649	462	0	0	0	0	211	211	111	0	494	41	1477
AASS	14213	18462	17260	2467	1309	6509	3810	366	17306	3511	0	898	1944	4821	0	9158	1582	0	715	0	0	0	4579	2276	17642	13783	4993	2585	46	0	4235	10741	1277	4613	2029	0	7096	925	333	112	37763	14546	16139	764	858	11115	5849	423	4963
AATF	372	0	5160	0	0	19322	5964	333	1317	6530	0	1320	1593	40961	0	12438	2888	0	0	0	614	663	4042	2096	2813	171	6723	2126	0	0	16292	7751	2735	7071	3266	0	18355	1067	5769	0	0	343	1158	565	1402	0	354	687	7815
AATK	3677	2983	4031	4781	10627	2483	15757	484	8258	7351	7210	1077	0	8033	0	12481	3328	0	13541	12246	0	10316	29516	12900	8331	8384	32162	9679	9216	4839	52762	62475	49853	19829	44455	3676	28380	15952	62425	50963	0	3168	12847	37746	25245	412	0	38680	38999
ABAT	23390	48660	35628	33104	51	6627	19423	1921	3188	14777	10209	90504	87226	8494	9053	35697	12722	15680	7108	14851	11659	25411	83863	93541	5157	1373	33548	27014	21107	2850	45117	36646	31425	24658	50236	0	26415	20530	107669	105439	0	3060	7623	33549	22684	0	0	35208	62732
ABCA1	2338	907	7246	0	40075	35582	76486	55978	87734	18344	11155	5859	1387	16874	0	30414	12054	2551	9148	18286	34058	36618	85395	90363	9172	1712	16655	12217	3536	0	15455	16573	5834	13779	5378	0	38198	8618	113223	129515	30	21620	40601	42874	21201	2895	3497	1490	18582
ABCA10	19512	21923	30670	10385	49096	30070	3315	61	553	4290	1043	485	929	45780	914	9824	16825	20742	42066	30744	393	50	4130	2095	2752	353	38418	3355	1193	2023	11306	8536	3638	5833	9816	0	9606	5076	1358	0	92588	75494	79899	1942	3886	1006	2790	3630	16694
ABCA12	33178	26822	46373	9865	1127	27087	7844	455	3210	8466	2348	1533	3043	91706	1298	21657	41249	30094	77899	63002	80211	11764	7216	7198	13709	1078	37662	27647	25193	23755	18983	14228	4124	39562	42512	0	90915	49553	7089	14453	0	2829	8367	4285	7101	12249	8988	28403	60239
ABCA13	275640	332669	312359	260977	25011	73256	113594	47992	152459	35882	6112	167836	280849	112952	45775	111535	27309	32834	61322	53406	52233	30356	19571	10791	74264	29239	111523	76288	81053	28435	229696	189674	226088	113149	140882	0	126549	86804	25745	8613	173500	89797	147525	25469	27948	55852	22753	40358	134319
ABCA2	0	0	0	0	0	865	13050	0	0	6373	3395	3785	0	6511	0	724	61	0	81	0	0	403	1580	0	2341	0	0	0	0	0	3055	3804	20474	0	161	0	61	0	2426	0	0	11	1888	1003	1677	0	0	0	1055
ABCA3	211	0	503	101	6989	9494	12295	153	1220	9057	12296	2324	445	58591	24433	29783	14710	29419	29059	31096	0	923	1851	282	17152	14325	24428	31525	8721	2026	62197	56600	55471	15316	34078	58129	51848	54978	17862	141	0	1441	2184	7051	10834	253	0	61188	58451
ABCA4	2823	133	6650	0	31775	42121	107739	78899	122156	47374	72757	14467	3620	76602	11197	46094	22889	11186	24505	23052	0	49152	93701	71974	113898	108415	52626	55181	72189	60616	82092	75782	71534	86122	94111	0	51939	45521	113805	130877	4841	7671	13865	62754	42770	75968	35228	42180	45339
ABCA5	4279	3233	6266	151	10060	13835	2796	0	292	1792	4788	293	555	11958	50	4566	7822	1974	10329	13556	422	291	7092	19913	12135	584	17884	1341	0	937	5650	4850	1608	6854	4611	0	9718	957	3668	5738	17887	10227	11291	11341	2349	0	1050	614	12537
ABCA6	11263	14310	22802	5942	30085	26229	3158	0	1055	2966	653	988	915	43974	2775	9427	7494	1837	27901	16805	0	0	4781	2645	2522	211	15293	4066	510	1649	8292	12250	6915	9527	5171	0	14776	3840	1696	41	63244	58854	58125	1117	3231	1289	1813	2925	14453
ABCA7	0	0	0	0	0	252	1578	0	41	8874	6383	81	0	1876	250	1688	9775	0	0	0	0	846	2464	0	512	0	9993	8933	623	9	3670	2942	12608	343	11499	0	8686	9453	6399	0	0	0	553	9824	12706	0	0	9290	5408
ABCA8	41010	45826	48019	23971	24868	31958	6059	4587	10453	3821	0	2037	2538	38958	38953	33845	11565	4468	17211	20149	4227	934	5394	3760	13275	2234	13419	5677	4720	20499	23082	18815	23409	14319	5191	0	10895	1833	3944	3836	85927	83996	102676	1567	4451	26659	5002	2238	12787
ABCA9	29564	24216	22892	11040	33839	32243	3231	435	1400	3667	1014	627	545	25611	15935	17594	16236	16867	54316	43386	1510	1609	4218	3784	5357	695	16447	6591	1456	285	21153	19426	18198	19664	6877	0	17384	7429	5577	934	95038	88013	101954	3455	3275	9022	1524	4894	19588
ABCB1	71710	76278	73838	46570	47754	32064	29077	17878	58601	15164	10344	3483	3629	27388	78022	83715	17338	22517	59914	44710	58107	45066	19410	19559	36292	21677	53071	29340	43711	30797	74803	58834	72541	52901	68287	0	37690	18075	12815	15722	23596	18493	29384	18332	11577	60300	35273	51656	93169
ABCB10	0	0	382	0	0	3768	1377	61	0	2530	592	262	685	1688	0	5050	1349	50	343	0	0	39	4569	1580	1504	51	2644	1047	261	0	7601	3914	1315	474	2263	0	2342	141	7849	61	0	666	924	694	1239	0	252	81	1899
ABCB11	41497	56884	44881	31860	79507	47738	38045	50277	105073	5349	5308	8178	18251	55986	22987	31439	39191	38447	67524	65252	2716	4847	17704	13980	41274	28837	33390	47681	35420	47223	47199	20692	53454	41024	48506	0	69468	58439	3090	3388	46760	23664	36062	14672	17876	35874	22782	23557	36284
ABCB4	36733	34639	47056	25682	31100	17842	4950	636	1298	5003	262	3250	2659	4083	36420	23891	39438	25117	50485	60628	63318	35968	18616	46921	8970	2160	24147	29977	2159	1168	42899	39557	43911	23130	38258	0	34657	23322	7671	40803	4994	3152	9668	9135	2827	23701	12958	21591	30954
ABCB5	40943	49757	54384	26778	4870	15419	19659	6993	53226	14365	8393	59187	71232	16678	70669	66209	8458	7890	20557	17013	62694	22505	35452	57018	16242	3095	33774	8160	3780	4845	39054	22165	30328	4764	12761	0	21074	5080	29157	54265	76763	31956	47153	20106	19823	27810	7283	597	13783
ABCB6	0	0	41	0	0	401	332	0	0	302	361	81	0	3732	0	963	251	0	0	0	0	0	512	121	3111	2892	0	292	0	0	1003	984	30	422	663	0	292	362	2915	0	0	30	743	0	623	0	0	0	211
ABCB7	162	0	1058	0	0	4177	4616	667	3518	2019	352	474	596	5107	59751	32237	252	0	0	0	0	161	3025	946	29982	4695	2563	414	3708	6914	46885	38664	19169	0	4493	0	45278	48658	1775	767	0	71	1794	504	947	0	71	0	1899
ABCB8	0	0	211	0	0	622	984	0	0	944	8188	201	0	734	0	2621	442	0	0	0	0	0	10086	233	562	0	6276	232	0	0	5982	2286	5284	140	6834	0	3473	3291	17200	0	0	1355	1407	272	403	0	0	0	1055
ABCB9	101	0	212	0	0	1506	3355	1183	794	4380	2387	645	0	2206	0	6624	1494	0	513	51	0	664	2160	100	2477	615	2573	986	121	0	3001	4066	2209	1306	1609	0	1658	384	9790	0	0	945	1368	15978	7231	51	0	201	2361
ABCC1	273	0	2625	0	0	12898	11510	0	0	13756	1591	4614	664	16006	0	23019	3624	0	846	200	0	0	17235	2293	5013	324	10879	3714	347	0	17619	24120	7751	9172	9116	0	12370	324	51509	0	0	1364	5316	7613	10724	0	92	616	12016
ABCC10	0	0	41	0	0	1185	1006	0	0	723	0	596	0	0	0	2509	965	492	41	0	0	233	1708	182	0	0	634	123	433	0	2656	4419	564	923	1286	0	493	0	6976	61	0	172	1087	141	332	0	0	51	2369
ABCC11	2714	918	5241	3145	34466	10222	31717	6293	24633	7119	2590	35635	29490	37668	6370	26718	28449	33351	44972	50081	12463	21050	51780	53914	23360	15252	48933	41678	31648	9932	31548	39515	14231	36053	57127	0	41251	38938	73067	62189	1416	2978	8422	29357	17887	4424	755	46342	47575
ABCC12	2848	1960	4360	283	20122	9701	33686	9732	16398	7125	3511	43305	63079	65335	18304	39261	27412	29958	46310	42866	19704	36899	36980	30935	38761	30217	23607	25759	34259	33339	60119	51468	75358	57003	61596	0	24326	17743	77774	64266	3082	2285	9319	20134	19934	23622	425	25122	31605
ABCC13	6392	8519	9574	1499	1439	6356	2371	819	4491	1174	191	172	202	17234	17138	12190	9130	3703	13590	11488	13652	7124	1848	6239	8607	1093	11231	1098	2370	0	19233	12646	17585	1840	7027	0	2932	653	61	131	1041	675	554	12579	8805	10790	2701	292	4161
ABCC2	835	0	1449	0	7621	20448	16716	4487	11709	5117	3617	394	655	10348	0	17213	4981	114	5093	1717	1166	2181	27133	31634	8769	2372	12169	7829	5402	1537	7906	12393	1707	13953	10338	0	14016	2914	29238	52828	0	1466	4163	1998	3028	576	293	1411	13573
ABCC3	0	0	159	0	33663	14310	43240	12176	26526	11923	20657	1157	292	12931	0	9523	623	0	1806	614	0	9	19022	13142	22855	26154	10119	19368	0	0	6605	11257	2873	8723	7534	0	7627	795	173713	25484	8551	23285	31842	26514	24745	15886	886	826	3303
ABCC4	513	0	3425	0	44259	60107	13154	648	2374	20777	10253	3228	1653	12722	557	43495	9726	0	1468	81	0	1693	10684	2449	11229	324	25327	7765	2281	0	29590	25186	9859	16071	11812	0	28255	3494	8536	91	24008	18254	21513	1944	4967	171	1904	1240	19514
ABCC5	0	0	614	0	0	7585	3631	132	0	6103	109	1995	1080	5702	0	16599	3020	0	292	0	0	51	6974	1913	2693	0	6726	2344	342	0	13779	12122	4020	5325	3405	0	19896	536	11206	0	18608	9060	33218	1611	4304	41	0	847	5495
ABCC6	322	362	1468	0	6202	5096	19963	3721	5074	7409	2167	9064	3835	9089	9507	19102	19049	30088	29038	36737	6427	23836	32823	11790	2418	223	23855	25772	28303	12915	38161	35472	27518	21514	43875	0	27664	25311	43911	33220	0	4785	11628	6149	9180	807	0	21284	31899
ABCC6P1	0	0	0	0	0	0	0	0	0	0	0	0	0	0	0	0	0	0	0	0	0	0	151	161	0	0	211	211	0	0	0	442	0	0	0	0	0	181	613	0	0	0	0	0	0	0	0	0	0
ABCC8	36724	47124	24377	37176	333	16865	90176	55676	69659	29926	34250	14805	3402	64682	64901	78440	56879	78696	77192	82836	49852	69278	76170	63555	26264	14948	52425	61580	67175	42141	93720	90621	88560	50671	86836	0	83657	88138	90443	86756	334	3204	12596	49060	41877	22090	1025	69877	76625
ABCC9	30279	25310	38947	9661	21248	31118	9783	2161	11906	4965	2060	46003	95073	9661	37282	47159	8726	6732	18521	13898	40189	3216	7149	8367	17434	2176	15191	4724	5360	3843	38203	34259	23411	9182	8161	0	19915	10799	887	8926	61	1441	3687	29315	50169	30170	15552	3057	13249
ABCD1	171	41	172	0	0	1064	1486	92	523	211	211	0	0	311	281	1648	593	0	0	0	0	0	905	0	14662	11714	61	112	243	0	2119	3138	3009	211	896	0	1476	474	434	0	0	995	4095	0	0	0	0	0	422
ABCD2	28128	30111	41335	16752	171	6471	2172	232	543	1929	0	1434	3284	7435	4213	6100	5543	5212	13162	5309	49273	2897	4797	10949	13322	1352	18797	6773	3384	865	7410	8027	8636	4830	5895	0	13134	6861	1529	2129	2168	2513	2451	1490	2351	0	1641	696	6480
ABCD3	151	0	1298	0	0	15066	1740	132	692	4462	0	746	1190	13047	0	9224	2094	0	60	0	1351	181	2252	2673	5417	181	6192	2186	0	2277	5924	8622	1396	6316	2342	0	11156	766	1399	233	0	41	557	999	1604	202	2061	722	5183
ABCD4	0	0	192	0	0	1284	1073	0	0	624	675	142	131	844	0	2576	211	0	0	0	0	0	684	0	422	0	872	433	131	0	2067	2678	483	964	1650	0	3836	0	987	0	0	744	5975	252	474	0	0	0	2336
ABCE1	0	0	363	0	0	6624	1427	211	443	1977	0	0	0	3871	161	1216	583	0	0	0	10	0	1718	565	281	61	1982	817	410	72	1747	1536	291	1877	422	0	3050	373	373	0	0	51	81	61	41	0	746	0	1546
ABCF1	0	0	211	0	0	1411	937	51	0	151	533	371	101	985	0	2407	352	0	211	0	0	0	1648	1185	242	0	0	0	533	0	1853	1135	262	1153	291	0	1527	142	8886	0	0	51	1074	131	565	0	71	41	602
ABCF2	581	0	142	0	0	2986	10515	0	3231	774	453	22805	3381	26003	18626	2822	11095	23567	25562	58652	8179	22460	3777	33195	8612	7941	13945	24894	4644	15600	66375	53684	20482	12985	64012	21865	64657	24181	56223	63191	0	431	222	7302	656	4651	0	25372	26316
ABCF3	0	0	0	0	0	692	392	0	71	81	0	291	0	211	0	161	0	0	0	0	0	110	1381	0	0	0	211	0	111	0	100	1022	250	211	211	0	211	0	6182	0	0	0	333	553	383	0	0	0	211
ABCG1	4606	6520	13403	4257	0	10286	56118	3629	12612	29023	34032	5398	314	67014	59164	46558	41754	55643	125495	119846	0	36507	80564	82405	11407	7024	71184	57670	37768	25254	107167	87058	71705	46954	59158	81712	45924	62891	114412	108453	0	54129	74109	102401	79347	102	774	48054	59438
ABCG2	0	0	403	0	16430	14780	18385	9149	38131	4560	1319	81	171	2797	1574	7789	18403	19927	29254	21755	2606	1411	19385	31867	15598	2923	37068	13409	17900	11059	7060	8441	2662	4210	3946	0	25659	7356	19824	34654	3072	3002	6225	1288	787	5178	6289	3996	13927
ABCG4	313	332	734	0	14294	12893	12832	9573	13945	6504	10794	642	0	16911	6293	10602	18571	18741	16240	18351	1631	16392	10402	4765	15533	18593	6066	9874	18479	17631	17001	18201	13951	20348	20341	19450	13732	17671	18421	18071	422	1026	6993	5482	5083	15022	9552	16442	13333
ABCG5	10084	9862	7080	8402	9055	9173	23626	2881	16156	1859	1622	17936	8986	3193	17449	23607	7759	16531	21944	27832	15650	24094	23376	33373	15225	13272	16935	14485	17763	14994	15654	26625	25994	23972	48143	0	31114	44404	15034	34253	20	1309	3730	5539	3898	12763	4724	27703	16413
ABCG8	25215	24586	26359	22645	17568	13808	23421	1610	12037	1465	3428	22643	20753	1175	32762	28732	24369	28326	37656	53114	31762	33475	25507	25684	17039	13703	36313	29937	34106	29606	34789	36150	38676	24769	50512	0	39656	49262	25402	36722	14973	2603	16439	26506	16890	12711	1801	44557	32128
ABHD1	20	0	161	0	0	1033	2821	0	0	402	9953	51	0	442	1022	262	211	0	71	0	0	0	201	0	211	0	211	0	151	0	14712	844	201	9551	9971	0	251	0	6701	0	0	211	192	9701	181	0	0	0	3272
ABHD10	91	0	0	0	0	8452	422	0	91	955	0	0	372	633	181	673	653	0	0	0	0	0	0	422	211	0	755	41	110	405	422	2044	493	372	0	0	5924	594	0	0	0	743	181	412	193	0	0	0	1365
ABHD11	0	0	0	0	0	0	0	0	0	0	0	0	0	0	161	0	0	0	0	0	0	0	0	0	0	0	0	0	0	0	0	0	0	0	0	0	211	0	3071	0	0	0	0	0	0	0	0	0	0
ABHD12	0	0	1963	0	0	9608	8270	352	432	5664	1760	41	0	21573	0	19311	4860	0	614	0	0	0	6740	746	2257	171	3609	756	572	0	13983	13581	6495	5311	3218	0	7207	824	6377	0	0	4189	4845	1661	1259	0	0	202	5744
ABHD12B	5096	2933	3632	2001	101	5033	22307	20160	33114	1266	2691	1177	313	2451	9897	17290	18481	14902	16059	15342	22384	21080	7170	18630	1716	995	28740	17464	18304	17479	16694	16030	15945	16627	20835	0	16388	17965	16204	12899	1141	5563	18131	9220	776	21844	385	7157	15892
ABHD13	51	0	743	0	0	3376	262	241	193	845	0	0	272	904	0	946	411	0	0	0	0	0	421	292	422	0	1437	503	0	92	211	1055	0	152	211	0	995	122	81	0	0	0	161	0	493	0	211	61	723
ABHD14A	0	0	0	0	0	352	0	0	51	4772	4991	181	0	0	0	643	0	41	0	0	0	0	101	0	0	0	0	0	101	0	1062	211	211	382	351	0	0	0	0	0	0	61	0	6103	4782	0	0	0	0
ABHD14B	0	0	0	0	0	412	281	0	0	683	211	0	0	1232	0	695	0	0	0	0	0	0	0	0	10191	11361	411	101	0	0	791	1709	0	0	1023	0	0	0	211	0	0	0	0	0	413	0	0	0	422
ABHD15	0	0	392	0	0	211	422	0	0	312	191	81	0	141	0	593	692	0	0	191	0	211	4240	3610	0	0	131	4371	101	211	1411	0	0	312	262	0	0	252	5731	4421	0	411	0	382	311	0	0	0	852
ABHD2	39	0	2758	0	0	7812	5791	181	0	8984	3542	5629	2316	9542	0	24278	6862	0	0	0	0	786	10137	1602	1143	172	9720	5425	1672	0	12152	11783	5165	10152	3911	0	17360	1780	18503	191	6456	13415	30258	4593	11207	0	454	1038	11558
ABHD3	0	0	272	0	0	2285	2163	0	354	2652	0	567	111	2292	0	3122	1168	0	71	0	211	0	1909	976	633	51	4020	807	0	0	3143	4724	1598	1831	1507	0	5122	112	1520	161	0	0	706	242	504	0	0	394	2110
ABHD4	0	0	211	0	23221	14753	794	0	121	1413	0	475	0	0	391	1428	853	0	0	0	0	41	983	0	10465	3222	1455	623	81	0	5427	922	414	1033	352	0	1416	0	814	0	0	1153	1277	471	444	0	0	0	1326
ABHD5	0	0	152	0	0	2904	1700	112	0	1066	239	191	232	1266	19	3354	1496	0	0	0	81	120	5251	1518	290	0	3539	4140	0	116	2559	1837	1137	3575	1506	0	3352	51	1427	131	0	633	292	797	1090	81	664	0	3145
ABHD6	0	0	0	0	2587	4057	2013	273	758	3856	2533	818	363	3041	42	11201	16404	0	7051	1587	0	291	4969	263	2435	253	8292	6245	763	0	6998	13170	3394	3805	3678	0	3615	1086	5429	464	0	495	1181	4095	2759	0	82	899	5719
ABHD8	0	0	0	0	0	584	211	0	0	312	212	604	0	0	81	1554	0	80	0	0	0	0	734	211	211	0	81	91	211	191	633	422	1202	231	132	0	191	0	524	0	0	0	0	0	763	0	0	0	512
ABI1	1076	0	2465	0	0	14387	5282	384	744	3490	499	334	102	7287	0	12278	3368	0	0	0	535	242	3629	3882	1808	0	5598	2435	1025	0	8865	5903	1750	5110	2133	0	12907	676	2649	132	172	1282	2790	1561	2591	0	786	373	7442
ABI2	423	0	775	0	0	18000	2975	182	32	4121	0	131	82	6091	0	8782	3836	0	0	0	0	624	2082	1460	9998	111	5700	3223	882	563	6815	7523	2904	9014	2302	0	11699	798	2326	0	203	865	1751	1320	2657	0	705	554	6155
ABI3	742	1423	2363	2341	0	813	643	0	0	10312	12965	1874	0	22283	9422	24662	10654	24311	11573	24802	0	130	27912	16495	10830	12081	15114	9015	20313	11676	34191	30823	42742	21512	31972	0	18014	16442	33171	32021	1370	22390	20252	12753	7075	4161	6931	17233	13024
ABI3BP	39442	26668	59745	12875	93795	86310	43093	31821	106131	11109	2523	3347	3418	85845	42555	61332	18199	0	2049	331	4435	2279	28346	37635	65446	36740	97403	45460	1817	2350	58540	34608	29719	26798	14601	0	49715	2946	13702	67320	151336	111320	119645	10947	14525	93354	64800	30888	80303
ABL1	0	0	1867	0	0	2768	1628	0	302	7550	92	18484	1959	1647	0	3266	3775	0	201	0	0	0	0	0	633	212	2893	825	0	0	5165	4504	3191	1078	2062	0	6883	224	0	0	108	2042	7219	2318	2570	0	0	223	4456
ABL2	41	0	1237	0	0	3806	1507	0	0	2383	0	686	161	1815	0	6037	664	0	0	0	0	40	2565	1058	392	503	6869	594	0	0	1937	3343	1197	4110	945	0	5846	0	3954	0	0	514	1602	1181	3232	0	312	332	1806
ABLIM1	7405	4252	12018	3285	153289	106454	67250	60670	92086	25506	14575	6839	3355	46600	9551	64021	46361	17485	5148	2265	168	4042	33294	34525	37479	20936	152059	166753	64578	38124	62344	45684	22365	118529	140476	0	160875	152606	55951	50266	62933	46053	55323	13949	9048	13818	9681	93085	136331
ABLIM2	20311	14613	14849	7895	43764	29287	134251	18945	37605	27236	25349	1152	0	151299	110441	138877	113405	158214	143723	153902	0	97955	133377	80039	113254	103301	161576	154162	105293	59080	157448	164373	159620	77696	176921	187128	168474	168701	253338	162827	0	7476	17301	98960	86822	15119	132	156837	178764
ABLIM3	36687	27403	33264	20394	106941	43267	115071	73649	111788	17944	13114	9042	4954	25992	0	26933	8376	0	263	0	0	5953	78023	72413	43761	23756	83006	23712	1736	6542	59640	47172	45295	12590	2664	0	26668	8840	77828	162988	290	18452	15382	37874	17861	65663	22085	906	11011
ABO	6914	3364	2257	3633	4575	1177	15256	1184	11034	12220	13385	10267	12632	18695	6496	25697	4658	15842	17785	25442	15321	23404	1434	667	13137	11914	14571	6661	10467	14064	43023	36565	19874	13863	34074	19739	16197	15335	6224	111	0	5125	3504	9861	9524	16034	41	13931	12895
ABP1	26932	31511	32393	26791	31421	8302	9133	0	18131	413	443	26061	35302	5183	18141	12525	0	132	8202	18992	0	23272	26351	72981	831	91	2204	111	994	212	18045	14971	16851	3090	7543	18901	3222	1361	14121	36851	0	151	4154	0	1247	252	0	713	8282
ABR	2792	1408	4611	2575	24935	16598	9751	41	252	17706	32122	16965	4676	59894	16871	42408	11637	21807	10516	25143	0	3750	113593	59612	2831	433	24302	14206	3960	0	88431	78966	84743	11722	62100	70644	16051	3744	153283	139889	0	1289	5621	11248	9050	0	0	2672	14698
ABRA	252	0	664	0	605	2394	3341	752	3021	0	0	463	402	4832	1329	4502	1334	0	41	0	412	302	2063	5352	1003	0	3523	401	0	382	1726	11101	763	702	704	0	1013	0	1222	8863	23590	2121	12218	51	122	242	312	0	1664
ABT1	0	0	0	0	0	451	0	0	0	0	0	0	0	0	0	0	0	0	0	0	0	0	0	0	0	181	0	0	0	211	0	0	0	0	0	0	0	0	0	0	0	0	0	0	0	0	0	0	0
ABTB1	0	0	0	0	0	41	302	0	0	341	272	41	0	974	0	534	91	0	0	0	0	41	0	142	0	0	453	0	0	0	310	150	1661	211	664	5603	503	0	8791	1942	0	615	3331	10371	6532	0	0	0	211
ABTB2	482	263	4365	0	166246	103552	43359	5159	14950	23106	15681	19368	4440	15501	15276	64161	21428	907	1350	0	87230	118472	151005	147756	32489	19126	60639	59245	81925	28892	127641	104413	40164	90450	45092	0	93526	77709	181897	180333	0	2670	9935	3716	8207	23837	7546	102526	140701
ACAA1	0	0	0	0	0	844	804	0	0	1647	172	132	181	592	0	1606	352	0	81	0	0	0	992	40	422	0	483	101	292	0	742	1242	202	754	702	532	803	0	16953	121	0	342	923	945	1309	0	0	0	844
ACAA2	131	0	583	0	14655	13216	1214	0	644	1056	534	211	0	1366	0	1406	1097	0	141	0	0	0	744	504	633	0	1961	896	301	454	11687	3809	1399	901	1759	0	2250	172	0	41	0	0	121	0	222	0	192	362	1266
ACACA	1161	10	12880	0	0	46595	10282	150	681	15220	4424	2948	1959	19443	0	41203	13698	0	129	0	0	2043	19909	10398	7633	485	24040	7785	2096	180	32452	28388	6518	18007	7869	0	40265	2354	18910	465	0	273	1905	2018	3578	0	1816	2380	23744
ACACB	385	71	1562	71	36997	33159	30887	6743	21711	10057	4571	1796	565	5073	7928	29812	13131	9035	12694	9956	4070	17412	69272	65060	2923	4516	8377	10279	4877	3267	38569	42068	37304	7515	47129	0	15866	14473	115217	106873	0	10375	12829	9439	12552	791	143	6848	17803
ACAD10	0	0	1527	0	0	4254	4103	141	0	4120	1088	839	120	2843	0	5931	2756	0	963	341	0	99	5940	1279	613	151	1880	716	746	0	4669	10667	1760	2400	1678	0	3102	61	9038	613	0	272	2286	474	1862	0	0	41	3848
ACAD8	0	0	0	0	0	352	343	0	151	815	514	0	0	733	0	1237	272	0	0	0	0	10	1316	201	30242	25515	513	0	211	70	783	1093	150	1234	382	0	894	0	2405	81	0	0	192	151	191	0	61	0	0
ACAD9	0	0	0	0	0	1596	1288	0	302	1027	100	242	51	1014	0	2402	584	0	0	0	0	0	1266	262	211	0	1277	61	0	0	2389	5193	1349	704	664	0	1899	0	1678	0	0	574	2162	152	1941	0	161	81	1988
ACADL	20803	24719	21421	20422	18696	16996	2696	4298	33083	1886	0	352	323	23234	12878	28311	7556	20428	24671	19681	38663	22492	895	1522	21622	18901	11587	14791	4070	10844	22067	11136	11937	22118	13452	0	23957	19580	1177	483	28114	2697	4926	443	655	36548	29096	18025	26693
ACADM	0	0	81	0	0	1747	1146	50	0	745	71	0	141	5008	353	864	202	0	422	0	352	211	2812	964	813	0	1399	515	0	93	3412	1688	443	943	552	0	4753	373	727	0	0	322	272	954	1308	0	192	121	2264
ACADS	0	0	0	0	0	643	623	0	0	763	102	0	0	0	713	3834	382	0	0	0	0	0	493	0	0	0	523	91	151	0	2407	1675	783	331	1043	0	1024	0	2010	0	0	403	292	433	574	0	0	232	6064
ACADSB	142	122	1885	0	0	5264	1891	0	613	7097	9619	13378	20049	5321	2046	4250	1429	0	220	0	103	192	1639	626	11883	534	3547	996	530	40	23977	5997	1096	1517	1295	0	3118	555	201	81	0	735	707	162	282	0	482	423	6135
ACADVL	0	0	0	0	0	0	452	0	0	211	201	201	0	0	0	461	0	0	0	0	0	0	81	0	211	0	161	0	0	0	0	211	372	153	211	0	211	0	382	0	0	211	61	141	262	0	0	0	0
ACAN	47073	121904	76373	148291	40046	16948	47396	14500	66042	25017	14858	82924	69544	66118	58872	62282	44887	43529	38400	52824	27866	44720	68464	61886	59239	42372	56374	82501	44142	39685	76377	70639	69557	74995	76893	85147	53686	63969	91166	83795	4167	22416	41980	35348	13333	27782	454	82178	64680
ACAP1	594	456	2082	573	0	1294	525	0	0	1195	754	1959	672	7243	1312	6646	4064	4040	3491	3020	0	3972	915	61	1502	0	3603	1375	5293	6633	10263	13062	8524	7894	19221	11192	14724	14593	775	81	0	646	1115	1364	3334	0	0	3983	8905
ACAP2	211	0	1551	0	0	10357	5616	142	433	6857	0	2683	2492	10978	0	10707	3814	0	342	0	0	807	6589	4328	7548	362	12704	2831	682	988	11602	12948	2232	9520	3217	0	24682	726	5010	0	724	1665	6525	1684	4522	0	1219	545	8489
ACAP3	0	0	0	0	0	603	151	0	0	1713	3145	0	0	211	0	1236	0	0	0	0	0	0	6715	0	0	0	100	0	0	0	5496	1655	3124	10	211	0	332	0	6426	61	0	0	61	0	192	0	0	0	211
ACAT1	0	0	0	0	0	1457	963	0	344	2079	0	0	0	1256	0	2048	443	0	0	0	0	0	746	81	211	0	1138	1168	773	0	844	1055	694	0	935	0	1326	51	1336	0	0	0	91	211	41	0	0	0	1055
ACAT2	0	0	0	0	0	671	321	0	0	1196	81	0	0	763	262	1196	249	0	0	0	0	0	804	81	211	0	423	161	7	0	1084	1374	362	1025	211	0	1106	302	594	0	0	0	382	422	111	0	0	0	1164
ACBD3	0	0	121	0	0	4315	1378	121	0	2040	0	374	161	1774	653	5232	1056	0	0	0	0	442	1780	1187	755	0	1374	563	581	0	1999	3341	955	1896	995	0	5040	464	4522	51	0	172	665	775	1429	0	202	171	3091
ACBD4	0	0	0	0	0	50	1422	0	0	533	722	0	0	0	90	8101	292	0	0	71	272	432	502	312	422	422	1941	3392	40	0	4931	833	7012	342	211	0	633	0	4022	0	0	0	232	111	484	0	0	171	844
ACBD5	0	0	1146	0	0	2593	1085	0	102	1620	292	0	0	3767	341	3343	876	0	0	0	0	0	694	333	211	0	1659	293	0	262	3002	2318	211	1519	412	0	3944	0	1832	0	91	333	546	585	1077	0	414	0	2691
ACBD6	918	0	4260	0	0	29913	7615	434	1712	11050	368	3420	3854	15759	429	15859	4528	0	463	0	669	1247	12786	9678	6331	655	11596	3103	701	0	13670	15419	2895	5523	4587	0	19693	1352	7558	364	122	3855	8091	5264	12491	0	2649	687	16660
ACBD7	8362	8316	12451	3880	3120	7613	13568	2512	19589	3601	1880	1321	1080	20053	1899	9543	1822	865	362	1391	21153	21620	19285	31148	14770	10567	14885	23230	21094	17974	26111	19219	15168	14609	41539	0	18117	7323	38129	37611	0	1339	3025	2819	3398	11947	5768	29677	32224
ACCN1	949212	1032473	967905	990166	922426	553300	725971	435841	847367	206408	232295	324187	266409	326245	183277	390521	312526	393228	773757	809052	127824	105811	544891	488496	617916	462395	394944	241161	346884	75469	772384	775100	745778	425040	451010	0	134723	74965	610903	557807	225266	174546	271893	336856	130232	487347	50861	165790	329283
ACCN2	343	61	1037	0	10821	1124	21506	9670	13249	23119	14976	1844	182	20982	1012	10415	2039	2565	3788	1355	16529	21841	20655	8058	20304	22314	5362	8527	11136	9913	16438	23436	20124	20366	27510	0	11665	14067	25773	16804	0	6783	7303	33259	16777	10848	1883	1086	7388
ACCN3	0	0	0	0	0	1251	3381	0	0	11391	7091	0	0	4941	291	583	161	0	121	0	0	3541	0	0	1761	4181	5131	0	0	191	0	211	0	0	4871	0	211	0	13961	0	0	0	51	8801	3641	0	0	1841	0
ACCN4	9384	11682	18645	15732	25182	21523	26705	21622	15283	24460	27940	14192	6312	29191	18677	20725	9685	10809	15083	15013	27897	46069	3957	0	27542	27682	19566	19084	19252	16749	31008	27679	26599	22624	28052	27399	16709	19564	2151	0	0	6572	14218	50602	36371	26903	6853	21093	24984
ACCN5	0	0	624	0	13130	8972	2401	767	4984	1627	263	242	101	3343	7205	6099	3698	11908	21990	18917	7154	1779	422	624	3929	965	7580	1969	1719	1286	12307	9580	1850	2731	2950	0	9095	17641	211	0	1495	697	1469	612	404	12804	3443	736	4707
ACCS	201	0	0	0	8545	4894	1746	0	191	3313	3766	254	0	16914	28	4995	2474	5562	8187	17215	17192	21094	945	423	230	0	1246	1381	533	0	18276	11565	8485	2528	8333	0	1426	1704	2230	0	0	232	0	894	3880	0	0	12265	2309
ACCSL	1528	2553	1286	2023	12843	2971	8173	1234	21861	1307	583	6222	10611	6972	3675	7211	15521	23231	10282	35061	7131	22411	12334	4953	1664	513	6852	24401	23280	14701	26372	8812	10901	9099	31750	0	11811	26721	10851	17131	0	0	213	21261	9512	844	51	26181	24812
ACD	0	0	0	0	0	0	201	0	0	0	0	0	0	0	0	0	0	0	0	0	0	0	0	0	0	201	0	0	0	0	0	0	0	0	0	0	0	0	0	0	0	0	0	0	0	0	0	0	211
ACE	5822	3962	8465	5332	13577	4056	21521	1095	1846	9826	1049	6446	1102	33201	0	7270	4561	7921	5805	19357	0	7454	11893	6742	2362	6853	27014	9684	2984	3159	34710	61241	78261	8422	24021	0	10476	21643	23502	11044	0	0	0	11107	7150	6071	0	6413	12415
ACE2	22739	22202	32120	20802	1529	4122	14792	25618	59412	412	844	684	1482	4818	9274	20000	1629	1105	13088	5899	16642	4686	2209	4190	137320	184851	12262	7494	28537	33356	46925	33031	46481	10000	44843	0	45814	55382	956	1486	14670	2581	8801	2750	707	7123	724	3114	17055
ACER1	8835	7835	7086	7336	894	1829	5891	3503	2134	1365	766	2148	1477	7907	3978	6186	1126	6667	6975	13237	1267	2927	14809	19455	2738	1147	16248	6703	6519	4084	14737	11550	11277	6494	12443	7478	8982	5143	38483	25815	0	0	493	5930	5449	412	171	9869	16950
ACER2	373	0	1175	0	0	1858	2540	412	40	2903	0	363	92	2007	0	7236	2238	0	291	0	873	693	1477	423	1748	152	2752	2431	634	0	2872	2771	1222	3196	2502	0	4779	1069	913	0	0	653	221	3269	5752	0	444	864	4587
ACER3	948	0	3969	0	0	25909	3299	100	480	7542	1236	3271	3378	14813	704	11660	3371	0	424	51	0	612	6200	2961	4587	252	9405	6135	0	1632	13189	14245	3623	7845	4677	0	18226	2317	3609	272	35631	20980	26850	1208	858	0	1802	937	17053
ACHE	0	0	141	0	3571	2381	1161	0	472	0	5901	0	0	1382	6020	844	251	0	0	0	151	6561	0	0	15221	13341	0	0	482	5481	11401	11262	11233	1132	11202	9441	10152	13901	312	0	0	0	12301	0	381	8021	7531	232	211
ACIN1	131	0	353	0	0	6391	1889	0	211	1958	193	1407	252	0	258	7099	672	0	463	0	0	0	5625	113	844	2693	3669	1567	323	0	7071	4932	1115	2564	0	0	4351	163	6425	0	0	1502	6734	192	2245	0	0	172	4280
ACLY	0	0	685	0	0	4799	3334	0	0	2409	1368	919	91	5191	0	8018	993	0	0	0	0	18	2963	436	260	0	2541	1356	544	0	7116	6462	2376	2668	1418	0	5426	483	19385	0	0	303	1531	686	4276	0	151	0	2220
ACMSD	5358	2020	18734	675	374	6771	13442	2185	17477	3306	1755	71	0	16724	3518	12592	4380	53	1872	1203	30723	15767	17279	37584	12631	1160	4173	4390	13988	1120	37674	24054	19541	21168	19414	0	9635	2106	14247	29275	111	1599	4497	4115	7367	7228	1833	15821	23586
ACN9	122	0	1863	0	0	9865	764	50	584	2150	210	1199	6565	2219	0	5492	1038	0	262	0	7856	554	2663	2414	2680	382	4753	686	0	725	4904	4239	795	1959	1528	0	4957	543	2383	0	48419	9969	27971	102	456	0	794	302	5041
ACO1	363	0	1610	0	0	4055	2462	172	323	9496	403	616	757	2970	0	7211	2121	0	142	0	0	0	1891	142	753	272	3627	2070	273	0	7827	6827	691	9113	1948	0	5590	1591	1641	0	0	253	1779	1312	2643	353	997	403	4495
ACO2	0	0	0	0	0	7150	7213	132	0	3044	987	0	0	3737	0	6244	946	0	0	0	0	312	3940	192	1398	0	1175	773	30	0	5936	5294	2411	2258	1781	0	2693	41	7225	0	0	703	1108	676	697	0	0	101	3726
ACOT11	40	0	0	0	7213	6656	15073	1989	5893	4938	3160	354	0	2270	242	17907	2224	0	584	0	0	475	62757	44870	1153	494	14506	6216	1304	0	16117	14731	11595	10804	18410	0	7700	2651	87674	78075	0	1288	3365	17912	31279	211	0	11371	28851
ACOT12	8328	8282	13074	2219	71	10284	18867	7693	37649	4791	6631	1934	1910	15457	34416	57482	19455	25671	31419	31805	31688	23160	32964	43732	26782	16685	11726	9137	17632	26227	51134	25260	18279	14050	18522	0	48601	28705	32074	47862	72	262	4176	2836	973	24484	10306	9245	22905
ACOT13	0	0	41	0	0	2800	714	0	0	1679	2262	211	232	2647	49	2671	1437	0	0	0	0	391	2091	856	1707	262	2766	533	0	241	2470	1899	422	2170	1338	0	3331	332	1145	0	0	372	926	141	162	101	846	0	3807
ACOT2	0	0	0	0	0	211	0	0	0	0	0	0	0	0	0	0	0	0	0	0	0	0	0	0	0	0	0	0	0	0	211	0	0	0	0	0	0	0	0	0	0	0	0	71	0	0	0	0	0
ACOT4	0	0	0	0	0	0	521	0	0	0	0	0	0	0	0	2931	0	61	0	0	0	51	0	211	0	0	2741	0	211	0	4251	0	0	0	4551	0	211	0	0	0	0	0	41	171	0	0	0	0	4301
ACOT6	131	0	0	0	2331	211	0	71	0	161	0	0	0	0	0	5141	491	0	521	0	781	0	0	141	0	131	0	0	0	371	211	0	2261	0	6111	0	4831	0	0	0	0	0	211	5631	0	0	0	1451	1311
ACOT7	0	0	61	0	0	5054	7115	0	0	19428	14536	1331	0	4270	0	19848	2276	0	244	0	0	1359	16346	1731	2099	7604	6111	2797	1206	0	13757	13011	7799	2812	4359	0	7504	362	68385	2683	0	866	2391	181	273	5631	0	333	10044
ACOT7L	0	0	0	0	0	1515	493	142	374	211	352	101	0	1958	1073	813	412	1599	975	51	270	152	402	402	4722	3921	3043	6111	3060	884	2664	1234	1025	1563	4001	0	1576	2923	1867	41	0	0	71	141	91	0	412	4121	1547
ACOT8	71	0	382	0	0	433	211	0	0	916	0	121	0	844	0	1406	473	0	211	0	242	0	1004	0	0	0	633	132	0	0	1144	844	342	573	20	0	572	0	836	0	0	383	934	132	1437	0	0	211	422
ACOT9	101	0	322	0	41	1247	2825	454	1589	422	0	444	243	2310	9302	10871	252	0	0	0	0	0	966	193	23950	21994	1437	92	0	0	6191	10018	1579	351	2099	0	8317	1309	998	0	304	1067	2502	443	162	0	0	0	422
ACOX1	0	0	182	0	0	4411	2250	0	81	2070	323	222	323	9821	0	5040	421	0	0	0	0	211	1869	667	844	0	1657	908	0	0	1355	2469	712	743	943	856	2361	282	3331	0	700	546	1178	444	1721	0	71	131	1688
ACOX2	0	0	402	0	11129	6529	17009	2032	9704	2595	1818	908	403	1730	8834	26697	8423	8711	2337	5590	1688	1318	12909	5656	5099	223	6961	1412	0	70	24428	17945	6524	1834	1347	0	1857	272	16368	8386	0	1793	1717	3199	7334	151	122	2330	7492
ACOX3	161	0	171	0	0	2995	5183	0	544	7008	5498	303	0	3405	531	9201	1892	0	423	0	0	47	20485	4448	552	41	7223	4049	1206	0	12017	13150	3682	3287	9921	0	4305	434	33663	19808	0	1611	1682	10702	8005	0	0	827	5579
ACOXL	267883	288535	304970	245525	0	88287	254849	186187	318296	41600	20137	148668	193800	333006	272622	251966	260684	344781	334888	383061	370932	325737	200654	251297	148871	134198	333218	361580	361659	321104	344770	340226	347599	354678	374636	0	372255	390180	225682	301026	33035	53713	89209	136108	127674	136234	78816	316753	352641
ACP1	0	0	0	0	0	1203	211	0	122	282	0	232	0	6753	0	1086	643	0	0	0	0	0	1153	342	211	0	353	0	0	0	812	944	211	130	381	0	633	192	543	0	0	413	491	192	594	0	0	51	1164
ACP2	0	0	0	0	0	812	833	0	141	763	31	9765	561	413	0	281	0	0	382	41	0	0	633	51	0	0	160	563	0	171	693	1364	292	211	312	0	714	0	1274	0	443	3502	3383	341	5251	0	0	0	0
ACP5	0	0	0	0	0	0	541	0	0	0	0	0	0	0	0	311	211	0	551	91	0	4711	0	0	0	41	0	0	0	0	211	211	211	0	432	0	5271	0	141	0	0	0	481	0	0	0	0	91	0
ACP6	0	0	483	0	61	2798	1549	201	0	432	0	886	323	1124	0	5090	271	0	0	81	344	140	11197	11548	1085	212	1177	614	572	0	1786	2408	3418	1658	2047	0	3275	211	12294	28615	0	5062	3441	1058	2621	0	0	262	2150
ACPL2	736	0	5638	0	0	9557	31348	10672	32287	8213	3111	2946	1048	4740	8266	23729	9098	0	6573	3344	32948	44981	47113	44550	3612	572	15899	9483	8435	4275	40207	46325	27794	17871	21968	0	18387	5758	55059	53147	4869	20355	42293	17463	22086	0	0	1057	7469
ACPP	12015	10137	7965	2616	48125	33002	18241	7303	45884	3222	1253	615	1057	17355	17167	28713	24933	26237	33375	35654	44226	33976	12861	18411	1477	272	29534	29088	38816	39409	32203	22934	15107	28940	31265	0	37512	40268	7006	19737	0	2146	4802	13330	5396	22161	5091	27175	40838
ACPT	0	0	0	0	0	29	41	0	0	270	0	263	0	322	0	0	211	201	91	0	0	71	471	0	281	362	1361	61	0	131	6130	3070	443	211	362	0	211	191	6891	0	0	211	0	0	311	0	0	0	211
ACR	0	0	0	0	0	0	0	0	0	14011	211	0	0	0	0	0	0	0	0	0	0	0	412	0	0	0	0	0	0	0	12491	0	422	0	9371	0	211	0	564	0	0	0	0	0	0	0	0	121	211
ACRBP	1711	522	3481	2062	2722	592	914	241	383	2042	11530	546	453	7231	1541	4252	1082	4081	4601	5401	3199	5140	3810	0	0	0	4584	4121	11050	9800	11161	8171	10220	8629	15711	9549	7611	6301	1672	0	71	454	363	13011	12961	0	51	10141	6251
ACRC	0	0	91	0	0	473	3454	253	323	885	0	233	71	733	0	5428	302	171	0	0	0	0	1939	705	8761	6289	694	0	3825	1216	6972	7510	2783	463	2724	0	13432	11633	3937	0	463	362	1260	183	71	0	0	0	422
ACRV1	0	0	0	0	0	211	433	0	81	331	373	0	51	211	0	463	473	0	0	0	40	111	211	0	0	0	61	0	211	112	633	633	993	433	221	0	633	0	211	0	0	0	172	211	91	0	0	121	2522
ACSBG1	12632	5884	11494	7558	9568	7732	11826	4400	4587	5717	3983	9105	2629	39985	19709	31098	17114	12454	15657	18464	26120	38227	27122	15624	16417	2079	26979	29785	40532	19616	50446	46201	40408	31284	55599	21894	45711	36085	46793	34060	0	12137	21278	6642	8817	4095	182	42151	45214
ACSBG2	4130	8977	13443	8188	4881	10693	14906	1939	11109	12506	2817	4292	4267	11352	8185	12493	3929	6659	6496	11121	20630	26839	18180	25842	13392	8542	16446	17204	17774	10352	38441	29245	23464	14227	23441	9122	17195	10623	27924	22102	0	172	573	18657	8996	14485	1961	7959	17667
ACSF2	544	61	514	61	0	2299	11177	211	625	7885	20506	635	171	5168	5244	9183	8523	7207	5550	12413	8023	15669	21123	11721	9259	7004	13246	10111	7578	4114	13181	15005	9397	11675	24250	357	9637	5477	30848	21978	0	3344	4747	2060	6739	3382	632	8809	11034
ACSF3	101	0	382	0	0	6506	7349	220	262	6478	16386	1095	342	7019	0	10402	1740	0	612	0	0	91	4122	514	6543	3172	1823	1268	209	0	40732	16571	33002	1388	8701	26476	5395	152	26529	0	0	13832	15510	828	12295	0	0	70	2771
ACSL1	833	353	1177	252	62851	40413	6292	0	0	25441	17329	827	694	6259	2875	17859	20072	30969	4851	3163	0	59	10784	2352	1536	452	39824	36426	1304	0	16027	17998	1738	2883	3706	0	10158	5027	14522	3261	0	565	1620	18647	11613	0	233	2586	10215
ACSL3	353	0	2065	0	0	18850	3683	152	260	3766	0	211	102	15046	0	11443	6344	0	91	0	0	263	3727	1151	2462	41	4113	1543	0	0	8065	4847	1277	5058	2243	0	11656	878	646	0	0	404	1682	1432	3644	0	252	755	7235
ACSL4	322	0	1651	0	0	3089	8087	3196	24368	2423	210	112	0	4259	59296	52903	465	0	0	0	333	0	2805	996	77318	70809	3473	243	23393	40658	63020	52116	29832	0	21023	0	66313	64775	877	0	90559	37104	46799	746	1008	0	0	111	1688
ACSL5	20197	24866	25839	20684	0	8546	1691	0	171	3197	2958	415	636	2617	8853	19916	12336	5811	21815	18900	5360	5507	9008	15404	1266	0	24807	20718	14656	8020	26779	30131	21159	7115	15455	0	16255	18853	5320	17488	6020	5326	3871	6120	2313	0	0	13874	22676
ACSL6	7450	15729	13939	4763	33043	15918	52155	14099	37704	6149	11508	25851	17103	18361	37331	31427	34242	42970	70820	73214	60869	41958	28117	14068	34161	31421	53584	44370	49683	29797	45744	44138	49254	51518	81415	0	56708	46451	40450	19081	263	12019	10149	18904	15402	16270	502	57152	51855
ACSM1	24654	33064	21736	35673	22347	14934	31924	4352	15236	5116	2996	31208	46125	28363	7517	15170	2195	4414	6208	2866	5158	3818	28050	14997	2290	624	4402	2697	2749	0	25142	11281	17138	6228	5569	0	4581	313	15338	32464	461	2388	9056	2817	7783	2351	686	375	7735
ACSM2A	0	151	493	201	0	191	302	0	624	0	0	0	0	964	101	422	0	0	0	0	0	0	593	252	1607	0	161	0	60	0	844	633	61	141	0	0	0	0	41	0	211	222	502	492	0	0	0	0	633
ACSM2B	393	1924	834	1121	0	612	422	0	422	472	322	322	1182	1055	0	211	121	0	0	0	51	111	795	1796	1124	853	141	0	0	0	1537	1014	483	0	182	0	844	211	412	894	1072	453	835	302	211	353	51	0	211
ACSM3	425	0	1469	0	1570	5490	1588	51	1794	2270	0	20478	23384	5117	3797	17231	4905	843	3547	1833	10439	3006	3461	846	422	0	5662	9408	2532	3836	8115	5532	1901	7183	15299	0	21430	6356	1044	41	864	3463	3127	1559	2093	61	71	4633	14031
ACSM4	29547	35614	32464	29546	29668	10197	6054	586	21615	2208	192	24097	32775	2238	19356	15958	706	0	5090	1789	31945	2652	2096	2114	8031	2846	8067	1718	1424	543	26787	24578	19930	3825	1550	0	14677	1430	633	644	2892	202	1246	11479	16917	20914	2467	1448	19438
ACSM5	5183	5322	5916	4484	727	1608	7390	694	3878	211	0	2457	8705	1186	41	835	672	91	1404	794	1853	302	1366	4439	6324	6143	2625	162	0	41	1055	3740	984	0	633	0	503	292	4065	3606	4184	1514	5813	654	963	4642	3251	0	633
ACSS1	553	0	1317	541	0	8572	5447	0	78	20542	24493	24359	16404	77259	69395	31927	54034	95767	80994	97133	0	49509	28795	14587	1274	282	86425	24354	4069	0	93631	84583	71482	34031	90561	0	67258	80673	58105	39303	0	19648	30571	56403	46672	0	0	94857	87596
ACSS2	82	0	1418	0	1640	3971	3708	723	1049	3017	1338	2030	395	5536	0	5738	1499	0	322	211	0	0	2972	212	1266	211	5289	2163	1096	0	9288	5537	2773	2478	1217	0	9655	243	6870	61	0	253	1209	2730	1533	0	443	413	4860
ACSS3	20771	26817	36178	7784	676	19479	16564	4496	27405	8132	0	3612	6874	13858	51201	57557	22638	7776	37571	28660	64583	7974	5157	3658	12910	576	17434	7246	777	696	35242	21061	27852	11062	7639	0	28130	2956	393	0	1555	4447	9850	2055	3915	2191	5158	9011	37207
ACTA1	8061	2311	2791	1181	0	0	15411	7251	15671	8701	10921	0	0	0	5411	5241	6991	11661	4421	4331	9300	11991	6921	11801	15191	15341	13661	12641	9881	9051	11841	12891	14331	10511	13481	6041	17591	9251	16081	11851	0	0	0	14091	13981	14051	3651	12291	12991
ACTA2	111	0	484	0	0	2339	2247	141	664	503	433	564	133	1106	613	6874	1506	0	110	0	34160	2022	1868	505	1426	451	843	885	211	0	4326	4387	585	447	41	0	5085	111	1866	3974	0	203	1563	102	434	0	41	51	1266
ACTB	0	0	0	0	0	0	0	0	0	91	0	0	0	0	0	0	0	4431	0	0	0	0	4541	0	0	0	0	0	0	0	211	211	191	0	0	0	0	0	0	0	0	0	0	0	0	0	0	0	0
ACTBL2	2411	4191	5601	0	0	0	0	1331	10111	0	0	0	0	0	0	0	0	0	0	0	0	0	0	111	0	0	0	0	211	0	0	0	0	0	0	0	4401	0	0	0	0	0	0	0	0	0	0	0	0
ACTC1	16261	17801	17161	11531	953	3632	13741	5771	24370	552	0	0	81	16891	18908	15711	552	0	0	0	27341	24621	4912	4171	14551	17501	11431	11891	15981	16389	19401	14921	19521	16231	18361	0	18531	18091	7113	9461	6171	5381	2832	101	884	24761	2972	2243	3801
ACTG1	0	0	0	0	0	5441	0	0	0	0	271	0	0	3751	3601	0	211	491	0	0	0	0	0	0	0	0	0	0	0	0	0	1031	0	0	451	10221	0	0	0	0	0	0	0	0	0	0	0	0	0
ACTG2	4458	5748	5999	4234	6914	15619	5633	492	2902	1728	1598	2366	474	31415	653	9341	15319	15222	17329	22046	27691	29015	6540	2425	4007	1588	31654	39094	23175	23049	21598	10759	4536	8006	17807	0	46601	46503	13006	1397	102	1287	4437	7458	2677	1983	283	171	1477
ACTL6A	0	0	0	0	0	3238	462	0	0	1137	0	0	0	1907	262	1350	463	0	0	0	0	0	613	101	1055	0	1176	121	0	10	1747	2608	262	957	392	0	2609	211	553	0	0	1047	867	433	575	0	242	101	1285
ACTL6B	191	946	594	563	2038	895	8983	764	876	9267	5521	1286	211	6852	4653	2576	2982	8911	8331	11952	663	6583	1366	0	16162	16473	13173	3694	3912	805	10643	10212	12781	1907	28743	10939	10204	6914	2177	652	0	623	2464	1223	1187	6855	362	19373	12444
ACTL7A	0	0	0	0	0	0	0	0	0	441	0	0	0	211	0	0	0	0	0	0	0	0	0	0	0	0	0	0	0	0	0	0	0	0	0	0	0	0	14211	14561	0	0	3291	0	5761	0	0	0	211
ACTL7B	0	0	0	0	0	0	0	0	0	0	0	0	0	0	0	661	0	0	0	0	0	0	7801	9271	0	0	0	0	0	0	0	0	0	0	11571	0	0	8341	14211	14561	0	0	5721	4631	0	0	0	571	4551
ACTL8	8146	9344	10061	4111	35595	18996	41738	9590	40078	12248	16690	3256	1070	51162	15320	26788	21552	46725	56019	72456	293	646	34516	29751	44219	38249	34248	50862	32541	22970	53135	63124	42006	23496	79087	48169	56699	41555	55817	48681	5564	9487	14981	15203	4217	16249	844	45399	49124
ACTL9	0	0	0	0	0	0	0	0	0	0	0	0	0	251	0	0	0	0	0	0	0	0	0	0	7121	10951	211	0	0	0	0	0	2471	0	301	0	0	0	12981	0	0	0	0	3351	6991	0	0	0	0
ACTN1	180	0	1928	0	0	10785	65391	10975	25527	6895	2689	4142	686	10899	0	18240	4287	0	390	0	0	602	7793	716	521	213	3832	2637	561	0	26298	15239	6205	11605	4985	0	11093	1392	11186	0	0	5945	15628	415	2167	465	523	232	10311
ACTN2	65902	81373	74010	77752	51310	31000	40569	18416	60453	5275	4668	77975	75637	41883	26181	41946	10682	8644	5687	0	36272	3964	52908	58050	57892	34996	20254	13546	10963	6330	39206	31502	27029	16256	15731	0	30935	15292	53703	83216	18565	8719	11910	1674	8147	59421	13873	13688	24058
ACTN3	202	131	2645	0	8444	734	7427	2584	5066	1015	252	7788	3483	18963	12370	12893	3657	13551	12442	12552	5112	10385	11125	515	9473	9232	13213	9255	14793	9919	24719	21510	23280	12124	24931	22951	13722	14932	20544	12395	0	2886	5586	10763	14855	2101	211	16291	15202
ACTN4	0	0	0	132	0	4912	6318	0	0	6294	1289	635	132	10127	0	14982	1617	0	0	0	0	0	12539	0	0	242	4037	1702	742	0	15021	11223	12078	1639	3062	0	7518	253	25108	273	0	1391	7312	714	3154	7404	0	261	4088
ACTR10	0	0	352	0	0	2261	281	121	41	592	0	0	0	2530	101	1316	633	0	0	0	211	0	684	111	844	0	1105	41	30	323	2468	1266	211	1017	1116	0	3274	51	102	0	0	233	805	101	264	0	71	101	1899
ACTR1A	0	0	463	0	0	473	393	0	0	955	644	101	211	1196	0	702	954	101	0	0	0	40	443	102	0	0	613	212	211	0	1787	6898	1134	1024	473	0	3453	131	1541	91	0	282	514	151	442	0	131	0	633
ACTR1B	0	0	191	0	0	422	211	0	0	252	102	101	0	312	0	91	162	0	0	0	0	252	683	0	0	0	59	0	0	0	211	1722	1243	0	302	0	433	0	3395	0	0	41	353	0	172	0	0	0	422
ACTR2	263	0	564	0	0	4143	2068	61	162	2268	12056	183	131	3011	172	3187	827	0	0	0	110	151	1075	1166	633	0	3906	423	0	0	2561	2690	593	3156	725	0	3715	264	384	0	0	102	1236	20992	112	0	293	0	2761
ACTR3	72	0	1007	0	0	7181	1812	51	781	1478	0	51	0	12119	743	5626	1874	0	172	0	0	644	2625	3028	2007	332	4145	1290	227	1167	5432	4646	1566	4494	2029	0	9092	1038	322	0	61	828	2021	324	2649	0	41	322	2650
ACTR3B	0	0	422	111	0	1424	664	0	211	685	491	61	0	1053	271	2418	494	0	191	91	382	404	1708	996	422	0	613	0	0	0	3131	3376	353	1677	965	0	1055	0	6542	202	0	270	975	0	41	0	0	0	1899
ACTR5	182	0	91	0	0	5097	1506	111	0	2638	633	1366	1018	2201	0	5149	1296	0	211	0	0	302	5748	222	844	0	765	1049	91	0	4990	2388	915	1908	1025	0	1535	382	1039	91	0	102	131	654	1551	0	0	0	1625
ACTR6	0	0	422	0	0	1335	493	191	0	1184	0	152	0	1374	130	1136	483	0	0	0	473	0	563	502	633	0	2237	533	252	212	1345	3119	563	220	71	0	1307	191	815	0	131	0	161	0	282	0	192	0	1436
ACTR8	0	0	201	0	0	7913	804	0	362	524	211	351	142	1253	10	2429	403	0	0	0	0	0	211	0	0	0	413	372	20	291	512	844	0	302	543	0	1015	211	543	0	0	0	211	403	312	0	51	81	1224
ACTRT1	0	0	0	0	0	431	0	0	0	0	0	0	0	0	0	0	0	0	0	0	0	0	0	0	0	0	0	0	0	0	2731	0	2441	0	0	0	0	0	0	0	0	0	0	0	0	0	0	0	0
ACTRT2	6041	4581	10931	3861	0	0	2041	0	0	0	2151	14561	18501	9491	0	0	3241	4371	32051	30941	0	0	5431	4281	0	0	0	0	0	0	0	0	2031	0	0	14461	311	0	33781	7311	0	0	0	0	0	0	0	0	0
ACVR1	668	0	1922	0	12240	33483	39653	32575	64144	8444	0	243	465	19784	0	16258	9115	0	191	111	0	905	17457	6800	9248	706	13631	5135	258	0	14218	15544	3729	26271	5062	0	21087	1855	13614	916	0	2304	8657	1763	6679	203	1739	1078	7874
ACVR1B	1	0	1681	0	0	15673	41429	39749	54823	3017	9172	1378	766	4214	248	7553	3229	0	221	0	0	542	6131	1327	1033	211	2990	2090	249	0	3134	6788	3787	2077	626	0	3277	775	5549	262	0	2945	5420	16950	5767	91	433	282	30965
ACVR1C	50009	55425	47296	32680	21675	20564	34625	26380	61176	11252	8005	11902	25164	32627	66869	45629	21380	50658	55458	57706	62977	17563	21898	69964	33626	13590	45430	32658	10850	17001	66356	47751	73765	53408	37218	0	85152	73341	16029	60299	39238	11317	19052	12542	12389	48960	47600	18878	43609
ACVR2A	1025	0	2719	0	683	16516	8229	13046	33503	4881	313	553	393	9556	68	7348	1956	0	0	0	1007	714	5222	29013	31722	24473	8572	2425	450	1681	8636	3656	2391	3755	1810	0	11086	1724	1117	22140	544	1309	3638	1763	2673	27814	27561	938	12693
ACVR2B	91	0	865	0	0	4716	5844	404	734	1620	1155	1435	101	1568	0	9417	836	0	465	0	547	674	3413	2030	14291	14173	1468	1637	4624	3762	12419	12750	8649	7492	20839	0	3395	595	8632	30	0	313	2341	1490	7266	192	1034	484	7705
ACVRL1	0	0	191	0	302	833	25342	372	443	2554	8732	573	282	10223	15031	19503	622	21	61	0	0	50	3514	51	0	0	4426	2754	4011	0	25550	20351	21342	1072	3784	16760	1256	61	11461	3232	0	2996	5663	5693	5035	0	0	0	3181
ACY1	0	0	0	0	0	0	141	0	0	422	0	402	0	211	0	141	0	0	0	0	0	0	161	201	0	0	101	201	0	0	0	0	0	0	0	0	211	0	733	0	0	0	161	131	152	0	0	0	0
ACY3	402	61	0	0	0	50	3034	0	0	282	10851	504	0	5320	5011	1142	4312	8811	10782	16051	0	4172	8152	1711	2592	3971	6162	845	4872	211	12930	10241	10421	1	9252	0	3972	6673	12392	16502	512	16661	19752	12421	11911	2121	0	4662	19372
ACYP1	161	0	81	0	0	903	141	91	0	0	0	312	122	2065	120	1931	521	0	0	0	0	0	0	372	211	0	91	182	41	101	211	211	0	752	511	0	1001	41	312	0	0	182	272	0	0	0	0	0	422
ACYP2	38715	36396	57069	23500	0	21722	19132	7222	25276	19150	12853	1282	2702	24049	7846	27075	10899	0	2554	514	15862	18765	32721	41783	11724	1641	26012	14760	10053	9524	43359	41836	20578	27328	23470	0	36370	11391	20374	33480	82	3442	6367	15406	6113	634	2833	19843	47001
ADA	0	0	401	0	0	10266	2122	141	0	14122	15633	3024	624	33852	0	3716	2777	1237	625	162	0	803	6582	1351	654	122	2501	1528	1065	0	6816	4314	1506	9510	20266	0	2543	283	29964	9884	0	2163	4558	14508	13932	0	0	422	5658
ADAD1	3209	11719	12971	774	29048	7513	3891	2976	16679	2331	2	0	474	14696	34390	15452	6714	17230	13033	20663	40131	4362	2915	5390	8587	1067	18212	3364	11853	26030	21405	19577	27615	13074	28702	0	25032	30958	1746	1108	61	574	976	785	815	6547	10025	10929	20590
ADAD2	292	0	0	0	2211	1471	5951	331	403	0	322	0	0	16431	3641	765	1391	3171	2981	4461	0	6532	10811	11151	2931	2971	3891	10402	8752	1701	1283	211	6151	7391	14041	0	6021	9841	16421	13401	0	1701	1212	4642	3451	0	0	8131	4001
ADAL	0	0	0	0	0	603	323	0	0	1055	270	414	222	1054	0	2988	324	0	181	0	162	183	1156	332	1436	0	807	364	128	252	1594	2347	250	1	512	0	1355	91	655	0	0	181	51	41	183	0	502	0	1968
ADAM10	255	0	9819	0	0	11888	3475	273	723	7832	0	3235	2168	14185	128	12146	3754	0	0	0	565	593	8239	5343	3383	171	15562	2114	1900	2327	12789	9723	1960	5352	3428	0	19474	1071	3921	0	0	152	1277	3049	4047	0	2048	614	14171
ADAM11	946	674	2126	1112	16469	10788	22766	1196	6219	11728	23841	938	0	29053	14221	17975	7380	15511	10206	17344	0	7642	12481	6224	12748	12633	18447	5337	10704	12654	20924	24193	25432	10609	23153	0	10189	19272	34671	28263	0	202	1388	18623	16057	4266	61	17885	16219
ADAM12	66434	46346	99854	17527	86883	90024	83924	19240	64887	38771	26978	14856	5907	205605	143634	204648	22651	0	3597	1506	0	33576	60249	38591	130402	106466	29275	24551	8742	0	233583	215971	207932	67178	109197	0	53321	4960	132879	128410	21981	47035	70709	33523	17840	62814	12738	22923	77480
ADAM15	0	0	0	0	32433	15901	1425	0	0	3846	2561	351	0	0	0	513	272	0	151	0	0	0	572	0	442	3311	1451	192	211	0	854	773	343	0	342	0	1145	212	2147	0	0	211	292	19825	14453	0	0	121	713
ADAM17	452	41	1176	0	0	6626	3537	101	0	4851	0	262	584	7727	190	10950	1740	0	0	0	0	0	3470	1366	935	51	4362	1338	1001	365	3984	5870	1365	4786	1457	0	8586	685	3045	0	0	1671	1853	143	1080	0	81	252	5108
ADAM18	80479	90185	94401	58839	1950	17107	10534	1513	11272	6685	0	24535	54876	20897	8251	14496	4105	3551	5995	1845	74247	5281	4622	2888	9739	433	23388	4997	1117	445	7950	7908	5033	2173	7965	0	10077	826	2200	192	0	203	776	3481	4415	584	1604	5771	22398
ADAM19	2010	0	4449	0	81	11027	10697	909	1749	4976	2312	27481	22804	16445	574	19431	6220	0	0	0	0	20966	50234	27911	4289	2054	5918	1823	5750	9256	22931	32482	37386	14786	7201	546	8816	715	55474	48202	1407	9035	20355	1181	850	0	556	172	6346
ADAM2	85477	65260	102741	52316	2207	12907	9960	4251	22596	3799	9	44863	80223	12430	6791	13860	1498	714	8550	2680	47682	5397	3767	3712	10363	202	19072	4719	181	896	7430	4701	4482	4912	6693	0	7229	181	1541	535	0	785	333	2813	4550	930	3490	4448	15013
ADAM20	997	623	2326	271	0	3224	1187	442	1635	0	172	825	994	693	52	5200	333	0	0	0	211	122	323	111	381	0	3245	463	463	60	11685	5194	572	471	562	0	994	0	0	41	0	1003	2047	0	723	0	0	51	1852
ADAM21	931	5331	0	5081	0	0	0	0	9141	0	0	0	5541	0	1131	0	0	0	0	0	0	0	0	0	0	0	0	0	0	0	6311	0	0	0	0	0	0	0	0	0	0	0	0	0	0	0	0	0	0
ADAM21P	0	0	0	0	0	0	0	0	0	0	0	0	0	0	0	0	1091	211	0	0	0	0	0	0	211	0	0	0	0	0	0	0	311	0	0	0	0	0	0	0	0	0	231	0	0	0	0	0	0
ADAM22	116302	142394	140642	96021	0	24934	5888	946	847	14320	631	12190	17588	25752	102660	94615	42422	29757	118627	80885	107014	46205	28317	70569	24162	5772	19777	20614	10808	12496	96350	73206	79399	40607	31667	0	44821	23517	21328	64168	2672	19550	30751	2475	5718	4439	11718	18774	84476
ADAM23	26169	38113	38346	9612	61436	38832	45354	35855	88504	10120	1088	1514	3247	108803	58829	76479	5914	0	757	0	21580	1018	15658	19352	67914	27638	34918	31166	19065	11659	91374	63075	88718	31729	11604	0	60300	19352	11262	41303	10441	8181	21339	15043	11289	47769	40010	13384	30822
ADAM28	42291	42689	52718	35779	46769	31772	19041	29630	50729	1782	562	34896	54286	16749	46516	36841	7474	9536	22503	22541	50612	25824	2010	1982	6135	383	29653	21201	28724	19972	12889	14159	18686	24032	32405	0	26812	17631	733	0	15162	4859	7479	3735	2064	1410	2823	22093	34113
ADAM29	1415	605	4586	71	213	4367	4616	795	2334	2003	865	71	0	5127	3796	9642	664	0	2204	223	886	1638	895	1210	2321	242	8744	2633	1247	0	4480	6342	2409	2250	1215	0	6396	1570	573	211	0	1517	1322	81	513	663	1511	385	5216
ADAM30	0	0	0	0	0	4941	0	0	6091	0	181	13261	24011	9761	471	0	0	9081	0	6261	15181	10171	8981	27251	0	0	0	6841	9541	14841	15851	5901	6301	0	6761	0	13301	0	8321	12521	0	6471	5631	6921	5381	0	0	0	0
ADAM32	2530	383	7433	91	10997	27599	17551	4350	30756	6788	1459	1845	3629	23025	11353	26946	5331	1018	2762	445	8202	1329	9272	22708	14444	1248	12370	5439	4396	2205	36465	26972	17309	11718	17396	0	35527	6691	11645	6554	0	92	1793	3689	4548	24153	8918	6333	28555
ADAM33	8302	5484	5514	5332	12743	9384	36581	1434	4177	12853	17522	1732	232	55801	31351	21111	4186	10491	21641	9701	8032	27101	4373	312	20261	19741	12910	8721	0	0	39661	42491	42451	714	17284	50981	6793	21511	28321	7062	1710	3131	3823	0	233	8171	772	1458	5606
ADAM6	0	0	0	0	0	0	0	0	0	0	0	0	0	0	0	0	0	0	0	0	0	0	0	0	0	0	0	0	0	0	0	0	0	0	0	0	0	0	0	0	0	0	0	4611	0	0	0	0	0
ADAM7	38245	44651	48749	45241	44782	26628	12230	11753	32039	1990	1096	28331	43011	13948	37852	28057	5623	7321	24412	22589	51181	9604	1186	1551	22958	10206	28988	15241	22329	28949	17752	12232	23604	26631	21118	0	22719	18595	414	0	14366	7074	4905	2365	6533	25909	15421	9393	21326
ADAM8	0	0	122	0	0	674	161	0	0	2402	13874	81	0	26635	209	1504	523	340	383	443	249	5370	1134	0	80	552	3474	3351	0	0	512	2767	634	211	2407	38292	4994	2512	784	0	0	0	0	11026	9682	71	0	2695	9294
ADAM9	998	0	2586	0	0	12120	5940	443	613	4362	150	1319	797	10811	720	7012	2310	0	171	0	0	50	4223	1914	2178	201	7765	3078	1057	298	8959	6341	2063	8953	2443	0	14269	1861	1158	141	0	513	1399	1703	1984	2862	1068	352	9147
ADAMDEC1	13717	11965	10676	8068	11916	6110	4334	6679	15454	825	0	7815	13026	1860	8919	13216	1530	2634	12255	4068	21052	1789	563	212	1625	272	8510	5477	8176	8509	2280	3412	7309	3429	6382	0	5199	2174	0	0	312	1397	1948	777	1922	373	547	7928	6609
ADAMTS1	211	0	161	0	0	692	6272	0	3313	6553	0	0	131	5734	2580	3322	211	3447	0	0	0	0	372	443	12743	15972	490	492	0	31	1072	633	302	1563	744	0	511	61	302	0	4324	924	7264	5192	15302	17661	10225	0	633
ADAMTS10	0	0	111	0	101	5269	11158	71	112	5714	6554	211	61	1809	2907	3728	1718	9060	11096	14963	2428	4345	22837	6357	21975	14796	1046	2633	7364	493	20880	19001	24640	7704	23647	6850	8931	7464	42592	26273	0	583	555	10360	8357	6043	2361	8474	6936
ADAMTS12	101123	168649	116221	84216	36251	54423	27062	4150	9120	20374	5975	347102	352062	117379	29396	94930	25347	0	5580	909	104973	51563	116993	157239	74501	33675	40261	12775	10635	3470	209603	167224	100835	33416	21997	0	58734	9062	92430	177170	12243	29765	42906	5331	7343	57231	24124	2610	32835
ADAMTS13	3768	3635	5538	5503	705	2461	26038	3468	6345	5360	7734	29947	8638	14430	6029	16097	9025	11270	9200	17931	0	18369	29037	20408	9741	9900	22674	15832	10690	3413	36213	27676	43183	15105	36225	20042	17150	14029	76943	30404	0	10484	12870	8017	7707	3833	1781	29906	28064
ADAMTS14	21320	22817	23975	13512	9855	16601	66659	14093	25027	10670	10930	76721	35048	39299	105396	85915	9079	1966	1295	0	28937	84607	25265	1637	13936	1130	13492	32803	4745	0	101638	89231	87702	29219	72089	20679	27790	22008	66876	807	0	6837	17264	7263	4093	92	0	50553	53715
ADAMTS15	51	0	151	0	15863	8130	53883	11476	78713	17065	15438	574	0	29380	0	2550	3238	15702	16372	24122	29511	48274	21245	22004	17312	14537	1761	7220	4991	15741	13239	6183	1739	1285	2131	0	15615	15663	47941	44031	141	463	966	30884	17497	10325	161	1086	7656
ADAMTS16	94448	70652	101501	63001	118512	67264	35745	5961	19623	12226	6893	158831	156061	63090	22983	49216	24204	36743	91486	74672	2830	5089	79951	73192	12359	1329	16290	8216	22499	5517	95796	88646	76668	17285	20651	0	46654	24803	100692	104632	151945	140112	136431	11758	9936	16710	2829	2659	22265
ADAMTS17	298407	331427	310801	318400	0	24003	140466	32007	105969	60229	42269	272505	242821	162195	276122	272503	76627	140883	205108	210111	6922	26395	173074	105906	108847	85789	144696	154882	24275	17450	327632	321601	301510	19485	80424	136699	120022	77405	273873	245997	28388	96386	158277	100547	118332	30145	8182	21912	72469
ADAMTS18	67923	55408	85694	44418	38300	42638	51027	27639	98799	18826	11457	49178	57685	104843	55915	68607	35099	24264	64891	76878	2386	7344	36331	33970	47408	28147	41282	60090	41245	28279	43801	36912	19533	51928	34622	0	68317	55051	30047	44480	135268	129587	153240	48022	34212	69086	18900	23596	51733
ADAMTS19	26089	31322	53061	13181	1655	35009	17385	10868	29738	10400	597	6048	8012	27369	63501	74740	31761	30639	90415	55268	93069	22604	5085	5556	32504	11513	34837	22164	9579	4697	49004	36851	42143	11009	20160	0	45354	15247	2134	0	0	4784	10076	1109	3580	16845	14006	15305	52164
ADAMTS2	18455	21021	28172	18889	70294	63183	16596	214	1028	26454	26070	195187	121119	131047	13506	22668	7874	0	986	0	0	10743	142139	75995	60462	48799	43780	5637	2500	0	65063	59182	79979	6078	15898	167101	11715	1099	240957	224023	0	34281	72725	24148	19975	19129	6326	2117	20730
ADAMTS20	69539	76005	86570	35491	2903	15540	13352	3553	20017	8685	0	105377	155353	32116	88391	69575	24605	29401	41054	24468	95847	16357	5758	4705	26965	3474	56595	31071	31066	18262	78936	77747	115298	16874	37061	0	98182	73801	1699	122	100411	31691	35927	8989	5424	22929	10614	49942	81356
ADAMTS3	8759	19651	26782	3348	34339	60431	18180	11356	54389	10918	1571	6028	11259	39182	64932	75733	25338	33060	110233	71237	60172	18721	13398	8438	53796	26512	35081	14680	18977	9392	89363	76239	134057	41191	18766	0	101074	90555	2729	514	46446	23599	32203	1313	2238	60778	41927	15587	65841
ADAMTS4	0	211	384	921	111	1749	434	0	141	332	0	522	0	831	280	4832	0	0	0	0	0	0	1784	131	211	0	1651	2134	91	0	90	4203	1472	182	633	0	0	0	2722	0	0	0	232	483	9443	0	0	101	422
ADAMTS5	2080	484	3177	622	1049	13683	2606	41	1166	9814	855	826	825	2460	44678	24807	2189	0	0	0	34591	17682	2603	1962	42254	42765	31064	16027	751	465	43448	38948	54164	7776	1540	0	11528	61	1566	161	4848	4221	9855	30375	31982	30049	23629	5686	8291
ADAMTS6	49834	48026	72258	18285	9602	70009	10279	1017	3855	11999	655	3521	7348	29125	796	34511	13131	0	251	0	0	221	16900	30242	36958	7677	36899	7581	0	3680	33498	19219	7624	24235	6249	0	44819	3017	11854	15026	76416	18436	30222	6851	5371	20799	37841	1136	18934
ADAMTS7	191	0	211	0	806	746	12306	332	1857	211	342	503	0	13841	0	4008	81	0	0	0	0	211	13765	8105	13320	10225	1387	0	40	0	22847	25184	7322	805	15248	0	422	171	32144	28852	273	1390	2152	161	545	51	3221	111	1647
ADAMTS8	9658	7735	7245	7321	35272	11368	26961	20437	68691	10190	1526	11956	1788	34481	14738	13415	24582	22587	23952	25781	8334	25731	29962	28141	28514	31305	25480	24242	11793	15872	20715	39396	24112	15766	18185	0	25672	21203	37521	79211	1991	5565	4907	13398	11158	17766	462	16944	19713
ADAMTS9	58298	86716	72638	57862	6536	28011	47269	7183	50768	36129	36808	10933	19792	44815	76085	89596	53355	16642	33895	25487	0	55	25058	25829	36147	13099	66699	75637	61193	47675	127471	115278	103732	66213	61032	0	78744	63788	27457	48205	0	0	0	27682	25392	27201	6711	96970	120179
ADAMTSL1	221377	272843	231857	195384	141241	109300	71618	40313	147938	22086	6877	48978	73019	94249	55069	135666	17158	0	2315	1509	0	1511	21873	8008	69230	22783	46311	14576	5233	2979	137088	117250	166649	36298	17141	0	78702	6182	14155	11085	95010	43532	63321	37769	36211	55671	15780	8291	54193
ADAMTSL2	2568	2317	2363	3794	1667	463	61821	4085	11005	4965	8600	87972	18364	21836	65776	28451	17617	22145	36978	51816	0	13377	42739	14611	24864	23910	31125	29525	29030	6683	69683	106823	141801	10647	72291	70089	18278	45478	92682	69925	979	27758	34235	24557	27425	3598	0	75166	63363
ADAMTSL3	193175	227357	193219	183867	99361	65590	64418	30605	76453	27264	16411	156446	209580	87887	93995	169916	40107	18865	44217	72446	14403	7689	56897	70602	93729	28931	80152	105345	107968	47054	217913	184839	101420	128658	106139	0	138757	42866	64184	87215	97167	111382	148750	22393	31450	99765	18881	81029	136037
ADAMTSL4	0	0	51	0	0	4251	2652	181	131	211	272	473	0	90	0	873	181	0	0	0	0	504	3853	0	0	0	312	211	260	0	1215	4632	4484	20	282	3851	211	51	2024	0	0	4069	5633	345	9303	0	0	0	1315
ADAMTSL5	0	0	0	0	2631	381	11844	391	382	2884	11202	0	0	333	0	121	121	60	0	20	2850	11892	192	0	16521	14602	4813	3982	633	2850	4224	3462	3682	4802	15452	211	9232	8172	1422	0	0	0	0	3862	4461	10393	502	5111	1461
ADAP1	3575	3233	4918	3933	3488	4242	3970	0	303	6792	8621	2560	1971	473	6949	5908	9252	18480	16256	26869	0	14276	22041	13196	502	202	19125	8210	6591	8239	38864	25005	27822	8484	48873	0	27117	14269	56166	39816	0	1719	3447	13731	12527	381	0	7510	19452
ADAP2	966	322	969	0	6500	5750	2251	171	614	6261	8642	1310	1467	11145	10748	27472	10892	15001	14781	14538	13970	19995	29665	29435	3628	422	22152	14613	14189	14248	41032	36096	23819	3258	23529	10470	22622	24497	41171	37553	0	373	433	9578	7301	6134	424	12160	10473
ADAR	0	0	211	0	0	1766	1288	101	181	774	494	1050	372	2059	0	5101	1596	0	0	0	141	49	3010	382	851	0	943	864	180	0	3958	3821	303	1457	1315	0	1658	41	5489	222	0	494	2306	1267	11684	0	0	324	2932
ADARB1	4338	2318	4229	0	282	29845	97354	84345	122207	24675	13991	4714	1051	13443	2281	43123	9682	0	0	0	0	493	69066	55232	31590	19948	22011	29425	61973	2130	69973	46409	12746	79410	66217	0	29193	12645	121850	78410	735	22452	33210	48394	74026	101	1048	11136	32428
ADARB2	449263	472312	429415	457975	169799	175304	179219	32779	95409	92418	106638	94490	51298	414943	22552	84849	59671	62365	139656	127614	1844	26159	304432	270854	170277	127341	124928	46097	11788	0	205895	215824	182495	42674	64250	394199	39323	10842	418824	387156	233846	387336	434668	115085	40197	170589	39289	7918	63060
ADAT1	0	0	343	0	0	4964	1698	0	51	1857	130	353	0	1700	0	3855	654	0	422	0	0	201	1076	503	0	0	21	283	302	210	1796	1748	271	774	935	0	1397	222	1087	0	0	1149	5076	262	423	0	171	151	633
ADAT2	0	0	202	0	0	4245	70	0	242	1497	253	51	0	1716	0	4189	2167	0	140	0	0	0	1767	1476	422	0	2820	1288	0	0	5077	1825	915	3286	807	0	1846	252	1167	30	191	1401	1176	212	762	0	51	0	2321
ADC	0	81	574	0	0	7581	11927	7279	12988	17564	19671	10605	1423	5021	0	11305	6328	2757	39	0	23546	22403	27554	43239	17764	10665	7057	1790	7014	343	7773	6415	1981	2720	8681	4776	5943	454	39753	51763	61	1137	2737	23259	26199	5408	636	444	2963
ADCK1	223	0	1039	0	0	8424	9013	0	503	11034	2694	2253	242	7392	0	18040	12850	3222	5308	5998	1306	4988	9308	1016	3606	41	8196	6440	3538	0	21865	27918	6438	10731	18404	0	10415	1853	13099	0	20	10852	15847	2054	2449	0	282	4405	21411
ADCK2	0	0	0	0	0	4810	3368	0	51	3494	90	694	102	954	19	2098	644	0	191	0	0	41	3040	1115	0	0	723	172	0	0	1717	1877	211	432	382	0	734	0	18567	1285	0	71	1326	82	312	0	0	0	844
ADCK4	0	0	464	101	0	2348	1668	0	0	704	825	758	102	914	0	1859	322	0	111	0	0	514	3236	292	422	0	472	81	241	0	2277	6175	1062	805	885	0	1367	151	5038	0	0	714	987	51	815	0	0	0	1626
ADCK5	0	0	0	0	0	582	935	0	0	4302	6293	552	121	2104	0	843	0	0	161	0	0	151	1487	91	0	0	463	0	251	0	1055	844	797	102	121	0	613	0	2339	0	0	0	573	3963	201	0	0	0	693
ADCY1	67828	67848	70958	54734	75065	41315	84249	20122	48979	9829	10438	127403	117055	93322	76450	91872	43126	64848	107144	120288	37194	39861	63727	55967	39833	20513	66196	50297	91281	53026	130702	132477	119386	77688	126840	0	100112	104020	109419	116901	0	6554	19564	22521	38996	32178	2998	113354	104844
ADCY10	4692	2334	9298	943	132	15963	26620	12428	28027	6458	4821	6124	2120	25824	6957	21342	3762	72	3049	2457	24472	18194	23210	4640	8827	4663	20445	9105	9130	4305	33553	30284	15579	12521	8866	0	16575	5382	9216	1900	0	826	2586	41793	49488	7646	6300	4779	10390
ADCY2	207865	275674	214315	208134	131598	112443	91313	34868	100724	35809	4054	327812	333492	169408	12973	86746	50248	57799	122275	95091	10328	6945	112411	105432	130002	92480	87176	72351	26978	853	264417	273221	248763	58418	40807	0	48251	15301	140373	126395	275382	210027	265914	6107	10216	111753	32355	8092	56687
ADCY3	262	0	1026	0	0	8496	7312	0	625	7734	4463	2228	643	94010	0	19232	9632	5017	20153	20408	0	724	6959	785	1184	0	32574	6269	2341	0	12423	19308	5417	6431	4684	0	23105	6897	21678	101	0	2477	5562	4279	4039	0	0	947	5669
ADCY4	1994	4485	2262	1619	35342	6647	19205	4396	5959	32992	31662	9245	1457	0	7933	3716	24662	25080	23052	26593	0	1933	2926	101	1435	1305	33862	38774	5685	9315	25571	11392	6895	14092	25792	0	10376	10008	2277	242	2540	5055	9318	16544	13228	6076	0	36912	25343
ADCY5	63093	65700	59275	64529	132168	61829	123739	55035	95097	32642	16523	109682	89990	111344	118389	145679	113892	126681	158456	167396	92349	152745	86549	54061	72775	51182	143981	149763	137125	123453	174956	148181	158320	138956	198333	0	158417	193938	148510	130846	0	66546	97516	88371	71811	53024	6540	192558	165537
ADCY6	121	0	0	0	11234	4798	14413	2845	9625	2636	703	383	0	724	0	2491	322	0	0	0	0	222	19311	19393	873	1263	120	161	272	0	2768	7577	1966	180	883	0	2003	0	37121	33881	0	443	1206	252	4085	0	0	141	1055
ADCY7	0	0	252	0	0	894	1801	0	0	2182	1538	554	201	15886	0	4755	554	0	0	0	0	0	2141	211	633	0	1196	0	120	0	2741	2240	3352	212	2234	0	1668	61	8389	81	0	111	273	453	1491	0	0	695	1978
ADCY8	173230	181339	159139	170507	124328	87151	110513	71651	152696	20257	8978	91604	111175	61632	169758	191057	94613	102505	181808	179746	190410	131448	27210	8366	78960	35062	126728	130714	121436	75093	182008	165509	176148	153658	150941	0	135818	120646	17579	16748	150239	158454	176845	25040	18551	98948	18151	106962	149632
ADCY9	222	0	3901	0	99782	50106	44565	3640	26015	10356	5418	2401	716	15487	1740	24434	5707	0	544	352	0	956	117577	150639	7971	18868	15740	9652	2049	0	26576	25521	35779	10128	8620	0	14984	1463	164604	162227	0	7681	13770	48884	18468	1647	635	1089	12195
ADCYAP1	22751	38021	23711	19191	2191	3852	8042	3341	16191	12701	17281	532	242	13201	14401	16451	11721	13641	20161	19571	23801	15281	15021	9651	34681	35621	36301	26191	15301	14011	15271	18051	23411	11551	16161	0	15581	14181	16071	69401	3591	1341	784	19711	14821	37821	17591	15341	15921
ADCYAP1R1	52771	52655	46217	47649	45904	24867	53374	9035	30922	12752	14325	56393	44195	36729	66863	77627	11838	20823	76708	79588	23258	59605	41006	16865	45672	22038	38869	66037	45818	17944	89162	82211	79670	55094	86976	0	43292	44644	95822	59523	15406	18517	27005	17109	32402	13672	643	28918	47519
ADD1	0	0	853	0	0	4060	4888	41	263	4460	0	0	0	10027	0	9170	1772	0	0	0	0	372	9483	1056	1003	0	4077	1745	280	0	6607	6135	2425	2902	3598	0	7247	988	9080	51	0	1231	1090	1643	3947	0	283	212	4990
ADD2	42528	22648	37369	23661	142873	116313	116562	86860	154425	15317	12961	107388	102695	136052	111769	126868	100306	127100	164828	170327	142062	131413	43949	22910	96038	79307	63723	117577	117545	102964	121961	109156	114380	128768	137377	0	131843	168180	51638	38983	2661	19463	30836	9471	5356	78308	40958	75970	89934
ADD3	3228	998	20106	71	0	26481	3693	344	2149	4745	110	1251	2178	10546	453	12892	5300	0	614	0	2251	1451	2111	1330	4797	484	11971	4199	0	978	16800	8000	2595	8972	3969	0	21898	1170	555	0	4829	2780	10659	1259	1493	0	2069	1117	10743
ADH1B	644	41	775	0	0	875	684	51	463	1114	0	783	202	2986	5203	4546	884	994	886	293	1126	211	713	1168	422	0	1267	0	433	0	8465	5964	2280	1376	411	0	633	232	1225	382	0	41	412	0	0	1497	354	262	1255
ADH1C	354	333	1487	0	0	986	381	61	1816	422	110	714	3833	4045	10515	2700	363	234	1477	2899	713	233	975	654	493	0	2804	283	90	0	4575	3560	7414	673	0	757	633	122	732	592	0	252	292	0	131	3537	171	102	1688
ADH4	272	191	353	0	132	4013	2118	1554	5234	1882	51	1146	7107	673	281	2980	694	0	0	0	7435	1936	1197	8479	2954	825	593	514	0	0	1475	1716	745	463	995	0	1217	994	1735	6418	0	91	61	71	483	2276	2215	573	2334
ADH5	0	0	0	0	0	742	91	0	0	554	112	171	41	3643	0	2220	0	0	0	0	0	0	0	343	844	121	783	182	291	322	844	1266	682	733	804	0	1125	191	332	0	0	71	211	211	91	0	61	0	1055
ADH6	3394	454	1117	423	252	4383	786	233	7167	544	291	3625	2616	724	1063	2168	1566	0	132	211	9903	2964	685	2221	1055	71	2277	885	512	353	2459	2848	1656	972	212	0	2347	1456	0	4183	0	391	332	0	132	765	2986	0	1334
ADH7	475	766	3316	0	374	6785	2998	3896	3127	652	0	434	1064	8813	292	3963	4219	3809	19033	7044	31273	1659	1336	2103	2254	302	3796	3476	6914	583	3115	632	533	11072	18684	3414	6088	7418	332	1589	0	142	253	61	292	4705	5076	6543	18884
ADHFE1	462	0	928	0	1561	8992	8425	2786	6393	5801	3349	2132	324	5528	2438	8875	2012	108	877	1702	4573	2032	22816	39484	5928	2672	23175	16268	4180	1296	12563	9380	2521	4132	2590	1651	6113	3651	24515	32411	5023	5167	11348	13632	7425	5266	1815	272	6064
ADI1	61	0	61	0	0	1437	2504	0	0	1196	282	0	91	2509	0	3368	422	0	91	0	0	120	1714	262	281	0	1267	0	702	0	963	2561	643	834	814	0	633	0	1546	211	0	1004	864	121	111	0	81	61	1646
ADIG	41	0	211	0	9841	6962	6101	802	1095	363	543	12491	842	8289	3900	4504	4213	8292	9782	8821	8792	12291	12911	10552	11381	9552	2631	5702	12101	6900	6821	5852	11611	5473	12901	0	7522	11042	13261	13491	0	0	161	4314	1063	682	0	12651	11201
ADIPOQ	5087	6281	2914	3271	12521	7395	7146	8432	48582	1085	61	15173	11481	9712	6794	11274	9614	13769	14562	16651	5503	2633	1556	664	2276	2822	14532	19001	16760	10690	13611	10361	9875	10132	21081	13979	13912	15492	6044	5073	92	727	1365	7904	3205	5062	393	14582	14722
ADIPOR1	0	0	0	0	0	1064	803	0	202	1448	412	112	0	532	0	1307	775	0	70	0	0	151	1651	945	211	0	472	0	0	0	3393	1124	351	573	182	0	764	0	443	0	120	576	1577	565	807	0	0	202	1266
ADIPOR2	1064	0	2463	0	0	9057	6921	263	403	4995	0	434	1039	7151	0	12035	3558	0	0	0	0	453	1319	938	3154	0	9401	2386	0	0	5643	6818	1629	8903	2333	0	9409	565	1269	0	0	0	416	7637	22406	0	879	422	6177
ADK	4041	0	15125	0	0	63171	17035	1170	4976	24650	0	3864	4580	29419	2013	39723	14560	0	767	0	621	967	28275	23337	15914	1028	39432	12892	1700	3362	31402	32871	7945	22087	11888	0	72462	6965	27249	1512	141	2772	9164	4453	5107	51	6981	3071	44658
ADM	0	0	0	0	16941	10951	23891	9281	11051	8931	12681	0	0	7371	2411	0	0	0	0	0	0	0	0	0	3681	4751	11841	0	0	0	661	0	0	0	0	0	0	0	9151	19811	0	0	0	421	10301	13921	6511	0	0
ADM2	0	0	0	0	0	211	8481	0	0	663	2621	71	0	481	7870	2121	0	7671	1981	10041	0	202	0	0	1621	11491	1721	6591	261	650	10681	3361	10381	0	13681	1901	1061	4841	111	0	0	171	81	0	0	292	0	10481	7151
ADNP	0	0	975	0	0	4951	1659	143	212	2458	265	1008	645	8136	0	14257	1318	0	231	0	0	364	3216	947	1055	282	2503	1167	1464	0	2540	3081	1435	2719	1839	0	8423	645	1918	0	0	0	0	675	2253	0	51	0	2079
ADNP2	0	0	211	0	0	2629	684	81	30	2713	262	303	151	1135	0	2921	996	0	0	0	0	0	1257	463	1216	211	927	975	0	424	3531	3069	20	211	1176	0	4434	555	554	0	0	71	342	664	1038	0	0	0	2959
ADO	0	0	91	0	0	202	0	0	0	0	0	0	71	0	0	0	211	0	0	0	0	0	221	0	211	0	341	0	0	0	381	0	0	0	0	0	161	0	0	0	0	0	0	0	0	0	0	51	0
ADORA1	7380	10368	7958	10013	83601	24249	69391	20672	44826	5008	2243	46004	18482	37981	16302	29154	2059	0	102	0	51877	77231	75188	40572	67970	82672	9695	54039	27655	51469	126432	81256	64691	22764	93211	31540	64088	25327	86162	83101	19458	74151	76182	27097	53460	51018	5737	98413	36763
ADORA2A	0	0	51	0	0	3039	855	0	101	792	425	171	0	844	5809	7433	5355	3370	1187	613	0	312	4725	563	473	91	3262	11889	191	462	27161	14592	37212	1318	15472	0	2836	193	22302	1276	0	333	784	252	1677	0	0	824	2668
ADORA2B	433	131	984	101	7160	4091	31563	23438	25014	8902	7318	1325	233	2749	0	11249	1094	40	1233	41	0	0	2541	0	1055	2172	2372	656	1044	380	6053	2430	1327	1767	1065	0	4546	473	3371	0	0	835	1805	8115	6279	1541	0	283	3786
ADORA3	1851	6511	5941	2011	1051	1121	402	552	292	521	211	7381	23451	211	5560	23571	5291	10880	5800	9871	23731	14611	4561	19971	312	81	7001	5581	13181	17910	7761	11561	17731	9150	19231	0	9991	9771	541	19641	0	152	352	1641	211	71	0	8991	10581
ADPGK	120	0	1366	0	0	1527	3488	41	432	1618	301	799	375	1887	432	5923	1139	0	0	0	0	0	1144	222	973	0	2350	956	402	1	2026	1514	68	1239	956	0	4713	775	1930	0	0	1701	6500	0	684	0	142	71	1899
ADPRH	572	5412	5664	5221	9333	2551	1115	252	0	914	684	7861	7811	6412	6708	10962	1552	20	141	91	7100	4461	1145	0	0	0	463	9181	130	71	21251	13982	9130	4840	5232	0	903	152	1955	562	0	312	1704	17582	8941	211	141	18641	9832
ADPRHL1	0	0	102	0	5188	3957	4580	0	0	955	1016	564	0	13725	34	7257	513	0	30	0	0	365	11276	5229	351	0	1202	1004	2812	0	10467	9465	6270	1415	10790	11249	2882	1025	18287	13744	0	131	211	0	718	0	0	453	9197
ADPRHL2	0	0	121	0	0	2832	211	0	0	1540	0	0	0	0	0	211	91	0	211	0	0	0	211	0	0	0	71	171	90	0	211	261	0	0	211	0	211	0	6721	0	0	0	0	211	13811	0	0	0	422
ADRA1A	122780	137975	97712	121012	86137	42208	46115	34351	75407	15360	13454	86822	118548	43961	68263	63266	17769	27174	76406	59221	23718	13133	22770	30249	50837	27639	34071	21653	47477	11312	73738	51928	100787	41523	44382	0	27597	39375	19616	31657	45663	41404	43397	47493	35774	48762	17775	20354	41267
ADRA1B	515	0	1028	0	30057	15520	49436	44077	72464	13636	23297	8930	7332	35935	4032	18114	5363	402	1127	584	32478	39641	24909	25639	87014	68102	9688	9925	23704	19123	17288	16748	10517	22037	28586	63978	22541	10959	63719	74517	23355	19165	32716	27362	16559	73357	31966	4253	16661
ADRA1D	2306	1093	5311	702	23302	18486	29887	7697	21557	11117	23824	151	521	32994	15920	18336	31383	26815	21785	36404	11943	39401	14537	3268	46084	31696	16834	19074	10863	2190	58099	53149	47170	5181	36785	0	29902	27992	17874	10955	0	524	1396	15597	6825	21708	3433	4263	10318
ADRA2A	0	41	741	0	0	0	6661	322	13651	9811	5780	0	0	7911	11721	12171	561	9440	0	6991	15701	11241	211	0	15281	10461	13961	15431	4111	11141	18431	16891	29711	13120	19621	0	16101	17421	591	0	0	0	0	0	4541	18971	41	25801	20501
ADRA2B	0	0	0	0	0	0	9081	0	0	0	0	0	0	50171	0	11111	0	0	7251	11041	0	21361	8671	4341	9091	9981	36681	34691	11181	0	58431	40361	31071	0	45161	0	30081	16701	46961	32681	0	0	101	0	0	0	0	33891	32551
ADRA2C	0	0	0	0	0	811	9961	0	0	10011	9501	0	0	2071	7731	1001	251	0	0	7421	1691	12301	0	0	18501	11181	24041	10981	0	8531	19351	22151	33941	0	8601	0	8191	9521	12471	0	0	0	0	0	0	8331	0	9801	8951
ADRB1	0	0	0	0	0	3591	3961	5851	18351	9591	11071	0	0	9741	19200	11541	15581	20951	17211	18431	8671	4851	261	0	23581	22881	30801	18071	12161	12141	8841	9911	17581	11641	16691	0	30611	40541	0	3641	0	0	0	11231	9061	20581	8731	26411	20491
ADRB2	9551	9261	12861	9311	19171	0	0	0	5131	3191	8111	0	0	0	0	0	1651	0	0	0	0	0	4501	10801	0	0	10051	0	0	0	0	0	7121	0	7211	0	5011	0	0	21411	6181	0	8361	6691	4391	0	0	0	0
ADRB3	0	0	3611	0	4851	211	6121	5551	4901	5301	7911	0	0	9251	6541	11771	18681	11031	10301	11721	12451	15811	211	0	9101	9911	27741	27451	21941	11641	24971	21051	22931	19631	36831	10231	10011	8641	0	0	0	0	0	9961	8901	7791	1761	20501	7941
ADRBK1	0	0	0	0	0	1563	1036	0	161	1015	2343	1349	131	110	0	2820	91	0	222	0	0	0	2000	0	0	0	341	272	0	0	2357	6033	2479	0	362	0	211	0	5219	41	0	715	1339	334	20685	0	0	0	1334
ADRBK2	422	171	1753	0	6767	28926	5385	455	1086	10390	1446	72488	91183	10090	0	17516	22305	1507	4336	8110	28969	18467	3893	3070	4328	353	53944	43880	23032	10578	37309	12931	5019	24637	29362	0	30610	22026	4949	203	0	2364	4933	4680	5370	3120	2104	7507	46388
ADRM1	0	0	211	0	0	0	41	0	0	0	0	0	0	121	0	91	0	130	0	0	0	0	0	0	0	0	0	0	0	0	211	722	611	0	91	0	211	0	2532	0	0	729	6969	0	271	0	0	0	0
ADSL	0	0	0	0	0	492	574	0	181	332	181	0	0	1015	0	3165	746	0	322	0	0	0	533	0	0	0	473	343	232	0	852	922	431	582	533	0	422	0	1174	0	0	0	322	132	534	0	0	101	1645
ADSS	444	0	202	0	0	6572	695	0	252	1849	0	666	1791	3410	725	3064	1056	0	0	0	20	0	1446	3181	1997	0	5939	808	0	563	6861	3124	865	2557	1949	0	4771	273	1958	273	0	475	1448	675	1480	0	624	41	3715
ADSSL1	0	0	0	0	191	955	9105	423	1428	1927	6376	132	0	633	9899	3529	545	502	1119	311	0	313	624	211	582	664	2558	624	1547	563	12183	9983	6766	3532	16203	0	5006	171	1896	71	0	2704	2436	1433	363	0	0	2228	6005
AEBP1	223	0	232	0	0	763	7132	3441	5183	92	463	831	0	5062	9730	13972	421	0	0	0	0	60	9654	592	7971	0	271	0	0	0	9891	10491	10191	543	1316	5801	121	0	13421	10152	0	403	1113	41	8005	0	0	0	422
AEBP2	122	0	666	0	0	8580	3749	0	0	5882	28	850	939	4941	701	7506	905	0	422	0	0	0	2504	957	1244	0	2754	1129	242	0	4571	5211	1026	4218	2239	0	8628	546	804	0	0	122	1630	2966	24024	0	204	0	5660
AEN	0	0	160	0	0	292	282	0	0	763	0	1215	0	4323	230	712	916	0	0	0	0	0	3083	0	211	0	563	141	0	0	633	1145	733	511	514	3501	954	82	2466	0	0	1187	3455	211	4954	0	0	0	422
AES	0	0	0	0	0	2733	372	0	0	594	726	673	0	411	0	202	0	0	0	0	0	0	865	0	0	0	772	0	381	0	943	1084	524	0	512	0	211	0	1074	0	0	0	121	30701	27231	0	0	0	4362
AF035281	0	0	0	0	0	41	0	0	0	0	0	0	0	6001	0	211	0	0	0	0	0	0	27191	1041	0	0	0	0	0	0	0	0	0	0	0	0	0	0	29331	34861	0	0	0	0	0	0	0	0	0
AFAP1	91	0	2042	0	136535	104079	120097	65171	121691	16400	2490	1475	0	12458	0	46057	5657	0	703	0	0	316	101125	115074	124635	105013	18619	5003	4961	0	23440	20044	13337	17102	10343	0	34094	2473	208160	140900	0	2387	7942	5165	24096	28646	13092	1201	13689
AFAP1L1	1848	343	2545	101	41400	31663	76512	25304	46558	13726	5357	6845	2002	22550	0	23376	4947	0	1	0	0	0	52483	48368	35285	22832	41831	9518	11880	1767	18441	10316	1897	8553	19657	15867	15141	32579	54519	133424	0	9012	11026	15606	7951	16495	1039	2436	19128
AFAP1L2	221	0	2265	0	75068	45731	68746	22041	55902	10552	17343	7894	2847	78525	0	22952	79426	60370	64548	63427	71757	85415	21753	22310	46989	27178	66608	76837	66205	30345	30003	21209	7715	60601	104128	0	77780	63770	75276	59799	3652	17768	28732	21692	9754	28004	10750	101929	110594
AFF1	535	211	2706	0	0	22726	6296	303	1035	6945	0	203	666	13199	0	24012	8922	0	1708	0	0	0	12311	3440	2682	423	30781	29894	740	869	20245	10814	8119	15771	6696	0	38101	4496	5080	0	483	1966	5268	909	2688	0	1130	627	10280
AFF2	24908	29019	34223	14032	0	23583	86242	46290	205509	9880	5198	1622	901	27088	146029	203906	23242	11323	25837	9547	18243	9642	17209	6831	109596	33035	39440	15507	30960	8808	144411	132250	89996	33923	43435	0	63537	23994	4576	4023	126298	108800	144607	1669	1906	3657	615	10343	49104
AFF3	413654	469144	427844	424811	0	85174	175276	100825	287296	45033	27365	451682	487306	342684	382345	363799	209831	230588	349478	378756	316227	274931	226002	304209	24264	5350	92839	35268	274433	184958	351049	347286	264298	228400	348774	0	239455	305301	259918	407548	62408	90780	120400	192807	101960	6088	8974	3873	55119
AFF4	203	0	1724	0	0	13625	3328	242	412	4209	37	768	333	12245	0	9470	1871	0	213	0	0	111	2292	2185	925	322	5139	1378	0	558	6664	7092	1769	3254	1910	0	11119	1088	2022	0	0	1875	3147	606	897	0	444	91	4309
AFG3L1	0	0	0	0	0	362	913	0	0	0	91	0	0	523	0	211	0	91	0	0	0	90	422	61	211	0	0	0	0	0	401	422	211	332	191	0	452	0	501	0	0	212	3594	0	121	0	0	0	0
AFG3L2	0	0	311	0	0	3474	1187	101	133	3721	311	394	0	2893	0	8468	264	0	212	0	0	0	2943	825	130	191	2203	5548	863	973	4712	2391	1366	1778	1288	0	4882	464	16873	142	0	514	2073	343	1057	0	0	0	2701
AFM	3415	4306	5316	3351	586	4138	1226	2190	21345	633	152	858	1641	1697	18345	16728	8956	9522	17004	17366	30811	11271	2840	2232	6586	353	6112	7842	16131	19434	11664	13925	14344	21501	15404	0	19415	31252	0	11069	8706	2304	2409	514	412	2881	1410	13505	28842
AFMID	0	0	313	0	0	111	946	0	320	693	162	654	0	492	0	693	51	0	0	0	0	211	673	111	361	0	30	211	211	0	2067	1396	935	161	593	0	794	0	2992	0	0	362	493	302	121	0	0	0	782
AFP	373	301	7616	0	2619	10034	4637	6287	18891	1558	601	1347	7976	8015	9007	20315	8024	13440	19872	23664	33080	10625	1083	525	8584	10008	7615	6759	24808	26144	4725	2344	1446	28970	10285	0	9334	26954	665	0	14484	4179	6615	61	373	21605	19196	1388	9028
AFTPH	1356	0	3603	0	0	10250	2643	305	947	3124	0	202	395	9572	343	8243	3758	0	71	0	633	272	1086	1390	913	211	6478	4036	0	976	7502	6330	3758	2735	2763	0	7580	1186	1178	41	0	1521	1924	212	111	0	253	383	4485
AGA	71	0	151	0	0	1326	272	0	0	734	0	0	0	844	252	211	211	100	0	0	0	111	332	422	0	0	453	0	422	0	0	571	20	211	262	0	2303	112	171	0	0	0	0	404	111	0	463	0	612
AGAP1	2327	0	8380	0	188783	161126	337366	93089	266459	68627	54774	4095	695	72469	0	114163	37086	0	4143	0	0	28110	29853	4162	263335	167227	149653	166004	15518	0	139255	107318	60546	55096	57493	0	74554	16712	54832	394	0	9711	18737	94495	103437	110843	26050	16353	80798
AGAP11	2605	1681	2572	551	5399	3507	8326	802	5421	1096	5053	262	191	29062	622	1779	976	129	512	342	3317	6397	162	273	14289	11406	4393	3717	130	31	4137	2350	1263	694	453	21195	5508	1848	602	281	0	172	825	3493	614	2494	4073	1104	2240
AGAP2	9614	11961	11355	9242	0	1062	0	0	0	20231	21361	8281	1276	11163	10515	12792	12824	14930	4643	2104	0	20671	9512	7511	0	0	21261	17581	6445	15490	19901	15780	21430	16923	24060	0	19651	19532	20711	11131	0	214	6743	20731	19061	0	0	16322	17662
AGAP3	0	0	312	0	11722	11350	4059	0	372	15642	26405	736	263	1617	0	9052	2514	0	242	0	0	71	27299	574	5407	5874	5120	1153	130	0	5025	10540	4219	1467	4607	0	3805	101	47226	2	0	1067	2201	6254	3240	4354	301	343	3587
AGAP4	0	0	0	0	0	0	0	0	0	0	0	0	0	0	0	0	0	0	0	0	0	0	0	0	0	0	0	0	0	0	0	0	0	0	0	0	0	0	0	0	0	0	0	0	0	0	0	0	0
AGAP5	0	0	0	0	0	0	0	0	0	0	0	0	0	0	0	0	0	0	0	0	0	0	0	0	0	0	0	0	0	0	0	0	0	0	0	0	0	0	0	0	0	0	0	0	0	0	0	0	0
AGAP6	0	0	0	0	0	0	0	0	0	0	0	0	0	0	0	0	0	0	0	0	0	0	0	0	0	0	0	0	0	0	0	0	0	0	0	0	0	0	0	0	0	0	0	0	0	0	0	0	0
AGAP7	0	0	0	0	0	0	0	0	0	0	0	0	0	0	0	0	0	0	0	0	0	0	0	0	0	0	0	0	0	0	211	0	0	0	201	0	0	0	0	0	0	0	0	0	0	0	0	0	422
AGAP8	0	0	0	0	0	0	0	0	0	0	0	0	0	0	0	0	0	0	0	0	0	0	0	0	0	0	0	0	0	0	0	0	0	0	0	0	0	0	0	0	0	0	0	0	0	0	0	0	0
AGBL1	348698	377579	395553	292897	30422	115943	69363	19066	63043	46018	10976	120878	227777	86960	212103	298683	159288	158611	367579	328866	11338	10474	28522	14066	64116	14789	223691	148784	39848	1827	253869	193324	92184	108433	51273	0	103681	18022	9890	232	453363	388871	462824	75542	56599	151745	26799	10610	104750
AGBL2	252	111	424	0	0	4898	1932	71	535	2129	203	9389	3383	2379	1080	7011	3698	2265	2429	2022	7653	4539	3106	6862	2642	765	5385	3925	2860	2154	8789	13020	1508	7329	7297	0	5676	2370	6059	2156	0	756	2744	2962	2009	0	273	5701	12031
AGBL3	46810	49687	55439	28449	21142	25043	5157	131	1721	5627	1526	19774	62963	24968	77561	52084	22470	26893	36023	31161	39820	18374	24143	82693	12556	1803	38888	16256	16538	25200	66161	58727	54287	47626	39902	0	69369	57054	16768	58608	4945	8054	14960	1261	1539	3706	9304	63251	68917
AGBL4	156220	198605	191846	110008	293963	278686	285958	160114	325935	114625	39555	149787	217505	164127	290698	456447	190704	181659	348804	304308	32208	27462	83295	51425	212272	103013	237453	209194	178663	81040	475291	407437	336827	162907	145475	0	204210	77362	97934	18668	62579	87906	146533	333942	390213	213764	44785	37034	225663
AGBL5	181	0	81	0	0	333	252	41	182	904	823	353	0	15063	0	9839	332	252	0	0	0	0	6979	232	70	0	270	333	111	0	2005	1546	1063	652	682	0	20	81	3898	0	0	574	735	0	41	0	0	101	1835
AGER	0	0	0	0	0	0	0	0	0	0	0	0	0	0	161	0	0	0	0	0	0	0	0	0	0	0	0	0	0	0	0	0	0	241	0	0	211	0	0	0	0	0	0	0	0	0	0	0	211
AGFG1	262	0	2603	0	0	6906	2766	192	372	3336	28	41	263	8627	210	10923	3066	0	0	0	0	111	2411	1178	2693	233	4982	1501	0	0	6529	7891	1409	7850	2353	0	13041	837	706	0	0	1320	1118	1621	3250	0	2312	51	4791
AGFG2	20	0	583	0	0	1750	1247	0	532	1728	4452	323	142	8714	0	2741	1238	0	443	81	0	130	3510	120	422	6101	1165	313	0	0	9039	10844	1517	1296	954	5986	3621	142	12645	482	0	825	1731	91	595	0	0	191	1899
AGGF1	332	0	494	0	0	2571	1118	81	111	1520	0	102	743	1316	0	1338	422	0	211	0	0	171	1326	787	1015	111	1319	421	0	1	3294	994	473	1603	271	0	5860	383	544	0	0	644	755	624	553	0	385	71	3798
AGK	243	0	1768	0	61	6084	4510	363	90	6718	0	5082	5119	7998	260	7816	6135	0	775	0	331	915	10564	5057	1413	202	7152	3766	0	0	7100	5375	2529	3462	2670	0	11478	736	6209	604	0	3245	4665	707	929	0	798	624	10232
AGL	0	0	817	0	0	5338	2171	121	522	2773	0	263	465	4657	775	4591	2711	0	51	0	172	201	3797	1701	2368	211	3740	1641	0	202	4366	4668	1707	2391	1508	0	6896	547	977	0	0	0	422	644	2369	0	1821	313	4428
AGMAT	0	0	0	0	0	292	874	51	0	211	272	0	0	501	0	1683	502	41	0	0	0	0	5936	612	171	0	1365	353	0	0	2992	793	1074	121	783	0	422	0	7902	171	0	0	91	0	302	0	0	0	522
AGPAT1	0	0	0	0	0	6363	564	0	0	1940	0	261	0	523	0	1294	542	0	0	0	0	0	10572	282	0	0	529	172	1710	0	3954	1055	252	612	772	0	873	181	7431	0	0	541	1514	181	324	0	0	0	422
AGPAT2	0	0	0	0	0	0	10085	0	0	7776	6904	885	0	25813	0	885	122	0	422	171	0	0	854	0	0	0	353	341	0	0	2033	2198	1546	161	623	19613	743	0	3627	0	20	1957	7456	9312	17204	0	0	71	1171
AGPAT3	211	0	132	0	0	9739	13860	0	271	17234	16676	2772	242	17732	0	37199	5318	0	1482	3088	0	4133	23595	2466	6722	5425	7743	4347	5145	477	20487	19050	15665	7262	9446	2180	9271	3134	72107	4786	0	12515	20979	69191	78600	2561	392	2473	8813
AGPAT4	354	0	716	0	2015	15991	42592	3000	5298	12505	1142	808	424	97236	0	23773	5971	0	1440	0	0	594	73665	28423	8783	1368	8095	7071	3109	0	29322	31879	14021	9432	5277	0	20658	645	80020	38632	1661	3232	10218	897	2951	516	1078	1322	11055
AGPAT5	264	0	1130	0	0	13909	3406	71	60	2703	1167	969	111	5372	0	7000	2607	0	61	0	0	504	3335	1595	1215	0	2874	1930	694	0	5464	4938	964	3939	1925	0	3852	857	2509	232	0	211	293	1681	2728	0	716	202	3625
AGPAT6	342	0	433	0	0	4696	2897	100	525	2262	566	1172	272	5790	7	7284	1147	0	191	0	0	121	3065	324	1715	111	2483	1121	150	0	5051	4889	897	2093	1475	0	3273	71	9986	556	0	0	535	1340	4428	0	303	232	2954
AGPAT9	322	0	848	0	38541	22483	4797	7841	10062	3768	8688	111	111	5373	0	7726	20910	16389	14771	18613	0	705	4139	3487	3988	161	7865	3291	1206	0	13179	5021	2788	3440	2301	0	15394	27931	1661	474	0	576	3216	10947	2069	17084	3124	424	7303
AGPHD1	0	0	834	0	0	1488	1157	152	653	2170	694	252	332	813	0	2470	774	51	0	0	7747	6606	835	545	12747	11874	3686	596	5336	2944	4461	4291	784	1544	4390	0	6297	132	854	211	111	173	835	5706	6957	5963	3074	724	3516
AGPS	324	0	3066	0	0	17501	4181	51	454	6403	0	92	534	26673	1096	14047	2286	0	344	0	196	242	8657	9545	5482	444	13744	1583	543	2013	7283	10373	2162	11514	5408	0	17351	1259	3294	393	58795	15679	19054	1213	3606	0	2389	856	15716
AGR2	150	0	624	0	6032	5403	3884	2077	10131	422	0	121	41	5002	1963	3504	5111	8030	1786	5411	6200	5821	6911	4373	1223	3004	1883	3105	3771	3671	5271	5431	873	9780	7263	0	4894	3624	1244	22992	0	441	1085	823	3462	1933	944	3643	5892
AGR3	434	0	616	0	988	3928	1156	494	3671	464	492	211	111	4681	3977	2351	1817	3610	8156	6775	4523	61	1864	11815	1093	473	3340	1335	192	2688	3004	4411	2114	2245	5967	0	7689	8032	1056	3687	0	191	302	855	502	7158	2386	1046	9591
AGRN	0	0	0	0	2062	6697	4565	221	2023	7333	14168	192	0	653	0	3992	2120	6460	3164	4993	0	2485	2654	151	20754	19043	1177	211	6566	7511	7412	4992	3281	1026	5745	0	8266	7932	4645	511	0	534	577	4742	4344	11952	1876	81	2590
AGRP	0	0	0	0	0	211	0	0	0	12561	18751	0	0	0	0	0	0	0	0	0	0	0	0	0	0	0	0	0	0	0	0	0	0	0	0	2981	0	0	3581	201	0	0	0	2151	0	0	0	0	0
AGT	222	362	233	0	14902	1873	13041	524	9285	665	2464	391	422	5432	14046	5212	3964	17762	8992	11011	0	984	24281	23352	1942	1701	10311	16413	9592	464	18511	15232	18701	7063	9601	0	12833	4635	15331	20411	0	81	726	14571	9404	422	0	10942	12641
AGTPBP1	295	0	3397	0	0	13926	4633	1268	592	6716	0	1344	2509	10781	2242	16314	14378	1859	9872	2525	886	182	5097	3933	5562	0	19882	5793	0	1067	15873	14906	4354	9328	5047	0	18259	9220	2935	464	0	4633	8899	2318	5196	0	1863	5889	23186
AGTR1	16136	14548	22637	7988	10937	8272	13178	4902	29430	7211	486	1231	2204	5969	22242	17490	2262	4467	2022	644	45683	22307	625	505	32649	30690	9194	7273	3059	685	10950	13985	12621	7892	3780	0	9227	775	404	0	44083	19262	28313	7284	4194	19393	18152	19770	25191
AGTR2	61	0	41	0	0	161	0	0	451	0	0	0	0	0	10491	2031	0	0	0	0	0	0	0	0	11111	2091	211	0	41	82	17971	12011	1581	0	0	0	10041	6311	0	0	6471	0	0	0	0	0	0	0	0
AGTRAP	0	0	211	0	6375	11914	1204	0	141	3522	353	212	0	523	71	3963	131	30	0	0	0	91	7745	192	482	0	523	523	413	0	251	1517	0	141	11604	0	603	0	15543	0	0	364	314	151	533	0	0	131	652
AGXT	0	0	111	0	2153	392	20252	0	15543	643	292	722	0	0	20191	9631	6112	4660	8312	9252	70	131	10181	382	0	273	27331	1195	787	11	44551	26851	40601	1015	38931	131	9115	22594	15351	23461	0	6197	17371	7264	6723	0	0	30751	28332
AGXT2	66134	73383	40685	43933	35770	20673	24801	8176	24984	3709	1418	74873	76171	9069	17350	28716	33480	35637	40134	42125	38353	22862	21379	40758	34252	32023	29421	23163	24538	21992	37955	28468	25899	36164	44533	0	29153	38274	23433	55533	2876	5264	14731	3417	1874	45999	6422	42295	38946
AGXT2L1	9868	13708	8748	11785	3863	5190	2405	3174	17005	1359	4532	101	81	1647	7829	8790	23818	13537	15990	25165	7327	12477	9269	22083	20136	9889	18646	9139	13236	12996	40194	38893	19466	13315	16416	0	21515	11241	11823	65844	41	0	452	5822	4354	15715	10728	12709	12581
AGXT2L2	211	0	61	0	0	1144	516	0	0	2616	1547	955	20	1256	0	5506	2554	0	0	0	0	211	2472	554	392	0	1248	151	20	0	7968	1899	1485	1036	774	0	1867	91	9150	0	0	574	2690	132	733	0	0	233	2510
AHCTF1	443	0	1309	0	0	9216	2767	0	291	3134	0	1400	1350	4878	272	6160	3254	0	211	0	0	101	3287	2176	2027	91	5054	1370	1222	0	5265	3732	1034	2755	1437	0	7325	344	2867	102	0	183	1419	946	1138	0	1450	282	4861
AHCY	0	0	51	0	0	512	593	81	71	3636	161	1587	410	2303	0	3757	1309	0	0	0	0	0	5038	211	422	0	221	283	0	0	2963	3016	713	792	261	0	1707	0	9055	0	0	183	403	244	1082	0	0	233	1688
AHCYL1	0	0	372	0	0	9290	1819	51	445	2122	0	1005	1567	9457	111	13315	1688	0	311	0	0	0	8154	1550	844	71	2007	1609	1160	0	5442	2428	2315	2897	1269	4041	12979	1166	1177	82	42	3479	4758	1949	5011	0	304	61	2119
AHCYL2	2103	121	6136	0	0	22171	8624	878	1745	15078	2017	2302	1607	11499	0	26460	14317	0	3704	525	2575	2960	53606	88789	16945	162	30900	18159	14895	5748	17801	20468	4118	27060	10675	0	42240	18454	51035	89498	17605	21745	24373	2950	4099	575	2426	8857	36261
AHDC1	0	0	61	0	0	3869	13210	1162	661	4801	3687	769	495	3803	0	10325	2099	0	0	0	0	0	26779	0	10406	10281	962	999	695	0	13778	4965	3607	4782	7108	0	3649	0	46242	243	0	234	2276	4388	30451	1581	361	423	8891
AHNAK	0	0	424	0	26236	15830	4711	0	151	12292	11568	1897	342	1798	0	5634	1185	3366	0	0	0	100	3320	0	221	324	844	111	823	0	9143	2852	1487	1886	7534	4264	2131	0	12449	0	0	454	2141	2541	2275	0	0	333	1667
AHNAK2	0	0	353	0	20567	8581	42377	23020	19015	33153	34040	514	161	31527	0	4296	6716	0	343	252	0	0	21064	10471	25856	29324	8309	14067	675	3164	6280	6563	2862	16323	10269	50521	14487	15921	31577	27591	3463	16770	34313	12555	13078	7862	0	9940	18712
AHR	938	481	4002	171	0	5160	1447	1123	41	1276	0	384	444	4923	34	6181	1126	0	191	0	268	555	1780	916	1615	272	2052	2655	0	774	6213	2913	1237	1892	675	0	12480	352	211	172	1034	1256	1940	1137	5551	0	1947	332	5225
AHRR	516	162	2276	0	0	15211	11777	112	132	33178	43540	88404	11262	23083	49837	53361	8833	9021	1609	1693	1920	4855	89303	87833	75691	67522	12385	4068	954	0	81762	82111	94116	4482	6091	8289	24325	1727	113149	101243	658	12710	23772	36779	14621	41303	6527	1239	10356
AHSA1	151	0	0	0	0	413	323	181	0	352	0	201	0	422	0	844	443	160	0	0	0	211	483	0	252	0	272	141	132	92	301	90	90	130	0	0	844	0	372	0	0	242	733	111	0	0	0	0	422
AHSA2	0	0	0	0	0	2224	211	0	0	1069	0	131	162	780	0	211	654	0	61	0	100	20	683	161	0	0	803	354	0	0	633	844	141	733	211	0	1112	352	693	81	0	603	1244	0	51	0	0	0	261
AHSG	122	741	211	471	14331	8941	10781	11241	15732	1133	6842	15262	7792	811	0	6043	8692	11680	12192	6091	15479	9340	9291	13782	12420	18641	5590	12101	6371	8160	7284	5191	864	15771	15811	0	10121	9941	17551	20401	881	2124	2153	11511	7043	16261	9012	733	14372
AICDA	4653	5022	4702	4391	11112	3623	1825	382	211	895	2152	462	312	5772	4191	4042	3703	4400	4311	8421	7640	3912	2762	9152	542	71	4192	4441	2772	903	5462	4841	4293	5672	2352	3019	4893	5291	1403	4432	612	652	2032	10402	10233	1893	382	393	2273
AIDA	0	0	1817	0	0	4358	2025	233	293	1005	302	182	121	2059	0	5199	1347	0	0	0	251	0	1597	1086	422	0	3269	960	313	0	2321	3383	1265	1581	824	0	5694	453	674	61	0	423	343	593	1460	0	1028	0	1909
AIF1	0	0	0	0	0	0	0	0	0	0	431	0	0	4101	0	0	0	0	0	0	3521	0	0	0	0	0	591	421	0	0	0	0	0	3661	8611	0	2591	3201	0	0	0	0	0	0	0	0	0	3741	3271
AIF1L	243	221	1395	121	4637	4698	21138	2823	8850	1005	302	4071	2612	1647	6337	11488	11305	7075	7036	4445	0	10767	0	0	6853	13004	12480	10388	16548	7012	22964	23523	13080	14831	29183	0	24727	24658	0	0	0	1047	2113	203	1711	172	0	28824	37344
AIFM1	0	0	192	0	0	593	3998	947	6158	686	50	131	0	684	0	6516	211	0	0	0	0	0	2310	384	10702	9663	583	41	4323	4306	13795	12230	9378	914	6686	0	19572	22690	1246	0	2999	3093	4576	1882	0	0	0	0	682
AIFM2	0	0	434	0	161	2146	1667	0	60	964	1438	948	0	5137	0	5185	624	0	0	0	0	151	1951	673	9464	4904	1196	654	0	0	1663	6336	4548	353	693	0	1055	61	51412	3813	0	231	624	51	456	0	0	61	1633
AIG1	2105	1527	9238	0	517	35655	15937	1324	5950	14262	2758	788	709	32073	0	51149	10944	0	2299	0	9015	10406	28510	18448	13195	363	30618	17736	8845	9379	36764	27535	8693	31144	29713	0	43259	8081	19244	2707	11446	21694	24192	2250	7032	2589	7985	5000	33793
AIM1	414	0	1979	0	0	9155	1820	0	0	12542	8843	1118	201	3533	0	13186	2846	0	373	41	30651	15776	28251	50807	49	111	18778	14079	1054	0	7887	3940	2349	7015	11734	0	12428	2270	17469	49100	0	735	3227	13709	11550	0	404	654	4346
AIM1L	0	0	41	0	12322	6494	13554	1917	7102	1925	2319	161	61	1536	102	6766	10429	10478	9984	16354	10412	9805	3268	774	6564	8183	23714	6409	14937	9225	3505	2747	4242	21069	26180	0	16888	17756	14386	0	0	605	1876	6734	9366	201	382	18676	10029
AIM2	15643	15744	18853	16464	32073	2454	341	20	61	884	60	4032	2976	9017	614	1867	1878	120	594	1554	19114	3434	2394	9614	422	0	1477	3175	960	1094	633	1254	272	1955	10655	2038	4465	2093	4864	6443	4794	4027	1819	1277	2268	101	171	1495	6057
AIMP1	0	0	343	0	0	4741	775	0	262	724	0	0	151	2309	342	1700	1115	0	0	0	80	0	612	724	1266	0	2425	212	0	272	1345	733	362	1238	211	0	4614	524	0	111	0	141	523	382	262	0	565	0	1899
AIMP2	0	0	0	0	0	362	652	0	0	522	100	111	252	1274	0	3434	0	0	161	0	0	0	3554	263	0	0	844	51	130	0	422	993	342	483	211	0	1073	71	4153	0	0	524	464	0	211	0	0	0	422
AIP	0	0	0	0	0	0	211	0	0	3322	0	374	0	211	0	392	0	0	0	0	0	0	982	0	211	0	0	0	0	0	211	844	241	191	604	0	361	0	262	0	0	111	71	0	1881	0	0	0	211
AIPL1	47212	1726	1388	3254	10233	2963	8143	423	5684	512	61	5143	363	2794	2390	9183	11741	20506	14082	50511	455	635	12603	673	22022	26651	3514	6424	1465	1007	49841	16141	42092	4113	21142	11412	5628	8112	9812	28432	0	402	1095	211	553	6077	493	3814	10632
AIRE	201	261	0	0	1503	593	7854	141	543	533	10563	181	0	7663	14081	6423	4033	7592	9372	9402	0	6055	15721	4104	6874	242	12863	7193	684	242	17091	13832	19961	614	12022	18421	1487	3483	35411	27261	0	2103	9033	12564	8656	101	0	14062	13732
AJAP1	30435	44657	29192	18722	5945	18682	71265	4713	16913	27439	27541	101346	88814	96945	0	23325	1562	4031	10148	6772	0	9626	51508	22343	74383	51573	26545	6089	3709	0	30197	39156	10533	4186	18363	25126	5707	2916	116641	82662	854	12151	21227	42004	9508	14090	1703	6891	13937
AK057223	151	522	403	91	0	712	2050	0	0	4706	785	875	182	1126	2084	5046	522	321	594	0	0	302	1505	0	422	131	1376	0	211	0	1686	7185	4143	481	2409	0	1444	0	6344	404	0	865	1268	1974	1752	91	0	242	1195
AK094504	16745	14549	20096	12413	12230	11221	18318	2911	16193	4432	5803	334	805	12900	9869	18750	12592	14936	13263	16845	26605	34121	15936	19213	10335	3746	38968	27525	11720	11977	59035	47268	33789	21467	56236	4089	39139	19808	44117	24088	0	1987	3592	2677	2881	7409	786	38781	45232
AK094715	61	0	212	0	18766	7590	15802	9608	22355	3315	201	896	415	7365	10885	16660	1629	69	1293	0	17514	11446	1398	736	6855	573	8391	3041	1567	8627	17778	14598	18314	8937	26499	0	12509	10165	1547	71	0	1248	2050	211	493	1305	1048	7953	26707
AK097143	26039	28915	56847	1735	4433	46319	17961	2451	19639	12312	0	3400	12688	102275	178846	127395	21961	9834	27651	8699	82673	21701	14648	16583	24018	1402	41822	17946	53417	73711	117810	88446	86295	53636	25381	0	150104	64822	9814	940	10249	12598	34093	2787	2444	18195	19448	7582	57704
AK098727	0	0	0	0	0	0	0	0	0	0	0	0	0	0	0	3051	0	0	0	0	0	0	0	0	0	0	0	0	0	0	7571	0	0	0	0	0	0	0	0	0	0	0	0	0	0	0	0	0	0
AK1	0	0	0	0	0	322	4763	0	0	572	593	2126	0	211	79	1943	211	271	211	0	0	0	633	0	1645	151	221	413	0	0	1125	1055	11815	0	171	0	633	0	1887	81	0	2672	5441	432	402	0	0	0	211
AK127065	0	0	0	0	0	0	231	0	0	0	0	0	0	0	0	1042	0	0	0	0	0	0	3132	0	0	0	211	0	0	0	743	662	0	0	241	0	211	0	2991	141	0	0	252	81	382	0	0	0	0
AK127270	1552	181	4280	0	95627	54191	44183	14154	51259	9092	3742	1695	2087	62003	21013	44699	10281	0	2124	112	16562	14964	8852	4598	38043	14630	29130	14195	5090	0	76841	52386	33367	18747	10353	0	24943	1666	9170	3059	90521	63155	93753	53432	55820	56400	11181	2034	26502
AK127627	20711	42225	33293	18954	35902	16536	6494	150	80	4275	506	30207	25134	3486	29	8919	5331	15459	34196	36113	1860	3190	28010	91494	16065	12144	23920	12345	36086	4480	26930	27345	22641	4154	22414	0	11518	18161	21487	72464	9901	7206	13735	1007	1509	16244	2436	8662	14030
AK127846	0	0	91	0	502	3141	81	51	0	3521	3090	0	0	6281	211	211	201	0	171	0	0	312	6701	8641	633	0	422	0	352	0	4620	3740	3191	291	451	6611	171	201	6161	7511	0	81	262	0	0	0	0	512	633
AK128777	0	0	0	0	0	0	0	0	0	211	0	0	0	0	0	272	0	0	211	0	0	0	0	0	0	0	61	0	0	0	3292	211	3511	0	101	0	211	101	61	0	0	0	61	0	41	0	0	0	0
AK130974	13591	17741	14081	16421	15541	6010	1642	12072	12181	503	0	18291	16891	7891	6780	1551	983	8390	11992	13721	17831	12491	392	25551	6272	4181	2952	875	7441	682	9013	11921	24111	11271	14031	15048	1932	6762	1561	33491	0	0	141	6262	0	9312	4961	7462	11762
AK131288	0	0	0	0	0	0	61	0	0	422	0	442	332	211	51	1135	272	0	0	0	0	181	652	211	0	0	593	161	282	0	723	633	211	71	112	0	211	41	1226	0	0	251	424	0	61	0	0	0	633
AK2	0	0	132	0	0	6895	1248	0	282	562	61	263	0	1295	0	1529	553	0	71	0	0	422	7141	726	1043	0	484	41	0	0	3288	1856	363	0	2221	0	1659	161	3860	151	0	141	373	1308	3279	0	421	0	1688
AK294171	0	0	0	0	0	0	211	0	0	0	0	201	151	0	0	0	0	51	0	0	171	41	211	0	0	0	0	161	0	0	0	4991	0	0	16441	0	41	0	0	0	0	0	391	0	0	0	0	211	0
AK296854	121	0	531	0	0	0	0	0	0	2211	191	0	0	0	2901	0	361	0	1081	2141	0	0	0	0	0	0	0	0	0	0	1971	0	0	0	4091	0	0	0	6011	0	0	0	0	0	0	0	0	0	211
AK296966	223	0	977	0	0	6049	2495	0	614	8542	581	41	51	4837	0	7494	2026	403	684	0	0	111	3156	18232	2973	947	5525	1500	319	0	6219	4318	1386	4617	1830	0	10829	1075	1448	15217	83512	36271	36765	8177	7815	26529	13757	644	4408
AK297683	805	0	2526	0	111	13633	2495	0	1110	4433	0	657	1007	11703	19464	25456	9747	5230	10223	9897	2645	534	2843	1500	4436	604	8302	3642	2642	464	27485	17292	6850	10980	9572	0	14603	2428	122	0	274	2520	5959	1018	767	0	2024	2337	21444
AK297837	4071	211	1921	0	0	0	4681	0	0	0	0	8201	7551	211	161	6161	0	0	0	41	0	91	7021	383	3341	0	71	0	0	0	211	4661	0	0	211	0	0	0	6962	3341	121	323	5851	7131	0	11041	0	0	401
AK3	162	0	432	0	0	633	2179	0	0	291	232	302	0	2838	0	2951	1648	0	0	0	0	0	1117	131	302	0	1438	282	31	130	2398	5812	493	1005	322	0	1055	191	382	201	0	191	253	132	926	0	161	302	1055
AK300121	0	0	0	0	3922	9313	9612	71	23282	13722	17281	542	0	15092	0	583	5722	11821	15430	14421	0	22342	22042	10921	34101	34661	15013	32711	19641	27383	11911	8301	10851	26081	27601	15662	9221	6172	30562	25951	0	1930	291	3101	1842	15871	9184	10351	12371
AK300656	0	0	0	0	0	0	201	0	0	0	361	171	0	422	0	0	51	0	0	0	0	3251	3441	0	211	0	462	182	0	0	13051	422	171	462	0	0	7061	371	0	292	0	121	331	0	0	0	0	0	422
AK301230	111	0	573	0	0	675	1017	0	173	1004	282	0	51	844	825	1599	372	121	0	0	675	211	0	496	422	0	422	0	0	51	3691	1477	925	923	0	0	1860	0	211	0	0	0	211	81	443	0	0	61	1688
AK301806	91	0	0	0	0	2778	180	0	50	614	161	0	0	1325	141	1004	51	0	0	0	0	172	563	625	211	0	935	0	0	131	2451	1916	412	1195	423	0	2512	41	0	0	0	222	583	111	352	0	0	41	1688
AK302694	503	0	352	0	0	814	853	0	41	614	292	51	0	9358	7177	6329	363	0	432	0	15093	14625	3221	16436	1014	81	2352	434	1764	2605	18716	10104	17198	3535	3717	3654	3254	363	8977	17384	0	393	984	1344	0	172	91	403	2110
AK303423	0	0	221	0	242	51	4731	0	413	61	411	7332	71	11162	11790	9691	12741	16151	17041	17591	13931	17711	15431	1981	2961	4181	11301	12821	13991	13591	11871	10851	11331	14401	13791	14831	18391	15741	19641	19201	0	0	853	0	5862	2501	0	16831	25491
AK304304	0	0	0	0	0	0	0	0	0	0	0	0	0	0	0	0	0	0	0	0	0	0	0	0	0	0	0	0	0	0	0	0	0	0	0	0	0	0	0	0	0	0	0	0	0	0	0	0	0
AK309452	271	41	621	0	0	6330	9871	4781	28391	4571	5851	0	71	9002	0	0	382	4280	2181	3611	16051	14651	0	211	20851	15031	3451	2631	0	0	5371	211	11131	492	0	0	4851	0	0	0	650	1511	2121	3131	4211	12791	15081	211	0
AK310228	0	0	0	0	0	0	0	0	0	0	0	0	0	0	0	0	0	0	0	0	0	0	0	0	0	0	0	0	0	0	0	0	0	0	0	0	0	0	0	0	0	0	0	0	0	0	0	0	0
AK3L1	0	0	1357	0	35392	23676	5191	1018	1196	11984	743	8990	10728	9388	209	9885	7646	0	997	262	202	2465	7438	1373	5626	603	36521	54533	14912	525	13320	9634	791	9598	11868	0	19874	29003	5285	161	0	857	3675	70601	48288	11947	2472	14054	25376
AK5	2329	272	6120	211	119856	77326	97508	84923	192534	14072	9413	13441	13879	95124	54000	104578	9928	0	0	51	33434	16422	51872	79564	46161	28736	59580	24478	3253	128	155096	103036	176766	18948	9925	0	36558	4603	61719	102981	48857	14474	22380	76772	70518	45392	53072	1774	25550
AK7	2976	2717	5418	702	42067	26543	25235	4138	16099	1921	1642	7417	2538	29830	14433	39037	16362	19184	21725	28542	17209	21387	32289	33043	31983	20460	27277	22273	20161	4668	51829	48939	37915	29911	51666	16530	63424	70047	49551	38216	908	10832	17646	2256	1970	14278	2709	33116	33469
AKAP1	363	0	713	0	0	2276	2460	0	312	2049	2252	1026	0	5140	0	11156	3268	1850	615	130	0	814	5476	131	844	121	3077	2349	1859	0	5722	10973	1908	2632	2501	0	2624	544	10154	0	2694	16400	23801	3376	6694	0	41	463	4437
AKAP10	110	0	3958	0	0	7139	1016	0	283	4097	0	647	634	3996	494	6192	2113	0	0	0	0	0	2980	213	1646	0	3628	1596	446	1060	5638	4266	1506	5585	1791	0	6775	92	946	193	0	964	1632	352	252	0	122	101	4497
AKAP11	91	0	444	0	0	11691	2574	201	313	3026	105	131	51	1999	0	5267	1215	0	0	0	443	452	1498	926	2478	222	5466	2978	1124	91	4963	6427	1486	3051	1920	0	8541	565	161	101	413	3811	4185	1017	264	0	586	474	2913
AKAP12	0	0	1871	0	46753	39618	56981	31260	64513	9734	4005	1027	303	55528	2849	20500	4386	0	2224	111	0	339	100713	115872	73127	57864	8714	3587	622	459	75431	52104	78700	9788	5277	0	15974	4311	110618	117702	4719	7625	11697	3297	1280	53018	26943	1634	15770
AKAP13	4017	0	14937	151	0	26734	19728	988	5139	19222	858	12140	8102	31569	0	56002	19362	0	51	0	0	2023	57282	135315	12734	1643	31359	14230	3767	0	40208	31061	9815	18550	10314	0	58334	4213	117047	160958	486	16885	33787	8963	16940	2682	3438	2210	27937
AKAP14	61	0	342	0	0	382	1958	613	837	262	0	0	71	2110	754	2242	191	0	211	213	745	212	3092	2114	9259	3029	694	192	915	393	3000	5141	1599	684	6810	0	2290	967	5499	1577	322	1286	1309	274	61	0	91	2883	14329
AKAP3	22293	24662	22294	25641	11605	7763	4289	2111	15473	2010	1616	19706	24635	10240	4419	10768	15516	7783	17274	18773	19169	7042	7698	17738	26426	22137	9511	11498	7905	9475	14304	10881	6241	10198	17318	0	16298	6930	5589	16038	30394	10161	10971	7118	20678	18293	9218	12815	8938
AKAP4	11091	11662	11351	8742	463	2202	3445	1364	11042	101	0	392	643	3075	27569	22561	1195	1267	1296	5023	3081	824	684	573	23552	22322	1319	563	7421	13720	8332	19232	6053	442	7272	2881	18092	22381	483	802	9731	6442	7971	805	403	813	554	242	7104
AKAP5	0	0	211	0	0	704	269	0	0	121	0	71	0	642	382	963	362	0	161	0	2221	0	0	191	9453	6381	582	1412	0	0	6102	1802	4462	1533	211	0	962	0	311	191	0	271	392	0	211	6221	543	222	632
AKAP6	183934	195066	220290	132943	161692	146046	54335	25042	113208	24402	3126	134842	198915	0	54083	129531	86297	32022	18967	13928	189217	80639	32848	35907	105370	45058	88779	82762	89812	60347	153305	106181	102793	142004	130899	0	177707	141827	15320	20294	52242	46386	82363	11123	17813	68309	29352	87503	159117
AKAP7	304	0	1239	0	0	34574	21248	17014	57493	9039	0	303	102	9299	1305	21168	8716	0	1840	3634	2590	2656	10433	20118	4803	605	16680	6977	2672	1573	32601	21182	2261	12488	5662	0	30458	3108	9289	21125	2437	4489	8420	1290	2472	384	2684	3650	20487
AKAP8	0	0	41	0	0	997	955	0	0	976	382	926	0	956	102	3187	272	0	111	0	0	0	1466	111	0	0	765	352	0	0	1767	3328	1024	484	613	0	1477	0	4917	0	0	515	725	172	1278	0	0	272	1727
AKAP8L	0	0	81	0	0	1838	2536	81	664	845	504	414	161	1288	0	3233	976	0	160	0	0	0	2559	706	794	0	2238	422	0	0	2028	3634	2316	1536	643	1885	2511	572	5269	0	0	522	1728	173	1148	0	0	121	2089
AKAP9	586	0	2689	0	0	21792	3656	445	775	4994	0	704	996	15583	979	12525	4354	0	192	0	353	181	8583	8178	4500	0	14566	2090	1337	1689	12888	12161	961	7525	2709	0	15995	1057	6603	254	890	3221	5327	344	1795	0	3033	796	13669
AKD1	32649	49763	43843	23011	9525	31885	25172	14149	43530	7751	996	19979	37081	43787	69390	69356	21901	12564	15285	17088	30970	26960	42855	74122	17059	1523	54197	35401	25038	38133	99900	66980	73169	50039	57643	0	74207	52335	32163	67538	2146	3388	12338	5875	6202	1715	7236	43817	63101
AKIRIN1	0	0	0	0	0	361	222	0	201	644	0	131	211	743	0	7324	352	0	0	0	0	51	562	171	211	0	862	91	211	121	211	1254	0	1174	71	0	1847	402	562	0	0	211	141	0	1378	0	0	101	211
AKIRIN2	181	0	282	0	0	7081	1707	182	212	765	1205	0	375	7199	362	2603	495	0	0	0	72	372	1005	523	100	0	1697	252	0	20	1934	1532	190	734	654	0	6085	0	503	0	0	212	1187	322	71	0	182	0	1055
AKNA	262	0	846	0	0	4741	5457	0	262	3818	3358	433	81	4079	0	8421	3155	0	978	292	0	0	4542	633	250	0	3742	2253	2461	0	10671	7380	2150	4473	9360	0	4710	1207	14328	171	0	4069	13020	8181	9422	0	0	81	3465
AKR1A1	0	0	0	0	0	1183	524	0	111	936	0	101	51	1954	0	2116	373	0	0	0	0	0	2175	413	0	0	523	111	0	0	1616	1023	0	522	694	0	1406	211	5224	101	0	0	272	181	3215	0	0	151	633
AKR1B1	0	30	0	0	0	422	2094	111	41	473	162	243	363	581	0	6578	663	0	0	0	0	211	19752	18772	170	0	513	71	101	0	2290	2077	524	0	634	0	1845	71	21470	75751	0	7545	9985	152	694	0	0	171	1477
AKR1B10	0	0	71	0	6725	1658	9444	655	5183	322	0	0	141	0	0	963	1385	5812	5433	4272	10493	8003	10686	26153	2417	3093	3465	4395	8644	15924	1899	993	673	21483	21424	0	9196	8976	18355	32321	0	71	452	453	71	211	0	10675	8203
AKR1B15	331	0	544	0	483	392	1306	313	5702	522	0	0	0	3856	5023	2873	654	5454	5329	12634	15652	13743	9354	11189	633	4492	5193	7094	13153	8184	12875	14162	4715	10344	19474	234	7472	8087	7881	12994	0	0	0	191	0	7641	0	11665	14645
AKR1C2	61	0	122	0	553	1145	845	51	1624	794	161	0	0	633	0	211	333	333	151	0	3887	1909	423	262	1084	0	2256	615	362	342	1477	633	0	2066	1677	0	2254	202	362	0	0	0	292	0	141	223	0	616	2331
AKR1C3	111	0	81	0	9574	11496	1344	482	11263	454	803	0	0	5194	0	523	2262	633	201	0	6693	805	463	333	803	0	897	3491	1314	2416	653	1094	533	4982	4342	0	6393	1501	573	101	603	927	633	111	0	0	172	6094	6815
AKR1C4	51	0	303	0	834	6077	4849	1093	4405	1699	241	163	644	2436	13002	10304	2042	6336	21456	5288	13504	1500	1627	2501	1196	433	3739	875	11670	12672	18036	11466	22804	5914	10774	0	10186	6527	2275	241	3564	475	4489	182	0	3037	483	2614	5909
AKR1D1	6026	2491	6542	834	6649	7820	1646	1076	1900	3390	583	301	473	6024	4719	9514	3664	1044	9235	3497	5959	623	24380	36422	3237	334	6453	3751	111	41	6126	6208	3213	5333	1965	0	19909	11049	35281	54324	0	1125	2344	625	695	2543	1728	3005	5571
AKR1E2	111	0	232	0	22062	17205	20694	11535	22584	1126	432	1697	151	18212	11861	11846	3286	0	984	555	0	242	4066	302	6843	763	672	888	49	0	8028	8607	4361	5982	2357	0	1606	131	11827	242	0	997	2742	41	594	13163	441	353	1504
AKR7A2	0	0	51	0	0	0	0	0	0	242	0	201	0	211	0	211	1183	0	0	0	0	0	141	0	0	0	403	81	111	0	211	633	523	0	211	0	0	201	1274	0	0	0	312	0	0	0	0	0	422
AKR7A3	0	0	0	0	0	0	202	0	0	0	0	0	0	0	0	191	0	0	0	0	0	0	0	211	0	0	0	0	0	0	6171	621	101	0	0	0	412	0	151	0	0	0	0	0	0	0	0	0	0
AKR7L	0	0	0	0	0	0	222	0	0	211	51	0	0	211	523	952	0	0	0	0	0	423	211	71	211	0	332	0	0	0	7322	943	413	0	81	0	211	51	51	0	0	0	81	0	0	0	0	0	2022
AKT1	0	0	0	0	0	964	3205	0	0	14197	1085	252	0	422	250	2740	61	0	0	0	0	0	3073	0	0	0	463	0	131	0	2260	3821	1607	0	1102	0	693	0	978	0	0	636	1730	201	494	0	0	0	1716
AKT1S1	0	0	0	0	0	71	695	0	0	773	211	71	0	1275	0	1045	0	0	342	0	0	0	1422	0	190	0	0	0	0	0	773	562	201	282	140	140	672	0	764	0	0	41	322	0	61	0	0	0	331
AKT2	441	0	1537	0	61	2961	3576	0	201	17726	1470	1462	0	3687	0	9309	564	0	0	0	0	0	8057	676	16361	16852	3156	422	202	0	5900	6921	4109	1878	1972	0	2792	121	17097	171	0	1431	3219	171	5181	0	0	161	4159
AKT3	1452	111	8109	0	0	51230	31772	9948	36270	12307	1225	160368	232419	82371	1728	42428	12441	0	0	0	2753	663	33375	41014	19574	6394	32099	12092	893	2532	66871	44285	82581	24507	10912	0	48321	2665	19384	26382	181334	36970	66753	8293	15264	272	6067	1886	32498
AKTIP	0	0	0	0	0	5393	302	0	0	392	51	0	0	2543	181	683	211	0	0	0	0	0	211	0	633	0	0	464	0	111	633	1055	382	302	211	0	812	61	422	0	0	0	0	3882	3113	0	121	0	633
ALAD	0	0	422	0	0	792	823	0	51	443	353	41	0	844	0	904	211	71	0	0	0	71	1246	61	0	111	261	0	0	0	1055	1717	252	211	553	0	943	0	4356	0	0	976	785	0	594	0	0	0	633
ALAS1	0	0	181	0	0	1465	894	0	0	1917	121	322	211	893	21	1998	765	0	81	0	0	111	363	141	0	0	541	182	0	0	1174	893	745	102	1045	0	2855	112	644	0	0	0	323	372	402	0	0	131	844
ALAS2	6587	9203	2381	537	794	1248	2140	486	1563	422	624	3704	4138	513	43697	16223	766	674	1325	1052	14233	2568	7398	463	17113	15733	2019	1161	14505	9294	12607	19987	4350	6535	14445	0	23763	16177	2017	1959	534	1200	3556	715	946	0	0	453	2268
ALB	3170	6983	6987	843	2828	4287	3716	2727	10945	614	0	3884	16142	12443	14850	10165	10203	7234	12003	12742	12852	3187	1736	1589	2718	905	6178	5743	12411	10202	9294	8133	14230	11690	11822	0	12623	13671	121	706	8366	1859	2077	0	433	3228	2865	4527	8893
ALCAM	1823	0	6022	0	131	37520	5449	112	986	8779	890	1855	2488	18962	2216	18753	7989	0	0	0	1061	172	5802	3110	6815	454	23787	6003	229	2574	12246	12124	5859	10713	7021	0	42955	2611	253	593	1772	4590	10680	13050	9219	4403	13951	1229	15249
ALDH16A1	0	0	0	0	0	572	644	0	0	332	0	293	0	422	150	1115	422	0	0	0	201	0	1164	0	211	0	161	141	150	0	844	1055	211	0	985	0	533	0	2286	0	0	0	341	0	0	0	0	0	1215
ALDH18A1	111	0	937	0	0	3414	2230	0	0	2433	352	918	161	3493	0	3645	1128	0	0	0	0	452	2434	272	904	0	4284	866	1456	70	2954	5256	1226	2432	835	0	3284	61	2414	0	0	0	876	473	584	0	192	81	3776
ALDH1A1	1006	71	1267	91	49825	32115	8245	5639	41984	3156	828	1624	2360	8739	22530	26324	2776	0	41	0	2115	612	1427	1360	5797	2899	17372	24876	14070	17348	30615	24632	24332	30835	4189	0	27753	45342	0	0	47555	16968	21872	3232	2497	15740	6830	6457	17967
ALDH1A2	173006	117118	126118	121157	92643	62751	48007	51164	96839	16944	26556	106957	117975	50246	21029	35209	66211	74141	90497	93148	865	890	6057	2968	95305	78453	100953	90306	87646	91743	83985	63907	69020	80209	103275	0	119023	114720	3910	0	39706	5587	13320	59747	58498	102323	59752	51251	67587
ALDH1A3	913	0	704	0	32954	18530	35138	21046	43352	5126	14352	4120	2999	53981	72	10623	20701	31020	31242	42943	4377	33587	27636	36864	32212	27248	40859	30601	7127	14336	4394	9481	2257	25972	32939	50901	10297	5885	31553	53481	29143	31059	35762	37829	29352	28387	11965	10925	23591
ALDH1B1	0	0	0	0	0	211	161	0	211	422	0	0	0	211	0	562	81	0	0	0	0	0	91	0	0	0	0	91	0	0	1131	633	292	211	332	0	211	0	663	0	0	131	41	272	262	0	0	0	0
ALDH1L1	10430	14812	16848	8237	43762	21379	57279	14810	33280	8715	18998	21485	19161	3647	27904	41815	36097	52765	60879	62478	33967	44229	32458	15295	42734	38998	47183	42088	43177	50090	51043	60219	61043	33278	85847	0	62118	77346	49889	45299	5706	22136	30598	29606	26194	33813	15778	66999	62418
ALDH1L2	1080	0	3831	0	19027	13513	2242	333	1235	3027	995	1046	1532	10744	0	7627	2073	0	323	0	7536	6601	6702	8579	7363	756	5807	2356	1317	0	23930	8740	6647	4302	2892	0	6378	575	9820	9749	153	2454	3904	6842	9700	8491	7662	71	5063
ALDH2	0	0	0	0	5228	2174	3145	0	0	1703	317	996	352	2018	10566	11570	15866	20916	18833	34045	0	0	4653	403	844	0	2723	3748	7125	478	5032	4095	2561	2291	1709	0	8021	4068	10497	0	0	814	3961	726	1218	0	51	142	1827
ALDH3A1	0	0	0	0	524	624	4951	0	142	610	451	0	0	2363	49	1364	1352	895	6621	9761	0	844	10182	171	473	231	1195	705	181	0	10520	6421	8251	392	30421	301	392	291	46241	8601	0	2251	2832	422	1841	0	0	14001	20102
ALDH3A2	382	0	353	0	23584	13231	2030	0	231	1741	400	142	213	4960	0	3928	709	842	333	0	0	202	7397	3973	362	111	3119	1540	271	62	2095	1413	289	10480	12848	0	3934	674	22618	14729	0	1106	1702	0	373	0	0	3119	17023
ALDH3B1	111	0	222	0	51	2388	6034	111	784	1106	1279	705	242	1045	0	4485	0	0	0	0	0	584	13035	753	381	0	1395	173	151	0	7051	2287	6714	0	702	0	1116	111	14733	1437	0	3530	4149	1045	1601	0	0	91	752
ALDH3B2	5364	5494	3695	2731	0	189	11014	4065	4344	1651	1653	7468	3324	9184	966	3897	1876	5322	11033	10963	784	6068	10125	9212	241	211	2876	3225	4346	2673	11383	9014	10014	3588	6107	6861	8505	1604	12202	11903	0	2776	3664	9094	5675	1522	0	5286	9674
ALDH4A1	0	0	211	0	0	2467	2350	0	0	2619	896	685	0	2341	0	3620	2016	0	11589	20	0	412	5000	433	422	91	2260	585	422	0	7643	7371	56220	1987	33862	0	3103	272	44306	533	0	172	657	833	1521	0	0	695	4721
ALDH5A1	0	0	0	0	0	2049	1900	0	19	1829	6915	403	253	5060	11289	25619	4656	130	2259	1618	1670	7756	9642	5028	844	323	767	997	3533	6725	23870	15732	15798	9266	11460	0	4844	1891	12115	5965	0	1007	2929	212	484	0	172	1792	18022
ALDH6A1	0	61	1036	161	0	2476	685	273	282	543	282	363	262	201	0	1939	252	101	71	0	0	1534	1234	141	170	0	2216	1739	461	0	1947	7000	1065	1824	2135	0	1427	211	1137	0	0	503	705	303	201	0	172	0	2858
ALDH7A1	61	0	0	0	17579	15335	9909	6556	14887	1227	0	243	0	3304	0	6735	633	0	60	0	0	0	25407	34424	5096	252	1962	525	624	0	2659	3128	612	5360	1840	0	3537	211	34854	45149	0	695	725	392	0	304	384	151	3796
ALDH8A1	162	0	362	0	2817	2850	3933	2538	5661	1579	1909	0	41	7101	0	8019	2140	585	866	282	9699	1845	20906	26005	4720	1567	3560	3731	2599	2508	3042	11141	5159	12407	4091	0	8194	1545	23247	32043	141	735	2421	787	1268	0	573	1630	4906
ALDH9A1	0	0	0	0	0	4323	1377	91	10	1374	124	546	263	1426	0	4150	906	0	0	0	0	0	3446	987	633	0	3233	826	372	845	1748	2511	422	1645	957	0	3606	243	2809	110	0	131	402	865	2174	0	51	362	1055
ALDOA	0	0	0	0	0	422	211	71	232	211	201	0	191	1981	2372	302	0	1841	0	0	0	0	1702	0	0	0	0	0	0	0	2881	211	401	0	0	5700	251	0	3491	0	0	462	662	0	2302	0	0	0	0
ALDOB	5853	23132	4807	16664	553	543	1868	513	5612	5884	424	16252	13081	1533	22793	22043	7564	24503	22614	26061	12796	2316	9385	7754	10495	9498	8393	7331	22023	10641	31632	11462	8992	5523	7225	0	7375	986	6525	20551	9583	20774	16755	2032	7123	8613	484	14344	23461
ALDOC	201	0	0	0	0	2031	463	0	0	4441	2971	0	0	0	0	0	0	0	0	0	0	0	5571	0	211	0	681	0	81	0	0	2611	211	0	0	0	211	0	3211	0	0	292	0	1901	201	0	0	0	0
ALG1	191	0	0	0	0	0	0	0	51	281	111	152	0	0	0	905	0	0	0	0	0	0	461	0	211	0	211	0	0	0	1214	552	291	211	211	0	422	0	934	0	0	0	601	0	0	0	0	0	211
ALG10	0	0	0	0	0	0	0	0	111	0	0	0	0	211	0	211	0	0	0	0	0	0	0	0	0	0	130	0	0	0	0	0	0	332	0	0	0	0	0	0	0	0	0	0	0	0	0	0	0
ALG10B	0	0	362	0	0	0	0	0	0	0	191	0	0	211	0	0	0	0	0	0	0	0	0	0	211	0	201	0	0	0	211	422	121	0	211	0	211	0	0	0	0	181	0	0	0	0	0	0	0
ALG12	0	0	51	0	0	593	292	0	0	1295	0	0	0	211	7	794	211	0	0	0	0	0	252	0	512	0	211	81	0	0	211	1456	634	362	1086	0	674	0	504	0	0	0	0	0	61	0	0	0	802
ALG13	111	0	553	0	0	3228	12091	1350	25337	1638	0	41	91	2892	70378	37794	543	0	0	0	0	0	945	715	45455	29420	945	131	10841	40996	70024	56073	47226	653	16437	0	76131	84882	685	0	41297	5827	8924	303	675	0	0	0	2691
ALG14	0	0	929	0	0	10716	5609	121	211	5230	1966	829	584	8854	212	12725	3910	0	0	0	0	948	17056	5253	7424	2453	10796	6148	2640	2312	12203	11087	3132	12111	4048	0	12075	354	9402	12157	0	213	605	7456	5723	474	2210	1469	9634
ALG1L	0	0	0	0	0	0	0	0	0	0	0	0	0	0	0	0	0	0	0	0	0	0	0	0	211	0	0	0	0	0	422	211	0	0	211	0	0	0	0	0	0	0	0	0	0	0	0	0	211
ALG1L2	0	0	0	0	0	0	0	0	171	0	181	0	0	211	211	0	0	0	0	0	0	262	0	0	0	0	211	0	0	0	633	422	222	912	0	0	211	0	0	0	0	0	0	0	0	0	0	0	844
ALG2	0	0	91	0	0	921	171	0	61	0	0	122	0	5121	0	422	262	0	141	0	161	0	582	0	0	0	211	151	211	0	0	0	0	221	512	0	531	201	41	0	0	492	181	421	323	0	0	0	551
ALG3	0	0	0	0	0	382	171	0	0	0	0	51	0	0	0	662	211	0	0	0	0	0	312	0	211	0	601	0	141	0	22591	672	302	2271	111	0	0	0	1314	0	0	211	452	81	0	0	0	0	422
ALG5	0	0	0	0	0	3627	1578	111	616	1278	493	282	0	3509	0	3849	1412	0	0	0	0	211	613	654	562	71	3444	1302	21	0	5018	2602	815	4046	802	0	8979	272	635	0	0	563	1439	131	1159	0	735	212	1436
ALG6	61	0	525	0	0	5661	1873	152	20	1308	353	232	233	3377	471	6513	363	0	151	0	0	0	2653	1400	2954	0	3448	1030	241	0	3083	5956	1605	1879	1289	0	6027	495	946	0	0	262	817	8240	2830	51	463	332	4220
ALG8	181	0	222	0	0	2719	1236	0	10	1107	373	162	523	2165	0	2473	463	0	0	0	71	292	2039	504	461	0	2675	373	0	191	2005	1918	281	1126	81	0	1757	211	1057	0	61	373	1167	0	0	0	0	252	1818
ALG9	253	211	704	0	0	8177	2182	422	743	6717	2561	0	183	5991	0	9658	2878	0	262	0	0	0	4623	1604	2300	0	5092	1977	0	154	7880	6359	933	2627	3326	0	12385	252	2345	0	0	41	354	1179	947	0	595	1651	10222
ALK	636870	735994	622226	656416	519502	304389	452461	315116	504979	75099	49946	392890	431450	473700	474081	540701	248646	257825	353745	391283	26321	73485	204487	178578	286485	187249	372365	502554	486133	402924	572215	499168	569658	401638	482787	0	503752	515251	293802	333150	493689	436766	464908	166790	66221	290118	52994	384387	475033
ALKBH1	342	0	222	0	0	4325	571	191	110	1816	775	744	51	1505	0	3866	1359	0	0	0	0	131	1106	413	381	191	614	1054	50	91	2390	2709	322	1295	420	0	2874	41	1057	0	0	250	2734	151	61	0	61	121	2200
ALKBH2	0	0	0	0	0	0	0	0	0	1381	211	0	0	0	0	211	0	0	0	0	0	0	382	0	0	0	0	0	211	0	1541	271	0	141	0	0	211	0	383	0	0	121	81	0	0	0	0	0	422
ALKBH3	282	0	0	0	17423	19112	1149	0	564	3302	7258	21046	21474	3050	743	3849	2705	0	0	0	0	211	3377	2206	461	0	2174	4223	1045	0	5183	3362	332	2735	1276	0	4427	443	3441	1500	0	0	705	1800	20880	0	91	1090	5130
ALKBH4	0	0	0	0	0	0	422	61	0	112	0	0	0	0	0	483	0	0	0	0	0	0	412	0	0	0	421	0	0	71	0	211	463	0	0	0	251	0	1315	0	0	0	382	0	343	0	0	0	642
ALKBH5	0	0	623	0	0	1124	535	0	91	1126	595	211	112	8536	0	3662	1237	0	0	0	0	0	1337	0	211	0	814	403	0	0	5946	3612	1284	350	1488	4194	2028	0	3234	0	0	466	2505	61	554	0	0	201	1899
ALKBH6	201	0	132	181	0	0	0	0	0	892	1301	0	0	0	0	111	91	0	71	0	0	0	0	0	2451	2221	673	0	0	0	211	2981	211	0	61	0	0	0	41	0	0	0	0	272	51	582	0	0	211
ALKBH7	0	0	0	0	0	0	0	0	0	0	0	0	0	0	0	461	0	0	0	0	0	0	0	0	0	0	0	0	0	0	0	0	0	0	0	0	0	0	0	0	0	0	0	91	0	0	0	0	0
ALKBH8	122	0	796	0	0	6875	1496	162	804	1549	9	211	0	3395	673	3256	3019	0	222	0	0	20	1910	1239	2491	141	9920	2103	369	564	5080	3868	955	2694	1459	0	5218	384	1576	0	0	0	0	151	344	0	1380	243	3425
ALLC	36128	104465	85866	110556	11943	6334	11548	11168	24536	5887	6700	29674	25229	29628	12232	15737	5417	5065	19168	19806	8379	7974	42730	29350	18924	15058	25103	11912	7456	0	64759	24295	37782	23665	25439	0	19676	7425	54059	61206	6350	6244	9898	10983	5022	18707	3476	28718	28653
ALMS1	2579	91	7417	0	0	20515	6557	232	866	7952	0	1855	1313	22580	2093	19707	5014	0	606	0	826	653	7731	7098	5743	252	13428	7613	840	3371	20699	17810	5155	8425	7956	0	16413	1985	9988	1714	111	1836	7006	936	1080	0	2125	807	17537
ALOX12	80	0	252	0	0	2134	292	0	0	1416	614	122	0	1013	0	3295	262	0	202	0	0	0	563	121	0	0	563	444	0	50	844	1807	622	1084	252	0	985	172	1434	0	0	102	675	282	322	0	0	0	633
ALOX12B	7040	4871	3402	6931	25083	6874	27583	5874	8452	21694	29352	3202	1071	48843	8681	7957	15612	36290	34052	39961	0	29800	4184	661	26451	13442	54671	73091	29422	27931	26601	24040	26810	32551	125551	23277	42842	48571	15473	10712	1390	6262	38884	13861	13521	8833	3041	42821	36871
ALOX15	2973	1395	414	3133	2502	3901	6492	474	2234	5472	5362	794	543	2604	6052	9932	1497	5361	6681	8741	7221	7621	1396	1583	1454	1373	7680	7941	4082	2066	18051	19791	6882	5823	7761	5692	12132	12641	9072	2962	0	262	0	7061	1145	3493	0	7122	5402
ALOX15B	4012	9372	7614	3572	8821	3032	10292	1562	3011	9782	16602	2103	292	36551	0	622	1156	7620	3062	8093	0	12051	7221	7223	160	2032	58991	73091	5271	10594	3542	8552	3532	3926	125551	23090	13992	5841	17811	12281	4242	8442	38061	2553	1238	0	0	16411	16541
ALOX5	35990	42519	38902	30880	20311	19447	6559	142	253	15861	16212	6598	1523	44110	45190	44645	33125	29623	51846	55241	38208	38901	35688	19715	2797	504	42150	32040	26582	21496	47073	53504	56130	30401	54831	42695	38361	33690	35886	30562	29844	19852	30544	19447	12453	837	585	46106	48890
ALOX5AP	91	101	1810	0	121	3229	12128	6052	10898	2851	1184	3527	1246	17900	0	19027	3059	384	8702	1784	5427	5960	20587	24538	9391	10365	16876	21856	27833	24561	21992	21813	15391	18132	31392	0	23994	25535	23424	30975	38521	36239	36838	7650	1107	633	413	13185	14611
ALOXE3	5897	9817	17347	13492	15305	18768	14585	9174	9234	12996	14079	827	663	22244	230	5078	13734	17162	19302	58452	0	23252	16967	4062	37815	37145	73543	89133	36312	22852	3834	2807	35923	51271	125340	33617	35044	63385	11914	9403	0	1246	5118	21765	14713	11126	4974	59334	17864
ALPI	201	41	451	0	141	0	1061	0	401	211	211	0	0	11001	9521	2151	431	6620	74561	14991	0	6881	4651	0	5711	5591	7841	21921	0	3661	14861	16051	12171	90	11151	15461	8711	2301	6811	11141	0	0	161	5861	1291	1831	0	11801	11611
ALPK1	102	0	1118	0	0	14247	6784	394	694	21989	36952	352	313	27713	0	24915	10034	404	2277	412	10896	13965	52672	46274	4118	647	56936	45839	1561	1524	11399	14056	6954	8708	6994	0	16428	2093	29032	66935	10	1687	5796	39016	15523	687	4173	2678	17518
ALPK2	1057	0	1258	0	91303	47144	24213	1853	4532	16653	15295	18907	16817	59736	27963	62363	10324	0	3400	2544	115287	96859	52411	39476	79432	75343	26075	16265	20836	3348	66540	56030	46331	39507	86358	0	38452	4185	87266	72293	39931	32431	31315	14097	4886	31933	17080	3769	20463
ALPK3	4404	4341	6656	566	20609	7669	49561	24240	59446	7359	1508	8008	4434	38153	15951	36965	4590	0	0	0	998	5145	29176	25064	6205	877	11949	16857	36762	36788	56894	43758	36162	56597	75667	38153	19502	20975	65530	31017	14638	24895	33679	4500	5239	313	464	43677	47294
ALPL	2894	3697	3462	1464	24742	15012	62875	12479	36619	4079	1578	21042	6318	62769	45795	51796	1691	0	3838	2342	37369	52924	72571	72239	50792	56090	59848	43925	53864	42692	66157	68385	61908	47401	64917	76539	30751	36756	78171	88244	218	2037	8712	192	2045	21152	1088	40862	42361
ALPP	351	611	421	281	0	0	2471	141	4431	1101	9581	0	0	14561	10491	10431	10431	10561	10051	3011	10401	12361	371	211	6551	9841	7081	9651	10551	9481	10531	9731	10241	301	10981	19491	23681	19011	2511	2831	0	0	0	51	211	10461	61	10531	12141
ALPPL2	0	211	3821	0	0	3751	501	0	0	141	0	91	0	12841	12871	12991	12771	1691	16501	17021	5941	15871	0	0	5231	0	19951	21831	0	41	17331	15801	12841	3351	3871	12649	16661	16401	2621	7921	0	0	0	0	201	12431	0	13031	6561
ALS2	615	0	1960	0	0	13238	1892	151	234	4759	1075	202	41	7216	0	10371	2130	0	0	0	400	0	2142	655	2802	533	6144	2609	440	625	6162	5842	1024	6312	1778	0	11107	615	817	0	0	514	1995	1220	2953	0	332	191	6595
ALS2CL	0	0	61	0	102	2411	35603	6127	9249	3131	11410	41	112	22292	0	2722	948	5826	5100	8365	0	563	39531	19522	5467	843	13747	6599	12915	889	2578	4528	1467	9995	43411	34497	18258	19812	66891	40561	0	1132	6021	18276	24496	0	0	22003	21135
ALS2CR12	1522	2921	4765	702	0	7830	9911	3121	14734	2053	454	223	222	27674	1980	11975	514	0	192	0	972	1946	3182	1220	1988	41	2300	717	1138	292	21889	15281	2827	3722	3554	0	4870	736	4640	2495	170	1127	1662	3116	3306	0	252	785	5155
ALS2CR4	51	0	493	0	0	4096	875	61	90	974	332	0	0	2516	111	1575	846	0	191	0	0	90	422	533	984	0	1888	533	0	0	1055	1788	644	2150	433	0	3887	262	0	0	71	212	273	382	735	0	272	0	874
ALS2CR8	0	0	634	0	0	3156	2257	61	262	3125	0	262	101	6042	0	6885	1468	0	0	0	564	484	1528	551	2752	0	5160	1067	0	172	5341	4085	975	2441	2646	0	7587	211	1308	0	101	675	1257	757	1797	0	684	0	4699
ALX1	16143	11659	13467	7005	252	1397	5503	675	15247	784	0	101	51	6857	43802	8149	2584	35749	44833	32724	21164	0	0	332	34102	26565	42793	22876	842	16579	32103	27532	47571	6218	9450	0	26457	15224	0	0	40621	2589	8165	112	1096	23805	25627	19690	26583
ALX3	0	0	0	0	0	3272	9834	8721	12751	14743	27514	493	222	1463	15031	22686	28883	14393	50891	20591	23280	43299	1443	803	26052	27341	56253	38851	14261	14279	51871	76053	114711	24503	113702	969	9562	32731	16681	112321	0	795	637	47451	82681	14172	9241	41971	36241
ALX4	122	404	1510	0	19984	14454	58559	31457	63150	37238	47754	8558	3992	61012	47855	39322	45598	65534	104631	107540	55147	59392	24598	12024	59756	66534	71670	60160	53746	29241	75830	122031	89311	60186	92537	0	71390	81788	41693	38407	0	1005	4651	72746	60553	51509	6932	88558	70336
AMAC1	0	0	12171	10421	0	141	211	0	0	0	0	0	0	0	211	0	0	0	0	0	0	0	0	491	0	0	0	0	0	0	0	0	0	0	0	0	0	0	0	0	0	0	0	0	0	0	0	0	0
AMAC1L2	0	0	0	0	0	0	0	0	0	0	0	0	0	0	0	0	0	0	0	0	0	0	0	0	0	0	0	0	0	0	0	0	0	0	0	0	0	0	0	0	0	0	0	0	0	0	0	0	0
AMAC1L3	0	0	0	0	0	0	0	0	0	0	0	0	0	0	0	0	0	0	0	0	0	0	0	0	0	0	0	0	0	0	0	0	0	0	0	0	0	0	0	0	0	0	0	0	0	0	0	0	0
AMACR	41	0	152	0	0	8023	1063	0	0	1768	91	4739	1589	492	0	7690	948	0	121	0	0	0	6077	2530	844	0	3433	515	434	51	1174	1526	541	4294	361	0	3293	323	5617	1592	0	265	562	0	91	0	0	283	1899
AMBN	3494	352	1948	171	2742	7294	9427	1817	20129	422	433	142	353	5027	15004	15077	10871	7543	21071	24662	27411	7503	1234	4506	1445	634	19997	1367	1083	1106	16816	1948	20533	9820	7965	0	27501	26523	1345	4764	784	292	433	91	192	8304	2924	6957	11496
AMBP	252	0	885	0	1439	1829	12997	1749	1209	1686	14016	11235	6203	1937	9776	13984	12311	10732	12404	18922	0	17601	6729	7212	12114	11893	15914	18514	19072	17981	25460	36010	15854	37932	48441	2807	17253	21052	37565	27964	332	9965	14582	30483	16026	5725	877	18102	19642
AMBRA1	393	0	2267	0	0	20719	21406	132	936	13802	2877	5722	2128	11266	0	23965	8717	0	586	0	0	893	13215	3718	3796	333	10806	5290	1231	0	14176	21671	3277	12199	6147	0	16445	880	18043	273	0	7205	15071	13183	54437	0	664	968	10756
AMD1	0	0	162	0	0	1454	594	0	192	696	502	151	152	5601	90	1097	1046	0	161	0	0	0	291	721	361	0	1318	282	411	634	1224	381	602	1758	312	0	2385	0	333	0	0	394	643	0	61	0	161	0	1477
AMDHD1	5606	3785	6601	3725	282	2328	5530	4138	17394	804	763	534	111	2488	9105	16775	8439	10902	10195	10347	20862	18341	7098	8888	2148	415	19675	17356	16073	7688	18105	13333	13114	14886	13009	0	17386	15895	5767	22940	4374	1908	8185	5066	1156	413	423	15684	21852
AMDHD2	0	0	0	0	0	2773	815	0	0	542	30	0	0	844	0	665	0	0	0	0	0	0	623	101	211	0	251	0	0	0	211	1892	373	0	0	271	422	0	1705	0	0	1	2291	641	582	0	0	0	211
AMELX	643	8331	9181	1593	0	0	605	171	2823	0	0	591	1043	732	11631	3703	0	201	0	0	0	0	0	0	4113	421	292	61	0	0	10711	8493	12142	412	211	0	523	0	0	0	73751	6321	3471	5992	191	0	0	0	0
AMELY	0	0	0	0	0	211	0	0	0	0	0	0	0	633	0	0	0	0	0	0	0	0	0	0	0	0	0	201	0	0	0	0	0	211	0	0	0	0	0	0	0	0	0	0	0	0	0	0	211
AMFR	273	0	1843	0	0	3217	1869	434	120	6300	2712	473	363	7402	0	10258	2111	0	61	0	0	90	2441	1018	1305	0	1680	595	1285	0	4657	11407	1022	4900	1931	0	8635	634	2722	0	0	372	686	754	6317	0	0	0	3656
AMH	0	0	0	0	0	0	8121	2601	3501	2731	3271	0	0	0	7041	4001	0	0	0	0	0	7121	0	0	7741	9071	13621	4671	4861	9741	10521	9881	12851	3981	7291	0	5401	6101	211	0	0	0	0	0	0	5701	351	7081	6201
AMHR2	91	0	0	0	2981	1055	1671	0	302	231	964	461	182	2494	1511	7791	191	845	262	151	160	1483	963	0	211	731	2872	453	150	181	2812	4481	1003	1892	915	3499	542	323	1701	0	0	403	2441	3921	1462	0	0	703	522
AMICA1	25965	27355	14479	26432	7978	9823	21650	8123	18395	5482	8907	1529	1661	5300	6852	16788	22295	24081	22635	52892	23431	21644	32964	35661	753	121	29724	33592	24713	21204	29302	19334	19347	22093	25624	0	63351	40613	24075	53891	664	11980	11265	7896	1873	4807	425	20316	25733
AMIGO1	0	0	0	0	0	1751	5511	0	0	0	0	0	0	6811	0	9591	9181	9331	7391	23761	8281	11161	7791	24281	10881	0	0	0	0	26041	12821	0	7071	11471	8771	18511	0	0	12121	8321	0	3221	0	18731	5351	0	0	7631	0
AMIGO2	91	0	0	0	13771	14861	13801	13261	19681	211	0	281	0	8471	191	211	211	0	0	0	4821	0	211	312	7031	8561	0	51	241	13121	4801	211	1211	522	231	0	211	0	0	371	0	211	121	9591	0	201	1711	0	0
AMIGO3	0	0	0	0	0	0	0	0	0	0	0	0	0	0	0	0	0	0	0	0	0	0	641	0	0	0	0	0	0	0	0	3731	0	0	0	0	0	0	0	0	0	0	0	0	2051	0	0	0	0
AMN	0	0	51	0	41	421	11961	3182	7672	13221	11511	0	0	0	9759	11491	9152	10211	7472	11221	0	11391	0	211	16091	15631	11441	13152	14370	11560	16951	15152	11842	12051	17081	0	14611	11731	5641	442	0	231	833	8591	5841	11031	973	14491	9991
AMOT	19978	46626	24178	25112	0	1447	12842	2316	11781	2148	422	4933	10058	5280	48678	44503	644	0	263	0	0	101	2020	2016	36452	60760	1177	474	50820	36985	57790	75194	42707	1154	41978	0	48686	74091	5285	6960	21473	6326	6559	393	2171	0	0	273	2608
AMOTL1	483	0	2456	0	69105	54137	64480	63744	95704	17101	3362	16296	6865	28136	0	25934	3694	0	0	0	0	0	36903	10669	4929	172	8911	3918	381	0	17907	11593	2733	6935	5188	20915	14478	688	36726	34279	3161	718	2446	7097	4274	17755	1613	876	16089
AMOTL2	0	0	111	0	0	4682	34522	9955	9753	2338	2375	244	61	1185	0	6243	595	0	0	0	0	0	17212	6456	5577	20392	1325	484	332	0	5568	5245	1213	2160	1486	0	3299	293	29161	24941	0	827	1944	454	15632	3022	522	0	1676
AMPD1	17522	16484	15965	17582	17642	18019	14934	15622	16514	1124	10035	13695	16073	21625	10888	15433	17492	16168	16542	14382	19449	16623	23235	63802	25943	21585	34290	23531	17491	18180	18277	11800	16449	19876	18542	0	18624	17822	13754	29801	0	0	0	23173	20714	19532	12938	19892	18323
AMPD2	0	0	0	0	0	222	51	71	0	211	433	1054	0	311	0	893	0	0	0	0	0	0	1374	0	0	0	110	121	161	0	1323	511	641	352	252	0	422	0	17663	0	0	1496	1246	253	684	0	0	0	422
AMPD3	393	0	304	0	0	8173	31875	18393	27442	9017	11467	3963	1371	17578	0	12791	12588	8054	29453	30448	9303	26170	5959	142	1315	0	20040	21884	1204	0	6246	7933	2530	3364	7962	0	4256	979	15150	122	0	212	898	2029	2978	0	0	324	7615
AMPH	171387	208111	165898	184547	119228	80775	79192	57807	142138	20389	3846	92510	161343	77699	110456	121972	41080	23372	79725	84554	5981	5666	53658	72743	112190	77710	30742	24751	13244	8273	44916	30696	23194	61847	27331	0	46147	24273	36980	107360	36786	36675	50049	16839	11935	134289	88314	5810	31228
AMT	0	0	0	0	0	90	0	0	0	992	131	171	211	0	0	382	211	0	0	0	0	0	523	0	0	0	0	0	0	0	0	0	0	382	0	0	0	0	1211	0	0	0	211	131	221	0	0	0	211
AMTN	463	563	1717	0	9341	5367	4324	4722	12402	986	503	0	0	4534	4264	1898	594	0	5374	4184	7453	4613	91	333	8754	735	2418	533	130	0	1487	1615	3049	6832	3774	0	6972	916	1362	944	332	141	765	292	404	10952	4304	3928	8832
AMY1B	0	0	201	0	0	0	0	0	0	0	0	0	0	0	0	0	0	0	0	0	0	0	0	0	0	0	0	0	0	0	0	0	0	0	0	0	0	0	0	0	0	0	0	0	0	0	0	0	0
AMY1C	0	0	0	0	0	0	0	0	0	0	0	0	0	0	0	0	0	0	0	0	0	0	0	0	0	0	0	0	0	0	0	0	0	0	0	0	0	0	0	0	0	0	0	0	0	0	0	0	0
AMY2A	0	0	0	0	0	0	0	0	0	0	0	0	0	0	0	0	0	0	0	0	0	0	0	0	0	0	0	0	0	0	0	0	0	0	0	0	0	0	0	0	0	0	0	0	0	0	0	0	0
AMY2B	0	0	684	0	0	1408	664	0	0	934	0	71	945	422	0	1275	222	0	211	0	3004	81	613	2554	543	0	1085	272	161	0	1043	713	453	1055	211	0	2957	764	843	0	122	151	41	0	342	0	342	463	2239
AMZ1	282	2522	3176	532	111	3179	21959	2111	11540	7571	8257	5040	141	25604	11584	11527	1228	663	1535	2662	0	14757	24288	16644	24378	14567	17517	8162	6815	5986	33544	26917	29366	10629	20423	23190	9771	9413	36063	26253	0	1026	3084	17972	16140	14023	3563	8949	11489
AMZ2	61	0	0	0	0	703	211	0	51	111	0	131	0	0	0	0	260	0	0	0	0	0	211	0	1063	2101	422	0	100	0	633	211	0	402	282	0	1602	0	211	171	31	1441	724	51	151	0	41	0	422
ANAPC1	0	0	211	0	0	211	201	0	0	211	0	0	0	822	0	0	0	0	0	0	0	0	331	0	0	0	0	0	141	0	422	1266	211	211	211	0	844	0	0	0	0	0	191	0	201	0	0	0	422
ANAPC10	81	0	1370	0	0	8599	3499	0	1460	3113	0	0	161	5191	0	6509	734	0	0	0	152	362	3906	3366	2558	0	8774	1300	825	745	6548	4368	1036	6137	1949	0	12212	565	765	201	0	242	907	1132	282	0	1984	565	5516
ANAPC11	0	0	71	0	0	271	411	0	181	4862	4542	201	191	0	130	2281	0	0	111	0	0	0	211	242	4221	4071	301	0	0	0	4413	3991	352	0	111	0	211	0	1034	0	0	0	781	3412	6491	0	0	0	211
ANAPC13	0	0	0	0	0	2550	152	0	0	111	0	0	0	1853	623	4053	372	0	0	0	0	0	0	0	0	0	844	582	91	0	602	150	0	1462	531	0	2731	0	182	0	0	373	494	202	463	0	51	0	452
ANAPC2	0	0	0	0	1391	1316	1495	0	0	23741	25604	1077	0	965	20656	12923	322	20968	21111	20971	0	20890	895	0	1681	24441	20561	211	6442	0	27543	23663	24942	272	23274	0	16014	21121	2144	151	0	291	3170	0	605	20751	0	21102	633
ANAPC4	41	0	805	0	0	4824	3259	232	9	1107	0	71	61	1788	200	2653	1117	0	0	0	211	553	2931	906	1673	0	2210	533	611	251	2912	2811	1266	2282	1499	0	3306	365	1065	61	0	152	847	627	1080	0	414	304	2820
ANAPC5	152	0	344	0	0	3786	1459	111	402	1336	1066	412	142	995	0	6079	563	0	0	0	0	30	2936	1750	1164	0	1742	283	0	232	4017	2752	915	2343	323	0	1729	603	4410	191	41	0	1286	212	2322	0	191	71	1688
ANAPC7	81	0	0	0	0	1105	663	0	312	1567	0	353	0	1276	0	3852	614	0	0	0	0	0	2197	41	211	0	1045	0	172	0	2719	3449	0	1004	824	0	1225	0	3023	0	0	41	615	3894	1427	0	0	0	1266
ANGPT1	15464	3923	34542	82	0	44874	29213	18390	51412	11528	4853	16721	66899	40351	60603	96944	20090	7089	8494	3229	6103	3151	25505	40620	19784	375	28984	22490	4828	4852	66194	46637	60071	24744	12658	0	39084	2502	8965	46455	231662	189767	192533	2497	3438	3754	8434	3318	28672
ANGPT2	172	0	715	0	0	8309	3078	201	823	5395	1126	846	172	5965	0	7883	3345	0	866	201	0	0	4853	1478	5106	3462	10648	4409	1884	8	5569	3745	1727	3101	2500	0	13649	1510	4712	51	0	322	1038	4244	3559	0	193	563	6850
ANGPT4	27381	27109	30579	28447	47026	28641	39839	16729	20407	10349	17579	39730	19468	46033	22417	40195	13450	31771	58604	67073	11703	37315	16673	14977	17223	14547	22084	25192	32209	12225	46456	43459	39290	17616	47596	0	26059	28022	49726	38471	101	1547	2522	32238	8397	5545	613	26634	15759
ANGPTL1	241	0	422	0	0	1177	6452	2373	3781	564	392	182	514	1702	0	2856	825	0	0	0	491	0	9034	24231	633	0	966	836	0	0	1477	703	413	503	1375	0	2619	91	1833	15123	0	211	374	866	2640	0	968	0	844
ANGPTL2	775	0	1509	41	47271	22122	8854	353	0	2731	1594	29967	1759	4017	52191	54721	5325	2449	20848	32107	0	503	43713	35636	36205	35677	37334	52296	0	0	70091	50712	31591	5125	18254	0	12753	6690	43722	69891	0	33919	36877	3667	10491	1116	0	1117	7227
ANGPTL3	101	0	161	0	0	874	0	151	0	0	0	41	81	392	0	292	0	0	0	0	0	0	0	362	0	0	1024	0	0	544	211	0	0	80	0	0	1743	211	0	0	0	0	211	534	1802	101	293	0	0
ANGPTL4	0	0	211	0	0	0	3234	61	5891	6731	5912	0	0	232	0	1143	81	0	1492	0	0	0	2532	0	7511	8681	772	1692	0	0	2891	1055	4132	0	71	0	2122	0	5382	6192	0	0	51	7651	6144	7341	0	0	0
ANGPTL5	181	0	484	0	10316	4101	5651	708	14170	1146	49	564	1539	11498	11610	16407	7776	16017	22183	18805	1412	404	211	213	14577	10008	3277	845	866	1567	6529	4769	11648	1548	4528	0	3084	483	0	0	0	151	332	41	191	28823	15073	2374	6766
ANGPTL6	0	271	462	251	0	3276	664	0	41	4082	3071	41	141	975	368	794	383	311	0	71	0	2063	2233	211	822	1072	1644	672	322	0	1266	4485	2232	794	533	262	1504	312	1174	141	0	0	61	3331	4062	0	0	172	1405
ANGPTL7	0	0	0	0	0	433	221	0	0	262	0	201	0	0	0	81	0	0	0	0	0	121	171	542	211	0	530	0	120	0	211	4562	541	0	0	0	211	111	6401	0	0	0	0	0	0	0	0	0	211
ANK1	36847	32034	42798	34815	173134	106446	163327	45582	114173	59051	75917	52081	29400	211131	111560	162471	115119	123118	138480	158635	189211	222138	85726	52394	166348	161464	123260	138194	108470	108991	200487	193154	179072	176883	271376	206101	163296	125263	168644	60384	0	1252	5439	118830	109291	106634	38698	199382	228471
ANK2	16801	16435	35414	3020	143184	109646	25572	5134	17610	21807	1972	27524	130344	48412	195324	170743	53725	17124	25434	8083	198503	52612	9944	6519	61017	20500	108664	84710	13445	10399	198163	157229	191410	125569	84098	0	153892	89903	6704	556	87354	29180	51936	3999	10449	107725	56289	71555	140127
ANK3	152958	136933	173820	100050	78853	90835	87023	93750	210748	15212	835	17114	27333	84875	49293	90561	23640	0	5902	697	41987	9744	61141	60331	47638	6174	53671	25267	69612	92990	67346	57192	38882	107969	90212	0	93530	31475	30169	56902	0	6529	10880	5542	9534	12980	16667	60206	118688
ANKAR	434	0	1015	0	0	10353	2699	51	584	4861	141	91	121	7511	1026	8885	2846	0	171	0	0	554	2271	636	502	0	3951	1841	200	142	5778	4107	1367	3802	3089	0	6542	474	945	181	0	544	1382	1416	2287	0	404	474	5413
ANKDD1A	283	0	2129	0	0	2994	2667	152	322	6682	10558	8372	4663	19873	2868	7468	1779	0	645	71	0	7991	30787	15680	7788	977	6687	5334	894	514	29935	17632	25087	8705	21529	25050	9106	4837	38558	37575	0	1912	3407	13789	17743	353	0	1761	5673
ANKFY1	545	0	2863	0	0	7668	7096	352	0	6671	372	2923	655	6311	0	10645	4436	0	784	915	0	110	3286	1361	16174	12537	8619	2729	322	0	13238	14336	3687	8167	1371	0	6339	1008	7248	71	121	757	3726	1129	1925	71	4516	0	4762
ANKH	817	0	4739	0	0	13164	10745	656	2158	10424	16261	54886	16837	7812	0	29391	9479	0	2766	768	0	1202	92246	109658	28702	16112	34026	9646	2830	0	31089	20978	7645	18106	11420	0	20620	2356	109958	128295	54383	58053	72829	5219	7705	0	3133	2057	23067
ANKHD1-EIF4EBP3	976	0	2347	0	0	12920	6421	262	664	3692	0	947	1321	7962	0	8808	3782	0	151	0	0	441	5005	3859	3313	201	5891	1670	649	145	7189	8803	2590	5750	3569	0	14867	1037	3969	0	0	1378	2737	524	846	0	948	455	8834
ANKIB1	838	0	3913	0	0	20708	3284	825	1228	6647	0	1563	1200	10818	856	8496	4056	0	323	0	1088	0	9151	7413	3313	151	10626	2195	0	1231	10389	7875	2424	7457	4009	0	23163	1736	2740	686	625	3672	5507	324	1129	0	2497	1200	9628
ANKK1	6253	14233	7102	10202	16183	6783	15251	3892	13081	3843	606	6417	1004	13132	0	3936	18041	6592	9752	10414	7492	8304	13501	18161	9793	8122	20912	20261	9233	2602	1415	6075	1756	10512	14531	52330	29773	18381	48241	45291	0	433	232	17582	3877	7591	61	25071	19022
ANKLE1	0	0	0	0	0	0	211	0	0	211	432	421	0	211	211	1121	41	0	0	0	0	61	341	0	0	0	0	321	0	0	2921	1122	71	0	161	0	211	0	312	0	0	0	0	161	0	0	0	101	0
ANKLE2	61	0	844	0	0	1741	825	0	152	1026	724	927	191	1877	0	4852	41	0	0	0	0	182	2140	524	211	362	1888	51	763	38	2743	3221	1088	372	111	0	3093	0	3812	131	0	766	1470	414	1470	0	0	71	2672
ANKMY1	0	0	323	0	0	4110	5370	131	774	12247	20930	142	181	6263	9427	19513	3545	3061	1629	5206	0	4692	3461	492	5858	2581	8402	7166	3056	1324	38261	31791	24962	14548	27628	0	7608	3639	3490	0	0	776	2421	7429	8140	0	211	11203	21388
ANKMY2	0	0	635	0	0	3302	31337	29591	55622	2252	0	61	575	1940	0	3765	643	0	61	0	0	695	3058	423	1396	0	4489	1790	1145	345	2088	2879	634	2086	753	0	3886	464	875	0	0	835	1199	946	2954	0	866	182	3482
ANKRA2	0	0	0	0	0	0	382	0	0	211	0	0	181	422	211	884	191	0	0	0	81	111	444	352	381	0	3084	0	0	0	633	211	0	3072	211	0	633	0	584	0	0	0	0	0	0	0	41	0	844
ANKRD1	121	0	683	0	0	9460	0	0	122	30601	38419	102	242	422	211	573	151	0	0	0	2748	0	894	2403	11983	5012	1432	974	341	102	1432	1130	4760	781	842	0	804	101	431	3751	0	91	534	3863	403	1474	2713	161	1494
ANKRD11	151	0	1973	211	0	16367	17524	334	1036	17809	4804	6407	927	20628	0	25404	3295	0	0	0	0	0	23564	2622	3211	273	10289	3014	1072	0	38052	33931	15640	12455	10264	0	20458	1806	73926	746	0	16949	45059	2870	14574	0	0	736	12162
ANKRD12	252	0	1771	0	0	15119	8641	214	967	4544	0	758	1110	9565	1509	13767	3935	0	572	0	0	714	11362	7220	1948	583	10864	3304	0	1624	12039	8883	2001	8951	2935	0	20212	1774	3379	81	0	788	2517	686	2322	0	1269	0	12938
ANKRD13C	0	0	212	0	0	10811	2397	0	0	3797	0	274	233	5626	592	5569	2256	0	0	0	694	573	3184	2848	1055	191	7213	2285	953	739	8942	9904	1628	4517	2131	0	9911	102	3096	81	0	71	373	2545	8910	0	668	201	5854
ANKRD17	735	0	2257	0	0	21384	5754	315	312	7083	0	222	374	16315	10	11328	5256	0	81	0	0	0	6523	5182	3454	121	16782	1722	0	1564	13450	11995	2403	7348	3247	0	34418	2039	4641	202	0	825	2087	525	1512	0	2186	867	13263
ANKRD2	0	0	151	0	8323	1724	10223	433	2822	2643	1165	393	0	1924	0	1286	342	433	91	0	211	201	933	0	1285	2032	312	533	473	50	4733	954	603	4450	3735	1934	802	0	2276	0	0	423	0	253	272	332	0	2092	2512
ANKRD20A3	0	0	0	0	0	0	0	0	0	211	0	0	0	0	0	0	0	0	0	0	0	0	0	0	211	0	0	0	0	0	0	0	0	0	0	0	0	0	0	0	0	0	0	0	0	0	0	0	0
ANKRD23	0	0	0	0	0	0	121	0	0	81	172	202	0	422	0	3391	0	0	0	0	0	0	211	0	120	1171	431	0	0	0	211	0	893	0	252	0	291	0	774	0	0	0	141	0	893	0	0	0	1871
ANKRD27	736	0	394	0	0	4163	2043	91	0	4231	939	1071	0	2249	0	6969	1608	0	0	0	0	252	6716	495	1899	161	1196	393	1144	0	8298	8775	945	3776	2948	0	4120	603	14776	71	0	1909	2437	443	373	0	0	51	2572
ANKRD28	1812	0	4655	0	0	29926	4612	697	867	7612	0	777	1737	13723	1649	21603	9419	0	1248	0	4559	764	11091	9172	16200	795	18847	5793	0	0	15231	9434	3286	18746	3920	0	32485	2570	5096	262	1120	7280	13166	3533	5310	0	3797	1078	14666
ANKRD30A	383	0	1765	0	0	2493	1509	61	313	2243	0	71	546	3154	583	1307	633	132	262	0	413	41	602	625	633	0	1656	372	0	0	3073	2110	806	2032	1196	0	2309	0	262	0	40279	2955	5228	171	0	0	152	61	2701
ANKRD32	313	0	796	0	0	9497	3585	50	553	3608	0	745	616	7147	0	5059	1329	0	433	0	0	111	2533	1563	1445	233	5330	819	0	1217	5220	3424	1598	3307	2442	0	9827	809	978	0	0	1370	1874	423	677	0	1348	0	6327
ANKRD34B	25121	25631	24992	23171	5532	2168	19302	13805	19731	5015	7113	4067	4967	15192	13900	18311	16021	19130	21782	23191	24899	16728	14542	22831	23681	24041	18802	22331	18759	18131	22568	18048	22468	17161	26301	0	26311	23361	10705	21592	51	61	654	23471	14502	24891	21081	21071	21551
ANKRD36	0	0	0	0	0	623	674	0	201	593	0	0	0	633	0	744	0	0	0	0	0	0	623	0	211	0	272	0	0	0	633	0	0	422	0	0	844	0	0	0	0	0	101	0	111	0	0	0	422
ANKRD36B	0	0	0	0	0	211	211	0	0	0	0	0	0	422	0	211	0	0	0	0	0	0	422	0	211	0	211	0	211	0	844	422	0	211	211	0	0	0	201	0	0	0	0	0	0	0	0	0	0
ANKRD37	0	0	0	0	0	0	211	0	0	121	0	0	0	0	0	1961	0	0	0	0	0	0	0	0	0	0	0	0	0	0	0	0	211	0	0	0	0	251	0	0	0	0	0	0	0	0	0	0	0
ANKRD44	5179	993	7395	652	0	33788	8046	808	843	11337	6076	486	383	106730	26776	53567	21005	3484	2025	80	6270	3967	26810	24000	3063	0	23169	15244	6194	3767	88331	79499	58600	15494	18435	0	27017	4097	27233	71282	0	4583	8836	22773	15905	0	2804	2861	26985
ANKRD46	0	0	1156	0	0	6805	702	30	150	1587	0	414	141	4150	443	4093	1247	0	111	0	270	0	1600	786	120	0	3702	1147	402	336	7449	2025	98	2758	1003	0	4802	162	2100	796	0	0	0	91	753	0	746	0	2110
ANKRD49	0	0	0	0	0	41	753	0	0	91	0	0	0	422	0	591	0	0	0	0	0	0	0	252	0	0	0	0	0	51	0	0	0	0	0	0	0	0	0	0	0	0	0	0	0	0	0	0	0
ANKRD5	513	0	262	0	22994	8447	2450	303	403	1046	632	41	0	1751	352	3097	5182	1869	24647	9507	633	242	1044	924	1554	222	5495	2728	3722	71	1305	883	200	360	1465	0	20677	2608	171	51	0	140	110	0	233	61	1786	665	6096
ANKRD52	0	0	121	0	0	1783	1297	341	0	1108	1184	253	0	634	0	2034	492	0	0	0	0	0	1477	0	0	0	262	242	585	0	1266	904	472	833	982	0	391	0	3228	0	0	304	995	704	1058	0	0	0	1266
ANKRD54	0	0	0	0	0	151	1627	0	0	994	0	0	0	422	0	1656	0	91	71	0	0	0	574	0	160	0	162	272	0	0	0	1055	0	411	392	0	812	0	644	0	0	0	0	91	534	0	0	0	633
ANKRD6	10253	12570	14909	5626	75174	63958	55526	29718	80293	19185	25272	131527	122713	62242	7703	45834	64792	72314	145870	157001	75075	67751	93317	140197	29309	6557	51648	66862	43792	15280	103088	84020	99920	74188	129724	22005	92683	58114	126545	155513	5366	17763	25117	28116	9854	12197	7269	53905	88209
ANKRD7	6365	6384	6885	3562	0	3745	2183	954	12534	342	0	172	211	924	0	2929	1485	752	4662	475	4487	924	1953	2921	11622	4046	2530	313	532	582	1646	9134	1496	4174	4725	0	2259	636	631	0	756	1306	1286	202	0	13052	7284	1075	5704
ANKS1A	322	0	1884	0	212	30489	21307	867	9546	12873	9194	3882	1179	17058	3143	45897	16072	0	1339	199	0	1236	20214	12995	6040	353	47596	38865	5201	1520	46016	34766	9452	22781	29537	0	30642	3542	61710	21386	0	3631	14802	11394	5713	51	1008	8599	36403
ANKS1B	422748	450686	528061	373602	485605	403939	259044	180926	524667	62464	31334	269793	449087	275050	400335	443048	191269	158415	406287	342519	235705	118672	109960	126095	314821	200888	234756	209399	132244	62021	385034	308686	282846	160509	171008	0	255168	125572	67520	142572	56593	83605	131573	156062	129781	226070	138432	107645	290841
ANKS4B	382	523	1465	982	22574	10837	4225	2735	10513	1499	0	17244	19272	4025	23942	26994	8927	14426	39283	38263	23134	22026	9559	9503	37316	9845	6657	18306	13267	14865	38292	32102	25403	19164	38513	0	41342	19575	4607	10315	89	2765	634	2182	785	7673	826	14645	10696
ANKZF1	0	0	0	0	0	0	612	0	51	955	0	0	0	211	0	3652	21	0	0	0	0	171	211	61	211	0	242	0	0	41	1032	633	623	0	151	0	0	142	272	0	0	0	1482	0	1613	0	0	0	211
ANLN	182	0	836	0	0	11848	1768	0	382	2723	526	867	2935	9903	1067	7190	2023	0	333	0	0	414	6359	2507	1496	191	3838	797	651	365	4244	3662	1197	3089	1413	0	9652	282	1510	142	81	383	1438	1130	2036	3061	435	311	3787
ANO1	2165	613	4785	425	54587	30313	89665	8582	41685	34141	42862	79732	17617	115181	0	23150	63157	106991	116507	137743	0	42740	119010	73398	51212	61348	62973	58416	56600	24408	57846	66818	115688	33442	110092	120742	84847	92154	129434	125536	0	18708	38656	51924	25963	24047	2683	65250	81685
ANO10	1206	0	1944	0	17093	49768	41983	18136	55888	23341	9341	3585	1737	14075	0	39401	10935	0	1361	0	0	1143	28176	12583	12112	889	19316	7868	654	0	34008	32618	10495	17492	8151	0	29695	2491	35084	3266	0	1461	5275	8931	15799	1643	3681	444	24455
ANO2	335302	353485	343910	355001	310307	188522	211356	146228	258533	40400	36297	259499	304586	167867	122217	194017	145355	180771	301107	322733	11179	27640	101230	83064	217387	160753	156977	123456	152677	157261	257330	257418	270116	260400	264306	183866	57352	81083	158026	133536	152249	172836	199511	298391	311110	163841	23598	211177	243862
ANO3	122236	158352	150206	103779	1371	33666	28609	16259	63024	13875	2813	252744	298956	49259	118662	106552	22549	27156	104657	47694	51863	4801	7240	4353	37954	8960	101157	69520	25567	21068	105877	75942	90256	47161	79562	0	93418	47012	3449	81	84576	28257	44669	8435	4611	3718	12730	37554	77878
ANO4	154714	188689	168923	168986	61408	69934	99970	61255	178858	20045	4085	41430	86864	76933	20031	80511	30665	11765	33286	15065	10235	7999	21093	13384	68606	30899	46442	40697	23959	2644	80208	53880	9058	49845	48093	0	94093	38307	6126	4285	43464	45557	67090	9743	17274	35579	12364	19926	61381
ANO5	101	0	3591	0	5390	15933	3449	1432	18152	3619	0	7531	27417	14613	38105	34404	4746	4718	31495	17943	4286	2132	2100	1521	8815	1642	11677	3242	1496	1581	18210	14696	13747	5859	4578	0	9200	1328	322	0	24627	5729	9743	4229	906	22379	16248	817	8822
ANO6	1512	101	6046	0	0	30827	11238	465	1583	18168	5840	7939	7371	23078	0	39918	8935	0	0	0	0	1840	12703	3495	5953	232	13829	6008	5161	446	19102	20895	4138	18950	8857	0	40074	2550	5773	968	0	7479	11395	9759	12890	131	3097	1069	14396
ANO7	854	544	716	362	4730	2293	12122	572	837	5841	3246	534	181	29685	10893	13191	10277	9346	13967	15466	0	10155	11627	1582	8350	7027	19486	7163	8613	6606	30625	26608	28047	8924	24036	30248	18786	11277	19214	15245	230	3275	9018	4453	8852	1822	1011	14257	15752
ANO8	0	0	41	0	0	1072	4444	1681	2981	740	4791	243	0	61	1848	1763	645	0	362	0	0	7882	863	0	6972	4412	3883	1251	0	0	7022	4623	4813	581	2351	0	711	0	4164	0	0	0	0	761	1552	1801	1211	512	932
ANO9	986	323	331	122	372	5780	5901	0	3410	6118	6807	0	0	945	10	2496	6377	14233	19813	19663	3632	12886	1679	674	4738	1275	24315	8516	7182	11623	2681	1969	4779	8732	23373	0	24654	10077	1178	81	0	0	171	8247	7938	91	0	21174	15886
ANP32A	0	0	975	0	0	1919	2922	0	623	3288	1440	7928	163	3339	0	22849	1468	0	473	0	0	0	5351	433	995	445	2376	897	614	0	6845	3775	1416	8160	3127	0	5072	363	10573	0	228	7032	14146	955	4351	0	0	545	2562
ANP32B	111	0	382	0	0	4418	1085	333	211	18938	21068	444	0	1697	0	11656	1329	0	0	0	341	333	5677	854	422	271	1266	898	2385	0	2890	2921	422	1516	1527	0	3946	665	2176	292	0	754	3490	953	1449	0	131	0	2790
ANP32E	111	0	172	0	0	1205	51	0	0	1323	381	141	302	723	0	393	0	0	0	0	0	0	563	493	633	0	613	181	0	81	1266	1055	211	671	0	0	1305	0	473	0	1311	957	4967	654	835	0	92	0	633
ANPEP	584	0	3125	0	1671	1749	17590	927	11170	3625	886	9981	817	894	2135	10271	302	0	754	41	0	0	6206	1507	220	41	6052	444	50	0	16909	19568	9202	311	1297	0	1387	443	18394	3149	0	4315	8111	2099	9116	333	61	604	1055
ANTXR1	5275	0	17242	101	0	31053	164037	170316	240812	14239	5313	5811	2917	64777	1576	61813	24038	0	0	0	27587	54459	120781	175248	85381	50625	21729	14935	2164	0	38517	32073	9797	42960	20084	0	46841	2987	116794	201454	5775	22957	32831	11366	7152	153461	54916	2358	32784
ANTXR2	1320	41	7014	0	0	29129	3392	918	1973	3427	6813	181	747	7817	512	5708	5059	0	332	0	787	1056	3531	2605	2992	142	6644	3492	0	176	10441	6854	2440	4219	2726	0	17912	1019	1257	0	14467	3928	8228	2475	454	0	2900	414	6326
ANUBL1	766	0	897	0	51	6640	2153	61	695	1880	0	252	212	2400	271	2986	1197	0	232	0	282	394	4763	7425	2507	0	1769	1027	411	0	2932	5029	1006	1797	1285	0	4048	334	1852	1580	873	966	898	0	171	0	343	444	4281
ANXA1	20	0	563	0	0	1715	262	161	1014	993	292	61	253	5763	0	674	816	0	61	0	0	0	613	102	211	51	5695	896	0	1021	1173	1065	473	754	170	0	6015	0	0	0	0	0	283	0	365	0	1005	61	1557
ANXA10	765	332	4097	0	13279	20241	12406	1262	8675	4161	0	252	363	7973	2671	15532	12610	15872	6753	3217	1179	333	3217	1561	15224	3496	17708	5408	10520	12345	20134	18514	10844	9358	30490	0	15064	10926	1410	111	11655	3898	13303	685	1682	15737	8820	2035	11637
ANXA11	61	0	453	0	0	5180	2503	0	0	4640	1957	1301	323	2662	0	10578	2143	0	223	0	0	0	18956	544	582	0	1436	594	1355	0	6056	11096	4074	1605	3587	0	3588	142	24689	293	0	826	1441	1370	806	0	0	404	5059
ANXA13	1317	1088	1903	131	64034	29702	30177	30368	45879	6719	5116	48816	59995	25731	0	15496	27369	27282	25727	30608	33907	29568	50548	59082	70049	57515	23688	39918	37746	40263	19262	14238	10430	52957	52755	0	29799	21043	52616	71912	0	0	0	11841	2628	41719	8139	45836	47034
ANXA2	0	9	6709	0	13817	12908	2038	211	51	3955	1306	2345	926	4459	0	13304	1681	0	0	0	0	0	4204	1188	742	452	3876	1095	2238	0	6988	4454	1316	4510	1726	0	5684	605	3716	61	0	484	728	937	2466	222	91	634	2110
ANXA3	283	0	583	0	311	10256	19139	19278	39733	3706	0	0	201	4495	485	13495	9346	404	2077	343	0	273	12890	4962	8104	2680	3528	1912	3055	1091	4997	7134	1093	9226	4190	0	16168	17747	3405	4589	0	80	1551	1269	1342	19787	8702	869	6663
ANXA4	0	0	2264	0	0	12022	4718	232	0	4342	733	485	585	16933	0	6919	3179	0	0	0	0	171	9344	6055	2080	242	8006	3578	0	0	6022	10005	865	5857	4241	0	11253	414	15997	11805	0	2274	2982	1803	1282	232	223	979	6622
ANXA5	0	0	181	0	25172	21494	1146	122	0	1548	0	101	0	1979	0	4033	1236	0	232	0	0	0	2550	775	1104	511	2457	1067	201	0	2710	1957	1636	1424	182	0	4244	82	764	262	0	0	61	573	424	0	977	0	1477
ANXA6	273	101	1068	0	0	4387	3772	101	0	3306	806	1171	111	2824	0	26787	1478	0	0	0	0	0	28239	13198	1477	222	835	1136	514	0	29679	27564	43051	5675	1692	0	4561	496	39169	30838	0	3228	2202	494	1746	0	151	313	4897
ANXA7	211	0	463	0	0	2536	1023	0	201	915	0	453	523	2521	212	2159	706	0	0	0	171	282	2363	1299	633	41	1217	372	0	0	2329	2781	1338	712	664	0	2531	375	2731	0	0	342	764	292	142	0	61	0	1688
ANXA8L1	0	0	0	0	0	0	0	0	0	0	0	0	0	0	0	0	0	0	0	0	0	0	0	0	0	0	0	0	0	0	0	0	0	0	0	0	0	0	0	0	0	0	0	0	0	0	0	0	0
ANXA8L2	0	0	0	0	0	0	0	0	0	0	0	0	0	0	0	0	211	0	0	0	0	0	0	0	0	0	0	0	211	0	0	0	0	0	211	0	191	0	412	0	0	0	0	0	0	0	0	0	0
ANXA9	0	0	191	0	121	1255	7754	822	132	844	0	0	81	211	0	3215	1256	2761	1264	4412	0	3053	1005	202	984	0	3314	13833	1414	0	1183	5264	1774	3679	8003	0	5044	441	2075	0	0	846	4704	7794	6565	0	0	1956	6367
AOAH	78076	84457	85378	57543	485	40311	104830	75074	142515	22716	8854	95276	116744	81656	15418	69327	82950	79627	114890	110339	97069	48303	110141	153221	6167	796	60473	65286	24535	10082	82296	65852	45537	93180	125071	0	90111	101563	104238	167120	127598	99601	111623	26855	39777	855	4242	106072	132729
AOC2	0	0	211	0	851	383	301	0	0	211	422	261	0	1870	0	441	121	262	343	1451	1263	1950	1751	271	0	1141	2262	1991	1911	2131	2831	2301	374	1701	11930	0	3831	10851	16982	1121	0	211	354	262	261	0	0	2451	2061
AOC3	472	0	71	0	7381	2271	482	0	122	1232	0	211	0	1602	4850	3741	182	61	3042	2941	231	6021	4471	0	713	141	4291	1854	2733	4441	5482	5911	721	3292	12101	0	4742	10851	11741	4224	0	211	974	563	433	0	0	7411	8121
AOX1	1331	1224	4912	71	75676	40144	33677	18607	46722	12953	636	272	0	12514	0	14040	5902	3676	685	513	69041	36139	22444	22933	3354	746	24167	10742	222	131	30682	16635	5406	10043	5273	0	17295	2617	18374	41275	9866	9254	15635	3122	7845	21918	13054	3726	16833
AP1AR	61	0	774	0	0	4361	1497	412	1166	1978	100	0	71	2126	272	3875	1448	0	472	0	0	29	2762	1951	2049	0	1688	1135	0	443	3849	2137	664	842	754	0	4749	393	262	181	0	242	624	0	1023	0	232	61	3553
AP1B1	0	0	262	0	0	1824	4009	0	71	4585	773	61	0	2161	0	9775	1722	0	694	0	0	0	3248	322	493	0	2183	927	362	0	12140	8939	3499	2589	2071	0	3625	81	3520	0	0	727	1098	754	636	0	0	302	3486
AP1G1	253	0	1388	0	0	8207	3710	60	0	2192	423	202	282	16706	0	7095	3314	0	0	0	61	423	2733	1843	2096	71	2996	303	540	0	6663	5703	1710	3283	1799	0	5776	191	2416	0	0	2251	4444	856	1511	0	544	724	6156
AP1G2	0	0	0	0	0	40	0	0	0	1673	51	2893	0	0	0	2873	0	211	15821	16051	0	0	211	121	0	0	362	0	684	0	602	3981	51	282	17091	0	402	201	472	0	0	712	4522	51	562	0	0	0	1011
AP1M1	0	0	262	0	0	2891	2661	0	0	1921	0	2010	332	1217	0	3657	161	0	0	0	0	30	2349	51	592	0	1308	414	0	0	2858	7166	2382	1466	1627	0	1900	81	11685	0	0	976	1097	503	1318	0	0	0	2911
AP1M2	0	0	0	0	1051	1155	3455	263	654	643	662	482	0	3772	0	412	1533	0	171	411	271	6277	4794	0	1055	664	5072	5684	6977	211	1055	633	322	5724	6914	5611	6564	5364	9492	502	0	914	552	1062	1368	0	0	431	12952
AP1S1	0	0	211	0	0	311	382	0	0	613	22622	0	0	211	61	51	10	71	0	0	0	0	764	0	23581	22931	613	0	0	0	422	211	211	211	51	0	211	0	24532	0	0	262	414	0	91	21961	0	0	0
AP1S2	201	0	61	0	0	1378	1328	0	383	211	0	201	251	1477	322	1838	0	0	0	0	0	0	0	202	36832	31992	684	362	291	571	4250	5117	3064	259	2217	0	12708	4074	564	0	1820	0	0	453	282	0	0	41	844
AP1S3	473	0	1649	0	795	8194	2934	102	202	4173	1327	0	51	6271	360	6978	4365	3887	1574	3168	17	341	5086	11233	2321	0	12257	22882	3473	816	10992	12095	1085	6127	3945	0	9353	1712	25830	20021	0	875	1592	1956	2466	81	202	2900	8256
AP2A1	222	0	121	0	0	966	2592	0	0	2069	583	768	0	844	0	6714	1779	0	181	0	0	393	5052	171	361	0	774	161	90	0	2109	3503	1326	747	1005	0	1167	0	5713	51	0	854	1358	0	725	0	0	312	1976
AP2A2	0	0	1523	0	0	4904	4238	0	0	5209	4016	252	0	3164	0	7728	1036	0	712	0	0	371	5777	585	1947	91	5444	1007	491	0	6734	8382	3735	5053	3587	0	6300	333	16473	0	0	51	506	1753	3262	0	0	71	5451
AP2B1	1269	0	3094	0	0	16434	5208	20	524	7303	0	617	1241	7339	691	19099	4298	0	60	0	0	150	5711	4908	3937	142	8249	3884	538	868	11888	6941	3337	7214	3576	0	17181	1191	4890	0	0	323	1137	1837	1109	0	565	343	10538
AP2M1	0	0	0	0	0	462	1484	0	0	30	542	1086	201	0	0	5181	81	0	0	0	0	0	312	162	0	0	1561	182	0	0	3262	442	0	492	191	0	804	141	7421	0	0	252	984	614	4123	0	0	0	211
AP2S1	0	0	312	0	0	4103	120	0	0	444	51	0	0	211	0	914	111	0	0	0	0	0	1095	0	211	0	160	0	40	0	1564	422	252	261	232	0	844	0	955	91	0	141	372	0	51	0	0	0	422
AP3B1	2752	0	8506	0	0	36078	9490	322	1337	24828	14216	2227	2239	19008	744	22476	8036	0	121	0	1589	1055	12375	7926	8802	342	23242	6312	0	2106	18762	16183	3508	12633	7026	0	38251	2660	3686	232	1076	3867	17665	27217	21714	0	4760	1492	27411
AP3B2	39627	42241	35427	44027	6059	2572	14489	5921	21913	8812	11247	42998	27350	21049	1225	10616	15357	33816	30913	61261	5215	6214	25435	21016	16594	12411	18018	16781	14294	6917	33877	34190	26671	21486	37101	22272	20416	19904	39997	37199	2005	6930	12961	10859	16773	12123	3546	11117	22237
AP3D1	0	0	0	0	0	2642	1846	0	0	1686	1077	253	141	1477	0	7695	584	0	0	0	0	281	2291	262	973	41	211	71	30	0	2862	5504	2647	664	2082	0	2699	0	9170	71	0	0	211	41	1672	0	0	0	1266
AP3M1	51	0	785	0	0	2672	422	0	433	1015	19	222	91	2077	0	3071	484	0	0	0	0	0	1987	444	381	0	1367	243	0	475	2718	1386	754	1916	301	0	5087	51	1890	41	0	161	726	132	292	0	123	71	2018
AP3M2	51	0	403	0	0	1265	422	101	291	825	50	422	454	983	0	1599	411	0	0	0	0	0	974	463	844	61	785	433	0	0	1676	844	965	1265	492	0	4582	284	784	0	0	0	441	514	836	0	152	151	3056
AP3S1	131	0	918	0	0	8752	1120	172	1367	3539	0	282	796	6195	422	5769	1391	0	172	41	30	21	2241	1654	3373	71	6431	4777	131	702	5436	2319	1527	3867	1799	0	8722	384	132	0	0	1150	2126	51	515	0	898	746	4654
AP4B1	0	0	563	0	0	1103	70	0	0	593	0	0	222	231	0	834	1021	0	91	0	0	41	552	444	571	0	302	131	0	141	983	1235	0	764	161	0	3032	211	2133	0	0	0	0	523	562	0	41	0	1074
AP4E1	0	0	3275	0	0	6568	3987	101	675	4902	0	1881	1952	6838	1106	5822	1964	0	0	0	754	643	3107	2303	3113	292	6325	1753	0	545	9066	7839	2601	3298	1981	0	10532	715	2593	162	0	7889	14437	413	455	0	1169	736	8514
AP4M1	0	0	0	0	0	211	422	0	0	0	211	221	0	0	0	0	0	0	0	0	0	0	422	0	0	0	0	0	0	0	0	211	0	0	201	0	422	0	7341	0	0	412	0	61	151	0	0	0	0
AP4S1	786	0	786	0	0	4054	2789	70	120	1841	0	363	112	0	0	6379	1920	0	0	81	1295	885	1568	494	1829	41	3306	657	1166	654	8482	5418	633	4290	2383	0	7182	211	1047	0	0	1436	2447	192	736	0	193	0	3587
APAF1	546	0	2753	0	0	10193	2635	41	413	4075	1724	1228	312	6323	0	9278	1702	0	121	0	0	0	4913	2355	1126	261	4617	1391	89	0	4309	4378	474	4483	2040	0	6299	715	3388	0	91	1621	5894	1690	3149	0	858	353	6743
APBA1	149257	161423	143865	139230	41491	35292	115957	72183	146338	32370	30561	146612	180539	105153	143513	154381	55188	36999	78026	80515	22298	116302	47394	44798	99663	55942	69021	37796	11401	3331	144067	111951	121134	30074	41850	0	80567	77622	60175	83521	8950	10230	25951	83136	67907	81780	29323	11892	49154
APBA2	3181	453	8977	0	45979	24163	101084	21018	75341	19552	12573	200069	160767	35536	4371	24113	8311	15308	34005	19328	8323	18911	23561	2338	66867	56547	20634	19282	4807	934	48591	82347	46635	19136	24633	9783	41077	15427	41607	132	0	10475	21825	4437	6785	2400	3065	1912	21186
APBA3	0	0	0	0	0	422	422	0	0	41	61	211	0	211	0	673	211	0	0	0	0	0	0	0	0	0	0	0	0	0	832	422	172	0	41	0	392	0	514	0	0	0	41	0	121	0	0	0	0
APBB1	0	0	583	0	9743	3672	21514	11403	2925	593	8577	21227	14555	22847	0	13399	1216	0	342	0	0	120	20662	18023	21970	15788	945	816	512	0	26685	13644	18765	695	1113	17485	2049	352	25092	42002	534	1440	5708	13240	11794	0	71	71	2548
APBB1IP	4599	4814	11291	393	0	21899	7099	91	193	9263	3749	516	2242	48235	10190	18639	2659	4358	9112	2947	9411	6813	26203	52235	2788	91	23748	7514	5001	1601	51074	42837	28302	14298	10510	27891	14671	2841	44297	37997	25376	17573	25511	24508	22016	0	334	5517	11570
APBB2	776	0	4530	121	212405	158760	27437	2270	4089	27714	2849	1492	605	28578	0	49152	15944	0	263	965	0	1418	111332	172117	81705	43754	56289	17916	7328	0	49136	42576	16956	39622	17015	0	51920	3275	179900	204612	2685	6123	11215	6960	10240	96458	13804	3194	31709
APBB3	0	0	0	0	0	211	2541	0	0	522	0	0	0	10341	0	916	112	0	0	0	0	491	3801	211	0	0	91	0	0	0	1189	780	250	342	61	0	422	0	442	0	0	223	414	191	81	0	0	0	422
APC	302	0	3507	0	0	15829	4693	464	118	5455	0	646	867	7383	906	11901	4115	0	191	0	210	554	4341	4583	3622	293	8041	2237	0	766	7703	4854	2431	7538	3188	0	16377	1027	3413	423	0	806	3837	996	978	0	466	252	11023
APC2	101	0	0	0	4253	1234	21755	10423	17223	21813	28463	102	0	11105	21380	23702	16216	22367	19844	15331	0	24392	5757	282	28391	26332	20654	15406	19242	23092	24962	23153	29272	19512	26102	16790	25533	23092	10159	6902	0	0	30	24483	24934	23693	4336	23053	24574
APCDD1	45882	57092	46715	48293	19572	28532	34226	18615	36394	24806	21061	33691	33541	12144	34495	35716	30915	47365	65061	72801	16238	32556	33864	46722	22231	29167	32022	49835	866	0	52332	27338	15441	35065	41864	0	47504	72212	32483	57261	3793	1158	4405	766	1239	23099	5105	43465	30688
APCDD1L	10506	12104	11268	6518	1924	11117	21003	656	3929	16287	15820	46696	26102	54932	24020	43316	2578	170	2446	814	29355	37073	38484	31434	39510	27473	21441	14361	18873	759	51008	52849	49324	16013	48404	0	7107	805	57237	45018	0	0	0	29693	21964	21875	2344	815	6309
APCS	0	0	0	0	22661	16451	0	0	8581	0	0	0	17891	0	0	2021	0	0	0	0	0	0	0	0	0	0	0	0	0	0	0	7891	0	0	0	0	0	0	0	0	0	0	0	0	0	7351	201	0	0
APEH	0	0	0	0	0	2112	692	0	0	271	562	0	0	602	0	2434	31	0	0	0	0	350	332	0	60	0	735	0	0	0	130	552	71	352	473	0	181	0	834	0	0	111	373	744	784	0	0	71	832
APEX1	0	0	0	0	0	0	0	0	0	0	0	0	0	0	0	0	0	0	0	0	0	0	0	0	0	0	0	0	0	0	0	0	0	0	0	0	241	0	0	0	0	0	0	0	0	0	0	0	0
APEX2	0	0	151	0	0	272	262	171	455	0	0	472	0	211	44280	4341	0	0	0	0	0	0	211	0	2271	301	0	0	2430	470	3943	12411	3514	211	764	0	3901	1556	383	0	0	464	613	0	0	0	0	0	0
APH1A	0	0	0	0	0	411	0	0	0	382	0	0	0	0	0	0	0	0	0	0	0	0	131	0	0	0	361	0	0	0	211	211	0	0	0	0	0	51	0	0	0	351	281	0	51	0	0	0	211
APH1B	51	161	974	0	0	1639	4224	312	39	1297	556	7840	2098	21830	0	2222	443	0	0	0	0	0	4087	1035	89	0	3505	1167	291	0	2760	4512	503	1839	746	0	2189	41	4670	101	0	794	2150	1160	906	0	303	141	3217
API5	241	0	122	0	0	8082	785	81	0	302	0	91	141	2903	432	2406	1529	0	0	0	0	242	614	1187	422	51	1359	1015	390	393	1406	1717	663	621	331	0	1787	213	121	191	0	383	685	1266	1724	0	201	142	2239
APIP	283	0	854	0	0	5804	1255	121	613	775	323	1024	516	1647	473	6932	1046	0	272	0	0	615	1266	745	784	0	2139	485	0	333	4633	3533	774	131	764	0	2663	92	202	0	0	493	1217	0	51	0	41	0	2009
APLF	6515	2122	17149	1545	0	15343	13764	4082	16331	2165	379	54081	94105	21235	2134	7597	4525	0	1179	51	29366	11152	6300	5454	9719	1260	9323	5366	2238	1259	8500	9022	2334	9581	5679	0	21175	2725	2469	555	35964	14363	12876	966	1019	1590	10200	2484	13690
APLN	0	0	0	0	0	0	16251	4153	28171	9862	10821	1005	121	6091	8220	21021	402	442	644	1035	0	0	12632	16803	11252	14713	4474	2634	662	492	24701	24391	12171	754	16572	10861	21132	9641	17931	20111	5472	7775	12312	8275	7863	0	0	784	5105
APLNR	0	0	1771	0	15221	6721	10961	4471	5281	0	211	9801	5441	4931	14850	17961	2511	4091	5011	8821	12970	13371	6401	19201	37121	16201	6341	16911	13911	9261	19961	17911	15491	8621	30911	10711	16091	16201	5591	9811	0	5461	181	7831	4641	15271	5831	15431	16171
APLP1	361	0	0	0	1802	1993	5304	0	3602	793	2031	1992	2531	7493	864	5893	1445	533	1184	944	1301	2203	4673	3803	13672	14212	784	372	734	383	10044	11233	13124	2204	15861	0	2567	1234	8651	6252	0	625	945	332	825	13132	201	3382	2224
APLP2	0	0	574	0	0	16604	8886	2143	13407	6745	1439	222	122	9249	0	6745	17773	15842	10034	13965	0	642	8515	2388	972	71	35913	46344	0	24	11838	11946	2937	16024	6749	0	35086	15087	5961	162	0	353	1037	714	1188	41	554	19164	29434
APOA1	0	0	0	0	0	0	11331	0	0	3011	4031	0	0	5651	0	6881	0	0	0	0	0	0	0	0	3051	71	6591	0	0	0	10791	10681	4541	0	0	0	0	0	9941	0	0	0	0	4661	0	211	0	0	0
APOA1BP	0	0	0	0	0	0	0	0	0	171	0	7181	0	0	0	0	0	0	0	0	0	0	0	0	0	0	0	0	0	0	0	0	0	0	0	0	0	0	0	0	0	0	0	0	0	0	0	0	0
APOA2	151	211	0	0	0	0	0	0	0	0	0	0	0	1361	0	5931	0	0	0	0	0	1481	131	0	0	0	5661	0	241	0	0	5341	0	0	0	7741	0	0	0	0	0	0	0	801	2221	1831	0	1581	211
APOA4	0	0	0	0	0	0	5721	121	0	41	0	0	0	0	4581	2031	0	0	3601	4581	0	3341	0	301	781	0	4071	0	3561	0	4661	4221	4361	0	5001	0	3081	201	11651	4431	0	0	0	4841	0	0	0	4311	6811
APOA5	0	0	0	0	0	0	5331	311	361	3391	4761	0	0	0	0	0	0	0	0	0	231	3901	211	0	2071	0	0	1371	201	0	4211	4711	3931	771	0	0	5801	0	5691	0	0	0	0	4511	4301	0	0	1381	0
APOB	47241	46362	48333	50751	3218	8785	21995	19848	37776	3586	2442	28937	30866	16855	29164	28698	25938	14962	49126	39495	6598	10837	11181	10401	8924	2699	26825	16084	1711	546	39668	32256	39863	18602	20293	0	17617	7206	15183	22115	39551	32351	36491	4723	5050	23051	2085	11246	16984
APOB48R	151	0	0	0	0	1941	2001	0	0	0	4941	0	0	7351	3381	4101	61	3891	6011	12691	0	5301	0	0	0	0	3661	61	9161	230	8641	3781	14631	191	14851	16941	0	5511	382	0	0	0	281	5021	5231	0	0	12741	5841
APOBEC1	1614	6346	2955	4856	9595	3718	815	643	3536	1044	30	11594	11145	4898	3692	5306	0	171	212	0	3045	3775	3640	8715	1196	343	884	735	3352	241	11833	5467	1477	3486	1554	3113	8366	1525	10158	5397	0	51	313	6179	5915	1356	102	444	5277
APOBEC2	0	0	111	0	0	211	372	0	0	513	905	6172	792	1273	452	2935	784	0	663	0	3031	4142	413	573	422	0	522	904	3733	41	783	2103	2764	1430	30504	0	6753	5071	4212	0	0	0	1115	161	333	0	61	4301	7426
APOBEC3B	0	0	0	0	192	392	562	0	0	0	402	0	0	0	452	0	191	0	201	0	0	0	211	0	211	0	372	0	0	0	4401	1363	3431	0	141	0	633	0	221	0	0	0	0	0	0	0	0	0	0
APOBEC3C	0	0	0	0	0	0	0	0	0	0	0	0	0	211	0	0	0	0	0	0	0	0	0	0	0	0	0	0	0	0	0	211	0	0	91	0	0	0	0	0	0	0	0	0	0	0	0	0	211
APOBEC3F	0	0	0	0	0	0	0	0	0	964	0	0	0	3023	0	2524	181	61	842	0	292	713	211	0	633	0	393	0	393	0	633	923	763	262	842	0	1605	0	142	0	0	0	51	0	101	0	0	0	1663
APOBEC3G	0	0	151	0	0	412	473	0	0	424	1203	0	0	754	0	503	1174	182	753	422	10	1025	412	0	5412	0	892	705	211	161	2872	2873	1588	50	8253	8420	633	191	232	0	0	0	161	812	112	0	0	11823	10392
APOBEC3H	0	0	0	0	442	582	613	0	0	733	0	0	0	3642	0	312	1822	483	391	852	1113	4631	363	0	262	51	5651	943	813	111	261	633	3112	252	9701	2122	1003	913	161	131	0	0	0	232	0	0	0	4811	6171
APOBEC4	4941	6181	8791	13211	5801	5671	231	0	653	462	292	672	2741	0	1372	5321	5921	711	6151	1751	0	211	5281	22021	1550	1441	1065	463	0	0	3191	4721	5072	792	261	0	742	612	1582	5081	15921	11471	13521	4721	7001	6581	543	272	5221
APOC1	0	0	0	0	0	0	211	0	0	0	0	0	0	0	0	0	0	0	0	0	0	0	0	0	0	0	0	0	0	0	211	0	0	0	401	0	0	0	211	0	0	0	0	0	0	0	0	0	0
APOC2	0	0	0	0	0	211	0	0	0	0	0	0	0	0	0	2631	0	0	0	0	0	0	211	0	0	0	0	0	0	0	331	0	0	211	0	0	0	0	61	0	0	0	0	0	0	0	0	0	0
APOC3	0	0	0	0	0	0	11331	0	0	0	4031	0	0	0	2661	6881	0	221	0	431	211	0	1711	0	0	0	6591	0	431	0	10791	10681	4541	0	8161	0	0	0	9941	1971	0	0	211	4661	0	0	0	2011	3231
APOC4	0	0	191	0	0	201	0	0	0	211	0	0	0	0	0	0	0	51	0	0	0	0	0	0	0	51	211	271	0	0	4001	1471	3501	0	1311	0	1601	0	0	0	0	0	0	0	0	0	0	0	0
APOD	61	201	0	0	7272	4329	11237	524	11187	473	562	1658	1015	14523	7390	9463	11244	15681	27062	20081	16010	13222	12832	9592	13825	18814	12271	11312	11961	5960	15231	11812	14961	16974	11622	11371	13411	14023	16171	12681	0	916	2884	4615	1915	554	374	32581	18932
APOE	0	0	191	0	0	0	0	0	0	0	0	0	0	0	191	362	4821	0	0	0	0	0	0	0	0	0	51	0	0	0	0	5461	0	0	211	0	0	0	0	0	0	0	0	0	0	0	0	0	0
APOF	0	0	0	0	0	211	0	0	0	0	0	0	0	0	0	0	0	0	0	0	0	0	0	0	0	0	0	0	0	0	0	0	0	0	0	0	0	0	181	0	0	0	0	0	1631	0	0	0	0
APOH	1376	1618	2255	763	4197	3458	6197	1117	6355	513	674	1086	2281	4932	9384	12843	7584	17322	11902	16053	19472	17165	8337	32532	10903	19401	17682	9963	9360	16469	23903	21944	15352	16021	18750	0	17431	15721	18041	40151	15138	20170	11280	5097	5295	13372	2530	13351	9105
APOL1	0	0	0	0	0	211	1024	0	101	1165	1164	522	0	753	884	1747	461	20	0	71	0	0	211	0	422	0	484	202	41	211	6207	8002	4286	161	1323	0	954	0	61	0	0	0	151	1035	442	0	0	121	211
APOL2	0	0	0	0	0	663	1014	0	0	922	512	372	0	40	0	703	0	0	161	0	0	0	211	0	0	0	141	71	181	71	1963	1055	1605	302	322	0	211	0	152	0	0	0	293	0	542	0	0	91	0
APOL3	1462	272	1058	171	0	1157	211	0	0	1409	1696	882	71	4588	3988	9486	2946	4994	5486	4734	1	2204	6567	1156	100	242	13183	10353	643	765	13982	12893	10525	2381	3126	0	3032	1293	6274	5621	0	392	242	1137	895	0	0	6326	12642
APOL4	1106	404	1206	182	715	1047	9903	1316	4697	1526	923	2237	913	1247	5153	4515	1994	1091	0	0	2302	6395	493	152	1185	0	13246	5207	3269	1394	18913	9832	12292	9972	10294	420	5497	3157	734	0	0	0	61	545	552	1551	0	4773	25847
APOL5	0	0	0	0	10484	905	11200	1213	7753	303	981	431	0	9063	0	3055	483	340	151	91	2075	2742	1753	3602	4473	534	11543	5606	793	552	13773	10622	8454	602	11872	2075	10703	1744	2831	6413	0	51	614	1002	171	282	0	302	1653
APOL6	0	0	422	0	0	1222	302	0	0	765	0	0	0	463	92	562	322	1	0	0	3542	7964	2095	534	0	0	3447	2735	523	0	1718	1465	975	2386	482	0	1507	61	202	303	1470	534	1355	753	222	0	0	533	1285
APOLD1	9034	8489	12677	6707	2782	11524	3353	0	1168	7820	6418	1701	607	24000	1426	6739	3227	0	1098	221	0	51	3687	1901	3459	902	5216	2252	1227	0	12721	12580	3598	5220	2663	0	8149	303	908	0	8573	4637	8969	19221	22955	91	616	422	7990
APOM	0	0	0	0	0	0	0	0	0	0	0	0	0	1281	0	0	0	0	0	0	0	0	0	0	0	0	0	0	0	0	0	0	0	0	0	0	0	0	0	0	0	0	0	0	0	0	0	0	0
APOO	161	0	504	0	0	2211	9488	615	5405	1297	132	698	142	2302	5078	13279	473	0	0	0	0	0	1980	142	86021	61755	885	938	1657	1430	24004	19730	3970	0	3562	0	13476	3357	1435	0	838	1379	1686	474	576	0	0	0	1978
APOOL	191	0	606	0	0	1809	2934	243	3279	1207	243	434	615	1055	10347	6046	313	0	0	0	0	0	1338	374	16008	3495	1899	211	2162	1717	11264	11923	3277	1046	2829	0	11287	3972	977	51	373	995	1921	252	172	0	0	0	1899
APP	586	0	2497	0	6657	45667	18484	1339	5537	15273	0	2503	2738	39902	202	37355	17698	0	817	0	0	1145	21928	34022	6600	615	17961	9222	4	88	31874	24016	6964	15408	8095	0	35952	2271	26184	13317	151	1944	7099	10824	36360	718	3583	2055	26239
APPBP2	354	0	1624	0	0	9786	2353	161	1418	2967	0	61	425	5430	385	4554	1229	0	0	0	0	292	2794	1961	1396	0	2879	575	119	0	2984	3798	1057	7799	1489	0	6554	535	6816	0	0	0	0	887	1330	0	293	102	4872
APPL1	0	0	41	0	0	6481	1699	51	0	2138	0	353	141	2028	0	3273	1026	0	0	0	0	0	672	212	70	81	3079	795	0	0	5807	2149	915	1594	563	0	2623	393	563	0	0	0	203	585	1538	0	41	0	3917
APPL2	634	0	554	0	0	8364	3475	263	797	5148	440	1315	375	13948	0	16124	2108	0	140	0	0	271	4988	454	1858	0	4240	2133	783	0	4777	4931	2747	4412	2093	0	11405	464	10479	162	0	4582	7830	554	2906	0	211	435	4404
2020-04-02	0	0	0	0	7841	0	0	0	0	0	7381	0	0	32111	14341	4011	0	0	15731	0	17771	29371	0	0	0	1541	11231	0	0	0	45421	49771	23291	28471	22581	23561	0	19061	36261	0	0	0	0	0	0	0	0	0	0
APRT	0	0	0	0	0	0	0	0	0	0	0	0	0	0	0	0	0	0	0	0	0	0	3101	0	0	0	0	0	0	0	0	0	0	0	0	0	0	0	211	0	0	0	861	0	0	0	0	0	0
APTX	222	0	151	0	0	1188	895	0	392	553	0	192	293	633	0	4580	985	0	0	0	0	0	1718	91	422	0	453	274	69	0	1255	4467	724	1216	692	0	2420	0	272	0	41	542	737	524	1211	0	0	0	844
AQP10	2971	2611	1711	1651	91	361	2671	2481	3321	161	0	2451	1641	4601	3420	7001	2561	3080	2291	2891	3030	0	3791	151	9061	9021	4230	3481	3192	2241	1201	2271	3491	1651	7451	4741	2271	3271	781	0	71	301	2981	4231	3161	2211	0	8171	3671
AQP11	140	0	695	0	0	3746	101	0	412	805	0	1036	61	803	0	2571	0	0	0	0	533	0	1437	373	4624	0	1367	0	19	0	1406	3706	211	753	202	0	2237	303	1485	0	0	71	564	191	0	0	454	0	844
AQP12A	0	0	0	0	0	0	0	0	0	0	0	0	0	0	0	0	0	0	0	0	0	0	0	0	0	0	0	0	0	0	0	0	0	0	0	0	0	0	0	0	0	0	0	0	0	0	0	0	0
AQP12B	0	0	0	0	0	0	0	0	0	0	0	0	0	0	0	0	0	0	0	0	0	0	0	0	0	0	0	0	0	0	0	0	0	0	0	0	0	0	0	0	0	0	0	0	0	0	0	0	0
AQP2	743	352	984	171	4811	574	28711	17051	22431	19121	25031	741	0	19941	0	4231	10461	4111	10791	9601	0	1822	22681	6731	23671	34091	22820	23711	26281	25120	28451	24451	23481	24069	28501	19338	26301	27101	29081	27631	0	994	4942	23341	23491	28261	8651	28191	30801
AQP3	102	0	302	0	0	91	12261	12161	9371	0	181	0	0	17721	0	241	121	41	0	0	0	8173	201	282	721	0	583	3431	8271	7662	1233	422	1131	8642	9901	9011	3351	7981	963	0	0	272	191	7392	383	0	0	2621	422
AQP4	2543	12268	1443	291	0	863	5336	2326	13034	6894	7548	14204	18202	11625	18723	18244	513	8423	11467	8382	653	211	251	3181	18522	14235	9265	7394	762	0	14794	12535	12477	1776	4146	0	995	51	652	0	16703	12473	13143	3471	442	11163	10123	91	854
AQP5	231	0	461	282	9471	6301	28711	17051	22431	19121	25031	0	0	1591	0	5501	8361	0	3201	9711	0	14001	22681	0	23671	34091	22931	23711	26281	25231	28451	24451	23481	24401	28501	13421	26301	27101	29081	27631	0	12351	13021	23341	23491	28261	0	28191	30801
AQP6	0	0	0	0	0	0	211	0	0	91	0	211	0	11471	0	261	0	0	91	0	0	0	22772	121	0	34091	2141	0	0	0	28451	221	781	361	28501	13421	26301	0	29081	0	0	12351	13021	0	493	0	0	28191	30801
AQP7	0	0	0	0	0	0	1916	271	183	533	211	0	0	351	292	1205	0	814	252	0	0	785	211	0	211	0	211	623	573	0	1536	4683	493	682	3186	463	752	191	714	0	0	0	211	4096	222	0	0	0	633
AQP8	0	0	0	0	222	761	2125	422	474	1285	172	511	0	6722	241	7533	763	71	674	5503	333	332	301	211	1266	0	905	732	8303	0	9726	5294	1336	6994	19132	0	2205	252	9844	0	0	554	903	613	4345	0	0	12143	10293
AQP9	56762	58634	57144	54934	53414	32242	29717	19448	50257	1550	3370	56293	54758	37679	8387	21419	29995	30682	47336	45426	22859	5087	9355	1007	25216	27777	39919	43343	24575	42475	25008	12045	24150	48514	55016	0	53154	56813	2152	425	12360	4535	6822	15414	11201	36190	14216	50224	49846
AQR	1691	0	3044	0	0	6675	2576	294	0	4221	0	778	506	6698	0	7545	2186	0	0	0	615	0	3825	3761	5508	0	5940	1109	0	1741	5510	6270	1406	4739	3524	0	9741	1078	2385	41	0	334	1552	192	1749	0	732	232	11315
AR	5595	5231	11567	4761	61	5456	11656	798	8535	5882	453	5347	5096	8125	24069	59572	2031	0	0	0	450	766	4544	1370	73619	42789	5319	839	20461	7576	91256	75658	43716	2839	22212	0	71841	94027	6331	2654	2825	3988	4916	1392	4326	8866	2393	766	9578
ARAF	0	0	0	0	0	0	463	0	0	0	0	282	0	312	301	3142	0	0	0	0	0	0	4003	91	652	5663	71	0	181	0	1235	4794	101	10	181	0	1363	413	722	0	0	163	283	0	212	0	0	0	422
ARAP1	0	0	242	0	0	3469	4820	191	90	6181	2636	2150	240	3451	0	12575	2631	0	303	0	0	0	6637	282	2569	433	3091	1761	1015	0	11882	13144	3618	2965	3878	547	4811	365	69158	0	0	4814	8156	826	3201	0	161	0	4820
ARAP2	3756	11318	14183	921	0	35171	7581	1049	1037	5890	330	444	426	19595	0	19009	4136	0	3001	183	13079	1698	4965	2812	7666	323	18693	8265	2288	647	11612	11018	4286	7894	9298	0	17308	1081	342	172	404	1736	4532	9070	9356	0	4002	2753	19222
ARAP3	170	0	292	0	15547	5418	14067	1107	10920	2555	182	1118	0	9225	889	6064	1065	281	1267	764	0	0	8059	603	1909	0	0	675	323	0	4416	6700	3401	351	815	15527	2321	0	5756	0	0	1096	2374	5585	5649	802	81	0	2290
ARC	0	4321	4851	4881	0	0	5511	0	0	0	0	53381	0	13531	10300	6651	0	0	0	0	0	3261	5321	3771	0	0	0	2041	0	0	20561	34261	29781	211	8021	30071	10811	4991	66581	6861	0	0	3151	3351	0	0	0	17431	15681
ARCN1	161	0	504	0	0	2672	1257	41	0	13044	11701	61	131	723	0	2723	4052	0	0	0	292	0	3212	582	1283	0	302	1034	280	586	3042	854	1366	1668	624	0	3910	0	2622	0	119	1036	1076	142	957	0	61	0	3348
ARD1A	0	0	0	0	0	0	282	0	71	0	0	0	0	0	0	0	0	0	0	0	0	0	312	0	18301	40901	0	0	0	0	633	1681	1961	0	1002	0	12012	0	393	0	0	1571	482	0	0	0	0	0	0
ARD1B	1012	984	1182	201	0	694	341	201	4132	332	0	202	5281	703	1114	7332	1423	110	3122	3222	3532	452	302	191	3132	141	3393	2814	3802	3412	3572	4131	8442	2111	653	0	151	0	0	0	1233	211	783	0	442	1072	724	663	2532
AREG	1018	242	3129	0	32113	23269	27417	18935	65191	5499	728	796	505	24171	0	15461	8660	4216	1699	1487	3303	2815	7612	3839	13777	1489	47523	15413	40578	46737	16386	11329	7827	8964	11852	0	21558	15815	2187	1162	8456	2136	7475	1447	869	60279	21826	1805	10975
ARF1	0	0	131	0	0	2052	2853	0	0	2554	502	443	131	1175	0	4610	380	2947	0	0	0	0	6167	1317	0	111	542	0	742	0	1124	601	8752	1997	1224	0	2748	322	14192	544	0	263	735	686	937	0	162	0	1266
ARF3	0	0	654	0	0	5485	1157	0	110	615	233	4185	744	884	0	7859	0	0	0	0	0	0	3336	292	211	0	1085	262	0	0	1263	432	1191	1003	1045	0	1046	0	2479	0	0	0	1198	51	1227	0	0	71	1335
ARF4	0	0	172	0	0	2122	1278	0	41	2049	0	232	554	6457	613	1719	554	0	0	0	0	91	683	201	211	211	554	352	353	0	1728	1496	402	976	211	0	2387	273	1026	0	0	61	201	0	825	0	0	0	1929
ARF5	0	0	0	0	0	131	0	0	0	0	0	0	0	0	0	211	0	0	0	0	0	0	0	0	0	0	0	0	0	0	211	0	0	0	0	0	0	0	12841	92	0	0	0	0	0	0	0	0	0
ARF6	0	0	0	0	0	0	0	0	0	0	0	0	0	211	0	151	0	0	0	0	0	0	0	0	0	0	0	0	191	0	0	0	0	0	0	0	211	0	0	0	0	0	0	0	0	0	0	0	0
ARFGAP1	0	0	0	0	0	1266	715	0	0	211	313	152	0	2994	80	1914	453	0	0	0	0	0	171	91	150	0	302	0	271	0	1744	844	1098	0	403	0	1045	0	644	0	0	993	1233	81	887	0	0	0	422
ARFGAP2	0	0	0	0	0	422	302	81	211	1116	211	1216	41	3695	0	1266	0	0	0	0	0	0	1854	0	0	0	132	121	0	0	341	552	251	472	453	0	633	0	8587	0	0	705	1145	0	2993	0	0	0	673
ARFGAP3	0	0	353	0	0	4365	2534	132	242	9424	2923	92	0	2763	0	7560	2915	0	0	0	0	192	1868	825	1477	0	3003	745	432	0	4310	7521	855	4686	2217	0	4510	312	4091	0	211	532	877	725	1450	0	242	293	3751
ARFGEF1	133	0	2981	0	0	11983	3431	242	1468	7543	0	454	1230	10266	0	17373	3891	0	192	0	62	622	5028	1783	3465	211	12701	2064	0	794	10259	11395	1908	5141	3277	0	18531	1567	4771	172	625	2012	4448	1834	4662	0	1794	162	13239
ARFGEF2	161	0	1823	0	0	10680	3440	332	241	10543	542	3022	4182	9150	0	19154	3597	0	212	0	0	451	5596	1926	5033	262	5270	3518	353	0	9388	13543	2661	5626	2906	0	10790	725	8340	0	0	10500	16387	1804	5239	0	271	715	8032
ARFIP1	71	0	941	0	0	13214	5883	334	10	5980	0	112	41	11302	0	11003	2624	0	70	0	91	572	3916	3402	8565	445	8852	2887	1779	596	8979	6266	1550	6015	3447	0	17213	1322	2116	71	0	808	2798	645	1271	161	2439	586	9527
ARFIP2	0	0	0	0	0	0	0	0	0	0	0	131	121	0	0	421	0	0	0	0	0	20	632	0	0	0	0	0	0	0	20	20	0	0	0	0	0	211	432	0	0	0	211	0	251	0	0	211	492
ARFRP1	0	0	0	0	0	51	833	0	0	564	342	0	0	51	1777	192	81	0	0	0	0	0	664	0	211	0	211	61	0	0	462	1153	291	0	0	0	422	0	8582	0	0	891	5984	0	646	0	0	0	0
ARG1	0	0	0	0	0	846	0	0	101	554	191	0	121	670	0	1235	0	201	212	0	41	0	221	212	0	0	804	442	30	0	844	211	0	493	844	0	422	262	0	0	0	443	91	421	212	0	161	0	633
ARG2	352	233	6615	0	0	4114	5103	854	5405	2487	212	414	0	4170	0	3763	2093	977	3360	2602	0	51	2332	151	8528	4303	2820	3046	615	1042	3998	1204	232	5341	2507	0	3768	7716	664	201	0	5759	7229	91	262	563	1013	2744	3643
ARGFX	1403	4274	5275	2132	5965	1509	1578	604	4758	584	0	1876	1924	5238	973	8916	1296	6955	3786	1762	13315	13935	1255	6067	4010	714	4435	3065	794	222	18046	9046	9676	9547	10177	0	10538	7256	4716	3745	161	463	593	71	193	1323	1503	3877	4707
ARHGAP1	0	0	0	0	51	905	1909	0	0	834	211	828	0	492	0	4041	292	0	51	0	0	151	6139	0	0	282	995	81	555	0	3202	1266	502	635	382	0	744	0	10421	0	0	1046	997	253	11266	0	0	192	844
ARHGAP10	466	0	3675	0	35939	45721	21422	1816	2527	30741	14291	1121	1573	47546	0	50853	9642	0	0	0	0	38	57602	69948	8095	1017	30737	14360	0	0	31211	30753	7945	29667	14437	0	38543	4363	79862	117352	0	6366	14004	8360	20443	7099	7929	1745	25605
ARHGAP11A	151	0	201	0	0	914	152	0	211	0	0	0	0	110	271	1846	573	0	0	0	0	0	422	191	792	111	291	131	0	311	1055	1266	181	835	192	0	613	302	583	0	0	0	131	211	91	191	0	71	422
ARHGAP11B	0	0	0	0	0	0	0	0	0	211	0	0	0	0	0	0	0	0	0	0	0	0	0	0	0	0	0	0	0	0	211	0	0	0	0	0	0	0	0	0	0	0	0	0	0	0	0	0	0
ARHGAP12	291	91	5032	0	0	18949	3436	494	1360	6270	0	192	435	10834	230	9634	3162	0	0	0	685	171	7290	3549	4891	212	10614	3092	849	1178	15531	6553	2240	8931	2473	0	17443	1691	2587	0	0	1996	2921	1107	1170	252	5536	424	10563
ARHGAP15	329384	404377	329815	272232	0	118256	25062	1923	5270	27993	3622	2745	7302	217011	325712	326143	103198	64606	142067	115022	265892	70537	43324	44946	17734	455	226421	112884	96350	74317	251735	194986	257208	131515	151934	0	269459	189221	13981	41581	341627	200507	267353	27791	62780	0	13983	95825	203312
ARHGAP17	0	0	1719	0	0	9102	5578	41	202	5168	641	2284	605	9119	0	11287	2975	0	563	0	0	131	8373	1650	633	0	4372	3586	1332	0	12729	11455	3458	10167	3056	0	12369	617	28008	0	0	4000	11239	898	5612	0	202	504	7830
ARHGAP18	0	0	1700	0	71	22892	6064	1009	685	5577	0	505	363	20614	0	17329	7722	0	0	0	0	422	10135	4558	4758	695	15326	5390	2099	0	10833	12016	4047	9510	3615	0	20947	2292	2695	394	203	2791	4653	2415	2369	183	1452	834	16465
ARHGAP19	122	0	322	0	0	5480	2902	29	0	2838	0	575	709	3325	392	3949	1298	0	131	0	101	231	1176	806	1527	121	4310	1238	381	0	7159	4880	855	3149	995	0	4723	866	1429	0	0	262	1017	202	1112	0	0	211	3954
ARHGAP20	53190	69286	54341	36718	10346	38608	31609	39076	88181	13611	9444	4344	9627	30570	104303	76070	25958	27081	69954	86935	2282	957	2594	4097	37283	19952	69229	19150	6115	9126	115430	101983	80088	8407	3691	0	36400	14119	1698	906	11320	6850	5630	15228	8183	70637	40959	5211	15532
ARHGAP21	757	0	4134	0	0	11612	4343	455	2460	7810	6732	354	71	11060	503	13330	4816	0	372	0	0	453	6418	2721	9596	2944	10661	3394	1573	646	10713	7408	4744	10354	2253	0	14181	1210	2513	91	505	6848	5365	5708	6433	5204	1932	515	9122
ARHGAP22	2401	944	4846	213	82431	42031	88440	24992	38835	28277	29811	128950	102429	86796	0	24247	5037	0	726	0	0	612	105973	69521	33490	24077	19318	2403	2558	0	102960	93668	158527	7134	6696	0	18965	1884	123712	85008	4985	21331	43473	44506	15777	22745	10151	495	12843
ARHGAP23	0	0	333	0	0	1197	7628	211	4431	6035	3952	524	0	32681	0	1589	824	0	211	0	0	69	19041	4046	8081	7532	573	353	0	0	5475	3958	4523	815	905	71841	1538	0	49337	30843	0	0	1253	5851	7368	4652	452	0	1266
ARHGAP24	1654	122	10725	0	67599	113228	76278	98765	200930	25133	1294	13226	45756	56849	122008	157217	23832	0	907	361	181415	114590	30427	37668	61675	15526	97743	60924	5044	3090	139290	108144	109961	41776	40846	0	116086	53906	10841	26032	1334	4167	15963	7871	7099	3472	22308	54705	129860
ARHGAP25	50538	61314	57212	50170	0	20757	88691	84746	146121	8987	3651	30773	35569	97100	143	26893	50111	55836	51414	61592	32132	55972	14829	3665	1194	0	39410	47894	65945	63506	27495	19445	11111	35658	57163	0	82733	77583	10065	2230	13125	19484	24542	1533	3579	0	736	13866	22598
ARHGAP26	5965	797	14835	132	172	78806	56468	11077	29538	31705	9735	12068	6756	36426	2014	134283	69275	0	31125	25895	0	24330	192038	206937	12726	748	149120	165918	54893	74772	146468	121198	47746	137324	143866	0	145701	70195	160554	294641	166667	189654	215437	16490	18147	748	2656	105354	151406
ARHGAP27	0	0	422	0	0	2039	1346	41	141	1630	8853	323	151	5229	0	4197	6315	7493	3773	6169	0	2741	5682	3016	522	41	23801	15118	6040	9329	3556	2788	5348	22656	27886	0	15928	15298	24488	6435	0	0	702	2183	4591	0	0	19157	12236
ARHGAP28	37489	53639	38902	35966	403	7044	8295	2323	9459	5032	231	7938	10984	37362	35168	38504	5287	0	947	0	10399	5360	20863	46178	25266	5308	12312	12157	17995	6572	71492	49645	32934	11662	16535	0	26897	21420	25414	33414	58213	43350	47728	967	1440	2356	1571	4805	36407
ARHGAP29	92	0	948	0	21794	32548	24568	30131	69483	3245	33926	815	455	4684	543	4851	2504	0	161	0	0	202	9591	12062	82627	103446	9912	1551	575	890	8344	2570	1639	4969	2413	0	20944	1288	2823	7270	0	0	353	1090	3419	83774	77318	272	5945
ARHGAP30	633	233	1117	212	0	1165	714	0	30	6135	8633	2287	695	6447	512	10885	1586	2745	675	465	0	10563	4755	636	211	0	4579	1856	8176	7379	5085	5049	8357	12835	22133	0	5479	14955	9011	987	0	60	162	6064	21240	0	0	6559	9840
ARHGAP4	544	51	191	0	0	0	5138	141	111	382	0	81	0	11796	522	3090	211	0	0	0	0	0	744	0	111150	122861	2447	535	3877	634	20794	7984	16342	262	22642	17184	17154	17353	1665	0	0	4417	8615	0	0	0	0	10934	6753
ARHGAP5	30	0	2043	0	0	12113	2441	435	4261	3698	0	787	1961	0	585	7427	1451	0	0	0	211	262	1658	735	5052	4032	6710	1421	463	636	5604	5638	2373	3249	1872	0	8290	465	865	0	10194	6136	12267	644	655	0	2155	232	6620
ARHGAP6	85801	130384	105996	59265	12863	34693	106383	38913	180886	36232	43654	26008	40362	39847	187441	207777	24450	27604	40339	39903	50895	20776	45414	24443	270594	171747	74210	22820	12853	7027	277792	227192	195763	21212	24498	0	118631	88448	10220	25692	300397	194742	223843	40379	19784	32492	4140	17415	66663
ARHGAP9	2911	1552	1582	3471	0	602	211	0	0	8711	10411	12391	3431	19141	17837	15471	19071	12621	7401	17391	17889	21571	11621	332	0	0	19661	15551	17940	18521	19731	18641	25271	12091	25291	22399	28301	23441	13051	10791	840	802	6823	9251	12541	0	0	10361	10761
ARHGDIA	0	0	0	0	0	211	0	0	0	0	0	0	0	0	0	211	81	0	0	0	0	0	6051	0	0	0	81	0	0	0	0	0	211	0	0	0	211	0	0	0	0	51	81	0	1781	0	0	0	0
ARHGDIB	635	152	1330	131	0	5132	733	0	633	1416	534	173	584	9995	0	2999	1197	312	645	1193	0	50	1086	252	141	0	1770	1127	674	623	5103	633	211	4618	1437	0	5158	382	492	0	0	81	453	7596	13064	0	0	352	1055
ARHGDIG	0	0	0	0	0	0	0	0	0	0	0	0	0	15501	0	2901	0	0	0	4831	0	4451	0	0	13341	10851	0	0	0	0	20591	19341	6801	0	5231	5340	0	0	0	0	0	0	0	11211	5041	0	0	0	15791
ARHGEF1	0	0	70	0	0	1137	1628	0	51	2558	684	0	0	422	0	4755	181	0	0	0	0	0	774	121	543	252	353	81	301	51	3892	1736	954	413	653	0	1506	0	6639	0	0	1336	5528	201	524	0	0	0	4516
ARHGEF10	303	0	1882	0	33464	25916	26595	1944	9041	7721	3310	2670	566	101755	0	20818	6477	0	655	0	0	0	67961	61268	17177	7689	24865	4997	1447	0	14768	19007	10149	7207	7617	103214	8387	424	126645	108578	0	1510	2131	3530	12091	1246	152	890	7359
ARHGEF10L	352	0	243	0	74510	40591	122106	14116	57088	16929	5447	2300	192	13402	79602	116392	8013	0	5123	0	0	2894	136363	104764	29654	28443	19163	4771	1043	0	89838	67102	56331	7036	8446	0	11418	770	231451	165467	0	1951	6270	3590	5836	4501	272	597	17231
ARHGEF11	595	0	2718	0	112326	80339	28248	4109	29813	8333	2957	2891	2534	6336	0	28566	5339	0	1036	323	0	20	16765	3641	5191	685	7433	4826	1390	0	34276	31927	9919	8472	4721	0	9434	677	20751	1831	0	1970	4665	8346	37737	74796	7405	614	10118
ARHGEF12	464	0	1511	0	147476	110121	4971	574	4223	5012	0	263	141	14616	12985	35480	4977	0	353	0	924	594	8220	4565	226677	201509	14553	6374	1684	722	32415	24455	7273	5591	2772	0	23757	1443	4225	82	0	363	1219	1547	1991	90175	97396	1286	12852
ARHGEF15	4692	4944	5064	4315	6923	2134	17600	1065	7483	6823	5822	5645	223	12022	9442	6883	9254	11312	8641	11472	0	0	5944	3551	3104	4562	12791	11661	12730	11142	25141	12541	12721	13301	13400	19171	10862	12252	11902	8392	1821	5213	9733	453	1597	2652	211	12621	13661
ARHGEF16	0	0	0	0	5544	3924	14777	0	5251	1297	583	162	0	1684	1243	7227	14177	21956	33815	38603	0	715	32092	9466	12662	2562	23369	8556	11048	4003	11729	10141	5467	3927	26697	2500	15170	30794	34112	29173	0	372	393	91	1320	0	0	21325	22864
ARHGEF17	111	41	684	0	14458	15785	22074	1037	1801	37547	43919	4448	120	4216	0	16569	1610	0	112	0	0	49	53419	23741	8219	8841	1512	837	250	0	43090	36659	44764	5714	3784	0	5111	564	68213	52216	0	5874	18209	9669	15265	866	0	81	4067
ARHGEF18	0	0	0	0	0	933	2028	411	211	1586	823	1275	220	1546	0	2924	1082	0	0	0	297	470	4124	521	493	0	924	0	160	0	1984	3964	1744	690	1454	0	723	171	7456	871	40	0	1684	583	1927	0	631	733	1266
ARHGEF19	0	0	141	0	0	3864	5097	71	663	1535	3013	101	161	7035	0	11002	150	302	434	0	0	5851	3073	201	483	402	1514	1163	6232	4232	2685	7346	1014	492	6998	5982	793	4242	15845	161	0	81	593	2374	343	0	0	101	1745
ARHGEF2	0	0	132	0	0	8034	1318	51	312	2191	101	1970	303	825	0	5432	3292	3490	241	0	0	31	7053	304	211	0	1105	232	192	0	1537	7480	686	1349	883	0	2380	474	9854	202	0	686	1672	1148	17039	51	0	41	1477
ARHGEF3	2109	645	9297	91	80273	86665	125633	87860	177621	34852	17210	5020	2552	23951	0	73934	43031	9720	27150	11766	16691	32195	64083	57668	43843	33220	97651	96918	32841	31026	66547	54114	27804	177500	169452	0	176981	138424	145274	126670	10671	13555	23899	63693	50176	24802	11414	106762	168266
ARHGEF5	0	0	0	41	1271	651	503	0	0	0	0	0	0	211	0	441	211	0	51	0	61	282	432	503	211	0	20	41	191	0	211	1001	161	0	0	0	552	141	2991	3721	0	211	594	0	222	0	0	0	482
ARHGEF6	40959	53839	39657	24049	0	7241	16373	4840	20983	3841	801	7513	19588	17739	38503	55718	1785	0	101	0	2473	6511	11005	8230	61780	39667	6000	3435	12379	9581	77970	68646	31175	1540	28649	9620	37838	51492	2667	12694	51530	17570	48546	1527	776	0	51	506	11578
ARHGEF7	36073	38433	36352	34373	23386	48517	58414	21348	41639	16564	16660	32127	31987	49801	36712	60872	44329	30038	26410	27047	33752	39473	31806	24417	45610	39204	47730	33661	25569	22975	53226	51408	49320	44803	43403	0	50288	38535	26351	35194	112	2106	4524	22008	13655	32416	18279	41704	52864
ARHGEF9	382	0	383	0	0	5146	5959	304	2184	3044	63	2248	4794	7480	0	26182	1540	0	0	0	1203	434	2213	1761	34541	7054	2706	514	9718	915	38699	36266	6262	0	10656	0	25631	6885	1240	91	0	896	5361	1358	1755	0	0	71	5606
ARID1A	0	0	110	0	0	8269	4493	251	260	5696	896	1149	81	8770	0	11261	3778	0	230	0	0	392	10778	1285	2338	81	5045	2798	1265	0	13976	6983	4340	4923	3006	0	10201	757	16637	344	0	795	1824	5721	20035	0	0	213	5697
ARID1B	1080	0	3999	0	0	60330	22430	1863	1453	28627	589	1969	1150	57094	0	54081	23311	0	2224	0	0	2223	50353	23961	8088	1221	39868	13829	4993	0	36808	42837	11736	33619	19033	0	58638	5638	83997	2831	0	1423	3902	5253	6965	0	3408	3282	36379
ARID2	1472	0	4941	0	0	30310	6937	505	1562	7444	0	4008	4278	14770	0	14526	3163	0	222	0	824	433	6912	4528	3726	272	9679	2588	0	1731	10061	6848	3701	8798	3520	0	18567	1000	5164	51	92	2498	6401	2336	3726	0	1933	515	13100
ARID3A	0	0	664	0	0	1860	3983	0	0	2038	514	374	0	1726	661	7385	955	0	624	80	0	472	2634	593	982	0	1949	211	0	0	15089	10948	10833	552	1317	0	1768	0	5832	0	0	0	1027	514	3466	0	0	0	2689
ARID3B	241	0	492	0	0	3692	4061	213	654	3346	1345	1893	614	5093	0	9004	13926	8444	9217	13568	0	108	8411	4097	2596	433	9464	13323	2939	0	9630	11783	6361	8627	5756	0	7717	333	9519	325	9209	15088	17130	1149	6534	0	232	395	5568
ARID3C	0	0	0	0	6502	112	10681	10481	9191	14481	14471	201	0	8131	8459	15172	8571	8701	8821	10321	11581	11950	422	0	13451	12721	11421	10151	11581	8460	10181	9351	11831	11681	13521	8842	11831	11621	10431	8751	0	272	352	13241	14441	11501	10401	9881	11751
ARID4A	374	0	633	0	0	6658	3724	131	0	2841	351	355	434	4538	81	3710	2694	0	181	0	694	201	1478	854	1447	292	5272	1246	504	465	6373	3365	694	2763	1086	0	12405	161	302	61	344	1531	3584	152	443	0	955	0	4800
ARID4B	794	0	3533	0	0	28655	5095	282	734	8298	0	848	867	12891	0	16197	4861	0	0	0	0	816	8845	6445	2362	0	10799	2789	0	67	10698	7441	3074	6526	2181	0	18980	559	11213	182	0	1309	2238	1736	2311	0	695	935	9184
ARID5A	0	0	0	0	0	6334	372	0	0	11115	11862	71	0	844	731	2858	272	0	0	0	0	130	1763	0	211	211	900	161	0	201	1535	9531	1304	502	4009	18929	834	0	5754	152	0	384	815	23793	7977	0	0	162	1055
ARID5B	32507	20523	55708	17749	6421	47551	8694	828	3785	12388	20270	3603	3515	29021	0	35514	10672	0	140	0	0	5959	81928	109544	9745	323	15936	8280	0	0	23171	13471	6822	26582	7712	0	35417	3742	50453	118000	0	2965	6630	9785	4931	0	1252	970	22490
ARIH1	1340	0	5889	0	0	6695	3681	0	40	6059	0	2623	2125	7704	1926	8898	2658	0	181	0	273	250	5543	4516	1275	131	6215	1479	501	1934	9441	8155	2704	3620	2291	0	12000	817	4540	0	605	1923	4706	1342	3054	0	737	523	9946
ARIH2	171	0	262	0	0	4263	2794	232	58	2506	220	838	604	4176	0	8807	2095	0	0	0	0	142	3236	655	211	101	1776	929	493	0	5694	7850	2383	1042	2592	0	5233	182	5152	0	0	354	777	254	2936	0	181	81	3666
ARL1	292	0	434	0	0	1256	291	211	60	222	0	121	0	2143	0	502	262	0	0	0	0	0	412	151	211	0	1826	292	312	362	633	211	211	1897	423	0	964	211	913	111	0	702	171	0	312	0	91	0	422
ARL10	0	0	0	0	1013	211	211	0	141	7872	3821	201	0	733	0	483	211	0	0	0	0	0	503	302	6563	6192	81	71	192	0	6782	892	422	392	222	0	463	0	393	332	0	2670	4382	6901	8161	0	0	0	211
ARL11	0	0	142	0	0	383	1772	0	0	211	351	0	0	4801	0	4961	1991	872	162	51	0	0	0	0	0	0	3011	252	1821	1150	2501	552	211	712	2373	0	752	2321	181	0	0	161	0	0	0	0	0	122	1451
ARL13A	82	0	192	0	0	291	1097	211	1467	633	0	51	0	412	2366	3829	283	0	0	0	0	0	1618	1159	4474	463	342	151	3715	884	10765	11833	3594	212	1127	0	8535	8753	1706	4137	1057	2018	3482	202	417	0	0	0	211
ARL13B	163	0	1518	0	0	8800	2044	0	0	2866	2146	424	41	2600	856	4150	1310	0	41	0	0	313	935	967	3223	51	5666	1457	0	0	4088	2863	1107	1153	1446	0	8455	465	71	0	0	1156	2823	1158	2024	0	735	101	5704
ARL14	0	0	0	0	3661	4291	0	0	3011	0	0	0	0	3391	0	3211	4251	0	10721	3331	0	0	0	8531	1791	0	1191	0	0	0	0	0	0	0	0	0	3961	0	0	0	0	0	1791	0	0	4551	191	0	211
ARL15	5292	253	16448	0	101	66500	21850	1607	13920	23732	0	7436	5536	49225	2425	56743	37807	0	8630	2713	14643	10513	27846	9230	26255	2442	79417	35891	10966	21207	68104	55013	21443	38010	29317	0	89249	33732	10563	385	3	11112	18745	5057	5373	263	8069	8766	69814
ARL16	0	0	0	0	0	0	0	0	0	0	0	0	0	0	0	0	0	0	0	0	0	0	0	0	0	0	0	0	0	0	0	0	0	0	0	0	0	0	41	0	0	0	0	0	0	0	0	0	0
ARL17	0	0	0	0	0	0	0	0	0	0	0	0	0	0	0	0	0	0	0	0	0	0	0	0	0	0	0	0	0	0	0	0	0	0	0	0	211	0	0	0	0	0	0	0	0	0	0	0	0
ARL17P1	0	0	0	0	0	0	0	0	0	0	0	0	0	0	0	0	0	0	0	0	0	0	0	0	0	0	0	0	0	0	0	0	0	0	0	0	0	0	0	0	0	0	0	0	0	0	0	0	0
ARL2	0	0	211	0	0	211	352	0	0	141	302	151	0	0	80	422	161	82	0	0	0	0	513	0	92	0	111	0	0	0	150	2782	361	161	634	0	0	0	3294	0	0	404	211	0	382	0	0	0	693
ARL2BP	0	0	0	0	0	201	0	0	0	0	302	0	0	521	0	362	0	0	0	0	0	0	462	0	211	0	402	0	0	0	0	0	51	512	422	0	231	0	211	0	0	0	0	51	0	0	0	0	633
ARL3	0	0	211	0	0	4159	1256	0	0	1136	306	574	203	1295	0	6234	211	0	0	0	0	653	724	252	1466	0	1587	1458	351	0	2209	8164	1014	2621	2262	0	1708	162	2233	0	0	232	1065	211	372	41	131	171	5152
ARL4A	0	0	290	0	0	0	511	0	541	211	0	0	0	171	0	522	351	0	0	0	0	0	211	0	0	0	0	171	0	102	0	211	161	0	0	0	0	0	0	0	0	0	0	0	181	0	0	0	211
ARL4C	0	0	211	0	0	2621	1241	0	12781	0	0	6181	5471	18611	0	411	0	0	3171	9431	0	591	341	2121	20959	25121	0	0	291	0	0	861	341	211	252	0	19241	11851	121	14091	0	91	211	0	1831	4751	5561	0	0
ARL4D	0	0	0	0	0	1271	0	0	0	0	0	0	0	0	0	4921	0	0	0	0	0	0	0	0	0	0	0	0	0	0	2181	0	0	211	0	0	0	0	8661	4791	0	0	0	0	0	0	0	0	0
ARL5A	101	0	202	0	0	3851	532	0	50	1718	472	202	0	13014	9	6905	444	0	0	0	0	130	2758	1963	100	0	1468	715	0	0	844	1476	523	2725	453	0	6173	252	1188	0	0	502	1308	112	795	0	353	102	2110
ARL5B	0	0	494	0	0	1056	402	0	0	955	0	101	0	512	0	1593	363	0	0	0	90	0	313	0	844	0	915	61	71	0	1055	1748	211	771	262	0	2198	0	402	0	81	0	493	0	232	191	342	212	844
ARL5C	443	252	363	584	0	441	1914	413	391	763	503	302	0	9862	542	1325	10543	10941	3261	3263	5363	15070	6211	3813	422	0	13462	10182	5652	7440	5562	4103	6432	3552	6352	18601	12962	4932	6522	4633	0	0	0	272	795	41	0	2355	8304
ARL6	0	0	1076	0	0	2840	584	0	68	683	0	0	0	2007	0	1258	676	0	0	0	120	835	553	713	1899	212	2233	564	0	0	2840	3611	150	333	1055	0	1318	252	0	0	5283	1487	1014	252	242	0	665	192	1436
ARL6IP1	71	0	333	0	0	1383	140	0	0	211	190	0	161	570	0	1194	302	81	0	0	272	0	0	302	0	0	1504	0	51	0	422	803	0	614	211	0	633	0	0	0	0	201	132	191	262	0	0	0	241
ARL6IP4	0	0	0	0	0	0	0	0	0	1771	0	0	0	0	0	0	0	0	0	0	0	0	0	0	0	0	0	0	0	0	3421	3321	0	0	0	0	0	0	0	0	0	0	0	0	0	0	0	0	0
ARL6IP5	0	0	201	0	0	3637	372	51	91	897	351	393	0	1195	29	7438	435	0	0	0	0	111	844	0	0	0	985	944	534	0	4703	3297	462	813	461	0	3069	0	201	0	0	547	716	513	824	0	343	121	2856
ARL6IP6	211	0	352	0	0	4922	805	0	272	1236	39	0	0	4437	1	2010	1248	0	141	0	0	302	1636	764	1225	172	2735	484	39	750	3946	1656	29	1005	463	0	3342	142	1046	0	61	686	1870	71	2124	111	826	101	3923
ARL8A	0	0	0	0	0	282	282	0	0	824	71	143	211	422	0	886	141	0	0	0	0	0	15492	0	0	81	252	211	40	0	592	742	301	342	462	0	995	0	4984	252	0	372	1337	443	7975	0	0	81	0
ARL8B	283	0	373	0	0	5945	614	394	471	2019	744	686	262	2609	0	5260	755	0	191	0	231	624	2783	2000	422	192	2344	875	290	221	6215	2954	806	3696	1034	0	5248	132	2322	0	0	2072	3157	282	1881	0	41	101	3213
ARL9	61	0	272	0	576	1913	1984	3797	17237	633	4692	0	242	7245	844	4628	16238	6589	12614	27046	182	1648	1345	304	3782	0	834	1469	402	5295	30294	5279	876	15719	11135	1160	5350	2047	723	0	0	0	111	262	0	2605	2926	3866	2919
ARMC1	0	0	211	0	0	1816	823	0	41	704	0	243	51	1655	0	3082	775	0	0	0	0	302	1045	574	422	0	52	271	0	0	844	1477	352	1035	171	0	1455	473	463	0	0	101	634	101	402	0	0	0	1477
ARMC10	141	0	845	0	0	2160	513	142	202	1407	0	293	222	1417	454	3807	725	0	0	0	0	252	763	1278	230	0	1177	695	442	1	1477	2331	592	140	313	0	2407	0	835	0	202	657	1080	0	81	0	0	0	1477
ARMC2	523	111	2690	171	0	23241	99688	95653	128859	9701	4351	2852	3480	69883	6078	46910	15116	5544	9664	16157	10652	12815	62785	75225	18304	2487	22256	14949	10478	11623	50597	31099	25660	21856	19416	0	28457	17935	69235	87362	0	4361	10164	15653	14478	314	2636	14465	31064
ARMC3	74053	84117	74151	59332	74092	49381	35123	18724	49910	7320	5005	34681	58841	49301	93828	82675	52261	71014	72389	75791	105445	53671	11774	9234	47345	37070	43907	38490	68045	60856	94264	89703	100068	54915	74489	0	76947	52489	4930	848	785	4615	10921	19778	15485	75652	44703	42980	75844
ARMC4	45637	71838	60977	57459	24474	40197	21140	10099	48155	9653	0	706	1806	52687	87410	61078	49512	81128	106274	158818	35990	7193	11414	20486	18889	2226	21699	13248	25362	44811	70169	61525	60864	14745	30563	0	88321	85875	14410	9733	10345	11240	24592	13040	22247	28142	12195	23434	48956
ARMC5	0	0	101	0	0	81	121	0	0	302	40	51	0	0	0	392	101	0	0	0	0	0	0	0	211	121	0	0	0	0	0	0	131	0	191	0	0	0	2441	0	0	101	71	0	794	0	0	0	1522
ARMC6	0	0	603	0	0	582	3085	0	352	2321	6304	534	0	553	0	1797	191	0	292	0	0	0	4399	283	633	81	1317	0	10	0	1646	2530	736	853	885	0	1536	0	7109	292	0	292	1258	6199	4623	0	0	0	1034
ARMC7	0	0	192	0	0	634	262	0	221	3976	111	261	0	1859	0	795	383	0	0	0	0	19	2267	0	0	0	864	233	211	0	1593	1984	933	432	804	0	844	131	7516	141	0	473	723	191	1408	0	0	0	422
ARMC8	495	0	1529	0	0	12974	4241	374	995	4755	0	404	939	6396	362	18259	4607	0	211	0	0	0	5445	1741	4881	0	6868	2457	0	165	8141	6033	2250	4917	3801	0	12187	1159	1370	0	0	2687	7720	4279	4930	0	909	172	5343
ARMC9	233	0	3360	0	5204	11887	8212	466	330	8110	53	243	0	12292	0	22045	4977	0	1489	0	0	494	48458	58593	14390	7801	7670	4728	1897	0	11419	26222	13411	4161	6224	0	13053	817	101372	105710	1061	4728	5684	3235	9069	1294	1290	1057	9118
ARMCX1	102	0	0	0	0	201	0	91	1651	211	311	881	461	0	401	0	0	0	0	0	0	0	0	151	211	211	0	0	211	0	0	2861	0	0	0	0	291	171	5311	4931	0	0	511	0	0	0	0	0	211
ARMCX2	161	0	3261	0	0	91	751	0	0	0	0	222	0	1951	22531	3532	0	0	0	0	0	0	211	2491	22471	0	0	0	0	0	211	5881	10561	0	20881	181	10671	6081	5461	1601	392	301	41	0	0	0	0	0	0
ARMCX3	0	0	0	0	0	0	211	151	542	0	0	0	242	0	10391	9301	0	0	0	0	0	0	0	0	8681	11481	0	0	5441	382	5931	10831	4921	81	6261	0	7401	4681	0	0	2661	192	2061	71	41	0	0	0	0
ARMCX5	0	0	0	0	0	0	0	131	102	211	0	0	0	0	3741	633	0	0	0	0	0	0	192	0	3641	0	0	0	281	181	2872	761	211	0	3941	0	2931	11151	0	0	0	41	374	231	142	0	0	0	0
ARMCX6	0	0	0	0	0	0	0	0	0	0	0	0	0	0	0	0	0	0	0	0	0	0	0	0	0	0	0	0	0	0	0	0	0	0	0	0	0	0	0	0	0	0	0	0	0	0	0	0	0
ARMS2	0	0	0	0	2881	901	11131	3801	4141	0	8951	0	0	30141	0	0	0	2321	0	2311	371	2301	0	2751	24301	15791	5301	4691	0	0	7211	0	3981	5181	3851	0	5751	3091	13121	0	0	0	0	10131	7921	32961	5911	3791	4141
ARNT	142	71	1239	0	0	9792	929	162	907	3194	4253	1161	1440	4515	61	9028	674	0	212	0	514	0	6775	1482	1507	0	8495	1360	57	0	4696	5573	1477	1618	1470	0	12047	383	2866	0	0	7664	7513	2524	5045	0	563	283	2954
ARNT2	4133	341	9679	102	123590	52103	139055	97619	180092	18900	12344	157615	148185	86245	0	114809	25551	2222	7818	7846	95188	78595	97787	74359	119796	94201	36811	64300	42707	0	145247	125189	126844	62267	57068	0	83138	58256	132366	138625	25072	73350	93184	88023	76152	106395	21031	4273	32938
ARNTL	1006	41	4090	0	0	17290	10502	604	472	18826	8603	2699	637	32755	0	33373	12358	0	1298	382	0	25099	61601	61427	6824	2622	14645	11738	3274	0	17296	11665	4851	9113	21774	0	20927	9361	79490	91704	1570	2297	5558	21868	13757	0	302	2477	10298
ARNTL2	1070	0	1632	0	49962	41264	1549	0	292	11002	0	976	544	5413	0	7179	4172	0	944	41	0	539	36766	56375	2651	865	5635	2880	781	1296	9632	4127	2123	9598	2584	0	12200	303	25261	42291	0	978	2243	24846	38876	11483	2426	594	5384
ARPC1A	80	102	302	0	0	1849	1097	0	0	1560	99	172	0	1868	0	3194	172	0	0	0	0	0	2064	504	1064	0	1949	41	402	0	1949	2200	562	2161	211	0	2188	272	4354	81	0	1176	1187	363	131	0	202	0	3063
ARPC1B	0	0	0	0	0	945	793	0	81	1728	171	443	71	1416	0	3455	0	0	0	0	0	312	3317	101	211	0	271	0	252	0	1535	2838	915	30	844	80	974	0	15457	211	0	865	1761	0	2352	0	0	0	542
ARPC2	92	0	473	0	0	7275	272	121	313	2605	1107	91	0	3115	0	4686	1837	0	0	0	0	10	1336	431	211	0	2506	1138	0	0	1676	1514	1374	3484	1327	0	9812	816	1259	0	0	985	745	925	2188	0	0	0	3685
ARPC3	101	0	633	0	0	523	1095	0	0	422	0	61	0	211	0	1085	211	0	0	0	0	0	732	0	211	61	242	101	130	351	170	441	381	883	0	0	633	0	644	0	0	0	211	0	172	0	0	0	422
ARPC5	151	0	572	0	0	914	0	0	280	181	601	141	0	211	70	252	0	0	41	0	0	0	111	733	0	0	584	433	0	80	251	251	40	270	422	0	833	51	0	0	0	1121	61	382	214	0	443	0	211
ARPC5L	0	0	0	0	0	211	931	71	0	482	0	3224	41	422	0	1223	313	0	122	0	0	0	1862	0	211	0	151	0	131	0	3440	1831	1041	694	282	0	211	122	4183	111	0	2231	1082	0	382	0	0	0	1552
ARPM1	0	0	0	0	0	7771	0	0	0	0	0	0	0	0	0	0	0	0	0	0	0	0	0	0	0	0	0	0	0	0	0	1911	0	0	0	0	0	0	0	0	0	0	0	0	0	0	0	0	0
ARPP19	0	0	705	0	0	1405	373	0	199	252	0	272	363	1362	354	1255	504	0	0	0	0	91	1726	0	633	0	1446	0	0	624	1938	1925	0	1428	422	0	2686	0	412	0	0	0	0	0	82	0	403	0	1055
ARPP-21	60060	48238	70776	20258	0	64067	20009	27490	65549	18301	15136	1907	3705	23469	75160	70145	50320	55162	54686	9207	128680	28080	7759	4592	39685	7013	52757	38696	2655	826	62373	55491	53021	15647	13942	0	16647	2368	3033	313	19414	12041	17792	22566	19942	6730	8135	6589	32617
ARR3	803	3883	4344	0	0	622	3693	201	412	401	81	19106	20592	712	484	6126	382	0	0	0	3912	171	6694	7343	13033	6606	502	0	4325	3332	21511	10690	342	292	5494	0	12245	19021	7524	32612	5094	2327	1898	534	805	0	0	0	211
ARRB1	1018	333	4390	51	0	6902	35301	2209	7793	10792	4449	7265	927	6341	6743	34794	8952	1132	10802	10187	0	0	11365	686	1606	473	43589	31533	1188	0	69811	70393	63572	10935	72040	0	10181	10235	33842	262	56882	60447	72329	604	3079	0	162	3710	11084
ARRB2	0	0	342	0	0	252	602	0	0	422	151	211	0	1014	241	3132	81	0	0	0	0	0	302	121	0	0	354	785	211	0	130	1714	1456	1214	492	0	0	181	504	0	0	332	262	2253	222	0	0	131	844
ARRDC3	91	0	110	0	0	1097	422	0	181	211	393	0	161	6433	554	632	1088	0	0	0	3039	161	512	0	211	51	503	313	0	162	7774	844	2652	432	563	0	1064	402	0	0	0	0	142	0	0	0	232	0	1265
ARSA	0	0	0	0	0	0	0	0	0	0	7621	0	0	0	0	0	0	0	0	0	0	0	0	0	0	0	0	0	0	0	0	0	0	0	0	0	0	0	61	0	0	0	0	0	0	0	0	0	0
ARSB	1743	202	5262	0	0	20814	8834	724	1110	13948	0	3524	1282	17356	3746	33852	11850	0	2338	553	11350	14173	61342	90815	8844	806	16784	25769	6755	1143	44071	38674	12301	24527	32136	0	42972	4592	66595	103338	1356	10007	16951	3016	3495	132	1605	5833	24422
ARSD	0	0	0	0	202	382	402	0	0	1036	121	0	131	211	564	2299	141	0	0	0	0	373	1968	1021	833	632	151	383	4211	81	5487	6309	413	862	342	0	5764	81	4367	696	0	69	211	202	887	61	0	252	844
ARSE	0	0	0	0	291	706	1637	0	71	1045	131	5508	5482	171	805	2417	322	182	392	91	0	372	7728	11503	15669	8887	513	322	2863	711	8133	7750	3484	1126	2974	0	7397	354	16098	13839	41	312	2954	211	211	0	0	0	844
ARSF	12453	20561	18775	10563	4517	2428	1148	0	1349	684	624	7220	12556	4950	3234	7393	785	2842	3062	1046	320	352	3221	2172	14865	6265	2103	997	4768	5433	16029	21667	9301	1122	8642	1538	17207	3509	6657	6344	8187	6305	9098	3868	596	494	112	2836	11154
ARSG	32537	32171	39843	31018	0	22399	18452	1260	1516	16941	11004	3487	162	18898	46928	67092	16294	12499	5761	13114	0	15842	93871	104380	8996	2098	33602	19457	21871	19822	77257	77951	62884	14231	22094	0	31339	9569	128329	122119	0	50665	55857	17087	17848	3260	1811	26381	47871
ARSH	1947	3006	3020	583	82	676	1166	0	262	674	342	4507	6383	1806	1356	3148	574	1465	1189	1425	702	776	4213	4323	7808	2496	977	474	1528	1456	12238	7257	7171	79	1799	0	6564	3068	11095	14774	0	886	585	393	213	715	403	1225	5459
ARSI	0	0	131	0	4011	5822	1034	7661	16392	3342	8071	0	242	442	0	191	381	71	211	0	13230	14871	16591	20552	12691	7231	0	3241	0	131	3903	633	24111	722	422	0	91	0	20251	19411	0	61	422	0	1521	6361	4571	0	844
ARSJ	714	262	1820	0	30430	20799	4553	1251	9456	2480	386	0	576	20075	0	11290	2333	0	0	0	0	100	1860	675	33506	26468	4752	1388	266	806	3727	2903	1961	5506	824	0	11484	1227	541	0	11689	1287	2515	223	212	37037	54843	303	4863
ARSK	283	0	464	0	0	4737	1909	51	202	2109	0	836	515	3628	302	13980	2063	0	0	0	0	533	2750	1778	5355	233	4310	727	260	565	4214	2902	1437	3304	684	0	13046	375	493	0	41	695	1550	132	835	0	1421	41	2992
ART1	1434	1896	1624	1453	2884	1087	2779	71	545	543	362	1694	2306	6435	3523	4775	4224	3013	3992	3894	3508	4551	6722	6071	3903	1386	6331	4133	2804	3493	7204	6902	3593	1684	8493	4361	2177	6602	16562	8322	0	131	403	1567	2174	1132	282	4832	5984
ART3	7052	5849	3365	1004	20456	14803	22052	20986	36496	5470	5825	61	393	18276	845	14186	24066	17585	19195	23122	23684	16149	3918	3343	9540	3837	28025	22284	21762	34222	12040	3012	10057	17739	23798	0	37085	27433	2921	7887	605	1189	1301	3551	1096	7372	7218	29443	34836
ART4	161	0	1144	0	6884	7272	7447	92	7310	422	0	202	263	8413	762	1044	1365	0	0	71	0	200	835	503	12542	11082	1016	823	1016	213	3918	622	523	1954	1116	0	1679	1305	0	563	0	41	371	4534	5965	11712	7382	0	4256
ART5	0	61	0	0	8661	121	261	301	821	0	0	7001	131	1441	11641	0	0	14990	11281	12141	81	6071	9271	7321	0	191	871	5501	5601	61	14881	16391	15421	10371	16561	16361	12741	15131	16421	10371	0	0	0	3001	3221	201	0	15121	6631
ARTN	0	0	0	0	0	0	471	0	0	0	10021	0	0	0	0	0	0	3671	0	0	0	6461	0	0	5731	1611	4841	5321	0	0	0	0	0	4231	6201	0	2491	0	3141	0	0	0	0	7431	10211	5391	0	0	3331
ARV1	0	0	1116	0	0	2438	454	162	130	9553	10451	71	91	1394	81	824	865	0	0	0	160	0	2441	1946	754	0	1455	492	282	311	1917	1266	642	654	292	0	2489	111	2994	272	0	392	282	19124	13457	0	171	0	1957
ARVCF	51	261	422	0	756	3828	36027	5001	9949	3547	3073	252	0	4598	6825	11389	2685	1468	3860	298	0	532	0	0	17429	16379	18777	8711	13257	2291	26592	20963	27281	26103	33334	0	7147	9699	0	0	0	799	3087	1952	18484	3742	401	10575	21367
ARX	81	0	0	0	0	241	20461	17294	25021	27591	31311	0	0	7541	23320	22241	3547	8470	4793	3973	25990	26141	2414	3924	43861	40371	24921	26291	23542	26250	24981	23491	22721	10770	29161	22010	26461	25951	10462	20751	0	141	564	31011	27341	26781	7542	26311	27101
AS3MT	51	0	262	0	735	2671	2270	373	1409	1818	211	171	383	855	810	5384	1466	1277	1906	191	13654	3882	735	633	13662	4454	3401	4929	0	572	10030	2743	1116	1728	1968	0	4426	211	713	192	41	91	553	0	323	191	101	111	1115
ASAH1	283	0	392	0	0	5181	423	0	352	995	47	657	324	1336	81	3081	977	0	0	0	10106	864	2898	977	0	71	3994	685	128	0	1567	1242	473	2076	1655	0	7343	433	643	0	0	81	211	3404	4392	0	61	313	4763
ASAH2	5231	21071	21101	3951	9221	494	5170	14973	5491	422	651	443	313	633	19323	16812	3163	19071	20451	18791	5391	15391	3261	18721	1174	17211	17581	19841	21241	5601	20532	5132	21021	20471	21141	0	18031	19391	2861	17741	0	272	543	272	61	18211	3481	3321	10581
ASAM	483	0	1015	0	69290	41373	69840	59207	87264	8088	10771	404	353	65497	0	17858	7225	0	695	355	9040	32312	47706	63170	43140	28653	20163	4360	2880	0	57667	45451	10903	13823	4091	0	19110	950	93107	104506	0	414	2095	1382	2295	29583	13339	787	7319
ASAP1	1002	99	13137	91	32566	86308	28396	4171	12244	32799	15087	10835	9266	28385	0	54457	21266	0	631	0	0	662	62608	49491	9135	1632	30226	11331	2420	0	36552	25800	9345	32555	11574	0	57892	3530	42455	38879	3001	25568	42115	6584	5593	2736	5868	1130	28919
ASAP2	1197	0	3974	0	0	20097	136207	97777	141281	20665	18556	5219	1936	26588	0	37646	9161	0	0	0	0	0	111081	93941	36998	27314	13133	6815	2923	0	29174	17969	14817	11138	9728	0	17800	1421	145933	135517	0	5277	14483	12657	9025	36332	8519	957	13213
ASAP3	0	0	423	0	50206	35425	56077	28236	50178	3930	86799	1672	333	4226	6554	18223	9131	612	483	0	0	15663	7746	486	53343	43116	8303	7241	3886	0	80479	52853	36237	5547	7755	0	7178	433	27518	1026	0	455	1784	82934	16710	21377	5400	673	4177
ASB1	0	0	482	0	0	2034	1465	0	0	954	51	403	0	10776	0	3893	201	0	0	0	0	361	1509	0	0	0	537	845	0	0	11894	3130	723	191	994	0	3008	181	1782	0	0	493	1246	685	615	0	41	0	1266
ASB13	0	0	0	0	14860	13101	29495	13758	31086	1398	562	302	0	1556	0	3704	905	0	534	81	0	0	1105	0	0	0	691	796	350	0	2556	5166	1517	804	1156	0	2520	151	6925	211	0	857	2985	272	714	41	191	0	2802
ASB16	0	0	0	0	0	41	211	0	71	0	51	0	0	311	151	363	0	0	0	0	0	0	0	61	0	0	252	0	0	0	422	753	211	332	151	0	422	51	1701	0	0	61	0	0	292	0	0	0	422
ASB2	7152	6973	6506	6271	41803	8457	4647	1289	6529	4836	8316	36032	11977	5629	1177	12197	25422	26819	29492	25913	3065	12693	20275	7696	5114	3954	34169	32372	11974	10084	53836	39103	39851	9584	34321	312	11630	26372	42231	18664	7688	21144	39573	15224	5675	3433	51	18564	32716
ASB6	0	0	0	0	0	121	503	0	0	211	171	251	0	422	211	422	0	201	0	0	0	0	211	0	0	0	0	0	0	0	633	1004	624	91	41	0	863	0	1152	0	0	281	1143	101	282	0	0	0	422
ASB8	41	0	101	0	0	4091	91	0	151	211	221	0	81	292	141	352	131	0	211	0	242	0	1241	242	421	0	271	61	0	0	422	3022	211	332	211	0	683	0	191	0	0	262	252	262	382	0	0	0	1052
ASCC1	383	0	2513	0	0	20016	4184	173	0	6906	254	497	676	6823	684	16085	4533	0	493	0	0	685	9413	6688	7128	2593	54805	21430	1798	0	8698	10217	1671	5978	6799	0	55420	5103	9691	343	0	1713	2096	2249	1612	0	1018	1368	13763
ASCC2	0	0	0	0	0	3010	2238	70	0	2353	69	0	91	1777	0	6858	1743	0	0	0	0	0	3466	81	1064	122	763	2165	287	0	2127	6451	962	2991	774	0	2834	0	4477	0	0	787	1742	294	955	0	0	0	5420
ASCC3	424	0	2656	0	0	50393	10837	1140	1925	12386	0	1746	3074	26112	1770	19949	8142	0	151	0	2770	1845	7752	8819	13013	495	34762	8375	0	3035	21931	16503	5249	12738	7738	0	43078	4559	3115	151	586	4836	16766	2648	2191	81	5973	1620	24581
ASCL1	26821	50471	43051	38991	0	0	21681	15131	10461	22081	21721	0	0	19141	23751	29461	10931	22031	22621	22681	18981	17721	0	6821	28181	26891	30891	22071	19501	18661	27111	22361	22741	18321	18551	0	21591	20471	0	12601	16961	15891	30901	28841	27391	32411	25391	16411	19451
ASCL2	10471	21761	18481	13451	0	3681	6521	0	6151	14201	20421	0	0	13281	27971	16001	13621	32681	24681	84831	1421	15401	11981	0	0	0	26711	29971	10681	18031	41921	21881	21411	6611	15351	13411	12741	27221	25311	36411	0	0	0	5581	9011	2011	0	27291	33811
ASCL3	121	0	0	0	0	211	6301	51	5731	41	251	391	91	0	5841	1381	181	100	0	0	222	1941	743	41	211	0	6411	0	0	511	422	291	4261	131	211	0	342	2431	3581	5551	0	0	0	0	0	0	0	151	422
ASCL4	11951	19121	11711	15511	16031	3841	5721	6131	12411	7521	10251	14541	11621	6391	19001	10151	13881	12501	23461	12301	11701	6581	11021	9601	8301	8141	12531	14771	7981	5151	15831	8641	15661	9641	14751	0	7201	6501	0	14491	0	0	0	15981	10441	11511	7201	15421	7221
ASF1A	292	0	0	0	0	1365	0	0	302	513	0	0	0	5384	262	2752	1126	0	0	0	0	120	542	101	783	0	1185	312	268	664	281	492	160	1035	0	0	2478	0	502	0	0	373	786	252	272	0	111	0	432
ASF1B	0	0	0	0	0	0	935	0	0	5882	453	101	0	1413	0	996	193	0	0	0	0	0	1005	0	70	0	504	312	31	0	713	211	284	311	272	0	994	101	4845	0	0	181	714	946	3743	0	0	61	844
ASGR1	160	0	171	0	3752	4040	9750	4151	5981	5931	6061	381	0	591	4559	6081	994	2769	1961	1701	0	0	5361	161	191	3851	5241	833	4121	3350	8870	5330	6910	1960	5651	4831	712	5511	3341	4041	0	3971	4211	3952	3501	4821	791	1601	2471
ASGR2	2532	3902	2663	2241	6722	2227	12705	2161	3206	845	2543	2832	2153	270	6620	8152	3205	7271	19142	23532	2789	1964	5882	5292	321	0	8512	5984	4296	4525	24871	21772	23212	7064	14502	5148	6304	4237	17191	8332	1971	3653	3485	2853	886	1067	0	3077	5354
ASH1L	949	0	2474	0	0	18389	5900	574	1045	9220	692	3929	2886	10046	386	21017	4222	0	351	0	0	211	9287	4527	2853	0	8742	2321	0	0	17230	15704	3601	9117	4290	0	19666	545	8619	112	0	1865	5014	4174	12074	0	282	888	10397
ASH2L	211	0	171	0	0	2338	2342	0	0	1498	433	142	101	2240	0	3062	412	0	201	0	91	162	3450	925	109	0	1477	0	0	121	1758	2532	865	986	462	0	3140	141	1228	0	0	71	262	0	1289	0	132	41	1899
ASIP	0	0	111	0	0	342	111	0	0	1361	601	0	0	252	151	342	0	0	0	0	211	0	0	51	1889	1441	933	211	0	0	633	633	0	0	302	0	432	0	1171	0	0	0	0	1291	1302	1831	0	0	211
ASL	0	0	0	0	71	674	694	0	0	302	0	0	0	502	0	1114	0	0	0	0	0	0	985	0	0	0	482	0	0	0	633	914	643	20	171	0	551	0	2226	81	0	131	343	211	254	0	0	0	422
ASMT	0	0	0	0	0	0	0	0	0	0	0	0	0	0	0	0	0	0	0	0	0	0	0	0	0	0	0	0	0	0	0	0	0	0	0	0	0	0	0	0	0	0	0	0	0	0	0	0	0
ASMTL	0	0	0	0	0	0	0	0	0	0	0	0	0	0	0	0	0	0	0	0	0	0	0	0	0	0	0	0	0	0	0	0	0	0	0	0	0	0	0	0	0	0	0	0	0	0	0	0	0
ASNA1	0	0	0	0	0	71	1016	0	71	5692	302	182	0	211	0	211	211	0	0	0	0	0	423	0	0	0	191	0	0	0	6952	9613	81	0	251	0	0	0	795	0	0	181	0	0	733	0	0	0	7201
ASNS	0	0	0	0	0	985	453	0	61	332	0	0	0	231	0	1376	0	0	0	0	0	61	1015	734	4671	0	323	191	10	81	301	512	0	544	0	0	863	0	0	0	0	0	181	0	0	0	0	0	1155
ASNSD1	0	0	102	0	0	211	0	81	0	211	0	0	101	0	161	633	141	0	70	0	0	0	0	282	0	171	381	514	0	51	211	422	91	973	211	0	1093	71	0	0	0	221	10	814	611	0	0	91	0
ASPA	21350	21551	19263	19971	17972	18635	6829	11657	23281	885	412	30331	31311	9138	13844	13867	4113	11796	15204	18193	1697	1065	4571	8859	20785	12967	8951	3838	4866	1577	18375	17003	10202	9229	11066	10600	14594	10627	8831	16237	2842	905	2436	824	826	12035	4206	5181	9930
ASPDH	0	0	0	0	0	0	0	0	0	0	0	0	0	0	0	0	0	0	0	0	0	0	0	0	0	0	0	0	0	0	0	801	0	0	4250	5561	0	0	0	0	0	0	0	0	0	0	0	0	0
ASPG	394	1211	10035	61	2873	2030	2213	0	322	4819	4507	493	0	25578	14862	25994	8919	13141	39794	41023	0	18952	5621	223	11169	6975	8571	4575	874	0	62915	23660	35735	834	11619	27761	1657	423	23875	12734	0	3629	11365	10034	4047	0	0	3076	4874
ASPH	0	0	6285	0	34446	52604	9843	1402	4264	12938	0	2892	3382	22170	0	28623	7018	0	414	0	0	719	13702	6150	5701	434	18562	5730	1858	1516	22968	17785	4211	15180	6221	0	28564	3284	8546	1058	14	9403	19193	8181	12516	2396	5036	1049	20648
ASPHD1	0	0	41	0	0	111	181	0	0	481	0	0	0	211	0	422	0	0	0	0	0	272	612	342	10321	0	0	0	0	0	0	8281	0	0	692	0	311	0	27561	4361	0	462	211	61	211	0	0	0	211
ASPHD2	0	71	0	0	0	2241	282	0	0	422	361	7522	3556	12855	583	1796	9725	19571	8753	11214	0	23824	2425	4803	703	211	1419	3295	5038	3954	6996	3356	565	15224	16973	14082	3784	4315	4186	5593	0	394	893	0	464	0	0	2361	1055
ASPM	71	0	1813	0	0	14400	2292	192	201	2804	534	807	712	4025	193	3958	1649	0	0	0	0	140	2803	3212	2218	211	5640	2538	0	251	3023	2249	160	3192	2318	0	10896	1127	311	151	534	2082	9481	1171	4842	4472	1270	414	4986
ASPN	102	0	975	0	0	3141	814	112	684	1766	0	775	151	502	0	5428	3186	0	603	0	313	363	1959	465	1163	101	1498	1518	331	40	3738	2796	331	4069	10	0	6017	91	1225	0	0	836	4457	1268	1489	262	0	41	3001
ASPRV1	0	511	0	0	0	0	11471	0	6351	0	5201	0	0	9641	7821	10351	6321	7991	2231	6391	6201	8661	0	0	0	61	9101	9111	12691	12460	13171	8511	9191	16021	24211	0	4821	8821	6851	0	0	0	0	6921	0	0	0	8021	8071
ASPSCR1	0	0	0	0	0	1684	2634	91	131	1859	1773	553	0	4609	3922	9971	845	0	292	0	0	184	1247	282	633	0	12298	711	342	0	26607	22881	17378	211	2573	4938	1508	172	5175	91	0	572	975	1168	5523	0	0	403	1899
ASRGL1	302	121	343	0	21982	13388	13894	5384	16221	2131	182	9854	6200	9166	3872	8592	7494	6634	7692	6605	0	91	2165	656	955	0	1837	5376	18997	17539	23360	20145	17248	20713	25751	0	23109	9219	5860	121	0	433	1098	515	905	0	422	19142	35054
ASS1	1126	462	4233	1142	18745	5435	50867	3375	18401	4401	10322	21589	0	3406	6076	12135	3353	0	1008	0	0	31323	29333	12313	43223	35046	46214	43458	1661	0	76813	77985	52314	33782	49536	0	14002	1698	44318	34650	0	4762	11743	8801	11776	31022	882	42557	43989
ASTE1	0	0	131	0	0	3185	624	182	553	282	0	0	0	1013	0	422	944	0	41	0	111	0	674	91	0	0	2785	41	0	0	793	793	371	231	413	0	844	201	191	0	91	172	1083	463	352	0	0	131	943
ASTL	16601	9202	14354	7463	16352	1617	12935	0	283	1193	966	3806	0	50171	23658	19842	7765	10970	12982	14432	6361	32341	20003	13321	742	394	36681	34691	22033	23880	58431	40361	40922	13401	45161	0	30081	32232	46961	32681	0	906	1278	18835	5287	0	0	40362	32551
ASTN1	245989	304243	214112	265974	89671	85995	127248	78967	238945	29271	20680	177028	214171	79632	221227	224844	119533	146072	310087	312697	7982	16224	73442	61342	50523	32614	87882	81882	140566	55778	266582	237542	249647	160263	167562	0	70917	26859	71197	70784	213542	192187	204668	182114	193801	48031	9186	59915	140052
ASTN2	326166	460576	324116	340726	82839	100917	246431	117181	369238	81952	52941	53876	58624	196122	331352	513878	84401	61061	222521	223488	20505	19814	84992	38709	180575	73783	260636	230798	160235	61831	508094	411958	244427	244807	206146	0	186771	83586	51081	43908	5767	115604	209005	118586	122348	80260	12103	145154	299585
ASXL1	264	0	1027	0	0	13125	3642	0	503	9977	9590	2649	1673	9550	0	10793	2553	0	333	0	0	0	3645	2227	1566	41	3389	1682	757	342	11168	4009	385	7163	2122	0	7335	252	8086	0	0	634	1459	7944	1309	0	303	0	4551
ASXL2	886	0	6602	0	0	13468	7598	313	1322	7174	0	505	412	11172	0	11248	5285	0	454	0	0	1277	6028	3012	2570	81	10189	6197	491	0	12555	8082	2420	6089	3218	0	12394	616	3578	151	10	940	3684	747	1457	0	1257	373	8016
ASXL3	13061	28577	37209	8346	7092	35096	49810	46244	108320	9565	10614	20332	55551	28524	121213	104639	36852	39405	93285	90500	98179	17945	8686	3468	25800	14804	40177	23164	26986	20588	83513	72026	81071	28898	65404	0	46115	29542	2686	0	57934	34260	48512	2217	5378	11322	13513	25770	56743
ASZ1	23715	18697	31897	7843	12505	27497	7874	2172	16346	2525	843	877	1147	18306	51655	27452	22110	49169	49989	53929	33574	4419	3066	26732	33395	12963	29313	9724	34626	57197	35588	30564	47611	21640	35741	0	63043	62198	4908	11412	11132	3710	5034	1650	505	4439	14254	11552	31377
ATAD1	594	0	1973	0	0	7144	573	233	382	4289	0	91	0	3647	713	1967	1709	0	0	0	0	110	834	363	1908	211	2553	1058	822	474	2532	5122	985	2995	1255	0	7288	172	694	121	172	304	1168	263	112	0	325	0	3715
ATAD2	131	0	2092	0	0	10287	2976	544	442	3267	0	1504	787	6706	402	7453	2536	0	192	0	302	121	4130	1726	2159	211	4252	1240	352	0	6555	5041	783	1503	944	0	7831	243	2376	91	0	0	0	322	717	41	202	0	4216
ATAD2B	1744	0	4468	61	0	18084	5613	284	544	7204	0	1221	1283	21801	1156	14104	3946	0	555	0	67	1108	7463	5182	3505	0	10001	3341	0	0	18127	8425	2318	8210	4381	0	21478	1342	3384	0	0	2264	5230	918	1742	101	1123	626	11854
ATAD3A	0	0	0	0	0	71	282	0	0	211	71	0	0	211	0	211	211	0	0	0	0	0	272	0	422	0	181	0	0	0	211	1266	211	101	71	0	0	0	975	0	0	0	0	101	41	0	0	0	211
ATAD3B	0	0	0	0	0	412	855	0	0	111	0	91	0	0	161	1066	292	0	0	0	0	0	311	392	0	0	272	0	0	0	983	1215	372	41	0	0	422	0	1347	41	0	0	0	0	0	0	0	0	1465
ATAD3C	0	0	0	0	0	0	1396	0	81	652	61	0	0	2107	171	823	703	433	923	362	171	644	1126	715	1436	722	535	171	211	0	4050	2698	4813	725	3075	2592	392	0	8064	4056	0	0	51	0	161	211	0	293	8291
ATAD5	71	0	1367	211	0	7299	684	0	0	2410	8	714	414	2994	644	2575	635	0	0	0	412	0	1317	1069	633	0	1689	987	0	0	4347	3354	633	2822	151	0	4106	503	2474	0	0	0	201	383	131	0	343	223	2691
ATCAY	997	1227	4469	243	272	2911	2806	533	696	1619	1216	4340	905	10845	16180	19093	8139	17059	30961	28385	5634	10428	23424	30158	9924	5288	12892	9239	8741	0	44304	65280	36160	2680	14972	17616	18594	3317	73405	44934	0	131	554	1520	1542	9623	0	10307	29228
ATE1	1019	0	5179	0	0	27297	4904	625	101	9009	0	1755	1593	10031	261	20528	5358	0	577	0	0	0	3915	2661	33647	27306	8775	4419	773	3812	15724	13168	5017	12312	6554	0	17799	1311	1823	0	0	567	3417	1118	2114	0	1737	1320	11018
ATF1	0	0	111	0	0	5642	3384	101	49	3396	462	736	685	844	542	3534	776	0	0	0	0	150	1016	655	1787	0	935	1366	0	0	3393	1868	745	1967	1931	0	3284	323	1429	0	0	846	2021	796	1835	0	131	81	3013
ATF2	51	0	1691	0	0	11473	3086	302	576	3557	0	0	192	10578	956	5473	1884	0	754	0	0	181	4189	5052	2410	41	10455	1882	0	1641	4280	5290	1449	3199	3131	0	20852	1027	2195	102	0	1351	3018	1332	1824	0	738	423	5789
ATF3	16796	14423	17114	13576	34847	35241	9327	5853	8011	10526	12153	13394	12423	29773	20999	37761	33684	35261	27812	36773	0	24385	66559	44985	30911	29721	28260	26271	35275	40350	27843	24121	30351	28658	38106	0	48635	44433	27764	46114	9244	8656	11345	24841	14311	34526	25671	30618	38469
ATF4	0	0	0	0	0	0	0	0	0	0	0	0	0	0	0	0	0	0	0	0	0	0	0	0	0	0	0	0	0	0	0	0	0	0	0	3941	0	0	0	0	0	0	0	0	0	0	0	0	0
ATF5	0	0	111	0	0	0	422	0	0	141	0	0	0	0	0	241	81	0	0	0	0	0	802	0	1211	91	0	41	0	0	211	211	71	0	0	0	0	0	361	0	0	0	442	0	0	0	0	0	0
ATF6	1464	352	6249	0	0	37652	6375	1208	734	8220	1678	3965	3964	12695	4262	33740	8790	0	575	0	0	1087	8880	4720	7322	594	19076	8705	1925	1994	24337	21150	8005	12208	7314	0	38069	3845	3929	0	0	1231	3766	21965	18714	0	2568	675	23338
ATF6B	0	0	121	0	0	543	924	0	0	462	0	0	0	603	171	2835	331	0	0	0	0	0	1954	40	211	0	997	0	342	0	802	9113	303	402	544	0	895	0	4484	0	0	162	162	0	503	0	0	0	1064
ATF7	713	0	3367	0	0	16921	3297	363	502	4306	0	3180	1340	4930	1004	17520	4053	0	111	0	0	434	5841	4663	1877	121	6849	1892	4289	101	6032	9190	2402	4951	1759	0	9273	918	4886	131	0	2240	5058	1249	2462	0	0	3201	11789
ATF7IP	1353	0	4330	0	729	15603	5169	372	927	6277	0	292	558	9670	886	11775	3762	0	51	0	2014	212	3039	2166	3092	71	12041	2627	0	1439	8264	9208	2876	7711	1882	0	21024	1311	1696	0	0	484	2065	12117	18216	0	2369	916	12816
ATF7IP2	171	0	1299	0	112	8481	1047	61	161	3508	0	1769	3774	8263	1006	4482	1590	0	304	0	271	70	1670	1037	1386	0	1537	425	170	261	4909	3174	985	711	1749	0	4483	494	1490	0	92	425	3721	1106	1208	0	51	211	3525
ATG10	2595	0	9127	0	0	50214	8441	556	975	12817	71	2629	2574	16341	5266	26292	12749	0	2398	1016	5444	3370	21059	10426	12552	534	34030	11324	1509	2121	31118	23033	10664	21378	15681	0	55389	9853	5665	1521	0	5224	9094	2496	2247	223	4863	7048	29973
ATG12	81	0	252	0	0	2186	402	0	0	422	0	81	71	803	211	704	793	0	0	0	0	231	211	211	601	0	913	211	0	603	0	844	422	0	422	0	883	81	171	211	0	0	262	0	421	0	171	0	562
ATG16L1	101	0	1179	0	0	4355	3271	30	9	3550	0	0	51	3293	0	9941	1146	0	0	0	0	0	1860	272	702	111	2229	2318	572	0	2966	4383	613	2369	816	0	6129	232	4240	0	0	1458	797	727	2436	0	171	102	3896
ATG16L2	0	0	101	0	0	211	874	0	0	6992	8724	1607	61	674	1024	1896	293	0	0	0	0	100	1736	0	492	0	926	663	0	101	2875	7134	1067	462	1025	0	2705	0	9903	624	0	695	3365	2242	6042	0	0	51	1055
ATG3	201	0	806	0	0	3679	927	423	312	633	171	0	242	9926	393	2567	573	0	0	0	181	0	0	332	873	61	1137	847	0	865	1738	472	462	0	936	0	4324	454	222	0	0	836	634	373	141	0	1234	0	1897
ATG4A	934	41	846	71	0	3184	9424	1828	13905	1507	301	192	0	1507	46988	34665	182	0	131	0	0	171	4392	1993	28838	19443	3743	392	12601	23117	126939	94755	40741	1485	21935	0	54480	60866	786	584	11410	4609	11710	1772	2826	0	0	172	4026
ATG4B	61	0	422	0	0	1768	1730	0	0	1576	363	283	61	4049	0	3239	1135	0	242	0	0	250	773	152	502	0	0	323	322	0	3024	3463	967	0	755	0	2711	161	2778	121	0	785	1479	332	3882	0	0	0	1899
ATG4C	131	0	1369	0	0	8831	2029	494	291	2994	0	292	779	5545	372	4046	2141	0	404	0	543	493	1658	1509	52605	29544	4969	1470	0	837	3485	5800	240	2834	2290	0	10308	574	1318	0	0	443	1663	2689	4860	251	26297	242	4782
ATG4D	0	0	0	0	0	1521	211	0	0	463	0	272	0	211	0	1745	51	120	0	0	0	0	513	0	101	0	121	0	0	0	1092	1295	151	382	0	0	0	0	703	0	0	0	0	0	592	0	0	0	993
ATG5	0	0	2668	0	0	29013	5255	1101	1832	7266	0	273	887	8789	0	12490	5297	0	80	0	988	636	5536	3544	3194	244	17497	5295	0	0	13255	8323	2204	11770	3610	0	25989	1754	1038	81	393	2526	6264	283	1784	0	3786	1017	6751
ATG7	1158	0	5095	0	0	30408	11286	161	816	21621	7534	3225	1121	15589	3260	42970	11684	0	1091	302	0	1862	26911	13023	8083	101	21143	18614	1712	0	26722	28416	9034	24940	10245	0	29773	2138	65447	3067	0	19744	32302	7522	20847	0	849	2004	21994
ATG9A	0	0	0	0	0	211	785	0	0	511	464	121	0	2753	0	2776	0	0	0	0	0	733	51	0	7001	6031	321	0	0	0	1055	1055	543	382	423	0	2451	0	573	0	0	0	846	511	2122	0	112	151	633
ATG9B	655	474	673	1931	9501	5514	14831	5922	9642	16010	12880	1246	0	6672	9158	11302	5213	6561	8794	26760	0	6921	10142	70	22931	21421	16811	9231	12181	14031	18930	16980	17051	16492	31271	12020	16662	17041	10133	292	181	2734	4783	2324	805	8672	4604	13631	12802
ATHL1	0	0	0	0	0	0	252	0	0	272	71	0	0	0	7502	8201	602	1631	2161	4241	0	91	712	0	211	412	0	1042	0	0	31632	7402	23721	41	8621	0	8101	0	722	0	0	0	0	0	2521	0	0	0	422
ATIC	111	0	645	0	0	1227	916	302	242	1347	0	0	41	8402	0	4856	825	0	0	0	272	132	494	272	1114	81	2051	886	362	474	2882	1728	1065	2504	130	0	4547	0	423	0	0	0	1027	284	818	0	171	41	1847
ATL1	36997	39283	42873	26340	8994	26933	24236	14627	33760	6162	5717	1968	3621	31568	1957	18756	20184	10363	19347	16033	27128	16363	16058	40329	14402	6867	28185	21634	11379	14481	26946	19352	10111	21634	15334	0	65831	26131	8657	21884	24266	15098	23864	11881	8342	23601	19579	18753	34000
ATL2	0	0	1570	0	0	7677	2813	402	1167	2817	393	535	576	11064	280	8810	2144	0	81	0	70	562	3659	1861	1678	0	6743	1869	570	393	7643	5218	1639	3640	1297	0	7397	685	2377	0	0	938	2929	526	1175	0	192	0	10522
ATL3	0	0	1177	0	0	5095	2705	112	0	845	552	554	777	18149	0	4909	595	0	0	0	0	0	2020	752	211	0	3615	1050	50	0	2621	2890	874	1144	917	3378	6751	283	2030	0	61	324	987	583	1644	0	0	192	1055
ATM	0	0	805	0	0	13354	2183	81	1248	4082	0	172	233	8109	489	8891	2574	0	292	0	604	51	5019	2841	3333	0	6178	3840	26	73	8619	9585	2831	5079	3406	0	14546	1220	1177	0	2742	283	877	938	777	0	2536	424	8201
ATMIN	0	0	211	0	0	1042	0	151	0	202	0	0	232	281	110	1103	41	0	0	0	0	211	422	242	0	0	654	0	161	0	422	1466	211	781	211	0	302	41	1956	0	0	0	1003	0	41	0	0	0	381
ATN1	0	0	161	0	0	4210	1073	0	80	1809	211	894	322	3098	574	1267	71	0	0	0	0	120	605	0	10444	7592	161	202	513	0	3994	1215	1145	272	985	4062	1296	0	664	0	0	292	525	2416	12875	1242	862	91	1192
ATOH1	12331	9941	8621	8031	0	0	11081	9551	10501	11721	18671	91	0	9921	22501	16421	9741	10601	18141	13941	56951	12971	4521	0	26381	22651	33801	24141	12351	9231	15061	11971	13371	13481	11131	0	8631	10301	3631	10961	0	7131	7861	30571	19391	18511	14531	18401	34681
ATOH7	3851	0	0	0	14311	0	5421	6101	6861	0	5061	0	0	3971	0	4331	0	0	0	0	17621	0	7901	17781	10261	6281	8671	0	0	0	7751	0	0	0	7651	0	16161	18011	3381	39391	0	0	1311	6461	5851	7111	5981	0	15691
ATOH8	403	5721	1339	6462	57205	29088	59502	32541	40954	23216	42115	1320	0	36363	54781	56693	863	0	0	112	0	522	46883	47885	27737	24451	52391	20014	2140	0	109701	84071	77891	3442	9441	0	4551	191	68221	82031	1319	36209	51563	21679	3678	35746	3248	2205	13534
ATOX1	0	0	142	0	0	1176	774	0	0	663	222	252	41	331	0	2536	81	80	0	0	0	0	2064	91	451	0	925	302	0	0	221	2442	0	895	1052	0	844	122	2127	0	0	553	555	101	0	0	0	41	844
ATP10A	233	0	1046	211	3022	17955	33734	4007	21242	27606	17952	3693	1282	45933	1305	20315	5425	0	798	0	0	3526	75242	69195	28942	14540	13466	3536	4702	0	42434	61047	37673	11627	10364	0	22258	1967	152365	122760	74216	57875	80404	19980	19049	3464	1261	1855	17435
ATP10B	73848	113822	108244	89793	0	42730	64456	25307	82347	11167	5611	22021	28953	54119	108232	153469	16016	7379	43973	22809	5271	4409	9326	5802	83956	61165	35887	34529	7891	1784	90839	100192	70177	31039	21396	0	46749	28850	5632	264	83498	57313	100619	9013	10820	80723	34331	10748	47243
ATP10D	1516	1133	5593	751	0	17422	4957	10	524	4734	362	212	505	13528	0	13256	6494	0	0	0	0	79	13388	30864	2772	494	8544	2910	1466	0	8835	9927	2433	9367	2746	0	15472	1028	13169	34765	32268	9728	19940	1589	2175	513	3719	212	8720
ATP11A	383	0	999	0	0	18069	12463	262	0	26178	2503	4888	315	14319	0	32589	7398	0	4365	0	0	76	7008	725	12055	3617	80644	46556	3945	0	31967	40408	18191	22788	71263	0	39079	3188	19815	91	0	1960	5139	4344	5763	41	92	2295	15840
ATP11B	0	0	1379	0	0	14677	3137	213	304	5006	1063	1773	1432	10672	90	8112	3854	0	0	0	372	0	5871	2941	4591	172	6831	3181	198	984	9435	7412	2955	5197	3398	0	26642	1842	2830	0	596	4076	9429	11710	6460	0	1786	787	7393
ATP11C	182	0	1436	0	0	3207	12416	1944	6695	1869	433	0	606	3405	1609	17980	292	0	0	0	402	211	3879	719	33992	7357	2947	535	1637	193	32815	24147	4925	1401	4068	0	8992	2005	333	0	1288	2577	6733	91	141	0	252	0	3566
ATP12A	12436	15484	14027	13086	26934	14242	21406	11164	15536	14699	10834	24254	27665	26011	14571	19404	17380	37924	54664	45372	15705	21369	18219	15831	27134	17341	27896	22363	27684	5325	18037	17138	24527	14071	44973	41288	20735	24240	33421	46206	3511	6391	8932	1118	1932	11775	1974	30920	27408
ATP13A1	0	0	0	0	0	422	1394	0	0	382	1515	211	0	633	0	1217	191	0	0	0	0	0	675	0	422	0	1526	0	161	0	422	1266	1237	111	694	0	1737	0	1756	0	0	0	334	0	816	0	0	0	422
ATP13A2	0	0	0	0	0	604	2089	0	0	1297	363	211	0	432	183	8209	332	0	354	0	0	171	1840	0	502	0	913	242	633	0	2721	4658	2810	995	2925	0	1638	0	24301	0	0	172	454	363	0	0	0	513	5469
ATP13A3	0	0	392	0	0	10552	2824	253	332	1498	0	697	1865	3783	0	7872	2355	0	0	0	0	91	3414	979	16981	19642	7317	1028	893	674	5741	5942	1909	6572	2019	0	10825	616	1941	0	252	868	3784	1382	3272	0	404	563	5593
ATP13A4	45772	78338	40707	35390	56835	54638	30232	15164	56127	7437	0	89947	121654	36677	59710	70399	7493	10114	56281	31123	59136	21375	25712	37178	39505	20323	28033	16491	3212	1896	62390	49368	51853	14556	11386	0	18025	2708	20734	65468	97598	56402	75483	16465	11771	3162	19327	9330	38924
ATP13A5	24332	80078	40354	26034	86540	70724	41261	17152	68615	8804	1947	58752	102845	44630	64494	62457	3693	6841	28518	20088	54605	13598	7331	8104	16884	6569	28200	13707	1888	485	48669	45940	31048	10159	6532	0	13938	1349	7566	6101	68362	31730	57459	8021	12757	44503	3994	5389	24025
ATP1A1	0	0	0	0	0	14314	544	71	324	635	674	1601	1160	5240	0	6393	2823	0	0	0	0	240	7406	1557	755	0	1515	777	925	233	9776	2488	801	2553	501	0	7421	665	5002	201	0	0	0	797	7725	0	312	0	3163
ATP1A2	2114	8102	6467	2372	57331	19226	26127	23744	31513	1729	1046	10806	12647	18631	12518	18421	6470	3836	1047	845	15437	45004	27164	27223	7877	2621	25923	26337	36496	22160	34253	26102	19156	36633	31331	17367	28015	27413	27301	40001	0	764	2062	989	9978	14704	873	24812	24344
ATP1A3	28172	26966	10291	30176	0	925	9599	573	1418	875	957	9429	1457	20945	24523	11058	15811	17154	37553	37524	4304	18332	20923	17120	16789	13323	20310	26169	9462	4857	37255	34405	37623	3892	43781	35989	16249	30740	42781	40382	59	887	4642	13433	11772	0	0	33182	35496
ATP1A4	8660	11120	4307	10667	77243	21490	15652	17638	22402	7225	10867	30247	24817	29645	12186	25171	4717	5513	4053	6897	30841	42740	33325	31572	3666	3072	24000	25746	27534	23452	36932	33277	35345	29752	52302	32302	20848	29838	51391	71432	61	1087	1400	40835	39405	10163	1256	31516	42611
ATP1B1	0	0	251	0	11591	13900	8517	954	6130	2015	0	734	292	3067	0	3856	1257	0	0	0	0	0	5163	10397	1014	9441	2959	655	0	0	3522	2851	1918	4037	272	0	3463	0	14201	19137	0	1935	2216	3368	14385	6044	545	131	1607
ATP1B2	4371	4821	4961	4361	4981	5412	10832	5871	9431	5962	812	232	181	8752	5569	11851	6189	8471	5971	7201	9310	10772	0	0	7091	9381	7631	10242	9681	9671	11791	13471	13651	9741	14451	8221	12011	8471	3331	0	0	3631	4211	6421	5521	0	1421	11991	8081
ATP1B3	111	0	1149	0	0	6226	1270	71	594	1499	240	211	283	2653	827	4214	1128	0	0	0	30	424	2443	2184	1126	0	2840	1088	492	44	7411	4289	1186	2685	1871	0	4693	313	2149	0	0	1503	3662	404	976	0	181	181	3672
ATP1B4	11778	34221	15384	17914	1560	2508	7019	5120	18331	372	474	10199	26243	4779	13828	16092	977	3226	2996	943	18093	1389	7763	9300	15794	19033	3717	5858	12221	6007	29500	19614	17332	9111	15433	4792	15294	10623	4137	19843	7170	2183	4151	15542	11197	252	0	776	11189
ATP2A1	0	0	0	0	0	603	1841	0	0	3179	5877	262	181	0	1649	9766	422	851	51	0	1458	7261	1798	0	4458	4012	4796	1146	1645	491	10406	9264	8627	1566	6118	0	1014	563	2644	261	0	1770	1230	2964	4229	741	0	1347	6919
ATP2A2	962	0	2145	0	0	6414	3160	0	332	2833	0	2084	669	4006	0	11390	1369	0	21	0	0	0	4933	1961	1266	91	6112	1277	660	726	7365	4618	1798	1269	2534	0	14204	454	13106	41	0	615	1586	824	2585	0	553	192	6235
ATP2A3	523	0	654	0	0	2455	5439	0	0	4843	2567	1689	0	43465	21050	23136	7381	787	3426	5744	3246	10329	2702	0	422	0	27181	16392	4396	7802	28990	39099	40174	13123	67459	60359	16494	18810	3674	131	0	555	1459	9347	7826	0	121	8660	29573
ATP2B1	503	0	2688	0	0	10063	2904	262	201	3156	0	574	665	4624	963	6824	3898	0	152	0	89	423	2241	1724	2038	252	4738	2260	0	0	5537	4927	672	7088	2221	0	9612	614	694	0	14855	10362	14955	2423	2106	0	1671	1025	5711
ATP2B2	67292	74532	78220	63330	118225	59726	167260	65213	96745	31766	30321	188708	118565	103129	0	164298	95593	127971	143321	155442	34247	102308	180893	145331	73115	58885	108053	128514	132700	62733	209476	209618	206599	106404	166401	106561	128482	137583	205656	204056	0	77004	116234	113568	86924	33183	2536	158741	149999
ATP2B3	3337	2384	2730	1023	834	2110	25702	686	4114	3057	2854	6050	405	36387	16045	23991	2736	5526	4680	6869	0	7386	40596	17112	61282	52732	21011	9066	8126	1848	38174	39606	46004	3859	48014	54407	38817	33711	62722	61072	785	10093	20071	6619	1490	121	0	18649	27545
ATP2B4	1037	0	1330	0	0	10984	61857	26787	60424	15406	12378	3725	957	26226	0	16067	6266	0	654	0	0	953	23286	5652	2189	846	8006	3584	0	0	12262	8579	2927	6347	4847	22037	10591	930	41000	2563	0	40103	58698	6887	29533	0	161	635	8231
ATP2C1	131	0	1117	0	0	15490	4592	567	1006	5456	285	576	606	8097	0	11617	6026	0	333	0	454	493	2251	2123	3554	563	9217	2840	114	252	7189	5762	2704	10284	3336	0	23135	746	584	0	0	2827	6947	2166	2805	0	1263	223	9823
ATP2C2	22399	17723	27328	22434	47411	20792	48747	13668	36909	12351	15350	66229	31935	80645	50009	56117	59297	58822	92755	71578	43473	52155	88276	108031	73199	66098	78785	84172	58109	39010	166515	63799	94406	53012	79565	0	71339	74861	120903	105572	0	13272	19171	36481	28191	20704	1432	65105	76590
ATP4A	15421	11801	11896	19491	444	745	12273	8195	844	7092	7860	10082	383	10702	16087	10363	6952	10052	13132	13411	2740	12071	9012	952	8662	7761	10382	7852	10231	6319	19551	12001	12732	16529	16501	11168	6722	11131	23091	11302	0	2758	3575	6262	5393	5631	252	12241	12552
ATP4B	0	0	151	0	0	51	1531	81	101	713	211	11142	181	4484	0	1245	783	0	222	122	0	813	9651	846	622	312	280	252	241	0	27571	26401	20541	732	5252	17030	13814	12414	10891	22401	0	51	774	745	583	0	0	363	633
ATP5A1	111	0	0	0	0	211	311	141	41	523	0	91	201	593	0	463	262	0	0	0	71	0	341	51	0	0	764	161	0	0	633	1134	151	934	422	0	573	61	481	0	0	0	0	0	211	0	281	0	562
ATP5B	61	0	262	0	0	141	291	0	0	422	0	0	71	4383	59	211	41	0	0	0	0	0	433	0	0	0	211	0	0	0	633	633	131	352	0	0	593	0	7833	0	0	0	382	0	151	0	0	0	422
ATP5C1	242	0	141	0	0	1727	763	0	302	1155	0	81	111	6566	0	1085	403	0	412	0	0	0	905	242	422	0	512	584	0	0	1366	1014	262	814	383	0	633	0	131	0	0	1355	936	211	201	0	0	41	633
ATP5D	0	0	0	0	0	0	0	0	0	0	0	0	0	0	211	0	0	0	0	0	0	0	0	0	0	0	0	0	0	0	0	0	0	0	0	2571	0	0	3151	0	0	0	161	0	0	0	0	0	0
ATP5E	0	0	0	0	0	541	0	0	61	0	5491	0	0	17991	0	211	211	0	0	0	0	0	0	0	0	0	0	0	0	0	0	0	0	271	0	0	0	0	0	0	0	0	0	10791	8851	0	0	0	0
ATP5F1	0	0	0	0	0	2005	141	91	252	462	0	121	0	422	30	974	373	0	0	0	0	0	724	622	211	0	1004	181	0	0	1044	633	0	973	282	0	633	131	563	0	0	71	955	171	102	0	151	191	211
ATP5G1	0	0	0	0	0	4941	0	0	0	0	0	0	0	0	0	0	0	0	0	0	0	0	0	0	0	0	0	0	0	0	0	0	0	0	0	0	0	0	0	0	0	0	0	0	0	0	0	0	0
ATP5G2	0	0	0	0	0	262	624	0	0	0	361	312	0	51	372	211	170	0	0	0	0	121	202	0	211	0	191	222	0	0	743	110	0	121	292	0	1254	0	362	0	0	211	542	211	343	0	0	0	422
ATP5G3	0	0	162	0	0	691	141	0	0	211	0	0	0	210	0	2231	201	0	0	0	171	0	211	402	211	0	211	101	0	0	422	0	0	211	0	0	351	0	0	0	0	0	312	0	211	0	0	0	422
ATP5H	0	0	0	0	0	422	802	0	0	262	0	0	0	0	0	684	0	0	0	0	0	0	1834	0	0	0	312	0	0	0	371	231	231	0	131	0	211	0	2881	0	0	0	473	0	322	0	0	0	0
ATP5I	0	0	0	0	0	0	0	0	0	0	0	0	0	211	0	281	0	0	0	0	0	0	0	0	0	0	0	0	0	0	0	0	0	0	0	0	0	0	0	0	0	0	0	0	0	0	0	0	0
ATP5J	0	0	0	0	0	584	804	0	61	333	101	0	252	2840	0	874	201	0	0	0	40	0	211	211	90	0	211	542	141	0	1533	633	454	512	692	0	1164	121	151	0	0	0	131	803	423	0	161	0	633
ATP5L	0	0	0	0	0	903	211	0	211	272	101	0	0	0	0	1503	141	0	0	0	0	0	201	222	0	0	291	161	0	0	211	742	262	61	422	0	1234	253	292	0	0	51	563	0	71	0	91	0	422
ATP5S	0	0	342	0	0	1784	89	0	111	1025	423	0	211	3582	130	91	684	20	0	0	0	0	211	282	342	0	483	151	0	0	2024	633	703	0	190	0	533	0	0	0	0	60	2349	0	71	0	101	0	1192
ATP5SL	0	0	0	0	0	813	142	0	0	102	141	0	0	0	301	161	211	0	0	0	0	0	1372	0	0	0	211	0	0	0	562	651	372	211	0	0	1055	0	2821	0	0	51	402	0	211	0	0	0	422
ATP6AP1	0	0	0	0	0	61	142	0	0	0	0	0	0	211	300	141	0	0	0	0	0	0	0	0	1763	272	0	0	0	0	803	6370	941	201	333	0	0	211	784	0	0	704	322	0	282	0	0	0	0
ATP6AP1L	13105	28934	20485	13853	0	3754	402	0	201	403	0	5504	52346	1374	81	7976	624	0	201	0	13103	23804	985	663	1426	441	1184	221	120	302	18014	6062	13125	1735	12102	0	1485	211	965	9992	3311	16522	19812	302	604	472	0	7391	9444
ATP6AP2	0	0	0	0	0	483	4519	2053	14196	323	182	202	101	633	19206	14071	483	0	0	0	0	211	633	182	58001	76731	814	0	9989	20404	26975	10016	23729	0	19089	0	30794	35483	563	81	14488	695	1250	0	232	0	0	0	633
ATP6V0A1	0	0	1097	0	57459	30387	2251	241	784	7670	3942	746	372	4733	0	12007	4669	0	111	0	0	0	8061	1730	3442	594	0	1302	0	141	9789	9002	5457	2441	2162	0	6242	282	13094	51	0	707	567	847	8007	2270	1361	262	3293
ATP6V0A2	513	0	876	0	0	3756	2830	90	182	6464	0	1251	211	17904	2874	4974	1367	0	20	10	13387	4860	4029	937	923	8402	8725	5836	2123	14342	24682	25679	19282	2731	18765	0	6749	7093	8090	101	0	755	1441	3265	5878	0	182	8503	1767
ATP6V0A4	3111	4709	5653	2029	3753	9323	12715	2239	10402	3054	2012	1520	70	29578	2995	18178	8921	6001	13431	12026	3987	8494	67435	76783	7304	5429	14705	13943	1077	0	7334	16826	9664	3577	7841	0	13839	9867	74893	117441	0	2202	4021	20812	11514	1040	797	10446	14630
ATP6V0B	0	0	0	0	0	0	0	0	0	0	0	0	0	910	0	0	0	0	0	0	0	0	6511	0	211	0	0	61	0	0	211	211	541	0	0	0	0	0	181	0	0	0	0	301	9011	0	0	0	881
ATP6V0C	0	0	51	0	0	101	322	0	0	120	101	0	0	822	0	321	571	0	0	0	0	0	211	0	0	252	121	0	0	0	120	120	20	61	222	0	0	0	162	0	0	0	0	0	0	0	0	61	0
ATP6V0D1	151	0	41	0	141	1829	4991	0	0	2350	2050	866	0	3065	0	6695	1880	62	302	0	0	0	4883	595	1587	0	1959	513	322	0	5176	4493	1982	1053	3041	0	2522	111	17997	0	0	1568	4352	2097	6899	0	0	81	2743
ATP6V0D2	13112	13104	22166	8427	15230	16127	8512	2247	12572	3215	0	2002	4488	26283	5951	21977	14623	12935	12840	11701	30081	12045	8600	23395	10683	5445	12000	9051	9528	5620	17169	11380	15020	20510	14977	0	19927	15092	13002	29517	19032	0	0	211	161	21826	8010	11027	20012
ATP6V0E1	221	0	564	0	0	2300	1319	80	504	2311	1175	92	131	1980	0	7500	1357	0	0	0	0	0	3273	413	633	0	1682	1268	863	0	3094	2721	725	1538	1345	0	7928	404	2152	0	0	776	3074	343	211	0	161	61	2308
ATP6V0E2	0	0	0	0	0	71	574	0	0	5043	4971	885	101	0	7883	603	642	81	601	0	0	0	28543	684	211	3461	332	0	0	0	211	10453	3201	0	0	0	0	0	31851	14192	0	0	202	6312	342	0	0	0	422
ATP6V1A	92	0	272	0	0	11219	2922	150	0	1810	0	213	435	2582	0	2543	1657	0	0	0	0	594	1165	393	1884	0	4336	1451	0	0	4257	4315	874	2634	985	0	8927	173	735	0	0	646	2507	1865	696	0	41	293	4257
ATP6V1B1	11408	2895	14319	3664	8663	12804	22314	8070	18797	20828	40201	13757	10195	26093	20284	23125	5117	4884	5442	11736	40558	27932	18087	18536	36992	35652	33928	29674	3759	7263	41715	46903	42652	8867	21652	0	8634	2528	44815	42683	0	1095	1209	24853	16044	19316	10844	6936	12120
ATP6V1B2	313	0	725	0	0	2708	1710	0	202	1457	391	253	515	1103	111	1397	963	0	10	0	262	32	1236	514	1226	91	1335	674	0	222	2678	1507	272	141	964	0	6080	332	211	0	0	101	253	313	937	0	71	141	1365
ATP6V1C1	202	0	1116	0	0	6260	1136	181	302	3116	0	613	565	4548	0	5833	2422	0	0	0	149	141	3074	2904	1587	0	10192	900	0	121	1254	4153	139	1760	1195	0	7199	1047	1308	81	0	5372	12216	334	202	0	433	131	5444
ATP6V1C2	9835	8981	15413	8707	21881	16853	31870	4489	25612	8852	13052	4844	1266	46483	12799	26467	24840	27804	25609	36931	20511	25685	41994	62297	27938	20252	26722	25190	29845	17600	44134	35445	35074	30163	47039	0	40193	49438	75274	70554	3994	2266	7479	8440	1603	10149	814	37881	46720
ATP6V1D	0	0	1288	0	0	5163	1690	232	51	2704	272	353	313	5305	131	7603	1528	0	0	0	292	211	1486	534	493	0	3069	884	68	82	3996	5009	1044	1547	1257	0	6361	696	463	0	19454	15500	11846	353	81	0	101	272	3174
ATP6V1E1	0	0	0	0	0	3432	2222	0	192	1139	171	0	0	1014	0	2972	374	0	0	0	131	0	2251	1388	633	51	1509	635	0	0	1084	1275	473	1026	473	0	2361	211	18669	0	0	0	715	201	0	0	0	61	1055
ATP6V1E2	0	171	453	61	51	181	823	233	515	222	171	81	0	13661	4251	10011	1214	0	271	2181	5262	2603	1054	4152	91	0	4013	3392	2121	7211	9542	2733	2301	10623	11894	0	463	965	4671	2782	0	92	1831	543	382	0	282	3133	1263
ATP6V1F	0	0	0	0	0	0	0	0	0	0	0	0	0	0	0	0	0	0	0	0	0	0	211	0	0	0	0	0	0	0	0	0	0	0	0	0	0	0	4361	0	0	0	0	0	0	0	0	0	0
ATP6V1G1	81	0	0	0	0	211	0	0	312	141	60	0	0	1321	0	743	433	0	0	0	0	0	0	592	422	0	211	211	0	0	954	783	552	542	51	0	935	111	91	0	0	221	1014	0	292	0	0	0	1055
ATP6V1G2	0	0	0	0	0	0	0	0	0	0	0	0	0	0	0	0	0	0	0	0	0	0	0	0	0	0	0	0	0	0	3191	0	0	0	0	0	0	0	0	0	0	0	0	0	0	0	0	0	211
ATP6V1G3	20109	7236	15374	1305	0	5539	933	2751	15813	633	0	293	512	1707	12463	5946	977	0	293	0	1732	652	782	762	832	262	5477	874	0	1866	10648	9664	8685	813	814	0	3865	803	332	0	52260	31352	14901	945	915	0	756	211	633
ATP6V1H	273	0	2152	0	0	15919	4312	385	1609	6137	775	807	1008	8485	0	15240	4354	0	162	0	0	462	6305	3777	4195	232	10953	5459	158	0	16921	9376	2452	4761	3467	0	22870	1341	4015	0	0	2255	4625	2725	6535	0	789	242	10780
ATP7A	112	0	2205	0	0	2818	6049	326	3083	1910	59	879	466	3521	7581	13062	704	0	0	0	0	170	6299	5997	26222	5516	3440	736	3581	3341	33467	24439	8352	4028	4701	0	36922	10916	4717	2859	845	1467	2958	1351	1451	0	0	0	6259
ATP7B	907	213	1833	0	60623	43334	54247	44527	59911	3477	3293	1539	536	3276	4355	25254	30574	25363	23803	33864	27875	21331	9302	483	18746	10011	22275	27163	40500	10477	40277	33915	52979	30317	66940	0	33126	24277	5135	0	3542	4558	9564	202	273	15216	6569	35624	49739
ATP8A1	87921	129797	123121	70484	303	42072	11781	910	2284	16257	15842	1212	1020	20297	70750	96871	24090	32156	110006	83871	81558	54514	21076	38133	5710	474	68498	26426	32544	9089	106151	54448	58500	67543	54071	0	39228	16936	15081	24854	553	3695	7990	22731	11499	0	3548	17172	81229
ATP8A2	385981	495643	399642	377355	148571	199858	274290	151247	410156	63311	49368	315349	489450	270518	239451	301092	158180	156145	192909	193416	290143	216942	101776	117189	239320	157381	194178	183937	34582	13841	437051	395391	345082	120290	196295	0	294961	204126	188166	141100	121582	112222	173825	83731	60521	224846	59679	92590	247149
ATP8B1	111	0	1125	0	0	7198	6933	667	2989	3576	0	939	486	3102	0	10352	1553	0	0	0	0	323	7287	4773	2903	353	4260	2336	98	0	4278	8490	1719	5765	1146	0	5484	102	13145	9380	0	202	232	6109	1400	61	805	233	4107
ATP8B2	0	0	0	0	0	6849	10077	242	152	1458	4284	8446	6966	915	4072	5208	433	0	333	0	0	0	1036	211	12224	9273	773	0	291	0	1957	11858	574	693	614	0	1558	253	14143	161	0	869	1509	756	2410	0	131	0	1867
ATP8B3	111	111	0	0	1194	2698	13541	635	6676	51307	57476	132	192	14377	8401	11336	3199	14274	23765	23505	27839	15938	5496	2592	51931	63653	61688	35017	10647	15273	27026	26126	32364	1739	57284	36582	47571	36265	10035	15251	0	0	272	937	3755	36484	0	36296	38113
ATP8B4	85962	64456	114701	41917	70420	52420	43451	33115	119019	16214	5213	8998	7489	32901	105331	116380	70987	42151	40934	42733	149773	65518	38510	58842	5714	222	109311	78963	25425	14535	130439	109186	147380	67644	40234	0	74047	39305	24193	53684	0	0	0	8815	6137	8817	3862	20865	47064
ATP9A	464	0	1893	0	73269	46946	70632	22587	53140	13641	4869	8381	2316	17335	41764	59613	34718	31428	33368	63975	0	0	106550	117290	51355	41447	6931	6855	1710	0	127676	55553	52103	16681	9114	0	14684	3786	148786	128677	0	0	0	21189	26798	13191	6001	555	16838
ATP9B	403	71	2959	0	0	25643	21842	203	1279	22678	5078	23866	21617	24037	1341	38944	7107	0	1477	0	0	856	9171	2532	8333	1110	16234	7036	2287	0	29085	35007	10879	19676	14832	0	26699	2764	18681	51	0	846	3686	9575	17605	0	2223	2326	28287
ATPAF1	91	0	242	0	0	2871	1075	0	493	1458	211	313	91	3254	210	4142	865	0	0	0	0	0	2857	1430	422	0	2541	2041	0	0	2752	1576	432	5047	452	0	1988	0	554	82	0	152	392	1059	2455	0	241	383	3249
ATPAF2	442	0	294	0	0	1836	2558	81	91	1364	533	262	71	502	0	3089	801	0	0	0	0	0	1565	312	90	0	3170	465	0	81	2036	8297	733	1566	1097	0	4277	61	6976	0	0	1102	1495	161	896	0	0	0	1296
ATPGD1	41	0	0	0	0	493	10021	253	3931	4320	2991	792	0	16411	4551	563	0	0	0	0	0	0	211	0	10981	9451	161	82	211	0	16121	5641	14741	141	12182	15630	754	0	4131	0	0	322	31	17801	9551	441	0	0	5351
ATPIF1	0	0	0	0	0	0	0	0	0	0	0	0	0	0	0	1861	0	0	0	0	0	0	3591	0	0	0	0	0	0	0	0	0	0	211	0	0	1561	0	0	0	0	0	0	0	2471	0	0	0	0
ATR	356	0	2104	0	0	17396	3008	453	352	2192	0	182	1517	8126	0	12299	3491	0	443	0	0	112	3922	3190	3273	0	6703	2332	0	798	7337	6820	1165	4402	2010	0	12724	1528	2585	0	253	2036	3014	1038	3777	0	1058	495	6244
ATRIP	0	0	131	0	0	2506	835	0	0	875	130	293	81	803	0	4086	331	0	0	0	0	0	903	372	381	0	372	1017	0	0	1747	4267	302	911	1385	0	1054	583	1414	0	0	262	201	211	5074	0	0	141	844
ATRN	1636	0	5735	41	27571	56408	10109	172	1188	20502	6131	6868	9272	26800	0	28750	8368	0	264	0	0	527	6819	1493	4518	253	12481	7651	0	0	16311	13930	3003	7821	5646	0	23896	2127	7318	61	0	314	5717	1774	2651	0	406	455	15764
ATRNL1	82561	72388	122368	37718	26029	97686	61070	23396	121198	36004	10485	74223	192061	84946	189731	204757	70518	62474	111890	97156	147291	28112	10771	7456	116568	43478	156273	56092	38025	40342	178964	168953	133533	76960	63073	0	155907	54408	3599	0	5119	7714	21985	9266	8206	72984	48036	56170	177855
ATRX	294	0	1595	0	0	7566	9503	656	3926	4182	171	1344	1392	7729	8096	25729	1399	0	0	0	4312	221	6734	4428	39327	7048	4064	323	1800	9103	35704	44651	12335	3129	10059	0	55297	31077	7815	596	1090	1452	4724	5999	3397	0	0	121	7395
ATXN1	2336	111	6203	0	47175	89112	52895	27876	56505	33294	18204	7249	4099	53871	215	98576	30766	0	391	0	0	2762	244796	322126	20097	2310	50283	18347	9588	0	77895	49758	36886	50569	31679	0	63146	7899	218783	357003	0	12495	25348	16152	10888	2469	6642	6897	48408
ATXN10	41	0	1914	0	111	19847	7699	657	320	16100	3638	425	243	16948	0	22905	7141	0	569	0	1089	1566	5905	1068	10121	7275	13054	7184	1738	0	23298	21978	6180	13018	8683	0	23748	1876	7948	0	0	292	2468	1413	2724	0	1227	1276	18355
ATXN1L	0	0	0	0	0	1525	763	71	0	473	0	61	0	1941	0	1013	0	0	0	0	0	0	4062	0	0	0	0	0	0	50	422	713	121	160	0	0	1345	0	902	161	0	571	2926	132	343	0	0	0	844
ATXN2	796	0	3622	0	0	13950	5382	112	896	4643	0	1808	856	11872	1054	16451	3612	0	483	0	0	711	6556	3472	3865	162	8212	3039	208	0	10898	10317	2152	9035	3282	0	15167	891	10853	152	0	1523	3731	1409	5556	0	71	262	8154
ATXN2L	191	0	0	0	0	1206	1216	0	0	975	0	523	171	7062	0	2674	422	0	0	0	0	131	211	0	211	0	0	201	261	0	1055	5234	0	974	735	0	1266	0	2628	0	0	81	51	111	283	0	0	211	422
ATXN3	0	0	414	0	0	3101	1739	0	392	1899	270	304	0	2610	384	3597	1066	0	201	0	0	0	854	312	633	0	1981	211	0	0	3049	5173	924	3631	1431	0	2069	141	684	0	0	1056	805	0	433	0	182	362	4655
ATXN3L	0	0	0	0	0	0	0	0	0	0	0	0	0	0	0	0	0	0	0	0	0	0	0	5441	141681	144001	0	0	0	0	7381	0	0	0	0	0	12551	3711	0	0	0	0	0	0	0	0	0	0	0
ATXN7	0	0	1863	211	0	17771	7140	909	1215	8530	2454	463	142	13127	0	26055	6383	0	716	0	0	192	7003	848	4445	0	31904	11869	735	905	17147	11474	3530	14650	7550	0	24358	1794	1646	0	0	0	0	8012	7775	0	1760	2602	15576
ATXN7L3	0	0	0	0	0	0	0	0	0	1063	0	0	0	0	0	933	211	0	0	0	0	0	681	0	0	0	120	0	0	0	211	0	0	211	0	0	0	0	2741	0	0	0	182	0	111	0	0	0	422
AUH	1390	0	5470	0	61	12461	22300	5893	21629	7396	502	2160	2331	9506	4484	21983	5833	0	1277	0	241	2323	3297	3724	5282	886	14547	7987	1193	2281	23620	28623	4586	14826	7340	0	25473	3602	2253	333	0	3662	8672	3225	5548	0	2643	2355	20661
AUP1	0	0	0	0	0	0	0	0	0	0	0	431	0	0	0	2871	0	0	0	0	0	221	661	0	0	0	0	0	41	0	0	0	111	301	0	0	581	0	2841	0	0	0	0	0	401	0	0	0	0
AURKA	0	0	774	0	0	1939	973	0	0	1896	383	513	574	8893	0	2127	673	0	0	0	0	0	1618	242	351	0	1591	715	441	0	1326	1175	221	931	403	0	1927	252	1479	0	0	8904	9490	81	384	0	141	422	633
AURKAIP1	0	0	0	0	0	0	0	0	0	0	0	0	0	0	0	211	0	0	0	0	0	0	0	0	0	0	0	0	0	0	0	0	41	0	0	0	0	0	1731	0	0	0	0	0	0	0	0	0	0
AURKB	0	0	0	0	0	201	523	0	0	0	231	0	0	422	0	1363	0	0	0	0	0	61	211	0	0	0	231	0	0	0	211	371	161	211	161	0	0	0	503	0	0	0	0	0	0	0	0	0	211
AURKC	201	61	0	0	0	211	0	0	0	0	0	0	0	211	0	211	71	0	0	0	0	211	211	0	211	0	0	0	0	0	0	431	401	141	1641	0	931	0	621	0	0	0	121	0	201	0	0	0	6461
AVEN	3466	0	6007	212	0	11366	6547	71	727	8350	1206	1711	1837	10057	208	25458	6459	0	684	41	1171	0	35568	85430	11929	756	13454	5252	643	1166	18395	16219	4183	8531	8868	0	19987	1303	43891	52697	0	1130	2888	2679	1957	403	1050	1673	20395
AVIL	91	0	191	0	0	382	534	71	0	1959	544	611	0	1244	0	3390	1067	0	161	0	0	0	2140	554	252	151	1416	1065	0	0	1797	844	2169	210	1366	0	372	0	4135	272	0	1426	5805	2473	2823	0	211	81	2907
AVL9	92	0	2564	0	0	5486	5876	0	635	2849	0	568	536	4287	0	4864	2225	0	0	0	50	0	2958	746	1647	262	3904	1908	300	1357	7414	5862	2093	2593	4267	0	7739	1105	2382	81	273	4057	6148	846	1093	0	507	846	7416
AVP	0	311	0	2441	0	0	10951	4231	4711	6221	8401	0	0	8501	5631	6221	0	5121	3821	5111	9211	14931	0	0	18301	19051	10111	7011	7981	9201	8071	21151	17101	11231	27511	0	3031	8401	0	0	0	0	0	7791	4521	10701	0	24251	20521
AVPI1	0	0	0	0	0	512	0	0	0	3214	0	853	171	340	0	1633	202	260	0	0	0	0	0	0	0	0	30	382	41	0	683	211	211	0	563	4279	543	61	433	0	0	61	171	0	61	0	0	0	211
AVPR1A	19111	24241	24141	18611	0	4591	7751	4262	8281	4322	7221	722	6221	7171	20241	9391	6462	14351	15401	14611	23391	6731	0	4562	12431	11981	16301	11981	12390	13229	10771	6921	10811	6711	14322	0	10391	14071	121	3632	19810	7802	12531	10591	7891	14091	10641	8861	12161
AVPR1B	10522	6241	3121	0	32281	3582	13911	8412	13811	5511	6803	14192	4963	9591	6480	5992	11532	36242	14182	15841	22821	24971	15701	28462	12512	7892	8342	16841	15921	40260	28602	23401	45662	28081	86031	0	45661	43941	27161	28511	12951	14321	12432	13732	13632	531	0	16591	48291
AVPR2	0	0	0	0	0	0	0	0	0	0	0	0	0	6421	0	0	0	0	0	0	0	0	0	0	111231	122861	0	0	0	131	15321	4491	8221	0	5611	9361	0	0	0	0	0	3491	0	0	0	0	0	4031	3441
AWAT1	5711	10471	2441	4011	743	0	6721	102	393	141	0	15831	16021	2391	6812	583	0	0	141	81	81	211	6271	3671	3571	423	51	0	8131	493	12071	8481	7561	172	6431	4151	9651	24921	6441	7531	22021	5271	8431	413	504	0	0	71	743
AWAT2	0	0	211	0	723	534	3724	91	514	121	211	424	61	1391	1230	784	81	151	0	0	0	0	853	61	1803	2303	71	0	322	755	8702	17411	3082	411	8883	0	3232	28362	13361	3672	111	2213	1336	2022	514	101	0	0	422
AX746903	0	1591	7151	0	0	0	0	12221	13231	0	0	0	0	0	0	151	0	2381	2501	11151	1441	0	0	0	16631	17471	0	0	0	211	0	0	1451	0	0	0	211	0	0	0	0	0	0	1841	0	29051	18421	0	0
AX747191	0	3691	0	0	0	0	7041	0	0	10121	11121	0	0	10871	10731	3641	0	0	7591	0	8431	10891	0	0	0	0	11291	9801	6631	9871	14811	11451	11131	7851	14441	11641	4751	0	0	0	0	0	0	10991	10931	0	0	14121	11101
AX747619	0	0	0	0	4481	6951	17001	4671	13381	0	0	0	0	0	0	941	191	0	0	0	0	0	7931	20181	17081	18731	2561	0	0	0	211	211	0	0	0	0	3541	0	0	34311	121	0	91	0	0	10391	9691	0	0
AX747640	0	0	0	0	0	0	3541	0	4151	0	0	0	0	0	0	0	0	0	0	0	0	0	5451	24931	0	0	0	0	0	0	0	3891	0	0	0	0	0	0	10061	15691	0	0	0	0	0	0	0	0	0
AX747879	0	0	0	0	0	0	0	0	0	0	0	0	0	0	0	0	0	0	0	0	0	0	0	0	0	0	0	0	51	0	0	0	0	0	0	0	0	0	0	0	0	0	0	0	0	0	0	0	0
AX747985	0	0	0	0	0	0	0	0	0	0	0	0	0	0	0	0	0	0	0	0	0	0	3391	4011	0	0	0	0	0	0	0	211	0	0	3011	0	0	0	7281	0	0	0	0	0	0	0	0	0	0
AX748230	0	0	171	0	0	9371	292	0	0	80	181	91	0	2122	89	1645	211	2039	30	0	0	111	632	0	0	0	150	41	211	0	1160	381	531	231	422	3498	965	81	0	0	0	1861	292	131	382	0	0	0	0
AXIN1	101	0	332	0	0	2899	3308	51	0	5011	0	776	71	3393	0	12887	1641	0	262	0	0	494	4030	242	643	0	1098	382	0	0	6046	5999	3487	864	2061	0	3353	0	16501	71	0	2758	5183	1088	6278	0	0	182	4440
AXIN2	6752	9403	7926	5758	0	12418	15026	2142	4248	3487	3014	28714	25254	11520	21681	13437	5325	4334	565	0	2451	4415	17003	12266	31948	25833	7293	2251	1306	0	34106	21394	24718	10589	12966	0	8800	1797	44535	11528	0	29533	29562	1338	3329	11464	4773	2816	8776
AXL	0	0	0	0	24461	9632	27854	6102	12911	1971	1771	222	141	5819	0	7240	1710	0	0	0	0	61	20223	10039	10505	13043	544	946	1307	0	12840	4694	2027	1378	957	0	3523	202	36776	22767	483	4876	9444	604	2036	14645	3424	0	2972
AZGP1	1514	16872	4192	13353	14672	463	6041	0	835	522	421	793	442	0	741	8411	7451	1044	13644	10413	291	1156	15394	22732	15002	895	9541	4763	2513	654	6621	5312	4911	1245	19251	0	3213	662	10751	20171	91	272	8313	131	0	12562	61	5212	6042
AZI1	0	0	201	0	0	956	1250	0	0	1669	703	315	0	844	0	3733	231	0	263	0	0	40	583	0	0	0	475	252	0	0	7771	6661	2862	493	1556	0	1509	0	3001	121	0	282	1214	857	2282	0	0	0	1877
AZI2	0	0	243	0	0	3683	212	0	0	1667	0	41	404	6895	442	3309	804	0	111	0	109	0	964	2899	1688	0	1287	625	202	0	844	844	774	623	59	0	4661	816	0	0	51	494	1038	81	1155	71	374	212	1723
AZIN1	0	0	1007	0	0	5163	1364	0	0	906	0	374	503	3391	0	2120	926	0	0	0	0	0	1952	1226	0	0	3936	755	313	613	2541	3653	492	1696	1116	0	5627	292	1198	0	234	0	0	524	423	0	232	141	2007
AZU1	0	0	0	0	0	0	412	0	331	0	51	0	191	3611	2841	1011	371	2640	2891	2781	0	71	0	0	211	71	2311	0	462	412	13931	10561	12421	551	2701	15111	191	871	211	0	0	0	0	182	0	0	0	582	422
B2M	0	0	0	0	0	372	211	61	41	5301	101	621	121	633	90	643	211	0	121	0	0	211	252	191	211	61	0	0	281	192	1181	2331	211	71	322	0	764	0	0	0	0	0	0	0	0	0	0	0	422
B3GALNT1	2210	11004	9393	1708	1267	3057	2048	403	15365	1121	553	958	1827	2812	109	5720	475	0	352	0	212	0	1345	3800	422	0	2173	1077	0	0	1576	1276	332	1351	954	0	934	283	981	5915	383	1292	1536	162	756	774	472	391	2548
B3GALNT2	70	0	504	0	0	5292	2986	41	613	1608	0	102	313	2490	1295	5666	975	0	51	0	160	0	5026	2247	2290	0	5180	1198	529	454	5069	2743	1318	1156	875	0	5808	71	3231	101	0	213	897	696	2045	0	242	51	3376
B3GALT1	17080	25537	20670	20438	22691	20575	5863	3064	19806	2011	802	746	1934	24330	17565	26900	6826	12834	27049	31866	2042	745	3107	1195	7471	1980	3158	6067	1489	0	33840	15337	26281	8138	3157	0	5019	1126	4447	191	12728	5791	8664	2092	5187	13763	6182	3033	8731
B3GALT2	0	0	61	0	0	694	0	151	0	0	0	0	0	752	1	1212	0	0	0	0	0	0	392	990	181	0	343	211	0	0	0	211	0	0	211	0	773	0	0	0	132	271	0	212	1351	0	513	0	0
B3GALT4	0	0	0	0	0	0	321	0	0	0	0	0	0	0	0	0	0	0	0	0	0	0	11581	0	0	0	0	0	0	41	0	0	0	0	0	0	0	0	2001	0	0	0	0	0	0	0	0	0	0
B3GALT5	0	0	0	0	29791	0	211	0	0	211	151	22411	12561	842	932	6241	170	0	0	60	211	80	16961	6371	4270	4151	4009	222	0	0	521	753	763	661	421	12491	862	101	35001	18841	3929	2471	10331	3281	7401	681	0	342	211
B3GALT6	0	0	0	0	0	0	0	0	0	211	2721	0	0	0	0	0	0	0	0	0	0	0	0	0	0	0	0	0	0	0	0	211	9621	0	0	0	211	0	3991	0	0	0	0	0	0	0	0	0	0
B3GALTL	485	0	1330	0	0	22754	27652	2513	14758	7392	5396	163	192	8469	0	19155	6302	0	959	785	0	694	4385	1913	5613	283	14005	5159	387	235	14058	18859	5078	6138	6009	0	22745	2183	1854	71	0	3119	4263	674	556	745	335	998	14477
B3GAT1	13631	15462	7451	16847	14935	20049	30001	1117	3088	835	1451	9559	1219	20839	3018	7282	1386	1251	28840	16688	0	0	28782	16049	6442	17422	4754	762	836	0	37653	42112	35735	3102	2654	50670	2803	583	33252	31081	0	1285	2453	766	3539	8069	0	764	6924
B3GAT2	23491	25437	26596	14103	18169	14885	22689	14131	38690	6017	8456	12032	21138	36256	59352	66313	42209	41337	53795	57944	52071	33549	15730	25183	34446	21746	39425	40851	35709	32337	67053	50508	61262	44934	48941	0	55784	37986	19496	30477	16315	15548	22632	10877	9218	51601	31143	34285	45488
B3GAT3	0	0	0	0	0	121	211	0	0	341	0	121	0	211	0	211	0	0	0	0	0	0	102	0	0	0	312	0	0	0	211	0	0	211	0	0	0	0	532	0	0	0	0	0	0	0	0	0	0
B3GNT1	0	0	0	0	0	2761	261	0	0	0	0	0	0	4061	0	0	0	991	0	0	0	0	0	0	0	0	0	0	0	0	2291	2851	0	0	0	5231	0	0	3651	0	0	0	1851	0	0	0	0	0	0
B3GNT2	19	0	703	0	0	8453	3577	393	323	2110	796	232	132	1636	0	5154	1118	0	0	0	0	744	1926	574	422	0	1456	1437	733	223	7006	1453	794	2247	2741	0	2608	454	5421	122	0	171	2034	0	433	0	51	0	2970
B3GNT3	0	0	0	0	8563	2307	19142	1706	9790	1005	5847	2506	433	453	0	2157	4519	10026	15165	16176	1573	2826	13606	9267	16036	13298	19876	19086	10486	565	4586	3728	1768	11196	20875	0	11865	16565	35601	23313	0	71	473	7449	7247	511	202	17855	16623
B3GNT4	0	0	101	0	0	0	0	0	0	8211	7841	171	0	0	0	0	0	0	0	6531	0	10951	0	0	6951	9031	8371	0	0	0	0	3061	3601	2100	7991	0	7191	8271	271	0	0	0	0	7321	8341	0	0	3711	3971
B3GNT5	0	0	242	0	18212	13475	19743	21993	31451	904	9198	1004	904	22943	50	2448	333	0	191	0	0	41	1296	172	844	0	2277	1378	722	2551	2728	1265	3734	11884	4668	20728	15957	1236	1197	0	11014	7555	11733	12666	10358	15105	4295	23837	25914
B3GNT6	542	932	613	91	2221	211	13451	3252	5261	4251	5510	1753	1562	13251	2230	3361	7531	6318	7251	9011	5768	7521	312	171	12351	11111	8171	7382	6741	11981	14191	12291	20881	19730	12301	12460	14601	13441	8862	1662	18922	13390	13480	7311	3042	10552	961	5621	5862
B3GNT7	0	0	0	0	131	281	0	0	0	50	0	0	0	13891	0	211	0	281	0	0	0	0	152	131	0	0	151	241	412	0	14762	11271	16541	852	18061	0	7802	411	5941	4811	0	0	262	0	351	0	0	0	8611
B3GNT8	0	0	0	0	0	0	461	0	0	0	0	0	0	0	131	0	0	0	0	0	0	0	211	0	0	0	0	0	0	0	0	0	0	0	211	0	0	0	0	0	0	0	0	0	0	0	0	0	0
B3GNT9	0	0	0	0	0	0	0	0	0	0	32301	0	0	0	0	0	0	0	0	0	0	0	0	0	13101	0	0	0	0	0	0	0	0	0	381	0	0	0	0	0	0	0	0	0	241	0	0	0	0
B3GNTL1	41	131	3227	51	0	6289	10354	102	1570	10576	3563	2400	51	6640	0	14498	2235	0	2911	524	0	916	10597	1149	1775	1021	8937	7980	1529	1687	51582	39641	34232	5569	17934	0	12335	1080	23116	272	0	0	0	2497	4444	0	0	1150	12382
B4GALNT1	0	0	0	0	292	12362	16481	12491	16331	27511	27151	8731	151	0	26722	29293	20461	26341	28881	31261	24401	30410	743	0	39691	38251	17690	19221	15861	15690	39351	40101	30131	17992	20841	18371	14312	16411	4792	0	0	5131	10202	6872	8481	28631	17981	17391	16091
B4GALNT2	10387	6405	7551	9305	19201	8512	19712	10650	28039	6832	7634	14217	14560	41582	11024	13007	13792	28410	19318	20774	18526	19495	20260	33175	36336	28704	15536	13496	22675	15786	18598	15858	14640	18497	19785	0	20620	20786	29743	32052	7248	17716	15430	17898	11081	18692	2833	13886	16909
B4GALNT3	67649	73475	77538	76002	72638	35038	77241	47515	78146	7113	9327	57522	36398	43723	45717	63797	53775	41169	43793	42940	64947	103430	67173	69744	81697	63683	106325	90043	84606	97436	55670	29471	16643	79833	114474	25297	88536	98452	92161	100015	77629	89605	104408	27561	65428	42434	14806	110177	108541
B4GALNT4	0	0	71	0	281	823	6723	51	0	552	161	51	0	0	0	1023	3963	12790	11042	11513	0	1512	675	0	3256	11525	0	171	363	171	9024	1204	17613	312	15995	0	10782	632	664	0	0	0	91	0	483	0	0	873	1836
B4GALT1	0	0	281	0	0	4161	4759	0	755	12407	14604	2112	1117	3316	0	6578	2375	0	382	0	0	0	4156	423	594	61	2422	1675	170	0	6873	5263	4341	6513	2185	0	4410	413	7138	0	0	719	1197	6165	13422	0	252	111	7683
B4GALT2	0	0	0	0	9782	3905	322	0	181	2444	4050	332	0	211	0	924	142	0	0	0	0	0	1145	352	0	262	302	241	161	0	130	552	241	30	824	0	1124	0	4364	321	0	0	282	513	10581	0	0	0	0
B4GALT3	0	0	0	0	0	211	51	0	0	422	0	91	0	532	0	462	41	0	0	0	0	0	411	0	0	0	0	0	0	0	0	422	0	211	0	0	211	0	1022	0	0	71	251	0	7621	0	0	0	0
B4GALT4	271	0	674	0	0	8372	1177	41	0	1990	0	744	302	1536	0	2862	1116	0	211	0	0	60	1015	121	511	211	1448	585	373	0	2290	2449	724	2853	1266	0	3342	51	444	111	0	1067	2491	212	1240	0	373	253	1597
B4GALT5	0	0	2146	0	0	16506	5275	281	491	6231	400	9548	2028	6875	0	11850	3395	0	91	0	0	81	6323	2195	883	222	4833	2677	98	0	8662	5766	2763	6540	4551	0	7795	966	6350	171	12	7509	20223	846	5567	0	403	1028	5459
B4GALT6	192	0	2219	0	0	13561	2478	41	1135	4371	633	938	1238	13100	0	7211	11034	0	1280	625	0	653	24241	63882	462	91	6652	2435	835	1178	7141	5284	2552	1749	7661	0	12122	1399	19528	34525	321	1088	1913	474	1891	15974	5618	11565	19292
B4GALT7	0	0	161	0	0	1554	312	0	0	925	6024	322	0	432	0	522	161	141	131	0	0	211	5133	0	301	0	161	101	121	61	633	1384	633	422	112	0	652	0	12161	0	0	142	615	493	512	0	0	131	502
b9	0	0	493	0	13307	12587	11081	322	615	1115	3124	232	0	1949	0	5816	1918	0	172	2622	0	333	953	0	88203	22573	3576	886	110	0	8865	8748	5971	946	4253	0	2067	233	423	0	0	743	673	222	121	6155	161	0	1325
B9D2	111	0	10	0	0	742	824	0	71	1003	7222	0	0	372	41	2022	744	0	30	51	0	80	4473	0	0	0	262	151	332	0	6236	3811	312	170	3422	3170	422	0	211	0	0	302	362	7132	4622	0	0	0	211
BAALC	106931	125493	104810	104718	33243	26595	69798	60007	98587	11425	15759	50454	56190	64764	40597	64738	20345	24557	27429	21941	59612	47239	23159	38324	11780	8678	41654	64621	5866	8979	95574	70409	77747	51689	63976	0	31189	14765	40015	90637	0	80910	90930	23143	12546	36252	3519	1358	24086
BAAT	383	0	576	0	262	1014	1065	605	6488	1377	253	1338	5608	1715	3173	2617	925	0	0	392	9355	2695	2011	402	4170	1453	865	1792	2417	1050	6508	4788	3167	2504	1326	0	3748	183	153	0	7601	3988	10063	1143	1636	9202	6071	1732	2865
BACE1	0	0	211	0	18722	15403	13349	8739	15074	5559	3161	61	171	4265	101	5871	554	0	11	0	0	775	22265	13153	2880	482	1728	102	17	0	5528	8250	3422	2214	1858	0	2020	685	30142	24452	0	1076	1280	784	253	6874	41	192	1938
BACE2	413	0	828	0	86629	48441	49937	11779	42380	12718	12989	12968	2257	87906	0	16474	5066	0	203	0	266	913	50127	72856	43028	19439	9067	6217	3216	0	12027	11627	8631	7765	2907	0	9263	1068	84814	55146	1055	45686	50241	7409	23917	31752	5362	1008	9445
BACH1	663	0	513	0	0	9672	2354	30	382	2042	634	1157	163	1596	242	4469	3408	0	272	0	403	99	8826	2758	844	0	7436	1239	495	142	3691	3570	1112	2089	2051	0	4075	504	2711	503	0	342	1066	2937	5411	0	503	403	6373
BACH2	117962	132450	133608	81674	1502	87729	240207	227097	336895	29309	13190	249808	262868	185698	8750	88487	61854	53563	31414	42285	158626	145610	134260	140898	51430	27192	111386	149648	189245	182337	113759	78702	72351	111829	93893	0	166535	191510	111024	219321	86551	94458	122709	21151	28445	7929	46359	33169	116547
BAD	0	0	0	0	0	2533	684	0	0	422	953	302	0	130	582	1444	0	181	0	0	0	101	2622	201	211	0	290	151	261	0	1493	672	571	671	574	3008	1034	0	3177	0	0	39	170	322	803	0	0	0	422
BAG1	0	0	41	0	0	834	834	0	201	1145	171	252	181	422	0	1936	352	0	0	0	0	0	1103	363	0	0	351	262	40	0	1465	844	211	1306	422	0	844	61	592	0	0	81	201	453	423	0	121	61	844
BAG2	0	0	0	0	0	554	553	0	202	633	230	835	0	0	0	583	561	0	201	0	0	0	1486	191	0	0	562	232	0	0	1503	671	150	732	753	0	633	0	61	0	0	0	614	0	0	0	221	0	211
BAG3	0	0	162	211	7800	8795	9877	2277	7719	1609	722	643	181	643	0	6003	2255	0	211	0	0	0	3747	111	4915	4684	261	293	884	0	5030	3704	1658	816	925	0	3714	211	4225	0	0	302	1097	363	1519	3231	3362	0	1396
BAG4	61	0	242	0	0	1819	1377	0	61	2310	0	122	51	1899	0	1978	0	0	0	0	0	20	2137	917	211	0	1257	704	654	19	2409	5110	934	372	905	0	1890	212	1557	0	0	0	0	484	1072	0	0	0	2939
BAG5	0	0	0	0	0	391	151	0	272	0	211	322	0	0	0	452	0	0	0	0	0	0	61	0	0	0	0	101	0	0	621	5981	252	319	211	0	1055	91	0	0	0	170	0	0	0	0	0	0	0
BAGE	2927	312	2730	564	41	7503	8957	2276	2328	16445	1686	5834	11063	3884	2152	4596	2737	0	0	0	2345	1750	837	7976	3288	211	4657	2291	0	6611	7590	9585	5258	4728	3578	0	3064	3171	3443	0	6647	2819	3268	7916	4060	0	4480	2367	15222
BAHCC1	0	0	644	211	26043	35569	67429	13226	33206	17421	38975	254	0	87725	13636	24312	1520	0	1403	2407	0	906	7164	262	5938	2827	4410	766	633	0	49324	38210	40746	1477	3969	79767	2162	101	8235	203	0	3966	3394	19639	17675	28282	51	483	4815
BAHD1	0	0	252	0	0	1005	1828	0	0	1176	663	572	0	895	0	3603	2085	0	151	0	0	0	1908	181	15261	12681	1898	3213	2084	0	4529	2128	2129	5699	815	0	3187	312	5575	0	0	505	1107	0	252	2241	51	152	1717
BAI1	26304	15989	18358	21904	6020	8421	39913	2083	5681	29725	26139	94356	16903	85514	25182	21744	13162	35029	107794	92598	0	16773	43323	4290	23332	21987	33496	13235	7304	3762	83370	92584	91539	2075	29073	93654	22881	14373	100646	73226	0	16038	34724	25081	12717	6558	211	12514	25274
BAI2	0	0	342	0	22734	9499	45107	17439	18674	2802	26607	927	0	57985	0	19420	8563	1969	16718	8830	0	35778	58631	25815	30452	33319	7621	3434	1166	0	34454	36964	46409	2605	9147	79312	4193	1081	135381	129494	151	1470	9663	9843	51333	10458	4123	1359	5014
BAI3	13272	24406	44177	9632	7131	68567	57267	24256	156003	29682	10398	86974	282302	82091	67169	133480	23849	14723	94320	52687	67621	7999	42470	36041	124393	37502	118574	67245	43731	22492	71318	73154	32406	53534	43298	0	109100	30611	11426	20011	295421	99833	162429	30429	25391	31906	46668	23598	127327
BAIAP2	0	0	563	0	373	10826	58343	5767	21583	7407	5205	987	0	7142	0	16568	1801	523	281	0	0	555	5140	623	10248	9958	3146	2617	1382	0	9133	9002	5989	2556	9783	3295	5053	934	17107	373	0	2333	8262	2396	18682	2384	0	172	5955
BAIAP2L1	0	0	1313	0	21953	21817	6343	627	3132	3451	2414	2436	222	4413	0	11303	9044	2937	2950	0	5637	10735	48362	48780	40177	23795	12301	3191	3826	4175	8783	7978	4688	11407	18395	0	17660	5713	94488	72658	16774	32217	33440	1948	1282	13868	3552	8296	13338
BAIAP2L2	0	0	0	0	0	1247	2804	0	1717	5483	3616	0	0	995	2352	10349	1467	5014	16398	16385	10220	7265	9528	251	14048	13925	17739	4542	5449	2195	25247	22114	15655	7605	31782	0	5989	5935	16607	14433	0	0	333	623	494	2912	161	23237	25654
BAIAP3	1672	7402	643	9202	0	353	10604	0	0	2255	13861	0	0	12462	9460	593	9653	11401	14672	12013	0	8862	6306	111	11766	10923	11963	312	3752	7512	18152	17964	18141	201	13363	13169	11373	10472	13463	5058	0	684	311	14771	13324	0	0	11512	14345
BAK1	0	0	0	0	0	292	422	0	0	0	0	162	0	0	0	1003	0	0	0	0	0	0	1241	0	191	0	0	0	0	141	844	1292	872	181	0	0	211	0	7543	0	0	0	211	0	0	0	0	111	0
BAMBI	0	2752	211	0	10171	4371	12601	5551	20121	81	3619	0	0	1821	121	943	282	0	0	61	0	30	1901	161	28181	31561	0	252	4931	19641	633	422	0	342	16121	0	211	51	602	0	6211	10521	22181	0	272	26711	21701	41	10031
BANF1	0	0	0	0	0	0	0	0	0	0	0	0	0	0	0	0	0	0	0	0	0	0	0	0	0	0	0	0	0	0	0	0	0	0	0	0	0	0	8231	0	0	0	0	0	0	0	0	0	0
BANF2	13693	20326	29478	32665	35577	18274	19229	4588	24235	7004	3874	8939	5554	86873	9443	29440	25393	7306	5940	8730	33097	38368	34025	20575	9737	3699	18864	26447	43073	32141	33902	33184	31677	28225	43018	0	36245	33552	36663	34504	7713	13330	19482	8203	3097	2124	342	18970	26038
BANK1	1655	0	6698	0	6322	59254	28226	21824	57052	18022	0	879	1252	40875	160675	113104	69149	94050	139665	116986	31370	5208	8150	5771	18643	1432	47860	17321	20363	18087	61152	50523	71799	34161	21784	0	77703	31151	1147	181	9638	4598	9205	2007	1726	18193	17473	32632	95878
BANP	0	0	343	0	0	4979	4683	142	141	5565	1777	1040	0	4649	0	13183	2451	0	1361	0	0	801	4271	996	2618	223	5077	1861	751	0	12413	8591	4186	3270	4131	0	6417	51	13948	635	0	2882	14010	1514	8179	0	0	292	5274
BAP1	0	0	0	0	0	1164	652	0	0	902	542	141	0	0	0	703	0	0	0	0	0	0	412	0	0	0	90	0	141	0	2792	671	673	211	191	0	402	0	3492	0	0	0	0	0	627	0	0	0	211
BARD1	394	0	2065	0	0	10795	4001	363	51	1610	0	0	0	15199	926	5770	4351	0	181	0	583	391	2523	895	3434	211	4645	2499	742	2835	8515	5137	1247	3944	1984	0	5948	704	131	0	0	989	5116	1562	2155	91	787	0	9460
BARHL1	0	171	322	0	0	763	17471	6191	16901	17900	20031	453	372	8151	16138	17521	22901	18158	17811	19421	17258	19211	8621	3741	21001	22701	27001	28161	17921	19990	54011	56481	19411	18450	20691	16981	18861	18931	29991	4491	0	0	241	26531	20211	25781	13501	18511	34391
BARHL2	6931	15561	13081	13351	471	441	29631	13531	35311	31490	35631	12831	3111	13261	42740	31871	31581	39210	37811	37401	43121	30150	8291	17401	54791	68291	39090	33091	32731	36271	41130	29810	37870	33821	37371	0	36311	29991	10321	17871	0	0	0	42351	30561	78091	53931	37491	32691
BARX1	0	0	0	0	0	0	29801	18511	22551	27021	27371	0	0	23671	23451	28951	21551	22631	34201	35481	24121	26691	6331	4731	32511	41691	32941	27291	26381	23261	24691	41571	73181	24911	40291	35681	211	51	75251	34891	0	0	0	42861	23901	30961	21701	25981	29161
BARX2	58900	79499	78304	59031	64720	26148	42775	17978	59221	4938	16459	31083	30560	59558	80052	73195	43039	52280	61892	66163	30767	26245	14899	16827	61535	56883	57266	42061	30232	26172	85857	43518	65952	38491	30297	0	66056	51130	31326	38470	0	624	1399	18543	4872	48545	27744	44723	60699
BASP1	403	0	1437	0	536	3234	4331	496	3266	3547	1339	12043	7583	32704	0	17472	3437	0	90	0	0	473	15407	12720	531	242	4497	3890	1041	312	5287	4388	2006	8855	2624	0	6795	677	18206	26054	6235	6013	6238	183	685	4227	574	755	4116
BAT1	0	0	0	0	0	1474	322	0	131	553	172	92	0	1154	191	634	472	0	0	0	0	0	8215	201	401	51	644	272	0	0	993	1446	1125	823	341	0	3823	0	1486	323	0	51	294	0	574	0	0	0	1872
BAT2	0	0	0	0	41	6238	1125	0	0	2865	483	473	81	1714	473	1907	182	0	0	0	0	0	1365	513	211	0	462	332	81	0	4404	2554	785	954	523	0	1564	111	18123	0	0	492	895	0	694	0	81	0	1688
BAT2D1	353	0	1770	0	0	10910	2997	323	896	3785	0	1284	2092	6216	585	9179	2600	0	824	0	0	10	8406	7387	3143	544	6431	1704	1145	2257	9538	4539	1177	11800	1751	0	17563	1600	4038	0	0	3278	7587	2731	6605	0	946	604	10989
BAT2L	412	0	666	0	0	3787	3967	0	58	3437	1007	12050	2041	4315	0	21933	1899	0	120	0	0	402	4001	917	1374	0	1126	1510	591	0	8736	7715	3166	4026	2933	0	6375	736	15131	41	0	9255	16409	775	5841	0	51	454	4697
BAT3	0	0	0	0	0	0	101	0	0	883	121	625	0	854	0	562	903	0	0	0	0	151	714	0	0	0	503	0	0	0	1396	1214	664	201	815	0	1314	0	10502	0	0	141	575	0	351	0	0	0	633
BAT4	0	0	211	0	0	0	50	0	0	0	0	261	0	0	130	0	0	0	0	0	0	0	0	0	211	0	0	0	0	0	0	0	0	0	0	0	0	0	0	0	0	0	0	0	0	0	0	0	0
BAT5	0	0	0	0	0	722	412	0	0	211	822	201	0	1205	0	1414	191	0	101	0	0	0	0	0	0	0	0	101	291	0	844	1495	373	633	211	0	1434	211	0	0	0	212	1176	41	364	0	0	51	2064
BATF	160	151	704	0	1867	3012	431	0	230	2288	1366	977	634	3871	12994	7562	9397	24042	19966	17304	101	131	14320	945	0	0	9926	14742	13533	12391	45072	23522	19356	19207	37333	0	23328	11576	18760	17806	0	1016	1378	3049	585	0	211	27845	22596
BATF2	0	0	211	0	2443	3583	1035	81	413	132	112	1034	0	241	922	624	902	50	573	402	0	172	873	181	211	71	1355	934	322	424	6742	6863	3227	252	2672	0	422	41	1182	0	0	382	2711	1133	3412	0	0	332	5091
BATF3	231	0	1943	0	5755	5074	2133	101	172	10085	13225	24361	23101	37771	26497	25561	26390	24680	17430	27541	0	35519	24551	15581	17891	15732	18964	17281	6942	24080	30801	27921	29341	2653	22783	0	16422	21352	30771	37171	11771	15741	18033	18725	21393	16282	3914	6558	6614
BAX	0	0	0	0	0	211	211	0	0	372	0	71	0	321	0	553	0	0	0	0	0	0	221	0	0	0	302	0	0	0	0	732	0	211	0	0	0	0	392	0	0	0	0	0	0	0	0	0	0
BAZ1A	504	0	2213	0	0	10733	3263	20	599	7213	462	584	888	0	0	13156	1289	0	132	0	683	675	3801	1251	2782	161	5798	2758	337	0	6579	7882	2377	5582	1338	0	11462	1007	1449	0	172	1929	4296	624	899	0	808	666	8494
BAZ1B	222	0	2657	0	0	6324	3330	223	161	3268	232	656	231	10465	0	8327	1237	0	0	0	0	261	9361	3076	2009	0	4310	1109	786	292	7993	7414	2193	3494	2517	0	8884	485	36331	232	0	1278	3053	504	1431	0	465	151	4119
BAZ2A	0	0	554	0	0	5463	3751	121	61	1376	623	1330	111	3248	969	5413	1258	0	111	0	0	0	3665	646	49	0	2082	503	131	0	4442	3475	1326	2856	1458	734	2778	182	10907	0	0	494	3502	1027	2266	0	91	0	3615
BAZ2B	1253	0	7263	0	0	38226	7527	416	2537	12096	0	1162	2027	41678	1367	24106	6931	0	624	0	0	494	16971	17206	8717	263	23166	5660	766	3163	18212	15415	5804	15904	7997	0	32293	3166	7967	3307	315	1997	6573	3746	6579	6254	5686	1471	20162
BBC3	0	211	1201	201	1281	4672	1242	201	0	3644	1482	0	0	1532	0	1316	561	0	0	0	0	310	7233	0	211	1152	593	0	211	0	3840	702	3493	141	2872	5257	1174	81	1954	0	0	512	540	4201	5123	551	0	0	211
BBOX1	50171	61528	37648	44888	332	11950	4652	474	4272	2625	0	59979	72743	18285	11825	26630	14955	11249	26573	25179	3363	1180	2633	1512	4791	753	13659	9233	9509	7474	22772	13180	14641	39083	18232	0	23069	5331	211	0	29474	6004	15591	675	635	3245	1913	25483	37427
BBS1	0	0	402	0	0	643	845	0	131	1779	974	1875	40	0	332	2339	412	0	0	0	0	0	614	211	633	0	1297	193	0	0	934	3549	663	571	1066	0	784	151	4340	0	0	242	5513	81	1347	0	0	152	1124
BBS10	0	0	211	0	0	0	0	0	0	0	0	0	0	211	0	0	141	0	0	0	0	0	0	0	0	0	0	0	211	0	0	211	0	441	0	0	201	0	0	0	0	0	0	0	0	0	0	0	0
BBS12	0	0	313	0	0	573	553	0	986	422	161	0	0	1675	10	936	382	0	61	0	0	0	1575	233	0	0	161	393	0	0	1593	442	20	0	662	0	2286	121	322	0	0	0	292	71	292	0	82	0	1375
BBS2	211	0	956	0	0	1830	1147	0	425	1338	0	433	554	1956	642	5629	1911	0	0	0	0	0	3340	2744	1746	0	1288	655	1067	0	4862	2923	885	2449	1065	0	4374	61	1476	4282	0	494	494	685	1779	0	0	654	2197
BBS4	373	0	1371	0	0	4849	1631	232	413	1909	413	807	1249	2687	541	4652	1299	0	0	0	1103	624	4492	705	2405	954	1922	1148	1	0	4943	3441	1215	1466	1669	0	6107	151	754	211	100	3247	2707	1930	1362	0	61	131	5180
BBS7	0	0	384	0	0	4369	2110	0	181	873	0	0	0	4357	0	4109	1078	0	81	0	120	0	885	556	1355	0	1067	686	0	584	1776	1143	88	2438	1407	0	4086	444	1036	0	0	101	483	313	333	0	727	0	2479
BBS9	37520	34972	63573	20529	886	57885	31571	7915	37390	20047	1407	6372	7601	47363	67769	105734	31855	7419	16728	9223	5901	4672	29798	33008	28901	1856	45046	28380	7141	8237	81808	62545	40371	41593	27714	0	71457	24643	19976	22099	90001	96704	116720	24812	33472	2065	13959	21719	79925
BBX	2418	0	8930	61	0	54780	11361	546	1079	15054	4271	2899	1868	24282	0	31429	18991	0	2339	51	3348	1186	7809	7459	9161	1665	28136	10219	4094	4326	23109	24856	5722	18723	8472	0	40718	4370	2895	4085	0	7074	13057	7808	10203	541	4803	1780	26987
BC007896	0	0	0	0	0	0	0	0	0	31531	32301	0	0	3651	211	211	0	0	0	0	0	10901	0	0	13101	8571	20161	0	0	0	6921	0	0	0	0	0	0	0	0	0	0	0	0	0	29341	4341	381	0	8001
BC010030	0	0	0	0	0	0	0	0	0	0	0	0	0	0	0	0	0	0	0	0	0	0	0	0	0	0	0	0	0	0	0	0	0	0	0	0	0	0	0	0	0	0	0	0	0	0	0	0	0
BC018860	0	0	0	0	0	0	0	0	0	0	0	0	0	0	0	0	0	0	0	0	0	0	0	0	0	0	0	0	0	0	0	0	0	0	0	0	0	0	0	0	0	0	0	0	0	0	0	0	0
BC022382	1065	2652	543	2782	623	1746	8052	1277	5873	4714	695	6131	6015	1176	1356	4007	2923	3941	4861	4464	4351	9010	9473	7131	3503	3353	4544	6921	5921	3102	13831	5523	6732	4902	7382	0	7863	7701	29372	30772	656	3305	13675	3733	4973	1564	201	9652	4884
BC036909	0	0	0	0	0	1691	211	0	0	0	0	0	0	821	3191	422	160	4140	0	0	0	0	411	0	0	211	0	0	0	0	211	211	1501	121	152	3021	0	0	0	0	0	0	0	0	582	0	0	0	211
BC043620	0	0	0	0	0	0	0	0	0	0	0	0	0	0	0	0	0	0	0	0	0	0	0	0	0	0	0	0	0	0	0	0	0	0	0	0	0	0	0	0	0	0	0	0	0	0	0	0	0
BC049386	0	0	0	0	1241	5441	672	0	13421	0	0	151	51	3252	0	422	6041	6881	4151	14642	14442	5511	5621	23171	8731	0	634	111	0	14051	15441	541	0	3982	14341	10430	16891	14472	3321	16311	0	101	0	241	91	14711	4541	12033	5861
BC052603	122	0	612	0	0	684	935	0	543	1748	0	212	0	211	210	1617	192	242	0	0	843	323	925	0	211	0	1628	0	0	0	1497	1034	924	422	1055	0	2887	192	412	0	0	0	793	0	0	0	91	0	2068
BC070039	0	0	0	0	0	6330	9871	4781	28391	4571	5851	0	71	211	0	0	382	0	0	3611	16051	14651	0	211	20851	15031	3451	2631	0	0	5371	0	11131	71	0	0	4851	0	0	0	0	0	2121	3131	4211	12791	15081	0	0
BC070367	0	0	0	0	0	0	0	0	0	0	0	0	0	0	0	0	0	0	0	0	0	0	0	0	0	0	0	0	0	0	0	0	0	0	0	0	0	0	0	0	0	0	0	0	0	0	0	0	0
BC071811	0	101	0	0	0	211	0	0	0	0	0	0	0	0	0	0	0	0	0	0	0	0	0	201	0	0	0	0	0	0	0	0	0	0	0	0	491	0	6011	0	0	71	0	0	0	0	0	0	0
BC104003	0	0	0	0	0	401	0	0	0	0	0	0	0	0	0	0	0	331	0	0	0	0	0	0	0	0	0	0	0	0	0	641	0	0	0	0	0	0	0	0	0	0	0	0	201	0	0	0	0
BC127664	0	0	282	51	292	0	0	0	0	211	211	311	303	844	201	322	0	654	293	132	141	41	3214	1156	211	0	292	201	573	0	1413	1394	51	10	1015	815	1145	191	11181	6801	0	0	0	0	81	0	0	141	1512
BC127913	211	721	661	481	71	584	11203	4462	7333	10452	17372	874	634	8411	5004	9413	1108	603	944	493	1838	6017	1512	301	6552	9011	6534	2023	562	1022	16013	10484	9452	3055	6594	11870	8573	4955	1772	801	0	4615	1514	6282	3533	4371	1401	1904	1797
BC150535	0	0	0	0	0	0	8821	6541	7801	0	7101	0	0	0	0	0	0	8840	0	5551	0	0	0	0	13891	18181	7771	6981	4541	0	5581	0	9131	0	18241	0	8161	4591	32581	0	0	0	0	9151	4251	7521	7011	10581	6971
BC171823	0	0	0	0	0	431	0	0	0	0	0	0	0	0	0	0	0	0	0	0	0	0	0	0	0	0	0	0	0	0	0	0	0	0	0	0	211	0	0	0	0	0	0	0	0	0	0	0	0
BCAM	0	0	262	0	402	334	7582	252	645	5369	3796	141	0	463	0	1236	0	232	211	0	0	0	7153	2353	1094	0	662	111	974	252	12528	3484	11513	462	6423	0	2762	613	23432	9731	0	141	423	9932	995	101	0	0	844
BCAN	41	0	302	0	24763	13466	15925	8354	1747	23182	24490	9245	383	2160	21040	23593	28711	41166	15290	37030	0	50441	6747	0	52171	52161	51190	47621	51938	28940	73388	21008	49578	38389	51870	0	36081	48201	28154	61	6973	11215	19321	41111	23382	29641	16462	52391	26512
BCAP29	51	0	986	0	0	10617	546	274	2	463	251	41	926	2661	774	5302	956	0	211	0	0	0	4468	2591	1717	211	4263	1539	0	332	4720	3393	924	5469	622	0	4368	151	3209	122	263	1933	3099	596	384	0	976	51	3215
BCAP31	0	0	0	0	0	0	924	0	402	211	0	0	0	422	0	1668	51	0	0	0	0	0	964	181	8667	8975	211	0	352	0	1044	2718	835	241	684	0	2712	6422	734	0	61	2365	1426	211	182	0	0	0	422
BCAR1	0	0	71	0	4158	1789	11109	0	0	1957	634	564	0	2396	0	3035	372	0	211	0	0	0	1096	0	59152	168971	301	141	0	0	6245	2878	1796	402	1053	0	1085	181	3822	0	0	2643	522	333	1387	19551	3867	0	1244
BCAR3	111	0	1648	0	13857	28076	51116	40942	43182	8785	2834	3094	1239	16471	0	26337	9512	0	0	0	0	451	51116	62309	26716	13963	8350	3501	2099	0	18825	13354	4921	12476	8426	0	17330	1399	71622	63231	0	222	1745	3273	16818	13802	597	536	8837
BCAS1	9084	14616	24582	9015	142497	102390	11623	1982	8062	9042	6199	84643	96204	89895	51390	71985	34010	27634	38441	13863	51546	26386	48628	61339	39258	32052	42045	51818	16378	24087	95230	61233	82645	53675	59930	0	68473	70272	40685	77392	0	0	0	18716	15644	48378	21051	46750	66258
BCAS2	0	0	0	0	0	905	71	0	211	282	0	121	71	211	0	422	0	0	0	0	0	0	412	853	0	0	803	211	20	0	651	963	373	41	0	0	752	51	352	0	0	0	0	0	625	0	71	0	633
BCAS3	19509	4521	61134	727	729	93041	131603	32168	126874	66082	43005	9027	5529	145648	111005	170378	47883	2260	16191	14463	160936	128582	202451	377594	148950	55317	167174	64127	11188	5225	186635	175833	146957	61333	34884	0	116233	16547	266325	323669	0	0	0	84476	77578	6869	13424	9415	79087
BCAS4	92	0	894	0	34405	22535	5302	0	0	7089	3132	11595	3309	30660	0	11830	3862	0	1016	645	10121	25489	28295	15719	4677	2761	9674	4870	1548	0	20512	14107	9599	3578	5381	0	6644	787	68670	32076	0	0	0	1891	6774	81	41	876	6596
BCAT1	1190	0	5110	0	322	12247	8036	1739	1471	7598	1746	73902	106179	9283	9164	27398	8061	0	211	0	0	414	8996	3030	8811	4138	9869	5773	0	7485	16204	11523	8603	9115	5205	0	19411	687	3138	91	6923	2729	7055	11066	42895	21274	11663	805	13372
BCAT2	0	0	60	0	0	2115	1016	0	0	322	1594	474	0	2164	0	1565	232	293	81	0	0	0	964	0	422	0	1617	171	0	0	4551	1074	282	211	232	1829	1124	0	7144	211	0	51	1004	41	1252	0	0	131	422
BCCIP	0	0	81	0	0	20	433	0	0	181	0	141	322	773	0	4054	41	0	0	0	20	0	1165	92	0	0	1215	81	0	51	1254	422	131	211	422	0	1184	0	211	0	0	161	81	41	142	0	0	41	633
BCDIN3D	0	0	131	0	0	1233	190	211	0	211	571	212	161	272	0	211	131	0	0	0	210	0	252	192	422	0	412	0	0	173	452	331	633	40	0	0	1434	0	322	0	0	0	0	252	423	0	0	101	422
BCHE	2296	1126	8099	192	161	7212	1418	404	1290	1394	0	1389	1069	11946	24250	9864	575	0	191	121	3003	342	1115	736	3766	0	10503	676	0	0	3705	11076	3541	2650	1639	0	3492	625	211	211	2135	1982	4808	442	776	302	677	615	6984
BCKDHA	0	0	0	0	0	261	1419	0	0	452	191	142	0	1575	148	5537	463	71	0	0	0	39	1628	0	371	0	382	0	51	0	2559	2713	260	392	392	0	1368	0	4691	0	0	665	1408	282	786	0	0	131	1055
BCKDHB	605	0	2417	0	0	33884	8398	0	1371	11819	0	1875	1886	12214	1020	23122	9496	0	624	2291	1187	1018	8576	9740	15143	676	34903	8579	4770	1794	21014	16268	4413	16823	7169	0	39349	4434	4934	3125	636	3848	8985	1694	1857	293	4334	3017	22254
BCKDK	0	0	0	0	0	0	0	0	0	0	0	0	0	0	0	0	0	0	0	0	0	0	91	0	0	0	0	0	0	0	211	541	0	0	211	0	211	0	3601	0	0	161	81	0	0	0	0	0	0
BCL10	0	0	0	0	0	2465	90	0	20	573	0	453	202	4713	0	3703	333	0	0	0	0	0	422	0	211	0	1233	583	0	191	994	130	502	111	0	0	3833	382	0	0	0	0	0	233	715	0	251	0	211
BCL11A	128412	131584	121516	128715	40940	38433	6322	835	4527	12362	10157	85670	88367	93372	992	27869	32063	60923	92928	107125	56429	37818	47535	54645	3419	363	17021	5193	23734	17067	23233	13172	10033	35048	58964	0	40218	53592	59828	86830	79850	69312	72703	738	8697	46751	4524	8132	32597
BCL11B	19209	13806	18713	23185	16992	31765	47106	7526	35407	18881	11812	88545	64805	91788	0	16284	24946	38512	66218	55500	22180	31258	34090	22353	77097	72707	105429	78620	28136	41528	23951	20948	12676	29863	43355	109636	45613	32560	87789	63940	489	23948	29982	22895	13635	37866	14788	31751	42960
BCL2	104526	136940	119371	97277	71	41254	13940	1338	1908	25461	18358	3359	2280	114834	137968	165555	116549	124106	122857	147418	106253	76749	55009	53714	8267	1037	86287	92586	34537	53874	152541	175065	72648	76317	134093	0	153487	129982	78159	95826	15036	4983	13533	24201	15397	151	777	149338	147852
BCL2A1	0	0	0	0	0	81	0	0	0	272	171	183	131	422	101	942	303	0	202	41	192	0	81	222	0	0	0	112	121	141	884	844	963	80	0	0	422	392	91	0	0	0	51	71	0	0	0	191	0
BCL2L1	230	0	694	0	0	5405	4347	0	0	4627	4000	3655	1425	0	0	9609	2012	0	0	0	0	664	15648	964	1165	272	3126	1260	301	0	13500	6148	3928	3676	1698	0	12415	435	11982	363	0	2385	5223	1187	1660	0	0	71	4668
BCL2L10	441	1381	2291	0	0	391	0	41	0	211	5531	0	0	3331	0	2201	3471	3220	0	3561	3241	3731	0	7281	0	5941	10481	7621	3091	3941	7231	8851	0	2970	10991	0	9491	10341	0	0	0	0	0	6851	0	7561	551	4661	0
BCL2L11	141	0	824	0	0	7928	54642	15534	49052	11700	5116	403	181	3909	0	19117	3941	2679	555	0	55617	98356	4134	756	6441	11674	26017	35946	12901	4539	10850	13074	2614	15685	14871	0	18661	12404	11203	101	0	1251	2161	4391	17636	3548	6311	6625	27827
BCL2L12	0	0	0	0	0	211	422	0	0	273	323	331	0	0	0	211	332	0	0	0	0	0	272	0	211	0	0	0	211	0	0	422	61	431	131	530	1162	0	2152	0	0	0	442	0	491	0	0	0	0
BCL2L13	0	0	372	0	0	7440	2164	0	49	2302	0	352	121	5319	0	4582	2517	0	433	0	0	0	4319	2917	1266	0	6680	626	943	103	4640	7349	1006	2289	1791	0	4881	513	7651	81	0	282	525	757	1468	0	131	343	5608
BCL2L14	534	0	1550	0	17523	8960	7379	3313	8786	2689	2214	1946	312	9891	3333	11376	7162	572	3203	2686	9843	16913	6260	9027	10259	1939	6962	11439	17532	12094	24104	21917	18416	5027	16199	0	15576	17550	17104	12438	4083	3832	6928	2378	15331	2966	657	8317	14166
BCL2L15	0	0	472	0	0	1194	211	0	0	422	162	71	312	2993	0	855	223	322	211	0	0	0	913	522	281	0	8720	252	0	71	3023	1463	392	903	593	0	493	222	422	0	0	0	0	5683	1095	0	151	41	441
BCL3	0	0	0	0	3151	8541	3172	0	0	6341	15031	0	0	451	0	885	151	281	0	0	0	0	1475	91	422	0	372	0	0	0	4251	4972	1165	941	111	81	844	0	2603	0	0	0	402	7662	3551	0	0	0	422
BCL6	0	0	0	0	0	17226	19774	23401	31000	7994	8152	1028	272	3793	492	8416	644	0	363	0	0	222	3562	3299	1055	212	2875	1385	362	0	2820	2378	3413	1601	213	0	4692	111	14526	6461	1322	1381	7556	11322	14478	0	263	191	2008
BCL6B	0	0	272	0	0	443	322	0	211	211	321	202	342	11381	0	761	0	732	623	502	0	0	201	0	691	61	2472	513	172	1251	442	2081	311	2453	13081	6081	793	683	323	0	0	0	162	0	352	0	0	3251	4021
BCL7A	0	0	151	0	0	1224	20631	5102	7615	2630	80	878	91	1266	249	2624	774	262	221	0	0	0	4179	101	6863	71	995	1106	21	0	4510	5153	2069	1509	986	0	2402	0	7372	0	0	783	877	1349	1640	5972	0	302	2532
BCL7B	151	0	0	0	0	1687	422	181	0	773	0	442	0	844	0	963	0	0	0	0	0	211	1075	463	211	0	915	171	0	90	1266	844	886	904	433	0	1303	211	6817	0	0	343	735	111	0	0	0	0	2753
BCL7C	0	0	0	0	0	0	111	0	0	0	402	0	0	211	0	211	0	0	0	0	0	0	431	0	0	0	0	0	0	0	211	211	151	0	211	0	0	0	1481	0	0	0	0	0	671	0	0	0	0
BCL9	48116	47856	50878	49974	28638	43014	24173	25978	46636	20273	27750	36563	43063	28928	64739	61496	34305	21838	30150	33686	20853	12413	41188	50867	82355	74891	10360	12593	18143	9546	66802	53461	65529	13071	19132	0	43095	44192	20074	57225	44591	57161	67741	12285	19750	55734	59989	2509	16841
BCL9L	0	0	0	0	0	2302	1878	61	41	1699	402	92	0	14362	0	1235	211	352	0	1807	0	92	875	0	422	0	463	0	0	0	3534	1646	201	683	493	0	211	51	4388	181	0	1126	2625	201	211	0	0	132	633
BCLAF1	0	0	454	0	0	4029	734	0	654	1528	362	0	0	2844	453	1977	1956	0	0	0	0	41	1708	2332	693	0	2703	796	0	895	3044	1195	304	2511	823	0	7440	0	232	0	0	584	716	92	754	0	1098	122	2250
BCMO1	322	41	1368	0	25855	8709	16704	1789	17678	3254	1649	5860	4836	48284	10253	20082	8198	17211	24720	28088	14413	31703	57895	74222	11830	1752	21118	18144	21715	5754	39432	28783	34788	17935	36306	0	32814	24750	207261	126132	0	6497	8043	8480	5048	775	273	28151	29871
BCO2	737	232	3133	0	8989	6448	4230	1245	8274	2340	996	0	0	13548	803	3057	15425	3180	6641	1458	7809	4601	12675	24562	2069	61	14787	3045	1888	11904	6267	4129	1607	8743	6433	0	14946	7905	12214	25010	0	131	0	3430	954	6590	2677	4139	9169
BCOR	0	0	212	0	0	2119	15769	1611	7947	6880	6933	1378	393	1266	39940	42751	243	31	0	0	0	0	4590	0	57386	55435	1380	353	9560	7112	36334	31059	38701	70	46695	0	28332	53125	4577	61	4945	4958	13741	11734	9630	0	0	0	3068
BCORL1	0	0	1105	0	0	1699	14339	1018	5211	6309	6189	102	191	2963	1296	17378	1036	0	0	0	0	141	6900	282	12383	2120	1253	0	4005	807	21788	33447	5954	200	8322	0	12956	19681	4223	0	2057	9433	17932	81	714	0	0	41	3416
BCR	0	0	525	0	0	13566	15415	385	511	9474	3466	837	91	8126	0	13995	17670	7217	1478	0	0	0	0	0	863	392	8114	3323	1530	0	22855	15165	5874	7020	7165	0	9179	967	0	0	0	1250	4463	1260	4715	0	0	314	15225
BCS1L	0	0	0	0	0	0	0	0	0	320	0	0	0	0	0	0	0	0	0	0	0	0	0	0	0	0	0	0	0	0	572	0	0	0	0	0	0	0	451	0	0	51	41	0	0	0	0	0	0
BDH1	775	141	404	0	0	3496	2082	0	110	12190	9167	16030	10644	2960	0	5023	7151	13020	11098	17737	162	15711	45636	32037	1604	2441	7711	7680	9216	129	8368	10516	2171	4619	27058	0	17443	3687	48923	47582	0	3463	8446	8803	11562	151	0	5620	14854
BDH2	0	0	121	0	0	5892	413	111	302	634	0	51	141	612	283	1996	1167	0	141	0	0	0	2197	1609	2933	2732	2107	636	330	816	1055	844	211	2200	81	0	6526	41	743	403	0	262	253	4773	253	0	822	171	1536
BDKRB1	393	2983	545	0	19762	1318	24522	7773	20552	964	868	593	111	9002	0	7812	211	0	0	0	6981	1205	5116	8582	15954	10504	13520	7722	482	360	3113	3023	332	3944	1256	9619	1035	0	10113	12131	36290	49121	50721	4884	253	8013	881	211	1596
BDKRB2	535	756	1480	232	34485	21859	29690	17443	26880	10408	3158	1241	223	20115	0	4029	7228	6309	11193	18748	951	1448	20041	17112	22049	7505	21343	11252	6792	843	16779	10810	2032	8463	29486	21853	6503	2430	48294	33269	51143	59348	78416	19834	4294	5938	0	385	7465
BDNF	283	0	1035	0	5018	11102	11884	9947	20194	3149	0	8792	2528	16173	13624	9711	1702	0	182	0	613	130	2078	1743	37488	35056	3555	875	6476	8094	20836	21481	27090	5201	2149	0	6647	1148	2465	1238	15374	9530	12165	805	1625	36602	19804	392	2912
BDP1	453	0	1501	0	0	11820	2374	0	762	3772	0	898	817	7510	51	9125	1200	0	0	0	0	313	3538	2264	2289	192	7349	1270	321	737	8613	12839	2491	3128	1541	0	7704	303	2195	172	0	91	2257	756	1682	0	363	171	4188
BEAN	13235	12429	12459	5587	32309	17003	51902	23866	36923	20954	25934	29902	17073	58544	26534	42363	35127	31319	28642	27970	0	55822	46573	33415	45951	48363	52507	53508	31765	47604	54325	51185	48157	59636	67902	0	46230	46801	63947	77344	41	1549	2423	45773	42609	29214	14042	63023	64573
BECN1	0	0	71	0	181	2326	463	242	0	1853	171	313	101	2721	0	252	254	0	191	0	0	0	1224	323	211	0	221	593	995	0	2143	582	0	1265	202	0	2958	50	1315	0	0	71	0	92	1265	0	191	0	844
BEGAIN	142	41	1044	181	41	3961	24532	664	3269	16810	38602	654	0	28423	20249	24022	11750	14451	27826	27663	6389	22065	10990	4753	20623	28945	21048	27556	10119	13328	35942	38439	38110	14053	32265	61712	21945	13651	52264	26322	0	3524	9801	22285	15016	10633	0	34033	34653
BEND5	34763	37667	27458	27761	0	4816	47293	46779	62982	2612	999	33660	36664	5502	37308	39029	6502	786	5147	5973	0	1840	8971	2938	742	756	14168	8053	23901	7631	49544	44724	53394	8409	14479	0	14438	15251	8359	2585	6120	4214	13034	12240	39853	0	101	1329	19736
BEND7	4186	4001	2304	3471	56855	41176	30939	28403	40363	10212	6893	35602	44172	13851	6890	22954	3386	0	5616	4941	4217	6163	25982	30647	21674	10291	13403	23309	13083	4498	21145	19782	16478	10340	18500	0	33425	9215	40560	38975	3863	7406	11546	8000	8345	37756	8344	17663	22928
BEST1	61	0	71	0	0	503	2883	211	412	1847	3351	885	322	2414	0	3137	384	0	0	0	0	8012	7134	722	732	0	3661	3303	633	0	4753	7200	4002	464	4031	0	1994	111	14623	444	0	303	352	6163	7941	2331	0	61	1295
BEST2	0	0	0	0	941	701	942	211	211	201	862	0	0	6801	50	862	0	121	0	0	0	0	7072	0	8222	2032	6712	612	211	0	1023	8492	8423	0	7431	8560	691	6611	6541	6741	0	0	451	2601	891	3881	191	0	0
BEST3	6524	593	3639	362	50067	33877	22647	15359	35644	2563	1456	886	494	21538	169	8418	1711	0	263	0	20895	17490	8296	16248	17889	12000	9797	8625	3082	6717	13326	6605	3752	9840	17491	0	13247	3302	6473	8087	7658	9084	17215	8016	7630	19089	10101	5523	16737
BEST4	0	0	0	0	0	211	3181	0	0	721	5381	0	0	150	0	511	181	101	211	0	0	0	101	0	3750	4411	2161	401	351	0	2551	341	5041	0	211	9801	4101	0	5711	0	0	0	0	5291	5041	0	0	351	0
BET1	0	0	695	0	0	2013	211	81	151	211	0	161	0	593	333	151	542	0	0	0	201	0	554	181	211	0	1363	0	0	81	1102	422	0	614	211	0	422	181	81	0	0	775	563	0	131	0	232	161	2404
BET1L	0	0	0	0	0	0	0	81	0	201	0	0	0	211	0	422	0	0	0	0	0	0	462	0	211	191	0	321	0	0	0	422	0	51	0	0	0	0	5291	0	0	0	0	0	2921	0	0	0	0
BET3L	2570	2875	6306	313	32246	32448	17234	26580	50453	2359	2020	304	213	39454	3299	13209	5037	0	2217	2151	7244	6368	6879	26213	11246	6621	33256	16110	3922	9764	9003	7873	4124	5387	8347	0	13715	2056	5621	31517	18165	6722	14351	2899	1379	22751	20967	965	6609
BEX1	0	0	0	0	0	0	0	0	0	0	0	0	0	0	0	0	0	0	0	0	0	0	0	0	0	5011	0	0	0	0	0	0	211	0	0	0	0	0	0	0	0	0	0	0	0	3161	0	0	0
BEX2	6901	6241	7141	4281	0	0	0	0	5291	0	0	0	0	0	6611	3971	0	4521	0	0	7271	3281	0	0	0	9131	8351	3551	8121	12301	24421	0	20411	5471	15931	0	6021	27041	0	0	0	0	0	0	0	0	0	7751	5471
BEX4	5521	7471	6121	4731	0	0	4671	0	3701	0	0	0	0	0	10621	4831	0	0	0	0	0	0	0	0	7261	3021	0	0	7201	7161	6171	11181	0	2891	7861	0	9171	8771	0	0	0	0	0	0	0	0	0	0	3721
BEX5	6301	7061	4641	4321	0	0	0	0	4831	0	0	0	0	0	23051	0	0	0	0	0	0	0	0	0	5761	7361	0	0	0	0	6011	3671	0	0	0	0	0	9961	0	0	5791	1791	0	0	0	0	0	0	0
BFAR	91	0	553	0	0	1829	855	0	91	2150	424	163	0	8291	0	2070	474	0	0	0	0	80	754	122	463	0	732	372	573	0	1918	1466	923	1264	292	0	2602	0	3308	0	0	394	484	61	364	0	0	131	1055
BFSP1	2022	777	21974	583	35424	18537	21610	8482	20992	9582	5287	322	0	53834	0	8686	19638	21946	31102	63411	0	5810	18793	18737	20110	13761	28806	33229	35277	26097	19030	27048	7907	25761	44413	0	36148	34580	36644	30979	11838	24489	28184	1358	765	5847	814	31050	20272
BFSP2	8860	13733	13600	8733	38504	17548	6204	1931	9318	5335	2979	20820	27679	30808	19389	38817	15665	11405	9881	12239	45617	50987	18213	23171	13772	12397	29334	32630	24781	18570	45016	72763	38648	36102	38574	11081	25052	27061	42188	58450	27942	38823	43884	9059	7098	15520	2463	23255	17118
BGLAP	0	0	0	0	0	0	0	0	0	0	0	0	0	0	0	0	0	0	0	0	0	0	0	0	5021	0	0	0	0	0	6021	781	5601	0	6121	0	0	5011	0	0	0	0	0	0	0	0	0	0	651
BGN	0	0	0	0	311	1181	3446	0	41	211	895	272	0	1666	4236	4475	463	0	192	333	0	0	9635	591	7501	1846	141	0	5713	0	24951	26632	49361	59	18643	0	684	0	31743	12362	0	2516	3887	201	91	0	0	0	211
BHLHA15	0	0	0	0	0	421	7531	0	0	0	0	0	0	0	0	0	0	0	0	0	0	0	0	0	5201	5041	0	0	0	0	4111	2271	2051	0	0	0	0	0	6101	5241	0	0	931	0	0	1541	0	0	0
BHLHB9	0	0	141	0	0	551	2711	0	744	0	0	0	0	381	595	633	0	0	0	0	0	0	211	151	813	422	141	0	0	334	5301	4291	412	0	1223	0	11261	19881	272	202	282	191	2751	0	0	0	0	0	211
BHLHE22	21771	22891	31861	14981	0	0	0	9161	8581	15151	15041	5091	0	14111	30501	15161	15031	17271	22241	23141	20451	13581	0	0	25711	25981	22691	21071	14331	16111	23531	13761	22341	13551	18871	0	18381	13461	0	0	20041	0	0	19031	18121	24501	28431	12671	0
BHLHE23	33471	32881	34691	33131	0	0	39401	5501	12481	12321	22601	0	0	106651	49091	39191	40991	42951	38121	37591	21871	44071	18441	0	51161	41941	44141	75141	12041	35251	99601	59341	85511	29731	99751	0	44431	45691	57131	85311	0	0	0	20111	16041	19741	0	65531	28351
BHLHE40	0	0	0	0	0	8210	302	0	540	641	13731	0	0	3180	3390	892	0	391	0	0	0	0	8541	0	211	0	0	211	0	0	3020	1091	552	351	90	0	0	0	1951	0	7071	8631	9981	9731	4561	0	0	0	422
BHLHE41	25751	22601	19831	17921	85031	25341	14291	31741	39251	19451	19970	4801	4901	24801	151	422	211	191	92	0	16201	15101	12661	11761	24411	23751	640	172	460	0	4592	371	16311	2270	0	0	1372	1451	5171	18041	5021	4892	6301	31081	27871	22671	18161	1091	2211
BHMT	18266	18814	8625	15662	4807	7324	4897	13588	14828	5007	5840	675	1939	7187	6912	21107	17218	21449	21834	25612	22283	11317	9600	28922	17015	12264	27002	16887	16954	15158	26196	18226	18855	28431	19607	0	22096	16724	12903	27213	10	513	1256	8046	6204	18354	12517	27184	23603
BHMT2	7726	2233	12918	1183	1686	2934	8634	1630	16374	674	401	2743	3292	1767	6023	12905	2047	404	1649	6306	11352	10104	12164	14891	7497	7045	2569	2001	5642	332	14782	10585	10206	4086	6247	0	5129	5106	11274	21252	0	1206	342	1384	393	8087	846	945	5755
BICC1	3015	121	6463	211	19475	51571	47807	26622	81076	17726	3567	5981	9956	27067	2988	40852	11334	0	2187	41	65559	10359	14638	9499	43748	7469	38209	15606	825	1847	78038	50317	72747	23936	11580	0	55624	4702	6922	1100	79894	32637	46396	3169	5576	56528	36205	3101	28920
BICD1	695	0	6708	0	0	31902	10133	142	1130	13366	0	2581	1592	18156	0	34865	7287	0	0	0	0	1512	19926	10494	10560	426	13220	5369	2115	0	26792	21571	6559	14865	5801	0	36620	2277	25219	19908	0	2506	6623	16479	79242	81	1638	2098	23962
BICD2	294	0	272	0	0	3342	5002	443	0	4150	847	1123	161	3673	0	9589	1369	0	0	0	0	605	4391	142	1282	0	2027	938	855	0	8290	8937	4673	1109	2641	0	2783	141	29082	0	0	3017	9197	525	7603	0	0	0	2903
BID	0	0	433	0	0	1577	1790	0	233	2422	937	0	0	1105	0	4166	615	239	374	0	0	91	1848	593	422	211	1203	817	542	0	20593	6288	1850	1124	2428	0	2811	342	18033	0	0	0	472	423	333	0	0	41	2611
BIK	0	0	211	0	7153	1256	7264	783	4593	7104	9924	51	0	7428	0	4278	2650	7371	11516	4376	641	7342	2798	3873	9775	8443	8197	9897	10106	8395	1787	2068	1923	10974	21833	7179	15699	12128	7254	771	0	30	0	4372	1055	5824	0	12454	14475
BIN1	61	0	71	0	30061	9713	22230	5894	16793	7092	3669	143	0	43296	24138	32042	1433	0	322	0	0	0	44056	11221	25265	18671	4152	1233	1276	0	12287	35381	20299	2010	20745	0	3568	122	75624	65015	69	9256	17738	961	9619	91	91	486	6810
BIN2	493	0	1401	162	51	6229	2756	0	79	2734	1737	847	342	8190	1988	11055	7616	1418	6578	4025	13364	13932	10778	6955	633	0	7060	6852	1929	5885	17081	7586	2643	12197	9221	13374	12819	1555	2072	1535	0	1350	1078	3510	5141	0	41	7992	8372
BIN3	212	0	1044	0	0	7360	3073	71	0	6675	2363	886	41	1688	0	11341	2736	0	60	0	0	512	3598	574	2157	705	2997	897	0	0	5204	6182	1478	6175	885	0	7444	935	19038	291	0	0	332	1680	3781	0	0	81	3924
BIRC2	0	0	211	0	0	7338	1195	0	41	1076	0	0	0	1727	869	1377	896	0	0	0	342	0	493	856	633	0	1077	361	0	153	1968	1477	483	341	593	0	2447	211	2195	0	0	0	111	212	302	0	533	0	1095
BIRC3	0	0	101	0	0	2864	80	221	434	323	281	151	853	1778	0	2521	745	0	0	0	333	392	7049	13073	763	121	1057	1116	10	382	461	1635	461	7559	41	0	1044	303	5375	12687	0	0	211	275	454	0	112	101	4915
BIRC5	0	0	0	0	0	374	3961	0	0	533	283	402	0	18992	0	995	172	61	0	0	0	211	682	0	0	0	854	0	0	0	1014	11823	342	0	51	0	3643	0	6223	0	0	0	363	311	0	0	0	0	422
BIRC6	2008	0	6627	0	0	27039	7226	595	298	10996	0	1655	1685	30303	824	25413	4554	0	30	0	0	381	12335	6960	5241	151	19538	4003	1589	4009	21357	16525	5197	9867	6493	0	34070	3034	9316	51	71	3790	9426	595	1653	0	1999	343	19773
BIRC7	0	0	0	0	8301	3681	9080	0	211	0	451	0	0	35671	11481	5431	4481	16261	17301	16231	0	211	11711	4471	0	0	413	0	0	151	16301	32101	22001	211	16471	54901	2851	0	55351	12351	0	81	171	272	211	0	0	6961	29861
BIRC8	0	0	0	0	0	0	0	0	0	211	0	0	0	0	0	211	0	0	0	0	0	0	0	0	0	0	0	0	0	0	591	0	0	0	0	2180	211	0	3241	0	0	0	0	0	0	0	0	0	0
BLCAP	0	0	0	0	0	582	361	61	0	1725	4725	574	0	683	0	1833	392	41	0	0	0	3521	211	0	4281	4361	463	313	41	0	6133	633	614	20	753	0	946	0	5753	0	0	51	322	41	705	0	552	201	5763
BLID	0	0	0	0	33281	2401	3251	0	7891	0	161	0	0	0	0	201	0	0	0	0	0	0	171	0	0	0	0	0	0	0	0	0	0	541	0	0	0	0	0	0	3071	0	0	0	0	0	2491	0	0
BLK	32405	32771	32392	28877	4713	21260	5364	162	907	23195	31457	69035	51446	68908	39939	47914	7103	6198	10564	24856	33536	38163	39009	48563	57974	51313	79966	75328	22338	23235	74631	25671	88535	25894	32826	0	37922	25725	91539	85624	454	6102	11619	55801	40131	37036	9865	43504	25289
BLM	143	0	2733	0	0	5574	4780	152	332	4595	0	1744	1932	4900	471	9807	1883	0	0	0	92	261	6082	2884	844	0	6909	2498	432	0	9097	5735	2281	2041	1389	0	8096	596	7456	0	927	4176	5058	1316	3031	0	163	1016	7598
BLMH	1230	0	1367	0	0	11568	1395	142	213	1407	723	1419	1752	2910	113567	87351	765	0	341	0	0	0	3127	1066	1957	0	3396	2959	461	474	128641	58653	43736	1463	895	0	4378	101	2710	152	0	41	795	383	625	0	333	0	3506
BLNK	46563	45721	34118	34201	11750	30603	3583	263	372	6436	4857	73899	71148	36539	2114	16534	14568	11365	64050	48171	72015	45897	28810	28483	6349	4096	46438	28708	29023	2866	48776	44090	26739	26889	37871	0	35688	20418	39573	58113	4470	2187	9497	5428	3228	6240	3581	17967	25701
BLOC1S1	0	0	0	0	0	41	0	0	0	0	341	3811	0	0	0	0	0	0	0	0	0	0	3891	0	0	0	0	0	0	0	3151	391	0	61	0	0	0	51	0	0	0	0	131	0	211	0	0	0	0
BLOC1S2	0	0	0	0	0	522	342	0	0	211	0	0	201	953	181	1487	20	0	0	0	0	0	463	222	0	0	412	212	211	0	633	211	211	422	684	0	412	132	211	0	0	171	332	0	292	0	0	0	422
BLOC1S3	0	0	0	0	0	0	0	0	0	0	0	0	0	0	0	0	0	0	0	0	0	0	0	0	0	0	0	0	0	0	0	0	0	0	0	0	0	61	1261	0	0	0	0	0	0	0	0	0	0
BLVRA	282	0	675	0	111	10265	2566	41	171	1537	944	668	121	3643	0	9849	2019	0	585	122	0	0	2634	1119	844	0	1730	536	554	0	6244	7035	785	2960	1810	0	2611	271	2796	0	0	432	3441	6706	3365	0	91	161	5558
BLVRB	0	0	211	0	0	1548	775	0	0	694	151	312	0	140	0	945	565	0	71	0	0	181	964	162	642	0	422	41	0	121	1165	844	201	382	875	0	211	0	1787	0	0	0	312	0	161	0	0	81	643
BLZF1	0	0	593	0	0	2131	342	181	554	1337	0	51	263	1335	172	1847	0	0	0	0	10	0	4124	543	633	0	1574	312	80	945	1637	2088	633	1064	503	0	3611	0	0	0	0	472	745	414	1074	0	222	353	1055
BMF	121	323	887	0	101	80	3774	71	0	2799	745	1766	402	1194	3662	11296	9460	2850	72	442	0	22737	8370	1114	632	0	11266	1855	4676	2425	36211	22393	21990	8343	6681	0	9857	5029	13096	344	0	1971	986	20075	677	0	0	162	2872
BMI1	7151	5052	5963	4012	5681	20312	4483	2731	2931	34752	37520	953	3243	5810	4231	4542	3103	4216	211	0	5303	4542	1892	1364	10263	9274	7534	3752	3141	4053	5751	5323	4353	5542	3701	0	10722	4093	1081	991	3242	3262	3313	18702	14724	26163	7954	3111	5016
BMP1	112	0	382	0	0	15939	38946	939	3187	11092	24910	1251	332	1317	0	7229	2329	0	444	0	0	0	3993	292	1506	0	863	1377	545	0	9984	5991	8322	2719	3265	0	6393	544	14996	0	0	657	1742	1529	6182	0	0	0	4474
BMP10	48081	37361	49441	47701	0	261	16552	33791	139161	211	1980	13321	23321	18302	25731	22031	22731	35890	30241	35781	0	392	0	2333	211	0	11912	16541	36299	37120	15041	9892	11512	9391	31270	0	32121	34001	831	0	3272	11091	3541	71	1491	311	51	6761	1203
BMP15	121	212	612	0	0	411	393	121	573	0	0	6561	13211	852	13581	6641	92	191	602	592	0	91	402	141	10861	5722	763	0	1981	551	11131	9691	4761	81	3721	501	10011	13011	721	1761	4191	7121	672	3955	51	0	0	51	792
BMP2	39002	37611	27611	33871	11121	5144	6935	7855	13932	8013	6341	0	0	10464	131	1254	11314	8701	12102	34863	0	0	543	101	40961	31141	7023	5792	5512	4641	844	211	724	7570	451	0	10242	19324	0	41	36621	13501	16892	7502	6474	25572	11581	12932	9082
BMP2K	202	0	2342	0	0	12305	5428	464	591	5614	0	101	384	9081	1299	8075	3587	0	453	0	0	785	9529	4773	4060	343	7579	2115	837	1272	11216	7190	1638	11072	2462	0	20669	956	473	0	141	525	2424	232	638	91	2760	463	10981
BMP3	20650	30032	34445	9298	28643	22207	7117	22915	38091	8458	6971	825	4295	7567	58589	35083	20317	20931	43032	30172	21994	2136	3064	7474	31416	32043	39341	43242	40470	31411	36763	19778	42412	39083	33315	0	46471	35401	946	4718	32875	6043	13963	10345	7989	39552	30144	36471	41532
BMP4	12881	16331	15751	0	0	0	17991	2511	15711	20591	23101	281	281	0	0	2511	9261	9769	2061	33091	3051	0	252	841	28531	29441	35031	21211	5710	28111	211	0	8061	51	2291	0	28621	34341	6991	9701	0	481	931	71	352	31111	12051	37411	37841
BMP5	1048	122	5005	0	1300	11645	14878	6282	30467	3420	0	768	1661	38409	3337	13442	39511	53924	64646	67488	23575	4255	1992	2116	10003	897	20926	6711	10414	15340	23361	17984	53145	26543	22864	0	52879	26730	493	0	8361	7765	10812	284	1470	635	3896	1864	12185
BMP6	1591	81	4992	0	99190	53984	106965	104337	171298	25187	14156	5295	1761	150413	106832	139594	91642	130142	147025	156199	0	56	125262	153773	55453	35343	92433	93781	44978	36099	134792	108801	123466	62730	79205	0	90124	68657	108221	172041	3788	22377	20076	27936	21506	96229	26028	76042	88404
BMP7	66386	95925	79069	87899	78099	57360	86734	21089	57839	36821	41652	143033	91925	122580	105047	117238	49418	69895	108803	109359	10442	18097	76797	76729	78650	53601	84805	105793	70849	80240	231540	183022	142410	18919	73891	0	26626	26103	143133	149823	0	0	0	30659	26025	28695	7902	28709	46159
BMP8A	0	0	211	0	2784	1106	2788	0	454	10197	15961	866	0	6838	774	7048	544	0	211	0	1473	8688	9237	2583	10816	9237	2330	2579	3525	3482	15249	8990	12718	2267	9242	0	4229	984	14378	7245	0	192	545	20080	15890	4354	211	3576	6869
BMP8B	0	0	0	0	1877	3812	4795	101	0	11976	13759	0	0	6109	3164	5024	915	1471	1032	434	1792	12605	5636	5563	633	61	16519	5312	5482	14295	12925	13986	14328	4811	18706	1374	4296	5633	9367	6614	0	1423	926	17457	14338	211	0	7775	2816
BMPER	20630	2606	32878	554	54850	62723	50602	11544	71176	22952	14972	16123	11610	116328	104617	138186	64736	63504	57220	73595	91870	61496	15246	7942	51687	32678	71992	78316	5775	0	111861	90170	67855	48886	18111	0	63737	34176	14624	1904	189054	0	0	32014	52095	64982	23777	60642	97758
BMPR1A	1027	0	2588	81	25546	34712	6332	374	1670	8101	0	2963	1525	18380	0	19624	4409	0	0	0	169670	140110	4350	2313	89394	61538	16405	5280	2252	238	16232	17685	3908	9317	5739	0	15194	1822	3384	172	41	1342	5078	1140	3352	17257	25686	293	11530
BMPR1B	847	242	8111	0	0	89871	51854	24101	119247	24731	12140	11763	24165	109042	12835	51881	47109	6527	31154	22762	7051	3536	39120	131855	42821	21629	76688	44210	60008	48255	104548	73823	19373	138998	165685	0	162519	131949	28829	97461	14229	8210	26676	12338	9962	46887	28752	81099	153478
BMPR2	1116	0	1702	0	0	21407	8740	172	352	6633	0	41	82	9406	3200	11757	3506	0	0	0	2670	666	3108	2828	13587	6015	8950	1954	0	1088	11398	11431	4464	7159	2593	0	16695	626	4207	202	0	1288	3145	1424	3086	2623	6846	50	7742
BMS1	0	0	292	0	0	1509	664	232	100	473	0	162	0	1065	0	2734	504	0	201	0	161	0	1649	1751	3134	141	1256	524	190	0	2852	2321	412	51	633	0	1265	121	1508	0	0	282	464	252	0	0	91	0	1989
BMX	16476	13478	24803	7414	2053	4811	31589	41645	80463	1950	785	5292	10033	18152	1659	17776	3869	3149	13762	8204	0	141	4475	696	137250	184851	6364	6702	45027	37963	42600	30422	39820	12862	42014	0	56030	84424	512	0	11389	3286	6227	4864	1632	1965	334	6136	21975
BNC1	16858	2814	15680	4599	22384	10487	10368	13203	34832	14326	12726	3590	2297	18387	0	5838	1679	0	171	0	4371	12716	20356	28353	57547	45252	12917	17468	2669	927	3475	1313	1122	16095	3720	0	7668	697	9658	34443	6183	17679	16046	11370	17507	36882	19370	9667	19422
BNC2	8492	192	24429	132	27868	83395	47045	9033	52724	24371	4682	5091	7830	181211	149563	196635	34238	0	10758	6398	3640	3004	7691	4386	113249	56653	94634	59262	43124	64171	116897	85690	74252	43202	33051	0	93496	14167	2712	121	210076	65746	116173	30303	64365	54302	38881	3183	42464
BNIP1	0	0	443	0	0	512	394	0	0	1305	0	41	0	623	0	1564	233	0	0	0	70	0	1756	0	633	0	704	543	422	0	783	1044	844	0	302	0	883	71	1285	0	0	464	606	0	0	0	0	0	844
BNIP2	0	0	1035	0	0	1195	943	0	183	1477	0	947	905	1284	0	1295	493	0	0	0	422	0	463	352	1094	0	2090	201	40	0	1918	1517	392	1653	573	0	2868	443	0	0	0	0	684	131	733	0	262	0	3979
BNIP3	0	0	41	0	171	764	452	0	171	1227	9680	353	61	711	0	3122	593	0	0	0	0	232	1206	0	11995	9172	2313	0	272	0	3668	5394	622	613	1316	0	561	0	1137	0	0	61	543	293	271	2901	7791	0	1055
BNIP3L	242	0	373	0	0	1345	1015	0	444	272	403	132	162	2028	211	1617	1146	0	0	0	162	0	1537	1095	0	0	1979	1005	49	0	4069	3285	1861	5011	2172	0	4968	1084	713	0	0	141	0	1139	1549	0	41	171	3368
BNIPL	91	0	0	0	0	1242	493	0	473	633	212	212	61	523	132	4604	163	241	211	0	0	202	744	0	4981	3462	201	263	372	61	844	1364	351	473	182	748	953	0	833	0	0	0	0	602	774	0	302	271	633
BOC	4500	81	5070	81	49749	39057	56949	61850	71337	7871	7255	37798	37127	62573	1183	19665	3873	1404	3280	473	66222	57895	37091	35701	38851	29168	19619	22639	2572	322	32461	35138	12588	38871	37790	0	28863	3700	47995	73915	0	11277	27184	13117	24692	37976	19300	37291	57543
BOD1	0	0	412	0	0	553	1034	0	122	734	302	0	0	0	0	7601	805	312	0	0	71	0	824	122	0	0	362	643	79	252	1413	1123	0	493	332	0	1054	0	824	0	0	0	0	151	232	0	0	0	211
BOD1L	81	0	604	0	0	6240	4401	41	987	3546	607	141	332	3024	684	6806	1362	0	292	0	0	544	1589	192	964	0	4692	956	49	0	2179	2601	351	3032	534	0	7471	676	746	121	0	625	1379	1680	3583	0	1187	342	4619
BOK	0	0	201	0	0	211	453	0	0	1468	2093	0	0	402	0	2316	0	0	0	0	0	0	764	0	26190	452	211	0	0	0	1524	1075	0	111	583	0	211	0	905	0	0	0	535	0	787	0	0	0	0
BOLA1	0	0	0	0	0	0	0	0	0	1721	1291	0	0	211	0	821	0	0	0	0	0	0	0	0	0	0	0	0	0	0	211	0	0	161	0	0	0	0	211	0	0	131	0	0	2241	0	0	0	0
BOLA3	0	0	0	0	0	422	332	0	0	642	30	0	0	752	10	3948	0	191	0	0	0	282	5335	181	0	0	271	0	0	0	1385	844	773	322	342	0	653	364	7673	142	0	191	91	41	151	0	0	0	422
BOLL	8722	14098	17662	3682	12992	11700	6878	8762	12690	2010	663	41	81	28369	16549	8832	13145	5675	18928	14453	12789	6502	1981	2085	9851	5091	21574	17127	4993	8427	10266	10783	16680	6145	9209	0	13720	13703	2212	1296	272	746	2073	1278	1147	23634	15039	10407	17906
BOP1	0	0	0	0	0	0	373	0	51	341	0	211	0	81	0	1446	211	0	0	0	0	0	583	0	0	0	0	0	41	0	582	633	192	121	422	0	211	0	1646	71	0	0	494	0	131	0	0	0	422
BPGM	281	0	2482	0	0	4289	614	201	737	2174	1220	111	313	2161	645	3184	1969	0	70	0	0	0	8654	3420	1025	61	4021	996	1887	173	3572	3099	1668	2437	2673	0	9571	614	1895	573	410	613	3624	374	413	0	151	302	3594
BPHL	51	0	352	0	0	3741	3275	122	695	3701	585	756	0	4398	0	8377	1697	0	191	0	0	946	8439	2362	6827	2794	2900	705	0	0	4039	8542	2102	2171	1867	0	3851	232	15736	313	120	1189	1861	364	735	0	694	161	2769
BPI	23293	28342	24715	24583	49613	13808	31046	17201	20266	2824	2877	39741	35152	39460	20558	24095	20908	34569	36234	40452	27501	27340	33225	48714	38902	37381	26467	37803	43260	35301	57633	36453	33011	53491	41553	0	32663	28937	59792	52991	0	735	3044	18580	15069	29259	3717	40905	26265
BPIL1	8124	30752	17992	12612	9695	3828	9514	2657	5644	1407	5947	45161	54961	38659	5021	7434	6455	13562	38961	45141	1458	11193	20764	2209	3538	222	7533	3938	9316	3988	37381	23032	28932	3390	23923	0	39892	13856	27581	33261	151	2202	5466	15012	1657	0	0	11682	9523
BPIL2	28890	32587	28180	34096	36995	21245	20490	16592	30179	18038	44127	20247	29410	25368	32071	23307	22492	40016	33402	47034	28535	27612	12958	26492	29333	47906	29753	44142	31189	19041	33407	46156	31222	25340	52974	0	48926	36575	20174	23321	10719	9643	16153	25800	6017	35105	10141	35105	31222
BPIL3	18841	21851	8754	17101	8911	5952	9842	1007	3694	2203	8292	45161	54860	18530	2500	3275	1490	8154	38961	45141	735	5911	10753	1038	1516	956	6173	6802	6443	10	43310	10609	10619	10674	8523	0	21902	8285	19151	11451	202	2572	1803	12673	1867	61	0	1015	8382
BPNT1	404	0	272	0	0	716	755	171	453	1739	0	0	131	1405	0	1177	422	0	0	0	141	0	1938	1846	422	0	1177	604	0	0	1365	211	593	1165	573	0	2401	0	2653	0	0	121	0	2298	203	0	524	0	1577
BPTF	475	0	1791	0	0	10720	5990	283	440	4623	0	1259	876	9788	0	9585	3661	0	273	0	0	623	3163	1827	3313	312	5709	1441	0	0	9860	10399	2164	5608	3817	0	9967	925	5776	182	6139	18701	20312	678	2732	0	433	203	6860
BPY2	0	0	0	0	0	0	0	0	0	0	0	0	0	0	0	0	0	0	0	0	0	0	0	0	0	0	0	0	0	0	0	0	0	0	0	0	0	0	0	0	0	0	0	0	0	0	0	0	0
BRAF	767	0	3382	0	0	16445	5533	334	1435	6166	3707	1130	857	11189	1243	15206	8258	0	353	0	1	0	14891	20157	3505	91	7657	5463	0	1604	10173	11166	2654	6122	3286	0	16970	1624	8822	797	183	3810	4530	3123	1718	0	1900	858	12136
BRAP	0	0	403	0	0	3357	1649	0	0	2970	423	484	142	944	0	4254	682	0	443	0	0	0	1850	152	844	222	2090	0	252	149	1507	2910	855	708	411	0	3831	0	2552	81	0	171	1448	705	1600	0	131	201	2009
BRCA1	161	0	1560	0	0	4658	1176	0	0	2221	0	626	505	3849	0	9375	513	0	464	0	0	382	3418	764	693	272	7783	3365	610	0	6471	6714	902	4273	1457	0	7727	616	3420	0	0	373	825	717	2933	0	414	0	3776
BRCA2	141	0	405	0	0	6938	3768	61	1247	3168	0	0	0	4107	150	4397	2139	0	593	0	101	815	2372	1027	2372	81	4111	2032	28	0	5390	7017	1325	5082	1742	0	8154	666	1077	0	0	1007	3609	534	585	0	1684	484	7342
BRCC3	0	0	403	0	0	1307	1610	202	798	936	0	252	61	1146	492	3858	684	0	0	0	0	132	1186	635	10044	3894	1992	0	352	0	4933	3484	1206	1076	2020	0	2380	766	773	0	51	1087	2437	0	131	0	192	161	844
BRD1	0	0	201	0	0	4681	2492	181	211	5031	482	323	0	2691	0	5376	794	0	161	0	0	70	2218	0	633	0	2327	753	0	0	11867	8946	2453	1967	1690	0	2913	91	3853	0	0	0	464	0	779	0	0	252	3794
BRD2	0	0	211	0	0	9233	821	81	172	302	704	51	363	7792	2729	2986	3078	5913	0	0	0	282	5540	0	633	91	60	524	0	0	6802	2998	1046	826	271	0	832	92	4694	0	0	222	853	342	886	71	0	51	844
BRD3	0	0	92	0	0	1086	3063	0	0	3232	1466	4379	0	1870	0	7768	573	0	141	0	0	312	1610	332	571	141	1085	0	141	0	14471	9867	3106	672	3120	0	2177	0	7477	0	0	1141	4233	595	1662	0	0	0	1286
BRD4	211	0	0	0	0	1906	1469	0	0	1780	1852	2125	0	2913	0	6974	1144	0	0	0	0	0	5576	403	381	91	1390	0	1235	0	2409	7910	1065	4213	2777	0	3273	774	14520	0	0	838	4498	909	5161	0	0	191	5032
BRD7	91	0	866	0	0	5709	1437	0	373	1488	722	335	282	5855	352	5886	1129	0	0	0	0	301	2993	1786	1696	0	2640	1248	0	0	3727	2973	694	2560	1929	0	9096	754	1166	0	0	101	705	1081	1994	0	394	342	4595
BRD8	0	0	352	0	824	6085	3630	0	967	3145	794	1004	1995	4510	0	2715	6022	1615	2752	352	7655	1292	8702	11457	17017	11824	7060	4747	724	1811	4562	4745	755	1931	2149	0	5797	896	14463	13554	111	716	917	142	254	6562	5253	5454	11730
BRDT	1379	392	3570	71	2963	15470	6189	3245	28317	2120	0	636	1120	25008	22845	15064	5609	10761	20280	17649	18042	5595	10018	34736	9760	1430	13815	8900	14785	19478	34877	18367	20281	12650	33413	2922	33935	18626	34238	40727	20614	1209	4407	1449	1309	7383	9647	20822	29315
BRE	7997	522	17154	0	0	73165	19910	760	3198	22391	13842	7154	5780	50547	1602	82354	22096	0	2666	121	2021	2967	58105	36545	19490	1546	62627	44610	8244	0	70739	47244	29660	47286	25487	0	75447	5467	50129	47119	0	15711	30267	8644	9643	342	4015	6461	49764
BRF1	0	0	41	0	0	5858	4437	20	242	5988	3087	937	0	2492	0	7499	3281	0	453	0	0	0	1771	292	1811	252	2222	1779	996	0	5665	10318	3643	633	3708	0	2975	92	7434	0	0	3051	5685	3477	1180	0	0	112	4639
BRF2	0	0	0	0	0	0	0	0	211	6412	4941	141	0	211	0	794	71	0	181	0	0	0	0	0	461	0	41	221	0	0	2320	40	0	0	201	0	422	0	201	0	0	0	0	0	0	0	0	0	0
BRI3	0	0	0	0	0	141	694	0	0	412	0	161	0	422	0	422	51	211	61	0	0	0	11942	842	0	0	140	141	0	0	1385	1593	2323	0	422	2310	422	0	32011	24321	0	3113	5141	0	142	0	0	0	633
BRI3BP	242	0	211	0	0	2501	2036	0	181	1378	0	455	0	1285	0	2833	0	0	0	0	0	119	4358	61	422	0	774	733	0	91	753	3793	1559	0	1014	0	744	51	6886	0	0	544	747	474	1468	0	0	91	943
BRIP1	1846	0	6746	0	0	21033	7566	938	925	8224	0	661	1214	14411	353	11611	3400	0	463	0	615	613	4654	5446	3384	0	11508	2225	407	387	14472	13014	3189	9343	4381	0	30024	1119	2624	181	0	0	0	1810	4555	163	1786	1009	12281
BRIX1	0	0	71	0	0	453	452	0	0	422	0	382	0	330	110	352	0	0	0	0	161	0	110	191	471	0	633	0	0	61	1381	1014	262	634	212	0	1143	0	282	0	0	0	41	0	0	0	0	191	672
BRMS1	0	0	0	0	0	0	71	0	0	0	141	152	0	0	0	282	0	0	0	0	0	0	141	211	0	0	523	181	0	0	4512	2783	734	80	533	0	301	0	1161	0	0	743	6112	241	402	0	0	0	701
BRMS1L	504	0	633	0	0	5124	1409	0	0	1207	605	222	0	0	171	1839	866	0	0	0	212	130	503	0	1518	242	2571	323	282	30	3893	2932	795	2377	725	0	6673	312	232	0	121	504	1498	0	344	91	273	102	1688
BRP44	0	0	442	0	0	6191	965	251	191	131	140	555	505	4620	0	1565	754	441	0	0	423	0	593	803	0	111	1357	342	50	682	1688	1065	211	805	211	0	2530	61	742	0	0	0	201	212	1625	0	51	0	2610
BRP44L	1177	2473	1848	443	0	1525	252	0	140	452	521	0	0	843	675	4055	954	80	292	0	232	252	946	1274	341	0	1008	404	0	172	844	633	0	1204	211	0	1055	191	292	0	0	0	0	0	262	0	201	435	422
BRPF1	111	0	0	0	0	714	1005	41	0	3077	694	836	41	694	0	1275	803	0	0	0	0	0	3146	363	211	262	412	81	101	0	1004	1354	643	973	664	0	1256	202	14002	0	0	1036	3041	142	474	0	0	0	894
BRPF3	0	0	553	0	0	9844	2573	0	182	3229	0	514	191	4616	0	10616	1168	0	0	0	0	0	3900	1418	1055	374	2279	1168	522	0	3451	6603	0	1322	1396	0	4333	524	12825	211	0	463	1541	586	1600	0	132	483	2761
BRS3	10111	10521	12661	10071	4951	0	4521	5561	19311	0	51	141	8901	4361	271	7391	0	5411	151	0	5261	6001	7181	6341	13001	20951	3812	6741	8481	11171	17361	19291	9151	1891	12011	0	14721	13781	571	8671	12031	10191	3541	0	0	6811	211	4751	521
BRSK1	0	0	464	0	213	2389	10298	697	1881	1084	533	4821	653	13927	164	8229	755	0	201	0	1016	8415	3166	0	5125	1173	1055	112	1126	0	11798	5873	7888	822	1360	15706	2747	0	4760	81	140	1055	1397	413	323	0	0	351	1055
BRSK2	0	0	211	0	262	4558	19598	211	595	7026	1610	262	0	33055	32029	16420	6377	9454	30208	27817	1028	8377	17417	1161	13884	10894	25402	6539	3244	2480	54272	47374	60200	3240	25925	44967	10579	8977	49684	39819	0	0	685	6181	10475	3023	0	17262	23761
BRUNOL4	151273	169347	123171	139497	125718	86102	253158	89625	179230	126766	193238	108635	55294	240919	238969	242124	166754	249141	279904	309774	52834	92597	112971	45495	142510	121163	233921	185978	205541	144531	322070	308313	304568	167782	265090	113757	228082	221692	278463	87040	3552	19183	45932	307240	224546	75295	19255	230649	260243
BRUNOL5	11815	10857	7288	15614	914	7112	29457	5272	14836	8738	11587	19864	10805	28462	21544	27972	30191	52179	46777	54856	16418	32766	31093	17252	40057	40271	44974	31751	40911	27324	57698	66406	61606	26731	62743	28754	56506	46063	69309	40957	0	1857	3009	26052	24056	20485	2288	42465	50441
BRUNOL6	17306	21468	17413	19880	0	1640	5275	504	1639	13862	33190	5811	5497	1858	18170	20120	7453	13885	9667	15666	22404	25749	22480	29856	7071	5743	27282	24836	17685	13182	30135	28773	22617	32208	31406	0	25659	17599	30853	33102	221	12430	11625	42635	19767	0	0	28178	31550
BRWD1	0	0	1852	0	0	18002	3333	231	798	4435	0	475	1490	8743	1134	12855	3310	0	110	0	312	351	11111	5562	1999	0	8478	3566	502	3247	11077	7821	2391	7204	4382	0	17766	2045	6886	323	573	9989	11384	5183	8398	111	1230	41	10551
BRWD2	101	0	1276	0	453	7011	1036	181	0	2995	0	703	635	4932	0	6590	1307	0	91	0	0	251	1868	253	1536	192	3436	696	261	80	3278	4074	1005	1939	1368	0	3593	405	505	0	0	705	1099	533	696	0	423	283	2330
BSCL2	0	0	272	0	0	1792	0	181	0	211	100	524	0	332	0	885	100	0	0	0	0	131	954	312	422	0	774	0	503	0	1315	1416	602	401	4224	0	1206	0	10326	182	0	391	2543	211	6125	0	91	0	1285
BSDC1	0	0	211	0	0	1736	3240	0	51	1174	5219	484	142	2800	0	4431	634	0	0	0	0	0	10291	282	1045	0	2043	674	10	0	2629	3600	1326	111	805	0	985	535	6953	0	0	0	342	10578	3692	0	0	302	1978
BSG	0	0	0	0	0	121	202	0	0	291	303	141	0	151	230	3975	0	0	0	0	0	0	2062	0	211	0	322	0	0	0	1477	1064	1043	211	211	4860	422	0	1922	0	0	0	91	0	423	0	0	0	422
BSN	9139	9899	11503	7415	14698	12761	57987	12337	34652	16917	5081	24980	9791	7315	33958	45404	20589	24661	34459	36011	38406	57848	9120	1460	36189	31914	43930	34485	60393	43716	98645	99142	79378	60314	92257	0	74688	67729	34175	3015	0	2819	10870	40814	43096	20894	2717	74491	78498
BSND	532	51	0	0	36573	2501	18152	11262	1167	8336	11402	775	304	17742	4062	4053	12662	11880	14851	14021	9450	33442	23822	814	10154	14381	11982	12982	37802	12792	27613	14753	26742	3023	39831	58850	11081	14331	50821	55702	0	3633	2965	19113	17551	503	81	34101	28612
BSPH1	39380	34401	39641	33002	13346	9608	3261	845	13564	892	564	9478	17224	15735	15364	9883	6072	19444	26846	23633	11479	5414	6770	13590	13570	13775	14075	3310	11189	13347	19536	15529	13308	6418	15980	10578	22775	25837	14505	19546	15375	6159	10620	1144	636	14947	5706	11114	16604
BSPRY	9039	8067	10214	1654	13904	5408	10030	994	895	1308	613	742	143	6878	10690	11118	14317	14301	12618	12402	19731	19413	5808	3447	752	201	17571	17296	15694	16445	24220	16005	16053	25031	25403	0	18653	22163	18083	9647	0	1127	1829	26104	17593	1374	0	23322	23253
BST1	121	0	1006	0	504	10218	14617	7458	28133	1989	252	132	201	15321	2222	17109	2249	0	405	272	0	1296	17190	16196	1477	0	2726	1557	1066	0	17906	6285	2841	1862	9877	0	3851	2838	18979	29832	161	233	1018	9510	2677	946	1667	363	5779
BST2	0	0	0	0	0	0	0	0	0	201	0	0	0	0	0	3301	0	3181	3631	3911	0	0	0	0	0	0	321	211	581	0	2941	0	1771	0	6701	0	0	0	391	0	0	0	211	0	171	0	0	711	0
BSX	15731	26441	17191	16621	5961	381	14811	14921	15011	14241	18441	7541	6091	12661	18831	16311	15361	16220	18921	16601	16761	16691	8331	4791	39931	43481	18051	26301	16631	18601	25621	37071	24351	16051	17861	0	36811	18791	5661	12821	8301	7011	3581	18371	15011	26481	16401	18541	36641
BTAF1	304	0	3100	0	0	12402	2495	202	808	4889	295	724	1634	8403	0	8633	2788	0	282	0	883	323	2995	565	2321	0	5370	1724	0	948	9738	8410	803	4991	1537	0	13713	1522	886	151	0	151	1634	1228	615	0	1110	644	6818
BTBD1	100	0	804	0	0	3840	1630	141	302	371	20	1270	835	3061	0	8660	1820	0	41	0	0	372	1949	1630	1687	0	3730	1934	763	152	3673	2730	40	3866	684	0	4470	232	1870	0	222	893	1845	373	895	0	202	41	2722
BTBD10	907	0	1078	0	61	12784	2351	0	211	1318	30	315	324	5222	0	4843	2687	0	79	0	0	350	1891	1049	2501	0	5891	1490	231	1622	4555	4118	1648	2400	813	0	8765	595	614	181	0	212	242	634	596	111	0	654	5721
BTBD11	10951	3925	17029	4605	223572	121698	228171	107367	231299	48901	48643	261783	260295	61249	0	88461	69328	42194	91404	113527	108710	83545	162725	145268	39327	22197	155909	79555	41243	29597	84864	83750	27030	104489	156676	0	175623	165308	246555	265829	0	15991	30953	130624	108674	8876	3945	38374	126018
BTBD12	0	0	0	0	0	694	4584	382	0	2142	984	856	0	1707	90	3637	352	0	0	0	0	0	1748	0	19298	15966	681	81	0	0	3726	4033	2396	1840	1046	0	973	121	6307	0	0	383	1237	1416	3848	212	81	0	844
BTBD16	574	0	1671	0	43243	24491	46821	30090	86143	10088	7670	2931	987	27336	0	22589	9946	7149	6261	8334	0	12924	17624	9903	38690	32792	20487	23752	30157	25907	24045	21409	9073	37145	50669	0	29471	28675	45046	20633	261	2894	3143	10569	4043	28075	7532	38415	39158
BTBD17	19341	14801	18451	21061	552	6251	25041	1521	11311	7062	8531	51	391	21721	13021	10351	3530	15591	41251	30551	4001	12571	44191	591	18651	16131	12911	14612	9321	4880	17411	33901	39741	371	14621	30511	6111	11731	55581	47221	0	80	0	29171	24891	11761	3621	10641	14041
BTBD18	0	0	0	0	0	662	0	0	0	291	0	192	81	422	0	941	0	0	0	0	0	0	1272	101	811	0	0	0	0	0	622	522	0	392	231	0	211	0	5971	0	0	0	0	0	772	0	0	0	211
BTBD19	0	0	0	0	0	412	422	0	0	4150	3811	0	0	71	191	710	161	0	0	0	0	0	532	0	0	0	201	0	0	0	611	422	0	352	431	0	211	0	10572	0	0	0	232	2571	12991	0	0	0	422
BTBD2	0	0	0	0	0	1096	1306	0	0	1978	3090	382	0	583	0	1548	844	0	101	0	0	150	764	191	211	0	333	51	80	0	1657	3784	2219	191	1096	0	844	0	2311	142	0	0	0	9747	3190	0	0	81	1477
BTBD3	0	0	231	0	0	482	1205	0	91	792	0	0	0	622	70	1134	0	0	0	0	0	0	211	0	211	0	562	142	0	0	1565	1494	0	1422	995	0	793	0	101	0	0	542	912	0	411	0	0	0	211
BTBD6	0	0	0	0	0	0	0	0	0	211	0	0	0	211	0	0	0	0	0	0	0	0	0	0	0	0	0	0	0	0	0	0	141	0	0	0	0	0	0	0	0	0	0	0	0	0	0	0	0
BTBD7	181	0	1761	0	0	6882	3589	434	481	5374	0	939	575	4839	0	10346	2024	0	293	0	0	0	1469	725	2762	91	4996	1819	563	7	7674	13087	2552	2793	2235	0	6253	797	1749	0	0	2606	5195	704	707	0	616	523	6602
BTBD8	51	0	372	0	0	12599	14074	2292	14699	1800	0	988	1418	6898	1828	13188	2543	0	353	131	7304	3585	9364	9465	3922	383	4043	4473	541	835	11832	4960	3548	7397	7389	0	9130	1520	5359	17756	0	242	324	697	1531	363	1621	1007	5503
BTBD9	2329	364	11799	71	14310	107635	23671	2643	5962	28284	11811	5826	6868	142578	20081	94810	53890	0	9071	855	8257	9243	222453	380450	37192	5557	74667	48509	8949	3014	150609	97055	44651	56524	41379	0	91337	11735	191277	379321	4111	13532	31111	15704	10136	82	5241	10059	83353
BTC	716	201	3512	0	2435	7631	13517	13126	28451	1399	1113	332	433	7390	13023	18979	16542	19346	27174	25077	63552	25032	11887	27342	16995	8910	24348	27715	24111	9425	38888	28155	21869	26913	29077	0	35391	42757	5553	31883	42723	22684	28746	353	785	19435	18868	32193	29826
BTD	203	0	906	0	161	14816	2284	415	1398	3462	1085	947	455	2419	0	3818	915	0	0	0	0	0	16682	17979	4521	10104	3318	1379	592	0	6066	2943	1418	2106	2079	0	8826	111	28989	31877	0	4686	4735	443	3511	181	132	283	4365
BTF3	61	0	0	0	0	131	0	0	0	252	0	0	0	422	260	1042	0	0	0	0	0	0	201	0	0	0	471	0	171	201	1431	633	483	1274	160	0	211	41	0	0	0	91	211	0	181	0	0	0	0
BTG1	0	0	0	0	0	1092	451	71	51	0	0	0	51	583	81	211	634	0	0	0	1253	0	211	0	0	0	0	0	40	0	3041	211	161	120	0	0	2522	0	0	0	0	41	151	171	161	0	0	0	211
BTG2	0	0	0	0	0	4711	0	0	211	14451	14971	0	0	0	0	0	0	5280	0	0	0	211	262	242	0	0	17591	4061	511	0	0	511	531	2650	471	0	5971	211	10531	181	0	502	5041	46391	26431	0	0	0	211
BTG3	0	0	342	0	0	1004	815	111	0	725	0	0	0	953	0	835	0	0	0	0	291	422	412	593	422	0	1877	665	0	0	1175	964	221	865	0	0	1055	322	0	0	2481	211	434	375	1198	0	102	201	701
BTG4	4264	9780	12037	3035	48347	20875	20014	45446	52933	7033	1197	13819	17160	21184	4640	10700	8596	6600	7346	7881	88271	16628	3845	10027	5753	2000	24323	26882	13339	17992	17280	8221	10557	31300	46139	34462	28064	28169	2415	10190	1943	656	3750	15283	4501	38587	15954	18962	24564
BTK	10726	11721	8949	5072	1106	1610	2972	0	837	744	834	1159	11350	7112	14743	12050	2452	4694	6571	1200	6807	2885	1417	764	9408	6494	8165	4085	15907	15059	34104	26244	16480	7545	30566	0	25965	34985	1319	0	5478	5816	6872	2556	1105	101	0	11520	19737
BTLA	24327	36009	37236	36238	7559	3958	1315	121	181	1947	504	1048	2980	3595	26963	23468	4253	947	334	252	8965	2146	6209	12229	1515	0	12606	8606	13399	5841	17808	23241	35355	20177	24235	0	20040	21089	3878	10055	61552	29085	31317	2336	1691	0	977	18089	21879
BTN1A1	61	161	181	0	533	1175	1187	1273	613	5833	6522	312	362	10752	12421	8552	7243	10611	9231	15842	26500	16921	1424	131	10503	8574	15653	9762	15952	15772	13751	11251	18271	17152	5991	0	17202	18241	1324	593	0	1061	61	142	2202	6731	5332	16082	8682
BTN2A1	0	0	0	0	0	213	321	0	0	341	0	0	0	0	0	804	602	0	211	0	100	0	703	61	0	0	181	0	0	0	693	271	0	422	211	0	211	0	1034	0	0	41	131	0	0	0	0	0	211
BTN2A2	0	0	211	0	0	241	212	0	0	281	422	1144	91	660	0	3304	483	212	2912	1502	0	70	1352	282	0	0	2456	392	0	0	422	963	321	282	211	0	0	0	1857	0	0	90	774	0	211	0	0	0	422
BTN2A3	0	0	0	0	0	0	201	0	0	131	81	0	0	241	0	81	131	0	0	0	81	0	1055	582	521	0	473	232	0	0	1055	1446	342	271	161	0	191	0	1822	0	0	832	443	211	0	0	0	0	211
BTN3A1	0	0	0	0	0	252	765	0	0	765	152	0	0	633	482	3126	193	191	161	0	0	0	1919	222	0	0	140	946	802	0	1095	844	112	401	212	0	542	211	1366	0	0	0	795	263	222	0	0	0	932
BTN3A2	0	0	0	0	0	0	441	0	0	51	272	0	41	422	0	1334	232	0	122	0	181	462	1355	211	422	0	463	844	211	0	4395	1724	0	633	461	0	1215	0	714	0	0	352	1015	292	0	0	0	61	1303
BTN3A3	0	0	342	0	0	0	423	0	0	1056	664	0	0	301	181	2027	101	20	732	0	0	332	4225	132	211	0	455	833	371	61	1684	682	484	522	91	0	633	0	3234	333	0	303	634	1304	263	0	171	0	633
BTNL2	7828	10813	7475	7974	59031	28423	6114	11523	28058	1466	481	7452	7073	14512	12172	8686	10105	21423	20645	14842	19261	12213	9092	23711	19951	14054	22222	26893	21872	22840	22074	4175	8964	21641	15743	0	33624	21113	11792	28742	7601	5787	2963	6064	483	15422	8564	11813	14744
BTNL3	12774	8426	9765	5023	924	1375	1328	1157	2249	2507	0	12174	18932	4735	1574	2037	953	10661	9005	9745	121	0	382	141	423	481	2883	112	0	0	9613	9616	7316	51	332	2281	2468	0	1261	312	921	3455	2053	573	664	17764	3642	615	1105
BTNL8	19331	18720	13148	9671	12482	11328	4647	779	8387	6366	1348	6709	22357	14084	6069	13051	5484	3993	7533	9639	916	442	3925	2833	20112	10291	3830	735	422	211	16141	8375	8805	1671	2943	0	9121	243	4030	304	4440	2029	3707	493	715	24277	6364	1178	10082
BTNL9	17804	15734	20833	15225	23432	13275	25223	11165	22821	19132	19081	31423	17315	34991	16247	22163	12965	20782	26913	28111	13900	13732	5869	1105	22202	23611	14684	14722	21113	13923	23532	26661	22811	18732	16213	37865	22572	36872	10437	6134	3151	5058	12346	22761	20611	47022	15721	16494	16454
BTRC	1611	0	6137	0	0	28637	9732	0	1680	13446	5297	2471	2126	13662	3488	36021	15159	649	2107	813	2587	443	7092	5718	33486	15761	25240	17913	1038	3840	34205	23450	6712	12946	5696	0	29313	3155	5396	1198	0	715	2630	7102	3112	5348	16149	4355	21313
BUB1	101	0	827	0	0	4172	2658	0	436	2150	798	0	0	3827	0	3815	2759	0	0	0	0	0	1811	1451	1875	0	3209	1146	1354	50	7034	4387	393	2481	381	0	8034	393	2097	132	0	1646	2079	1007	1117	0	593	474	2651
BUB1B	382	0	575	0	0	4739	1678	0	1369	2333	0	655	41	4888	937	3458	10038	0	151	0	0	170	1398	928	874	131	7944	1452	0	583	4936	2820	984	4154	2384	0	8968	363	1290	0	0	492	393	312	845	0	212	0	4560
BUB3	0	0	151	0	0	11880	483	91	150	622	0	0	41	1174	0	593	0	0	0	0	0	201	272	211	0	0	764	212	110	0	1123	422	211	481	211	0	5672	181	0	0	0	141	463	0	122	0	111	0	422
BUD31	0	0	51	0	0	0	1631	0	91	533	0	0	0	552	0	733	0	0	0	0	0	0	675	201	211	0	61	191	61	0	211	1153	91	131	272	0	422	0	2341	191	0	171	192	0	0	0	0	0	633
BVES	353	0	292	0	7461	7426	18724	16837	31381	2272	281	2062	2154	11109	87	3073	748	0	211	0	81	805	24861	37611	40279	32396	3186	1861	351	0	9468	6513	14581	2973	1359	0	2813	313	19952	46271	0	534	4311	243	687	38465	17823	81	3834
BYSL	0	0	292	0	0	10266	433	0	0	702	0	0	91	432	0	1783	473	0	0	0	0	71	563	111	0	0	392	191	0	0	633	1114	0	301	945	0	291	0	1194	0	0	171	51	141	0	0	0	0	641
BZRAP1	27875	24953	26027	27432	0	1246	9426	2042	3526	12340	11171	32022	32003	31220	23729	21755	16925	18275	37585	38203	8359	22098	2196	172	15938	17173	33845	18518	12710	342	41053	35742	44081	12700	31412	0	34108	20879	17453	1186	0	31094	38405	15817	16161	2331	0	15600	15739
BZW1	61	0	0	0	0	3123	101	0	262	792	0	0	0	2011	533	844	381	0	0	0	0	0	472	0	211	91	171	181	0	0	211	633	181	341	481	0	0	0	0	0	0	0	171	121	71	0	152	0	211
BZW2	625	0	1488	0	0	8076	21553	8788	17763	1571	0	392	446	4249	452	4930	1860	0	191	0	0	0	3348	1478	1374	101	5067	1742	0	52	3964	6621	1015	1074	631	0	8975	473	1340	0	372	683	2275	594	1589	0	565	736	5085
C10orf10	0	0	0	0	0	0	0	0	0	0	0	0	0	5171	211	0	0	0	0	0	0	0	3461	0	0	0	0	0	0	0	4481	0	2321	0	0	0	0	0	46291	0	171	641	211	0	0	0	0	0	0
C10orf104	81	0	0	0	0	1106	413	41	0	1645	71	121	193	210	59	1277	632	0	61	0	0	0	1267	453	422	0	2257	211	0	303	1055	633	211	1274	19	0	1214	0	864	91	0	0	352	0	0	0	211	0	1055
C10orf111	0	0	0	0	0	0	0	0	0	0	0	0	0	0	0	0	0	0	0	0	8291	3101	0	0	1871	2001	651	0	0	0	0	0	471	0	141	0	0	0	7201	16071	0	0	0	0	0	0	0	0	2041
C10orf12	0	0	0	0	0	122	3331	0	0	201	0	0	41	0	0	0	0	0	0	0	0	0	0	0	0	141	0	131	51	0	211	0	0	0	0	0	0	0	0	0	0	0	0	0	0	0	0	0	422
C10orf125	0	0	0	0	0	0	1071	0	0	7831	0	0	0	0	0	211	0	0	0	0	0	0	0	0	211	0	0	0	0	111	6891	5801	36301	0	0	0	0	0	0	0	0	0	0	0	0	0	0	0	0
C10orf128	16937	68447	34959	31136	2138	3251	3937	3754	461	1921	3355	39783	73801	26913	47964	62073	8655	17526	23915	78767	24592	8230	16483	341	2701	3705	40743	24398	7166	2573	38050	58183	40091	21358	27407	34244	22630	60435	24757	534	14903	18550	16972	11703	3992	1493	735	10262	9756
C10orf129	262	0	1368	0	5151	3707	1348	51	0	1879	0	8266	947	1416	423	6174	1877	571	616	243	956	635	2740	2930	1485	121	1708	1973	3563	0	2902	1055	776	3453	9101	0	5300	232	2431	1912	0	747	786	423	513	654	223	1287	11658
C10orf134	1668	382	5232	403	17811	4777	16800	5035	30862	1559	6513	7746	12979	5512	9541	12655	7660	4419	12381	9439	26547	20279	11196	7898	25570	37514	8259	14438	17304	4996	26534	26695	16766	18830	23046	0	31347	22186	14362	17601	143	1407	2011	5428	1245	25800	4736	40400	24642
C10orf137	0	0	715	0	0	8793	2118	152	283	1951	0	905	493	4065	452	4156	3360	0	0	0	0	484	1669	212	1214	0	2319	947	441	0	3223	2732	1710	1668	1177	0	6057	826	734	0	0	717	1338	453	142	0	202	81	4775
C10orf140	272	0	664	0	14871	44281	15920	9211	13810	5433	5539	294	302	6810	0	2415	4732	3920	12601	4631	3777	1339	3984	503	33791	17381	3266	965	604	0	3235	1754	664	5374	613	0	2974	2842	914	172	17898	4420	6439	5922	4863	43431	14571	121	1265
C10orf2	0	0	0	0	0	211	131	0	0	0	10	0	0	512	0	773	0	131	0	0	0	0	591	0	0	0	41	381	0	0	633	211	0	241	211	0	292	0	582	0	0	20	161	0	0	0	0	0	0
C10orf25	3752	3752	4381	2721	0	613	91	51	111	3151	734	23961	20922	844	10	5492	0	0	0	0	0	261	15681	13611	0	121	583	5451	2922	0	6300	6531	16471	332	3415	0	472	91	46291	19761	15542	222	8011	181	0	0	51	0	633
C10orf26	120	0	805	0	0	5523	3894	0	0	5823	3844	1952	686	4088	0	15974	1680	1558	0	0	0	0	3351	605	351	191	4570	4618	804	0	21223	6719	4035	7965	5876	0	8688	294	3407	0	0	1009	1712	2740	2747	0	81	4985	15477
C10orf27	502	402	725	132	11966	14005	14553	3371	33224	1416	674	13585	18885	10703	79487	20091	7068	8071	9524	16491	20785	75992	10653	14640	844	211	3208	5145	17324	12711	40380	31690	24020	21312	49961	18519	23477	28961	14241	16334	0	783	1505	4019	473	0	0	17521	31523
C10orf35	0	0	0	0	12201	0	12331	0	0	0	0	0	0	2211	0	0	0	37031	58121	59201	14141	25291	31591	211	11771	0	0	13481	1511	251	11631	12191	0	41371	43901	161	0	24581	42721	41981	0	0	0	0	0	0	0	57981	0
C10orf4	624	0	888	0	0	2409	634	0	111	704	39	214	173	2348	273	3055	844	0	0	0	262	89	1055	816	1607	0	2719	753	0	0	2321	1477	554	1227	1207	0	2795	202	201	0	0	51	51	151	0	0	1808	0	3611
C10orf46	896	0	2203	0	0	13979	1688	131	0	2042	44	677	806	5329	0	8007	2785	0	0	0	2421	0	1805	1136	1225	0	5580	1408	0	0	5808	6794	1347	6833	3711	0	8592	584	1477	0	0	685	1723	61	1811	0	313	374	3906
C10orf54	171	0	0	0	0	2570	1881	109	0	4075	4120	343	262	33933	0	6173	355	0	111	0	4839	5313	21374	8154	993	171	6806	12643	703	0	4695	8578	2850	3628	45162	35369	1599	643	89294	11502	1362	1406	3185	12978	9739	0	0	4815	6776
C10orf57	0	0	0	0	0	845	342	0	120	101	162	0	141	101	211	523	41	0	0	0	0	0	1676	15148	0	0	0	211	0	0	844	211	422	714	81	0	633	0	10975	17285	0	81	0	0	0	0	0	0	422
C10orf58	151	0	594	0	2066	3485	9964	201	140	2796	3452	352	151	974	0	2769	1537	1727	10218	6585	0	19	17322	16643	8899	433	1937	3380	7099	433	3633	5927	1066	13321	21465	0	14699	12096	33381	46211	0	473	636	2073	625	71	131	14409	17628
C10orf62	0	0	0	0	2181	0	0	0	0	171	161	0	0	0	0	0	0	0	0	0	0	0	0	0	0	0	0	0	0	0	0	0	0	0	0	0	0	0	0	0	0	0	0	0	0	0	0	0	1501
C10orf72	77796	98881	72707	93899	46765	30082	86204	59371	77964	18764	13042	97720	94460	30700	100074	94095	41203	36725	38225	28112	56994	61571	36940	20614	31067	22725	27673	21611	4312	674	97251	90976	97949	25955	78523	32885	23858	24412	55884	19888	755	4338	16886	18495	5281	37168	3377	19035	34125
C10orf76	1056	0	3592	0	0	29408	7398	243	886	9235	2674	1746	394	13173	0	28515	6991	0	246	0	0	1619	191	121	5112	202	19158	11737	690	1549	22144	15793	14254	15951	8614	0	22979	909	554	0	3715	2979	6751	6303	5295	0	879	1733	14088
C10orf88	0	0	211	0	0	3050	422	0	10	302	0	111	292	844	402	3687	192	0	0	0	0	211	392	191	422	0	2226	384	0	0	903	1266	342	503	753	0	2818	122	91	0	0	141	413	0	0	0	71	0	1406
C10orf99	443	202	435	82	553	963	7392	822	21441	1343	271	8624	2013	9832	0	3223	784	503	4402	4623	833	706	9973	22453	1313	321	6373	1024	1745	565	733	1522	17902	715	21143	14641	4633	4453	46112	45463	18582	8263	2975	353	1352	0	0	702	9463
C11orf1	0	0	0	0	0	211	41	0	0	1031	0	0	0	0	0	211	632	0	0	0	211	0	302	0	211	0	191	201	0	211	80	80	0	541	341	0	182	0	201	0	0	0	0	0	0	0	61	0	211
C11orf10	0	0	0	0	0	0	211	0	0	211	0	61	0	211	0	321	0	0	0	0	0	0	0	0	0	0	0	61	0	0	0	2601	151	211	0	0	211	0	211	0	0	0	261	0	7801	0	0	0	0
C11orf17	0	0	0	0	0	61	40	0	382	0	0	111	71	742	92	705	180	0	0	0	0	0	703	0	422	0	1120	653	0	251	773	984	662	0	0	0	631	0	973	0	0	0	211	0	0	0	0	0	633
C11orf2	0	0	252	0	0	3925	683	0	0	462	333	985	0	1085	0	1805	472	0	51	0	0	182	503	91	0	0	1205	0	71	0	1024	633	1396	210	49	0	170	0	5065	71	0	21	0	874	644	0	0	0	803
C11orf20	0	0	0	0	0	441	191	0	0	16051	17891	41	0	101	0	211	41	12870	0	0	0	0	332	0	0	0	13862	131	201	0	211	211	182	0	211	480	0	0	1261	0	0	171	121	17851	513	12171	51	0	0
C11orf21	5002	4391	4001	5751	0	150	7162	41	7642	5501	1771	6831	5201	6721	5250	9201	5541	6070	7151	9281	0	694	2261	0	0	3401	6361	5691	4721	292	17410	8590	11520	652	5841	6721	4082	6171	5381	5251	0	0	0	5591	1191	0	0	5941	6931
C11orf24	0	0	0	0	0	762	784	0	191	724	0	515	0	341	0	1455	482	0	0	0	0	91	1385	202	211	0	150	61	0	0	934	633	614	140	917	0	1523	0	19862	0	0	362	1267	202	615	0	0	0	211
C11orf30	224	0	1703	0	121	11642	2896	0	99	4862	0	2318	2961	4899	0	9295	3937	0	252	0	0	451	3289	3176	2562	494	10099	3587	168	311	7953	7694	1528	6025	2705	0	9726	1132	2028	0	253	3296	7737	393	1544	0	1259	152	8920
C11orf31	0	0	0	0	0	0	0	0	0	0	0	0	0	0	0	0	0	0	0	0	0	0	0	0	0	0	0	0	0	0	0	0	0	0	0	0	0	0	0	0	0	0	0	0	0	0	0	0	0
C11orf34	0	0	183	0	0	1815	1932	51	0	1035	2572	0	0	1055	0	4195	912	223	0	0	0	222	5782	1397	731	382	1844	2533	4016	0	9341	3937	1945	6661	3912	0	3064	191	8172	6017	0	301	1052	785	474	0	0	624	6672
C11orf41	2357	0	5011	0	117725	50989	41875	16268	41736	9203	4485	108210	93320	101551	0	53073	11630	2557	4624	5753	1840	0	84135	106443	107708	91798	12216	5687	4598	180	46739	39032	36227	12889	79116	0	13375	1303	87296	118241	23492	13312	20290	5474	6707	86840	25663	1439	9138
C11orf45	0	0	71	0	23091	6082	41251	5181	28921	16041	18381	61	0	15442	0	1491	1081	0	573	211	7561	10721	6392	2561	422	101	6322	32361	573	431	4271	2202	91	2502	6531	0	4141	141	5571	5181	0	0	412	0	172	37441	0	3461	854
C11orf51	0	0	0	0	0	0	0	0	0	211	0	0	0	0	0	0	0	0	0	0	0	0	0	0	0	0	0	0	0	0	0	0	0	0	0	0	0	0	0	0	0	0	0	0	0	0	0	0	0
C11orf54	0	0	0	0	0	1588	353	0	613	1236	0	333	1095	2010	70	1045	41	0	0	0	0	0	844	444	1285	0	895	121	0	0	633	1214	61	1013	423	0	855	91	604	0	0	0	61	201	0	0	0	0	1477
C11orf59	0	0	0	0	0	211	403	0	0	521	0	0	0	211	0	352	191	0	0	0	0	0	211	0	0	0	0	0	211	0	502	422	211	411	211	0	401	0	931	0	0	272	0	0	393	0	0	0	0
C11orf60	0	0	51	0	0	1255	341	0	151	996	0	0	0	381	241	2156	412	0	0	0	0	0	733	0	211	0	1516	0	211	0	482	482	473	423	211	0	1124	0	1377	0	0	453	886	0	181	0	0	161	633
C11orf73	423	0	332	0	0	2211	804	0	303	1978	0	375	352	2250	372	3129	635	0	0	0	0	0	844	1007	873	201	1727	0	0	0	3355	2331	704	814	422	0	3785	202	1819	0	433	473	1618	81	0	0	305	0	3120
C11orf75	353	0	473	0	0	5932	4029	41	644	8817	1389	31525	3525	8854	1530	17228	6567	0	1871	0	0	433	10361	5458	1908	262	7913	13091	2502	0	62387	54769	41666	17128	6860	0	6704	757	28676	14242	3477	12569	12961	766	839	41	223	1270	5902
C11orf82	101	0	584	0	10317	8461	1347	0	443	935	0	343	636	1265	101	1730	694	0	0	0	0	0	1116	252	633	0	2595	503	0	0	1055	1055	211	4214	714	0	4917	294	0	0	0	602	1536	533	232	0	454	141	984
C11orf83	0	0	0	0	0	0	0	0	0	0	0	0	0	0	0	0	0	901	0	0	0	0	0	0	0	0	0	0	0	0	1151	0	0	0	0	0	0	0	2001	0	0	0	0	0	0	0	0	0	2021
C11orf87	11431	11431	11101	10521	0	211	5121	6211	9801	4801	4951	0	0	4941	0	6021	6421	5081	14681	14661	5041	0	0	0	15621	8311	51	11251	6061	4571	18731	5441	19361	211	0	0	0	0	0	0	0	0	0	7831	0	13161	8241	10791	15291
C11orf9	141	0	242	0	1291	3162	14409	453	1136	2371	16545	4018	141	1267	8607	14314	3033	6203	8644	10534	0	6561	2301	0	6428	6795	4990	373	6392	8907	81047	31759	117842	4044	23424	0	5391	8116	6573	201	0	2227	12075	877	9905	2001	121	3239	5220
C11orf90	423	61	1907	0	4239	2573	14228	4517	14243	1417	1768	21935	10350	19025	9928	21261	9078	7474	6917	8968	12706	12708	28306	20336	4630	404	12136	3796	11596	3175	17927	15866	12696	5715	10938	14778	17045	13027	33193	33482	7065	8501	9231	7270	1129	1306	81	8986	11289
C11orf92	101	0	202	0	382	251	7461	141	131	0	51	161	61	813	14421	573	10281	17333	14751	15021	422	13442	0	122	13283	15462	15051	3141	4541	1621	17291	14361	15873	10320	19131	0	1482	19231	8071	8122	5071	3553	9071	0	222	13211	131	19451	1321
C11orf94	0	0	0	0	0	0	0	0	0	0	0	0	0	0	0	0	0	0	0	0	0	0	0	0	0	0	0	0	0	0	0	211	0	0	0	0	0	0	0	0	0	0	0	0	0	0	0	0	0
C11orf95	0	0	0	0	0	201	0	0	0	30	0	201	0	0	332	814	0	0	0	0	0	0	402	0	422	0	101	71	211	0	1002	1272	912	0	0	0	1062	0	1491	0	0	0	0	111	414	0	0	0	1372
C12orf10	0	0	0	0	0	614	422	0	0	151	181	41	61	621	0	242	0	0	0	0	0	0	332	0	0	0	211	121	0	61	211	0	262	0	0	0	211	0	6782	0	0	473	352	171	0	0	0	0	422
C12orf11	161	0	1056	0	0	6826	1698	141	0	1824	222	151	41	2728	0	2980	505	0	0	0	182	202	1115	746	983	0	3220	555	160	605	4381	1497	352	1183	512	0	5846	594	111	0	0	122	414	2393	11446	0	597	141	1055
C12orf23	181	0	714	0	0	1715	593	0	82	933	0	121	0	1955	372	1629	0	0	0	0	122	0	492	343	95813	12242	775	171	0	0	953	3117	201	706	483	0	2229	0	363	0	0	534	523	393	1725	0	153	0	1606
C12orf28	21715	24754	19426	18054	8604	5322	4047	112	777	1668	198	1127	876	13338	1470	3015	10066	2413	8639	4886	22922	13981	6580	11080	1496	856	9450	8171	8400	8258	8598	3984	4106	13873	17028	0	18774	2717	5186	26045	0	1348	5191	917	1419	8637	6774	8811	11949
C12orf30	0	0	1602	0	0	6413	1722	92	875	2785	0	927	262	4350	99	6109	2265	0	0	0	0	0	3474	1290	1899	0	3609	1188	362	0	3163	4297	1939	3407	2349	0	7330	837	2677	0	0	1027	3204	494	1585	0	282	293	2954
C12orf39	2841	2801	8341	2412	5061	2971	6281	5321	10471	4401	4741	4971	35831	5841	12950	5111	272	162	61	0	17281	15811	2991	6261	16341	11861	6111	4241	15601	11470	11341	7391	16531	9901	12101	0	5121	14901	141	6311	4291	241	2191	10731	10681	23971	10361	10571	12721
C12orf44	0	0	0	0	0	211	622	0	302	994	0	452	0	0	0	942	592	0	0	0	0	0	994	0	0	0	522	0	211	0	1701	211	0	162	253	0	733	0	3591	0	0	401	552	0	2892	0	0	0	211
C12orf48	597	0	2027	0	0	9191	1378	493	543	2273	170	456	182	4274	785	3177	2063	0	0	0	0	0	2401	3201	1746	323	5990	1441	308	0	4305	4409	533	3084	523	0	7337	536	662	0	201	444	2133	1391	3230	41	837	122	4758
C12orf49	71	0	463	0	0	1276	623	0	0	1823	423	294	262	1773	211	2848	92	0	201	0	0	0	1596	904	2081	71	844	1326	89	0	1757	1939	10	420	785	0	1237	0	1136	131	0	404	1931	211	1780	0	0	211	1705
C12orf5	122	0	12047	0	151	2520	754	0	88	1238	141	181	39454	1266	89	3893	1408	0	0	0	11090	0	3124	5221	13125	17463	1357	2035	170	0	2178	5482	1216	1356	804	0	2569	373	6661	4801	0	61	454	806	4315	0	343	573	12625
C12orf51	447	91	2753	0	0	12428	6416	243	636	8872	1005	2016	556	9366	0	16292	4185	0	0	0	0	149	7871	2668	2943	0	6564	2830	1604	0	10859	15308	4529	5818	4726	0	10143	1528	18922	41	0	2046	5100	1694	7794	0	867	878	5615
C12orf53	5451	0	0	0	282	883	7913	0	131	2761	212	8171	211	13821	7019	7822	281	262	341	0	10191	12551	392	91	12281	11081	171	362	9422	0	10922	13951	13731	9341	12381	11521	3801	8922	694	5603	0	1072	1761	8242	10981	0	0	0	422
C12orf59	3564	3503	8373	4622	10642	6653	6283	4392	8773	603	0	0	0	422	209	1847	3873	7782	8873	9483	6981	14254	2837	6142	4822	0	826	2254	2504	1831	1193	1243	372	664	0	0	4144	2675	10231	10583	1781	424	1404	2216	1136	10972	3281	0	653
C12orf62	0	0	181	0	0	0	181	0	0	1384	0	0	0	422	0	1114	191	0	0	0	0	211	493	0	0	0	523	0	0	0	633	651	0	0	211	0	422	211	242	0	0	211	242	81	442	0	0	0	0
C12orf65	0	0	0	0	0	0	846	191	152	504	111	0	0	994	120	3085	924	0	0	0	0	112	524	101	292	0	201	583	0	0	1808	2017	572	1327	141	0	361	0	1859	0	0	182	595	0	966	0	0	0	633
C12orf68	7381	7381	2021	7311	29631	0	7571	16401	21081	7941	8831	10861	1151	8961	10671	9681	24701	21251	19341	21351	20850	15631	14301	15111	14551	15901	21381	16431	17421	20501	15601	15711	12671	21471	37361	0	13781	21481	6001	15311	141	1871	10461	28781	15191	12911	7381	13581	20431
C12orf69	0	51	1074	0	0	2642	372	0	0	312	0	221	0	1544	211	332	1134	0	60	0	142	181	332	0	1367	0	645	433	423	593	633	422	211	603	211	0	1015	101	0	0	0	61	0	262	936	61	303	0	964
C12orf70	12747	644	9891	453	15968	13489	2129	1203	4624	1267	1579	1195	996	18866	99	5695	1592	70	272	0	858	466	8027	16182	1356	573	4555	4949	481	61	2943	5074	1841	1677	524	0	9180	242	6031	10758	0	91	655	17871	15473	7027	4242	1187	4497
C12orf72	51	0	211	0	0	583	211	0	0	443	212	0	211	211	331	2862	101	0	0	0	51	0	0	282	0	0	271	211	61	0	844	422	0	502	51	0	211	181	211	101	0	0	0	973	192	0	0	0	633
C12orf73	0	0	211	0	0	211	111	41	111	211	0	0	41	0	0	924	252	0	61	0	0	0	7151	0	0	0	211	0	0	41	422	0	0	141	0	0	211	0	422	0	0	41	322	0	0	0	0	0	211
C13orf15	0	191	392	0	91	1142	593	0	0	7557	7664	152	273	1043	0	3906	5115	5394	7434	6404	0	82	1004	0	0	181	10144	9365	4006	281	10935	9926	1754	7832	763	0	5965	6803	0	0	0	1267	5367	6266	4864	4172	2152	81	8265
C13orf16	16462	17463	13455	15577	393	6213	1419	0	624	2132	713	28602	54343	12936	7087	12047	8324	4785	12366	10106	5371	1731	24213	13334	3114	515	10485	5148	5966	1464	8178	13198	21164	5048	18234	0	7698	6542	26503	29653	211	422	1540	1349	1166	61	1224	9273	16449
C13orf18	14371	19099	20559	10638	1488	13636	2755	1127	634	3245	7194	22338	28657	27417	1680	10944	18229	18419	14047	15615	26421	23117	14398	22593	2711	1116	66367	36037	18981	14820	59026	42059	32953	27772	27940	0	14061	11084	21733	33949	2469	2270	3612	8277	6966	7116	3248	29602	51234
C13orf27	0	0	472	0	0	6214	211	0	60	0	151	0	0	422	0	422	0	0	0	0	151	0	662	0	211	141	422	0	0	41	0	422	211	383	211	0	211	0	0	0	0	0	211	0	0	0	0	0	0
C13orf28	9910	9041	10184	5054	11073	6989	4805	193	1211	6039	1066	39949	46623	35859	1387	3509	915	0	653	223	1297	1068	2334	1025	6078	1973	3875	989	1569	110	9125	8333	9556	964	2703	32219	3363	232	7665	5565	272	204	2218	15615	5010	13540	1998	626	6375
C13orf34	0	0	0	0	0	3153	553	81	232	1145	823	262	281	1346	0	1005	102	0	0	0	271	0	343	222	209	0	1218	716	0	422	1899	1477	844	4715	402	0	5123	101	151	0	0	0	333	41	283	0	212	0	1647
C13orf36	14008	31374	25965	20936	5499	5389	4087	1556	8478	7514	1577	14135	22722	12496	27940	21849	19680	28283	36312	33144	49681	21727	1839	6353	15295	13308	24893	19273	32603	18215	23045	21345	16111	13478	20517	0	22355	29027	1493	3504	21314	8301	17126	6873	5053	30437	11444	23403	22925
C13orf37	0	0	51	0	0	1320	1045	0	413	1046	292	283	131	1295	262	1546	352	0	0	0	0	223	211	0	80	81	893	1484	0	0	2409	633	342	852	341	0	1424	0	0	0	0	0	0	242	0	41	192	51	1266
C14orf1	0	0	192	0	0	201	583	101	181	393	0	0	91	1053	240	2055	0	230	0	0	0	0	583	0	422	81	262	262	0	0	422	0	211	0	681	0	914	0	723	0	61	424	946	162	272	0	0	112	2872
C14orf101	282	0	2269	0	0	9487	1528	0	140	4066	0	344	152	5246	0	4646	1359	0	0	0	0	222	1137	825	2141	162	5627	1531	60	335	3293	4795	1545	4123	1869	0	6488	637	354	0	282	1730	3789	725	2005	0	1118	605	5701
C14orf102	0	0	383	0	0	5052	3924	0	121	2613	1457	978	252	3714	0	5020	2090	0	191	0	0	653	2626	302	633	151	2353	2567	1035	13	7323	3936	1528	3394	1395	0	5248	223	926	101	0	2929	3759	968	573	0	475	253	3474
C14orf104	0	0	0	0	0	1274	151	0	0	211	0	71	0	1042	161	483	91	0	0	0	101	0	91	0	0	0	312	0	211	0	542	422	122	0	0	2739	211	0	0	0	0	0	0	0	201	0	81	0	211
C14orf105	342	543	2818	0	19884	17237	4184	3806	8099	2168	927	16284	23744	2669	19312	20463	7685	8325	23163	15864	18735	10337	2550	595	6085	4955	13256	9805	14196	9474	18785	16025	21003	11440	9227	0	12130	11780	3839	1288	24743	14234	12094	1327	816	12288	1316	4049	3293
C14orf106	574	211	705	0	0	6797	1205	61	0	2173	0	624	555	9149	522	2733	1300	0	182	0	353	321	876	0	2761	0	3208	425	0	0	3264	2943	694	2342	563	0	5961	343	422	0	192	1129	2457	674	415	0	668	152	4359
C14orf109	0	0	0	0	0	0	0	0	0	0	0	0	0	0	0	0	0	0	0	0	0	0	0	0	0	0	0	0	0	0	0	0	0	0	0	0	211	0	0	0	0	0	0	0	0	0	0	0	0
C14orf115	171	574	483	41	12674	211	6264	151	864	0	151	673	0	6964	1455	3215	12377	35209	12122	18561	8151	8797	9343	886	873	3075	18892	18082	19692	13764	21122	11683	10013	13727	22162	20990	25322	17043	19682	11263	0	0	403	0	251	142	41	25921	14851
C14orf118	0	0	1951	0	0	6069	1898	101	716	4713	0	695	424	3575	42	5304	1498	0	0	0	60	451	1619	1087	864	0	2824	878	306	0	3523	3081	1816	4411	875	0	8887	627	796	0	91	2101	4513	433	926	0	312	413	3925
C14orf126	0	0	202	0	0	645	61	0	242	211	0	211	0	0	0	623	132	0	0	0	0	0	211	161	0	0	863	462	91	0	422	211	0	30	0	0	2055	61	0	0	211	0	313	0	343	0	0	0	1173
C14orf129	0	0	211	0	0	1532	0	0	0	61	0	0	101	633	0	671	322	0	0	0	0	0	211	0	0	0	432	0	0	262	60	100	60	130	101	0	2071	0	0	0	0	0	201	0	0	0	201	0	1442
C14orf133	0	0	0	0	0	2629	573	41	0	1711	470	0	373	1556	0	3529	412	0	0	0	0	0	844	121	0	0	1266	914	0	0	2556	1726	793	1337	342	0	2191	81	825	0	0	482	885	51	101	0	91	292	2110
C14orf135	61	0	845	0	0	4291	947	111	423	1779	171	394	223	2701	734	4191	1077	0	120	0	272	151	1126	61	160	41	7191	253	520	99	7235	1748	1045	3206	664	0	6007	414	333	0	51	827	1691	0	191	0	456	61	2532
C14orf143	11039	7671	26032	1488	172	27265	9494	455	1443	12710	4327	1720	1434	12070	1349	17594	9465	0	2283	375	683	1610	10172	7284	9431	1745	22532	6315	4083	0	19604	16323	7205	18123	16669	0	36860	5024	16392	9600	0	5573	10403	6367	3906	5013	9052	2050	19947
C14orf147	0	0	963	0	0	2076	926	91	0	442	191	524	71	0	0	1478	272	100	0	0	0	0	432	152	844	0	1695	724	0	0	1195	2345	443	833	854	0	2451	0	142	0	51	1881	2259	121	111	0	192	0	2321
C14orf148	121	0	704	0	343	1408	956	0	253	1318	272	465	512	1947	766	3511	2689	0	904	0	4284	2445	504	202	1496	0	5673	1620	0	662	2677	4606	203	1054	3430	0	3285	2605	404	0	121	394	1137	433	383	91	373	8465	12438
C14orf149	41	0	0	0	0	1366	130	0	0	211	0	0	211	150	0	1426	41	60	0	0	0	111	402	0	603	0	2261	552	0	0	422	763	311	1983	11	0	1994	211	211	0	50	794	1254	0	353	0	0	0	422
C14orf156	0	0	0	0	0	473	91	0	0	4052	0	0	0	0	0	734	0	0	0	0	0	471	0	0	0	0	472	0	0	0	0	211	0	171	211	0	481	0	181	0	0	0	81	0	0	0	0	0	844
C14orf159	0	0	273	0	0	5840	6028	0	282	12288	2184	1853	676	6810	0	15109	4543	0	3197	705	0	212	3367	534	1195	0	33666	48462	593	0	10401	10828	5398	8527	4320	0	18535	1824	5113	0	8573	12787	22809	594	1895	0	71	10416	18370
C14orf166	0	0	563	0	0	2406	211	0	51	302	151	152	151	1716	0	994	212	0	0	0	564	0	603	211	371	0	3584	242	0	304	844	633	654	1881	100	0	4845	403	0	0	0	732	1065	211	101	0	283	0	1324
C14orf166B	26538	28742	27082	25218	33367	12528	33905	21235	29657	4871	11025	31632	37005	18900	18885	28246	26510	27007	33486	31235	25984	37258	31410	20851	8288	2517	37705	38720	41283	31058	44656	40560	40109	33858	48116	6522	41485	42809	62566	41445	1380	4458	19537	28641	18333	5979	484	39856	37555
C14orf169	0	0	0	0	0	0	0	0	0	0	51	0	0	0	0	0	0	0	0	0	0	0	0	0	0	0	0	0	0	0	0	0	0	0	0	0	0	0	0	0	0	0	0	0	0	0	0	0	0
C14orf176	0	0	0	0	0	4131	1492	2811	0	91	211	141	0	0	191	211	10	0	0	0	1260	11211	0	0	3210	61	4321	0	141	0	1991	3281	0	4781	3731	0	0	0	533	0	0	261	142	322	294	0	0	5321	211
C14orf180	293	173	292	562	5892	923	12264	161	433	544	834	5123	372	20901	34168	9833	14491	52981	48670	72211	0	213	13051	936	2521	412	10814	1485	874	0	40211	14832	64931	3211	38972	71331	4593	11854	62891	12571	0	8217	3494	0	141	0	0	9235	17713
C14orf2	0	0	211	0	0	71	322	0	0	211	0	432	0	200	41	483	332	0	0	0	0	0	201	0	211	0	422	0	392	0	633	1293	141	714	0	0	713	0	453	0	0	722	221	0	0	0	0	0	994
C14orf21	0	0	0	0	0	30	361	0	0	211	141	0	0	0	131	633	0	0	71	0	0	0	211	0	0	0	0	0	211	0	3591	0	352	0	0	0	211	0	91	0	0	0	51	0	262	0	0	211	211
C14orf37	84854	101043	94446	81488	107751	72079	51379	27197	81426	5958	609	116135	137991	51864	63506	76085	38324	31699	45170	41781	95776	60434	30552	30748	49569	23561	68875	37084	4034	3821	69018	65055	70332	57797	61850	0	60224	41086	18336	34668	127778	95174	101857	11854	8329	80658	22482	45896	65736
C14orf39	19851	38905	45159	15651	17070	9716	3987	5272	21210	1347	0	26291	37424	7785	36639	19355	1267	4060	1610	2218	74773	15105	332	1961	67529	55724	68829	8770	3775	7866	64814	27764	62899	4953	17762	0	27123	14295	211	102	25164	6559	11698	1154	615	69058	33588	7388	30693
C14orf4	0	0	0	0	0	51	181	0	0	0	2330	0	0	2291	2231	2401	0	511	0	0	0	0	0	0	0	61	0	282	0	0	2721	211	422	131	512	511	782	0	0	0	0	0	0	0	0	0	0	0	0
C14orf43	0	0	874	0	0	7488	4178	363	281	32989	36212	1296	353	4122	0	17433	1859	1173	112	0	0	1411	5787	825	1073	172	2683	2136	1023	0	7147	5738	3311	5131	6100	0	6214	252	9588	51	0	7996	7404	38699	18801	0	211	323	6833
C14orf49	7222	7064	7032	5336	21461	12875	5679	0	0	8843	7277	7200	1036	3095	0	14719	3258	1446	0	51	0	0	13871	15791	0	0	35779	9831	1578	0	32570	31680	26076	4569	2384	0	6653	242	55433	32782	4147	34276	29069	14651	3224	0	0	323	6522
C14orf68	0	0	0	0	0	1892	2642	0	0	551	633	0	0	9471	2922	202	0	191	41	2932	0	0	412	201	211	0	473	51	191	49	3902	6461	10451	441	8614	50	502	1052	4022	182	0	934	483	3712	211	0	0	1942	7962
C14orf93	0	0	815	0	0	6406	1306	0	101	382	0	162	121	0	0	1989	1186	69	453	543	0	873	4935	492	844	0	2853	4604	644	0	2335	1966	694	2271	1827	0	5697	453	2452	0	0	425	1468	475	1092	0	201	393	2411
C15orf2	0	0	201	0	0	391	412	0	0	211	0	211	0	0	30	211	0	0	0	0	0	0	422	141	422	0	0	0	0	0	211	633	121	0	231	0	0	141	81	0	0	0	0	131	51	201	0	0	633
C15orf23	111	0	0	0	0	282	222	0	0	280	241	101	121	211	0	1426	0	0	0	0	0	0	3374	0	90	0	623	211	0	0	633	812	211	120	422	0	1104	234	702	0	0	0	303	0	0	0	0	0	633
C15orf24	10	0	312	0	0	715	493	0	0	3493	211	182	0	815	0	614	373	0	0	0	0	91	553	252	211	171	422	301	0	412	1445	844	171	1706	351	0	1928	0	1007	0	0	60	0	0	161	0	0	0	844
C15orf27	73261	67465	72053	62952	72178	46503	67793	40660	49030	27754	32851	40768	32389	86281	36140	58761	63675	67192	79405	83699	84690	97294	83125	115937	51174	40679	91623	80537	83451	63617	105388	95313	98860	84015	115732	0	108700	102101	110481	117903	11714	47708	54336	50248	36236	55574	15223	88704	99845
C15orf29	131	0	1360	0	0	2253	1227	51	563	846	0	423	554	2158	554	6182	414	0	282	0	0	464	2450	658	2199	0	3223	584	119	0	5082	5202	744	2612	1972	0	5160	463	1992	0	0	474	766	142	324	0	0	312	4669
C15orf38	0	0	1086	0	9294	11988	11095	845	3412	4562	5997	3049	808	3655	0	13441	2144	0	302	0	0	0	11059	1941	2512	0	6088	1479	159	0	6311	7248	1232	2703	2794	0	7478	1100	27496	20103	1672	8311	18214	4525	10131	71	162	111	4290
C15orf41	445	0	3438	0	0	18885	9744	517	1197	11560	1133	9488	16664	13942	2898	31611	7269	0	1973	202	1086	493	13224	14290	7711	1372	27585	16454	3834	1733	23516	24210	6288	14062	6808	0	39193	5791	9181	3207	15759	14958	25006	1081	3745	594	3136	1974	21192
C15orf42	694	0	614	0	0	4494	1520	252	61	2192	191	4856	404	4003	0	5563	2008	0	0	0	0	361	4106	1583	633	0	2371	866	1206	0	4785	12778	893	3125	1951	0	5301	162	2162	0	0	1598	5246	816	1902	81	493	112	3734
C15orf44	122	0	1489	0	0	1235	961	0	141	956	33	391	685	5192	0	4135	451	0	0	0	60	0	1619	1308	330	161	3151	778	230	907	1567	1615	50	2419	1477	0	4146	51	614	0	0	191	1588	151	1410	0	131	535	1055
C15orf48	0	0	0	0	0	0	7571	0	0	0	0	0	0	5361	6651	6761	2731	6551	3111	0	7091	7161	0	4691	11631	9441	0	0	0	0	12211	9831	8681	0	261	0	0	2701	0	8011	201	0	0	6021	0	4211	3621	5921	0
C15orf55	1432	1541	2644	301	161	2163	543	0	0	684	231	252	0	3221	0	2395	662	1230	121	0	190	443	9741	5233	611	92	4673	1422	2621	5392	6022	4686	3614	4953	5812	0	6823	1811	12051	9091	0	211	563	161	404	0	0	4991	5643
C15orf61	0	0	0	0	0	422	0	0	0	302	3639	192	0	3803	0	633	0	0	0	0	0	0	211	0	211	0	332	0	211	41	0	211	211	211	211	0	3293	0	211	0	0	61	81	211	0	0	241	0	211
C15orf62	0	0	0	0	0	0	1011	0	0	0	0	0	0	0	0	0	0	0	0	0	0	0	0	0	0	0	0	0	0	0	341	0	3051	0	0	0	0	0	0	0	0	0	0	0	0	0	0	0	0
C16orf38	0	0	0	0	0	0	0	0	0	4921	0	0	0	2651	0	211	0	0	0	0	0	0	0	0	0	0	5121	0	0	0	211	2241	3241	0	3501	3641	0	0	0	0	0	0	0	5801	0	0	0	1511	3171
C16orf42	0	0	0	0	0	0	0	0	0	0	0	0	0	0	0	211	0	0	0	0	0	0	0	0	0	0	0	0	0	0	8711	211	0	0	0	0	0	0	0	0	0	0	0	0	0	0	0	0	0
C16orf45	302	0	2095	0	67898	30372	46203	9392	38179	10621	1187	2605	756	56132	9045	28711	3350	0	261	0	9708	6629	34099	35756	47647	30742	10628	4426	711	0	57119	46454	46147	13005	8894	0	16643	1331	54565	33726	0	1099	6642	16413	14598	10611	8319	1762	16786
C16orf48	0	0	0	0	0	671	551	0	0	4481	1631	131	0	0	0	2721	0	0	0	0	0	0	211	0	0	0	0	161	0	0	0	0	3701	0	0	0	0	0	0	0	0	112	61	4571	10491	0	0	0	0
C16orf5	51	0	211	0	6063	6887	2812	0	514	2279	402	1007	61	1146	0	5540	443	303	161	0	0	459	7929	7793	473	51	561	543	0	0	1897	6309	1487	6695	1818	0	1164	5303	15862	8582	0	813	5261	9390	11790	0	0	131	5080
C16orf54	0	201	0	0	0	0	211	0	0	211	0	0	0	5741	3491	0	2631	4191	6121	6921	7681	4861	0	0	0	0	5751	9551	2381	81	5381	7151	0	0	10231	5650	1421	6031	3831	1221	0	0	211	0	81	0	0	10081	13271
C16orf58	0	0	501	0	0	884	1144	0	161	20436	6425	504	0	1642	0	1043	592	4702	4551	4641	0	7471	262	131	5732	4661	10053	0	0	0	15327	7066	7984	392	11383	0	1055	0	3169	0	0	563	612	775	7215	0	0	161	913
C16orf62	0	0	1843	0	0	9085	6732	131	0	10974	2519	8301	8823	63251	0	15278	4295	0	373	0	0	565	22972	18185	3093	282	3891	3789	1628	180	15477	15449	3237	4030	4206	0	8129	649	69814	18758	0	5179	8387	2351	6905	0	172	556	9428
C16orf63	0	0	263	0	0	2001	965	0	342	824	90	342	141	592	90	1928	91	0	0	0	0	0	946	441	211	121	2259	41	854	222	843	1471	602	875	282	0	4090	111	1488	0	0	101	342	152	945	0	0	122	1243
C16orf65	51	0	312	0	262	1955	1699	41	131	1045	0	333	433	0	171	3499	464	701	322	0	1011	725	2791	695	4363	161	905	2834	533	644	1354	873	1014	2694	1467	0	5643	2733	965	112	0	1449	1188	41	765	0	0	744	6067
C16orf7	0	0	0	0	0	573	465	0	211	10252	14803	102	0	422	120	894	211	0	0	0	0	0	987	0	2511	2911	331	0	211	0	5413	5343	4454	0	191	0	0	0	927	0	0	0	0	14512	5826	141	0	0	633
C16orf70	0	0	513	0	0	2382	735	0	100	35391	31849	967	0	8065	0	3072	1501	0	271	0	0	11141	2390	564	13693	41	1327	1127	664	0	2518	4180	642	1034	1376	0	2858	0	3050	0	0	824	1139	362	5538	211	41	211	2250
C16orf73	252	141	882	0	13086	8075	10294	7119	14819	8913	15773	9425	9548	13135	9787	11581	12379	15274	14727	13147	0	21143	2492	906	18787	15116	27392	19107	12696	13616	22955	14125	14645	14515	20335	5685	27777	22037	3256	71	272	802	4466	8883	5167	11854	10248	18237	23009
C16orf75	0	0	211	0	0	373	573	0	0	211	431	0	0	6789	0	272	443	0	0	0	0	0	371	0	812	171	451	211	0	0	692	422	0	291	481	0	2361	0	642	91	0	161	2721	41	622	0	251	0	422
C16orf79	0	0	0	0	0	0	0	0	0	0	0	0	0	0	0	891	0	0	0	0	0	0	6261	0	0	0	0	0	0	0	0	0	0	0	0	0	0	0	4461	0	0	0	0	51	0	0	0	0	0
C16orf80	51	0	692	0	0	1393	673	0	0	402	31	0	243	4763	0	1477	434	0	0	0	0	0	904	211	0	0	884	241	770	0	1515	1225	170	231	262	0	1056	191	1602	41	0	0	0	211	717	0	0	0	963
C16orf88	0	0	0	0	0	0	453	0	0	0	252	201	0	502	0	1204	30	0	211	0	0	0	1474	101	0	0	51	92	0	0	1064	0	1014	504	1074	0	422	201	2024	0	0	371	151	41	783	0	0	51	211
C16orf89	23162	20604	20814	19386	2913	1789	6551	964	3765	465	924	12104	14825	16296	14755	17696	10047	11827	15606	18035	5224	10148	22475	31891	10097	8273	16844	20355	6839	7747	25274	14231	21105	9172	21042	16579	17756	10940	34803	26934	7622	2482	11316	51	1186	757	211	14618	23418
C16orf91	0	0	0	0	0	402	422	0	0	644	0	0	0	7195	0	422	291	1071	0	0	0	181	1102	202	0	181	101	81	0	0	10682	1501	1773	60	0	15751	0	0	1915	0	0	0	61	111	332	0	0	91	953
C16orf92	0	0	0	0	0	0	10861	0	2491	0	0	3711	0	16181	0	3551	9461	10241	10411	13841	0	321	12481	0	0	13771	0	0	12831	2531	0	12041	15561	0	17461	19851	15411	9561	24161	10601	0	0	9201	0	0	0	0	13701	9961
C17orf101	41	0	161	0	0	372	1638	0	51	1104	333	605	0	756	834	4916	1522	0	603	0	0	81	2028	101	211	252	694	0	371	0	33208	5568	5081	302	1545	0	2986	101	7000	0	0	675	777	725	2282	0	0	281	2640
C17orf106	0	0	0	0	0	211	657	0	0	423	51	311	0	4188	0	1384	421	463	0	0	0	0	1297	252	422	0	211	202	0	0	2197	1296	463	471	874	305	432	0	3178	0	271	954	2219	212	1089	0	0	0	422
C17orf28	0	0	574	0	3199	6469	9680	1464	1072	2451	25543	384	282	47924	3237	4659	4857	12176	44019	47872	0	1260	20647	524	49336	19194	42033	8188	6070	5710	22822	16852	19312	12370	23374	50479	45696	41228	31498	14033	0	102	363	29432	10915	827	0	57813	57145
C17orf37	0	0	0	0	0	0	0	0	0	0	0	0	0	0	0	0	0	0	0	0	0	0	211	0	0	0	0	0	0	0	0	0	0	0	0	0	0	0	3651	0	0	0	0	0	0	0	0	0	0
C17orf42	0	0	211	0	0	142	382	0	141	211	0	0	131	663	0	623	273	211	0	0	0	0	242	222	0	211	192	262	0	0	371	160	160	161	372	0	852	92	0	0	0	0	0	0	0	0	0	0	0
C17orf45	611	0	995	0	0	1236	1526	0	61	3435	454	1248	0	8127	9542	16272	924	4227	1115	5147	0	1628	8278	7562	773	3991	8279	5812	3103	170	64932	8482	15247	4047	1853	10500	9390	535	14033	9311	371	6747	5938	1508	1439	0	0	393	2068
C17orf48	51	0	362	0	0	533	181	0	0	322	0	101	0	874	301	835	383	0	0	0	331	0	211	0	0	211	241	412	131	392	492	492	0	1115	382	0	874	0	352	0	0	644	252	0	143	0	0	0	2603
C17orf49	0	0	161	0	0	0	0	0	0	441	0	0	0	0	0	4461	0	0	0	0	0	0	0	0	0	0	0	0	0	0	591	211	0	0	471	0	0	0	81	0	0	0	0	0	0	0	0	0	211
C17orf56	0	0	0	0	0	3272	484	61	0	594	262	51	0	91	0	1847	211	0	0	0	0	161	5602	0	0	0	302	0	0	0	511	1123	1777	211	413	0	211	41	513	0	0	624	81	211	71	0	0	0	1055
C17orf57	7165	1797	8934	492	131	11562	3189	393	1973	4888	1688	686	334	12187	39120	33186	2271	0	534	132	1807	524	7105	22230	36028	10741	16001	3499	1648	1630	50542	34615	38385	5492	9458	0	12531	2056	4035	10684	162	1937	4681	8282	3613	3030	9788	2840	20130
C17orf58	0	0	0	0	0	0	0	0	0	0	0	0	0	0	0	0	0	0	0	0	0	0	0	0	0	0	0	0	0	0	0	0	0	0	0	0	0	0	0	0	0	0	0	0	0	0	0	0	211
C17orf59	0	0	0	0	0	0	0	0	0	2751	4281	0	0	3141	0	0	0	0	0	0	0	0	2401	0	0	0	0	0	0	0	0	211	0	0	0	5211	0	0	0	0	0	0	0	1651	0	0	0	0	0
C17orf60	0	0	0	0	0	0	0	0	0	0	0	0	0	7231	0	0	0	0	0	0	0	0	0	0	0	0	0	0	0	0	0	3861	731	0	0	0	0	0	0	0	0	0	7151	0	0	0	0	0	0
C17orf61	0	0	0	0	0	0	0	0	0	0	0	0	0	571	0	0	0	0	0	0	0	0	0	0	0	0	271	0	0	0	0	0	0	0	0	1161	0	0	0	0	0	0	0	0	0	0	0	0	0
C17orf62	0	0	0	0	0	100	61	0	0	0	191	61	0	422	0	342	0	211	0	0	0	0	1005	0	0	51	301	0	41	0	912	5051	121	0	201	0	513	0	613	0	0	0	201	171	472	0	0	0	211
C17orf66	81	0	61	0	0	2803	835	0	201	1306	0	2594	924	5122	0	4556	1013	0	61	0	0	0	3098	474	982	41	422	2742	373	0	2765	2029	2144	994	643	0	1345	302	2125	516	0	0	0	0	453	0	0	61	3353
C17orf67	1894	684	1799	981	41	6357	8443	597	927	3019	1535	1442	182	24042	1714	2562	9036	12943	12713	5656	964	5014	17295	19834	1497	1732	21584	21664	1168	92	14542	9193	9606	1750	17586	0	11815	1277	17175	29154	22652	17142	33511	7228	10865	0	211	7938	8872
C17orf68	252	0	231	101	0	1769	40	312	171	1448	182	244	211	5767	0	3886	391	0	231	0	0	0	715	0	513	0	936	0	272	0	851	1535	4610	484	675	0	1327	261	2348	0	0	433	1256	372	503	0	0	111	1726
C17orf70	0	0	0	0	0	624	443	0	0	271	121	504	0	211	0	1194	242	0	0	0	0	0	182	0	743	7411	171	101	322	0	1363	2193	8894	150	303	0	211	0	996	0	0	51	1452	71	512	0	0	0	211
C17orf71	0	0	81	0	0	783	242	0	0	41	0	0	0	0	0	241	211	0	0	0	0	0	0	411	0	0	0	131	0	0	211	0	211	422	0	0	501	0	0	0	0	0	361	0	0	0	0	0	0
C17orf74	0	0	0	0	0	191	1401	0	0	0	311	0	0	10811	1940	0	0	0	711	0	0	651	0	0	0	0	0	0	0	0	8401	0	0	0	7451	8911	0	211	0	41	0	0	0	7061	111	0	0	0	211
C17orf75	311	0	292	0	0	2712	412	0	241	392	202	322	0	633	0	3453	192	0	0	0	0	0	0	201	211	0	913	262	30	0	211	211	0	121	211	0	833	242	494	0	0	0	0	0	82	0	0	0	802
C17orf77	20701	115561	42381	20722	25952	1533	21002	3412	14911	673	5243	7221	4023	21832	2574	6533	473	613	5363	1192	0	211	3863	866	684	1082	6833	2183	942	322	27252	16631	10922	2772	784	140149	7523	13812	24311	5242	4414	1512	4032	2902	1843	5401	1064	542	2424
C17orf78	0	0	422	0	0	564	2093	251	0	884	924	212	0	321	211	1677	423	0	0	0	242	0	904	2353	462	212	855	645	0	0	2605	1104	20	1156	130	0	1226	51	1316	20	0	0	0	0	71	0	0	132	874
C17orf79	0	0	0	0	0	2081	0	0	0	0	91	0	0	0	0	211	0	0	0	0	181	0	422	151	0	0	0	292	0	0	0	422	282	201	412	0	211	0	283	0	0	111	0	0	0	0	0	0	422
C17orf80	130	0	343	0	81	1666	41	0	0	873	51	273	0	1666	0	1207	261	0	181	0	182	0	412	121	211	211	755	373	222	281	633	13984	523	1234	181	0	10315	0	1456	15971	160	634	1248	565	403	0	0	51	2158
C17orf81	0	0	0	0	0	91	5291	0	0	422	0	0	0	240	0	311	211	0	0	0	0	0	552	0	7641	0	785	142	372	0	0	422	0	140	402	420	422	0	622	0	0	141	292	51	0	0	0	0	4482
C17orf87	2843	2982	3016	2931	0	202	854	101	723	422	574	181	0	12121	342	785	674	0	0	0	0	865	7674	11578	633	0	111	0	403	0	4490	6022	956	422	252	0	1608	0	30411	17995	61	404	1005	0	162	0	0	121	1145
C17orf89	0	0	0	0	0	0	0	0	0	0	0	0	0	0	0	0	0	0	0	0	0	0	0	0	0	0	0	0	0	0	0	0	0	0	0	0	0	0	2361	0	0	0	0	0	0	0	0	0	0
C17orf90	0	0	0	0	0	0	0	0	0	0	0	0	0	0	0	0	0	0	0	0	0	0	0	181	0	0	0	0	0	0	3921	0	0	0	0	0	0	0	5031	0	0	0	0	0	0	0	0	0	0
C17orf95	0	0	352	0	141	0	101	0	202	91	0	0	0	6860	0	633	341	0	0	0	0	0	271	0	0	0	0	331	0	2	211	211	3581	50	0	0	844	0	0	41	0	0	442	0	291	0	0	0	211
C17orf99	0	0	372	0	81	1257	1045	0	0	1635	463	182	0	8058	8325	4715	837	2361	1858	4025	0	913	1097	0	633	0	885	857	1125	803	7321	1063	8548	3757	10189	26455	2491	1557	1608	0	0	493	857	2473	1157	0	0	443	9107
C18orf1	22435	19544	34415	2307	10	55990	205316	80549	194299	61660	61735	357139	351416	34499	96743	148521	113766	213911	318311	332369	145901	230077	263034	264492	55999	21595	186316	211810	185796	113479	230702	260625	229518	143894	238323	0	243777	201277	350277	284278	3528	23140	39323	25997	23187	20133	8405	128319	185377
C18orf10	151	0	171	0	0	8612	1960	0	70	1850	32	654	354	4876	0	5190	1990	0	0	0	0	0	3165	1167	633	101	1128	1370	351	0	2990	3201	210	5565	934	0	3185	644	2291	0	0	131	415	132	734	0	365	41	1446
C18orf19	0	0	677	0	0	4278	4712	0	452	3777	562	554	444	2510	0	4308	1770	0	51	0	181	212	2471	1826	2489	422	1167	1429	502	0	3445	5501	2144	2289	1226	0	7271	232	2626	0	0	495	1389	142	284	0	0	91	3932
C18orf20	333	2696	7894	0	15374	10663	3192	1247	5314	211	595	9923	16558	2618	2188	5252	483	0	2233	493	4887	92	0	0	5978	6085	1969	2517	1303	361	11744	14072	3616	2073	422	0	633	0	0	0	121	162	564	163	312	8176	1227	151	2078
C18orf22	0	0	0	0	0	423	903	0	131	1263	121	131	41	211	0	684	513	0	0	0	60	0	895	181	211	0	422	211	0	0	422	1972	513	464	493	0	1104	0	372	0	0	0	311	342	432	0	0	201	752
C18orf26	695	5471	1524	482	1136	984	685	1442	6631	211	292	4312	23911	1413	20720	6652	163	402	6882	5741	12095	932	482	122	2213	1005	8122	523	5150	191	5601	5852	5581	1461	762	0	6902	7221	0	81	0	0	0	192	0	6192	1766	1033	5521
C18orf32	0	0	0	0	0	101	211	0	0	211	0	0	0	211	0	110	0	191	0	0	0	0	211	0	0	0	392	0	0	0	541	211	0	662	0	0	322	0	41	0	0	0	0	0	0	0	0	0	0
C18orf45	211	121	1418	0	0	12612	7318	19	224	14925	5577	1956	1001	7866	0	21977	5183	0	1954	4523	0	1245	11869	4768	7136	1370	16062	11370	2360	0	20902	16271	3795	12102	10545	0	16959	3127	32052	81	0	2468	5336	2106	3416	272	243	1692	17991
C18orf54	0	0	272	0	0	563	543	322	373	1397	0	0	0	2018	311	704	61	0	0	0	0	0	302	91	422	0	1751	171	0	353	1617	633	422	1625	121	0	1146	273	242	0	0	111	0	424	0	0	0	111	844
C18orf55	0	0	0	0	0	1852	411	0	0	412	121	241	0	422	0	1422	402	0	0	0	0	0	51	0	401	71	1172	181	150	0	633	422	91	341	382	0	262	121	422	0	0	0	272	171	0	0	232	0	983
C18orf56	0	0	0	0	0	1151	754	0	261	201	0	0	211	321	0	1233	121	0	51	0	211	0	824	91	5445	0	321	232	0	0	3502	0	272	60	463	0	422	292	342	0	0	191	171	211	0	453	382	0	2731
C18orf58	39668	61152	54632	34861	48536	37293	4844	987	1730	3468	966	3159	3045	11815	2686	21421	39600	55670	77039	86812	8047	11795	20779	40961	19909	8545	42158	22673	46725	10579	42441	45925	50395	17262	28866	0	35770	30550	38007	29719	25315	11280	19002	1148	2778	23745	11273	49693	72587
C18orf62	171	0	182	0	14943	3267	12292	3075	25323	574	6438	23174	26602	25157	1893	14205	8798	11151	8772	23863	14550	9755	11070	3663	14152	13783	7068	8643	13216	2713	47012	31004	19635	21412	35841	16978	8296	1447	7867	12743	0	91	394	6074	3932	9415	4774	9007	16912
C19orf10	0	0	0	0	0	0	141	0	0	814	0	0	0	71	0	613	132	0	0	0	0	101	322	0	211	0	50	81	0	0	4044	472	283	0	422	0	211	191	1028	131	0	0	0	0	684	0	0	0	211
C19orf12	0	0	262	0	0	1025	1385	0	0	1065	493	101	0	311	0	414	542	0	0	0	0	81	373	131	211	0	40	173	19	0	1306	1899	562	975	0	0	903	0	996	0	0	0	323	51	393	0	0	0	1055
C19orf18	0	61	201	0	0	812	0	0	201	1146	0	182	252	844	10	633	322	161	81	0	612	41	321	0	142	0	333	211	312	0	1794	5083	844	0	1086	0	1153	0	1956	0	0	292	423	111	61	0	0	41	2527
C19orf2	2969	0	9683	71	0	6229	2956	151	514	2382	0	675	546	4173	604	3388	2355	0	0	0	30	80	5106	2805	592	272	4161	1489	663	885	5481	4077	732	3304	2352	0	10854	714	836	0	0	725	1419	333	314	0	163	0	7175
C19orf20	0	0	0	0	0	241	976	0	0	521	1362	0	0	211	0	984	321	0	0	0	0	1136	2493	513	2223	2731	342	71	211	0	1366	2308	1244	0	0	0	211	0	2125	0	0	211	0	925	4153	0	0	151	422
C19orf22	0	0	0	0	0	170	301	0	0	211	292	111	0	422	0	1246	322	0	0	0	0	312	1267	0	352	0	272	0	0	242	2166	844	443	211	121	0	211	0	1107	0	0	0	81	0	634	0	0	0	422
C19orf24	0	0	0	0	0	211	0	0	0	0	211	0	0	0	0	0	0	0	0	0	0	0	0	0	0	0	0	0	0	0	0	0	0	0	0	0	0	0	211	0	0	0	0	0	0	0	0	0	0
C19orf25	0	0	0	0	0	111	8523	0	6721	10892	10283	0	0	0	8510	9362	3892	8320	3451	210	2667	9411	0	0	10812	10021	9361	6051	0	8800	9172	211	11151	7361	10891	0	9451	8731	222	0	0	0	191	2092	11611	9001	41	8691	9311
C19orf26	0	0	0	0	0	583	433	0	191	211	111	0	0	0	0	933	0	0	0	0	0	181	432	0	633	6861	272	0	0	0	6621	3612	5123	0	0	0	0	0	101	0	0	60	0	61	71	4971	0	0	0
C19orf28	0	0	0	0	0	815	503	0	0	1506	1356	605	0	633	0	906	151	0	0	0	0	282	493	0	0	0	522	0	41	0	1033	2125	1116	0	995	0	1206	0	2198	101	0	131	0	91	1109	0	0	0	633
C19orf29	0	0	0	0	0	272	523	0	61	131	293	342	0	71	0	1355	0	0	0	0	0	0	222	0	0	0	352	0	0	0	772	3667	4664	130	513	0	211	0	562	0	0	0	323	0	725	0	0	0	0
C19orf33	0	0	0	0	0	0	0	0	0	0	0	0	0	0	0	0	0	0	0	0	0	0	0	0	131	0	0	0	0	0	0	0	211	0	0	0	211	0	0	0	0	0	0	0	0	0	0	0	0
C19orf36	0	0	0	0	0	0	0	0	0	211	0	0	0	0	0	0	0	0	0	0	0	0	0	0	0	0	0	0	0	0	211	0	0	0	0	0	0	0	0	0	0	0	0	0	0	0	0	0	0
C19orf38	0	0	0	0	41	552	1327	0	0	1115	2743	61	0	2689	0	3018	573	5143	51	61	0	1256	1616	0	0	0	292	352	1042	0	3131	2248	2709	1387	1808	2569	633	323	2620	0	0	192	443	0	726	0	0	263	1266
C19orf40	0	0	0	0	0	211	282	0	0	0	0	531	0	0	0	0	0	0	0	0	0	0	0	0	0	0	0	0	0	0	211	0	502	0	0	0	422	0	191	0	0	0	0	0	0	0	0	0	0
C19orf41	7381	12461	8411	11411	836	5013	1474	1032	141	1962	412	6352	4924	1826	473	633	413	0	834	0	832	323	3433	211	3592	1874	655	313	41	0	2854	1694	1546	181	543	7818	3733	934	9942	11923	1221	743	1824	3543	1097	1645	211	211	1055
C19orf42	0	0	0	0	0	1585	1881	281	0	1658	322	495	193	1396	0	5762	513	0	101	0	0	161	2280	212	0	0	866	302	0	0	1845	1597	1605	1759	513	0	2841	0	3913	0	0	1086	1410	363	594	0	0	0	1266
C19orf46	0	0	0	0	0	0	302	0	0	0	0	0	0	0	0	0	0	0	0	0	71	130	211	0	0	0	431	131	0	0	441	633	211	0	331	41	211	0	482	0	0	0	0	0	71	0	0	222	422
C19orf50	0	0	0	0	0	0	412	101	0	211	0	0	0	0	0	623	211	0	0	0	0	0	653	0	0	0	120	0	182	171	874	422	473	201	382	0	211	0	1734	0	0	51	382	161	151	0	0	211	211
C19orf56	0	0	0	0	0	0	0	0	0	0	0	0	0	0	0	0	0	0	0	0	0	0	0	0	0	0	0	0	0	0	0	0	0	0	0	4631	0	0	7171	0	0	0	0	0	0	0	0	0	0
C19orf57	171	0	0	0	0	1108	1788	41	0	1698	2687	142	0	7822	231	3271	2652	712	1717	3984	0	2533	1339	312	5352	2423	6357	3346	422	0	12235	8642	8636	1997	13993	6499	4496	2610	3013	151	0	402	1047	7754	8054	272	0	6607	6321
C19orf59	0	0	331	0	0	2061	3561	0	0	0	4371	0	0	4451	0	0	2581	0	4681	4221	0	0	6081	211	0	0	0	3981	921	0	12801	4911	8301	5531	14261	2101	4051	4151	26101	4071	0	0	0	0	3391	4021	0	3601	4151
C19orf6	0	0	0	0	0	512	634	0	0	11	302	211	0	0	0	1394	181	0	0	0	0	0	502	0	0	0	513	0	0	0	1566	732	815	111	352	0	422	0	1285	41	0	0	0	0	2104	0	0	0	422
C19orf60	0	0	0	0	0	0	0	0	0	381	0	0	0	0	0	211	0	0	0	0	0	0	0	0	0	0	181	0	0	0	0	0	0	0	211	0	0	0	211	0	0	0	0	0	0	0	0	0	0
C19orf61	252	0	151	0	0	1567	1702	61	0	1728	29	51	0	1266	0	5272	755	0	0	0	0	382	3238	322	694	0	864	443	0	0	5097	5759	512	1427	200	0	1136	0	5347	91	0	292	1483	392	744	0	0	0	1798
C19orf62	0	0	81	0	0	381	791	0	0	962	0	443	0	272	0	211	0	0	0	0	0	0	412	0	0	0	282	0	0	0	953	211	352	1	211	0	473	201	2274	0	0	0	41	141	694	0	0	0	642
C19orf63	0	0	0	0	0	211	422	0	0	792	211	71	0	9841	0	1011	161	0	0	111	0	0	5082	222	160	0	0	101	141	0	611	422	572	211	361	9381	211	0	7691	5602	0	0	141	201	372	0	0	0	211
C19orf68	0	0	41	0	0	1577	1157	0	0	1367	483	252	81	1899	0	2302	534	0	20	0	0	221	3483	211	2623	673	1448	312	394	0	1576	2477	1015	583	943	0	2178	111	3881	671	0	0	731	312	1150	0	0	81	1225
C19orf70	0	0	0	0	0	0	0	0	0	0	0	0	0	0	0	0	0	121	0	0	0	0	0	0	0	0	0	0	0	0	0	0	191	0	0	0	0	0	0	0	0	0	0	0	0	0	0	0	0
C19orf75	14161	18382	15802	19971	13882	5292	12902	10422	13241	1647	792	17061	19561	13142	10212	4325	1356	4024	4353	10522	3230	292	9122	14181	4704	1304	3635	1174	695	100	10002	11171	18282	1275	6752	11062	8293	13451	11942	14491	9843	5914	8043	7702	1765	8863	671	2544	2655
C19orf76	0	0	0	0	0	0	7191	2141	211	0	0	0	0	0	4131	841	0	0	0	0	0	0	0	0	5141	4831	171	3511	0	0	4131	211	5321	0	0	0	2621	0	0	0	0	0	0	0	211	2581	2931	0	211
C19orf77	211	243	1221	1711	0	0	633	291	251	845	5681	1741	222	211	1541	422	211	2411	2361	11791	799	8893	1551	0	0	0	4581	2271	2731	1870	18011	18491	13181	1301	11901	0	2701	2761	4371	2221	0	61	1811	4821	5281	111	0	2451	2581
C1D	0	0	704	0	0	1724	70	0	0	1414	280	51	182	341	212	1577	1715	0	0	0	0	0	1164	686	451	0	874	262	171	101	1644	1064	401	2783	632	0	1986	41	513	71	0	0	251	292	0	81	111	293	2277
C1GALT1	71	0	465	0	0	6919	2285	0	0	3275	0	363	696	5272	0	3917	1391	0	373	0	10	394	2680	1861	1477	0	3116	897	79	371	2440	2953	773	1658	412	0	7712	1016	575	151	102	2284	4017	1207	2093	0	806	342	3877
C1GALT1C1	0	0	0	0	0	0	211	0	91	0	0	0	0	0	0	131	161	0	0	0	0	0	0	0	1071	191	0	0	0	0	0	0	0	0	0	0	211	0	0	0	41	91	101	0	101	0	0	0	0
C1orf101	15769	14338	20281	10841	2755	22334	48293	33331	76623	12668	2632	16645	18643	54759	21561	35586	16933	9469	24554	13659	19889	26794	63562	110114	10561	3458	43612	25061	18935	8145	43552	45383	25527	36868	37439	0	47490	30821	64057	105121	29410	15339	30414	14015	9992	7929	9438	45462	69759
C1orf103	362	0	0	0	0	8199	131	0	0	161	864	1921	6754	5214	201	884	723	0	0	0	0	0	482	762	482	0	383	623	101	283	1303	1906	251	79	1217	0	1997	51	0	71	2286	1748	2187	0	443	0	191	91	1164
C1orf107	141	0	575	0	0	2078	1097	0	343	864	893	915	947	3091	0	7552	1366	0	0	0	0	0	2360	1499	823	201	6635	655	0	0	429	1955	431	968	875	0	3027	724	2901	111	0	41	102	412	958	0	222	41	3725
C1orf115	201	0	273	0	883	1043	18003	2623	2633	993	4531	51	563	844	6661	10091	483	7434	11291	17141	181	101	4142	5371	7182	7421	9401	8972	18421	9451	22751	16071	14290	7312	26641	0	15261	14481	17901	18651	0	151	1244	5752	5743	5725	5632	6023	11181
C1orf116	0	0	0	51	35531	19323	16171	29352	37790	775	333	1256	454	2875	0	2590	520	483	181	131	26571	22291	11301	303	13615	16382	7064	653	9103	302	4963	4744	251	10583	18554	0	7985	4944	5553	840	38606	35540	27360	23065	11423	17352	7585	5685	5375
C1orf124	61	0	704	0	0	383	0	41	211	0	181	0	121	1323	90	825	332	0	0	0	100	0	523	846	851	0	553	382	0	60	633	1034	0	714	333	0	1345	0	3014	0	0	0	502	71	392	0	81	0	2982
C1orf129	11579	11676	13476	4087	21256	34108	18852	11926	27028	6330	2402	14762	42401	10358	42488	46141	19406	17141	33667	38166	35835	8520	5250	3882	19665	1491	36120	26685	49116	47558	25128	21704	20901	26738	42418	0	48632	30909	2000	0	58998	36595	45942	6856	11466	41276	10380	13020	45525
C1orf130	0	211	835	0	43887	25156	38953	26869	39375	3305	2667	7900	3544	5116	4420	18153	43138	31090	47103	58188	40071	52660	46469	60032	32137	25408	21188	33289	48393	46248	28258	27426	42453	39220	62735	0	52723	52840	65964	95256	25393	24991	26927	22901	25798	7933	774	54572	57703
C1orf151	0	0	252	0	0	4510	323	0	11	1719	783	666	0	985	0	3774	1673	0	172	0	140	262	4762	645	1435	151	2221	455	0	0	2097	3239	563	2235	1245	0	2580	292	4100	112	0	455	1006	0	776	0	252	0	1899
C1orf156	0	0	0	0	0	0	0	0	0	0	0	0	0	0	0	0	0	0	0	0	0	0	0	0	0	0	0	0	0	0	0	0	0	0	0	0	0	0	0	0	0	0	0	0	0	0	0	0	961
C1orf159	0	0	0	0	0	1989	1520	0	171	6513	1296	564	91	603	160	5213	1008	0	643	0	0	262	6289	352	2557	51	463	363	431	0	3414	4110	4411	1067	1896	0	2681	163	8756	373	0	112	644	544	1127	653	111	0	1767
C1orf162	0	0	0	0	0	651	131	111	0	0	422	302	231	0	692	0	402	0	0	0	23609	50	0	191	0	0	332	401	0	0	24090	10020	2790	371	0	0	561	0	211	0	0	1071	521	211	1811	0	0	191	3281
C1orf163	0	0	0	0	0	402	211	0	0	0	0	0	203	652	0	884	442	0	0	0	0	0	792	171	0	61	713	0	0	61	2812	913	252	60	211	0	543	0	3243	0	0	61	0	223	934	0	0	342	422
C1orf175	3633	7141	7948	6225	47247	26274	33577	13202	31306	15670	20350	37247	17504	39909	29824	40105	22063	31181	33927	36225	38314	46409	51854	57338	2073	71	39108	40066	45956	21648	53529	49591	50356	36311	61415	0	42776	40497	62358	64454	181	1921	3943	47591	51110	3900	172	55057	55941
C1orf185	193	1367	2392	0	2057	9683	5691	3303	17057	2302	714	0	282	8881	8476	5127	3207	716	1469	1057	35615	23611	13822	45787	20381	12432	20724	9305	14473	23732	19397	18451	22940	11780	22361	0	32571	22305	18990	42015	0	856	786	3574	2995	31568	15010	11710	20219
C1orf186	11090	18169	21945	12301	56975	21669	5998	1467	8324	4163	3510	43917	33491	4214	22823	28730	36646	32234	41233	40146	28417	37673	38058	86762	5969	3230	32837	38635	37273	36523	38888	30286	22193	59334	90913	0	42833	44463	55994	87194	24681	31097	32447	18154	12354	2924	1049	43165	35739
C1orf187	1967	6047	8522	5784	11732	3439	22703	7246	20008	1932	3198	2736	142	28254	19910	25795	25089	27103	17434	28435	15750	26447	15087	8175	30085	20814	17598	22025	22085	26743	46131	35921	28842	25845	33414	55028	41372	33373	23824	12116	0	2026	2359	3103	876	12847	0	29805	35315
C1orf210	0	0	0	0	2691	61	6901	0	0	0	111	0	0	0	0	0	0	10841	0	9651	0	8261	13711	3161	0	0	6941	0	8761	0	3251	0	8551	0	34881	0	8851	11651	31941	61171	0	0	0	0	0	61	0	12251	9901
C1orf212	0	0	0	0	0	211	0	0	0	0	0	0	0	331	0	503	211	0	0	0	0	51	362	141	351	0	171	71	0	0	0	211	0	0	0	0	211	0	871	0	0	0	0	161	423	0	0	0	211
C1orf223	0	0	0	0	0	0	0	0	0	0	0	0	0	0	0	0	0	0	0	0	0	0	4651	0	0	0	0	0	0	0	0	0	0	0	0	0	0	0	1051	0	0	0	0	5691	6981	0	0	0	0
C1orf228	913	333	2362	0	26863	12908	3795	654	2194	7609	4592	1128	755	20712	6084	22423	20835	12764	12764	12846	31715	32093	33955	39253	23338	17699	16776	24661	3203	5307	27996	20708	19740	18503	17549	13861	17007	15332	43283	41182	0	1483	3477	8510	19071	0	1497	16649	25638
C1orf230	672	322	533	61	16041	16392	7381	9445	12702	7622	6731	5143	5142	11402	9901	12731	4671	7890	2371	4462	20211	27431	17140	16650	21741	20201	27671	27181	20461	21100	27881	3862	19352	28771	32101	26488	24342	12171	15271	31531	0	3732	2621	18131	24431	22271	4262	26361	27701
C1orf25	0	0	644	0	0	2278	866	0	0	422	250	41	1007	2603	0	3003	1440	0	0	0	0	121	2131	2705	1567	0	3095	534	0	20	2841	3181	593	1871	1277	0	3072	211	1517	0	51	0	863	1278	1779	0	386	61	2490
C1orf27	162	0	1088	0	0	8390	1047	0	191	1418	0	1118	662	8579	884	3135	594	0	534	0	0	382	2087	4845	542	0	3013	857	0	12	2500	1507	513	2540	1157	0	5177	552	1258	0	51	101	2044	1351	1279	0	384	0	2110
C1orf31	0	0	191	0	0	1055	463	91	0	503	241	121	0	252	211	1663	0	0	0	0	0	0	684	171	0	0	332	0	41	0	832	922	402	101	422	0	392	131	2082	0	0	0	161	412	342	0	0	0	422
C1orf38	0	0	51	0	0	1245	3080	0	0	342	513	603	141	844	0	1807	734	100	262	0	0	0	1447	81	0	0	1643	1273	0	0	9243	2756	2586	564	675	0	211	0	6744	51	0	102	412	282	5255	0	0	522	1164
C1orf43	0	0	0	0	0	763	563	0	0	0	121	334	0	1142	50	2038	0	0	0	0	0	0	0	172	0	0	110	81	0	0	422	2143	161	10	160	0	803	282	1317	0	0	0	232	71	754	0	0	171	633
C1orf49	312	392	332	82	26942	2703	8601	1304	6941	1006	423	211	422	20251	7441	4812	1034	683	3542	1533	6090	8414	8762	1057	1342	0	852	4605	11242	12420	10841	2032	9192	2626	32843	0	5832	4544	34353	42872	0	0	313	6742	4514	192	51	4853	5344
C1orf54	0	0	422	0	8362	4062	2822	402	2771	753	0	302	71	6172	0	201	412	0	151	0	0	623	824	61	10512	10592	1764	0	81	0	170	1614	170	121	673	211	763	0	463	0	0	252	1403	5852	7511	5721	5732	0	1055
C1orf56	0	0	0	0	0	0	0	0	0	211	581	0	0	0	211	0	151	0	0	0	0	101	0	0	0	0	151	0	0	0	0	0	0	0	61	0	4341	0	0	0	0	0	0	0	2271	0	0	0	0
C1orf57	81	0	452	0	0	3324	1013	0	0	3660	0	403	243	1818	0	4903	1397	0	211	0	0	0	1790	656	542	0	1077	927	794	0	1606	2470	1479	530	845	0	943	0	3946	0	0	122	1319	895	2432	0	192	566	2808
C1orf58	0	0	172	0	0	3887	773	101	182	1154	99	0	0	1065	161	985	845	0	0	0	170	0	463	1377	381	61	1097	414	352	323	1587	501	20	1585	1116	0	1854	61	121	0	0	61	462	91	183	0	112	0	422
C1orf61	9924	9444	5096	20192	33282	21942	37970	26235	34489	41668	33135	41921	28442	44132	26666	39422	51460	45407	46011	46001	0	45528	27514	18406	46391	47501	46820	45951	55019	46449	48879	48789	46559	55920	56411	44056	53241	56261	48473	43351	1115	24408	14672	54183	43003	49182	34975	45891	56831
C1orf66	0	0	0	0	0	211	141	0	0	262	332	231	81	491	0	711	192	0	0	0	0	0	452	201	30	0	702	211	0	0	642	1173	111	70	0	0	211	0	6901	0	0	131	473	71	263	0	0	0	211
C1orf68	6801	14701	13601	6001	6921	0	2731	0	9861	0	0	24661	27951	0	0	0	7021	0	7891	25321	0	0	0	0	0	3381	0	0	6311	6461	1961	2581	2661	5501	6771	0	0	0	2201	2451	0	5391	7781	4901	4971	0	0	0	0
C1orf69	0	0	0	0	0	483	1459	0	0	2077	585	312	0	211	0	3614	1063	0	0	0	0	0	3827	141	0	0	392	211	0	0	1374	2068	794	956	1115	0	695	201	13434	272	0	41	523	743	2572	0	0	0	211
C1orf70	0	0	0	0	0	181	1541	0	0	61	0	0	0	0	0	182	211	0	0	0	0	171	332	0	0	0	0	0	0	0	0	0	612	211	0	0	0	0	2081	0	0	0	0	0	531	0	0	0	0
C1orf71	122	0	2377	0	0	8029	3947	0	0	3880	732	2236	1169	8191	242	11177	2986	0	41	0	0	1008	9646	3161	1657	0	7482	1532	2796	0	11539	5751	1922	4959	3129	0	13366	1097	9991	323	202	1401	3079	906	2832	0	997	222	5429
C1orf77	261	0	211	0	0	842	582	141	161	813	0	464	0	1481	0	6203	140	0	0	0	0	0	694	0	211	0	81	141	22	363	581	932	151	453	422	0	1045	202	793	0	0	42	171	252	1055	0	0	0	844
C1orf83	81	0	493	0	0	7147	1779	71	0	1448	2152	414	704	4002	291	3195	2036	0	944	211	0	0	4640	3899	752	0	3877	8249	752	32	5257	4924	415	2457	2479	0	6191	92	4227	423	0	725	1087	6706	8651	0	742	1277	3485
C1orf85	0	0	0	0	0	0	0	0	0	0	0	0	0	0	0	0	0	0	0	0	0	0	0	0	0	0	0	0	0	0	0	0	0	0	0	0	0	0	0	0	0	0	0	0	5001	0	0	0	0
C1orf89	0	0	0	0	0	211	211	0	0	9721	8001	0	0	4881	0	211	81	0	81	0	0	0	121	0	0	0	20	351	0	0	211	0	411	0	791	191	211	0	564	0	0	0	0	101	91	0	0	0	0
C1orf9	41	51	2176	0	0	20118	5015	233	230	2381	0	1378	2145	6429	0	4950	1639	0	41	0	0	441	4507	5385	1313	71	5757	2002	1101	504	4510	1785	1230	3351	2932	0	9489	1109	3549	834	0	909	2739	2267	4856	91	1099	594	4227
C1orf91	0	0	0	0	0	0	372	0	0	312	211	51	0	0	0	61	422	0	0	0	0	0	271	101	0	0	0	0	0	0	421	211	0	0	0	0	0	0	3101	0	0	0	0	0	1161	0	0	0	401
C1orf93	0	0	0	0	0	0	0	0	0	572	211	61	0	0	0	0	111	0	0	0	0	0	402	0	3261	0	0	61	0	0	12671	602	15551	0	211	0	3281	0	1921	111	0	0	20	0	41	0	0	0	211
C1orf94	2845	44650	13879	13658	38636	12382	51810	14689	58436	6776	15621	23559	26860	13799	0	7390	211	0	9618	192	0	1098	24311	15220	53862	39224	16523	23151	31805	38312	75615	49085	67631	35753	77966	24511	8543	243	32744	30168	3313	6368	20652	49792	39316	35511	442	34462	41844
C1orf95	32224	38288	33916	31997	52896	35295	61854	39128	59733	19662	13889	50775	41249	37627	39417	54449	49347	53517	54971	61782	38159	63657	83294	50504	21114	16618	47535	55865	64035	43853	67591	60705	63343	71134	93432	42484	58745	53061	83133	108881	10227	23356	21244	40504	36998	18693	10504	65016	64904
C1QA	0	0	0	0	0	0	9261	0	0	0	0	0	0	0	0	10341	6181	15011	98121	0	0	0	0	51	3991	5081	0	14411	5531	0	42731	0	27291	9341	60961	0	15821	0	167861	48751	0	0	0	0	0	0	0	39811	0
C1QB	4642	5192	5642	4781	20772	12991	9762	15373	4723	642	6641	35711	17962	10182	25792	23521	30492	20911	98030	37531	4572	29171	13933	7244	4262	4673	33941	22031	19221	10551	37471	27131	24391	15771	39091	15642	16871	20132	167861	94363	332	403	875	6661	643	223	0	39811	30101
C1QBP	0	0	0	0	0	291	121	0	0	211	0	251	0	422	0	5741	4532	0	0	0	0	0	412	0	0	0	121	0	0	81	422	422	0	111	0	0	0	0	252	0	0	0	0	61	191	0	41	0	422
C1QC	51	132	0	41	18381	232	6041	0	2171	0	501	35711	7201	5941	2521	341	13671	17970	98121	37531	5710	29171	12861	2881	1171	723	33941	14411	19221	1981	37471	8661	27291	15771	6691	15481	1601	17281	167861	48751	0	41	331	9841	231	0	0	39811	30101
C1QL1	283	0	61	0	182	1105	31031	12351	17852	7000	16420	0	0	30351	7482	6455	2042	903	0	291	19751	26631	2442	3043	28121	28811	16923	18032	30332	27669	19301	27153	18121	20901	20451	23199	8892	16112	34221	20691	0	232	0	19553	11013	26781	11676	14872	15882
C1QL2	24201	35611	23231	25881	0	0	8611	4671	12751	6511	0	1191	0	8851	39811	33491	36841	37151	33711	70531	12871	10641	4751	5861	20621	57191	36811	19031	20011	15931	37411	47811	59121	24791	32301	0	16991	28261	11861	35591	0	0	0	36561	24891	25011	3211	14021	10911
C1QL3	0	0	211	0	0	5681	401	0	41	6492	7229	0	0	784	560	0	1792	150	142	15882	22951	14543	413	383	10681	14232	16293	17091	2401	8032	10531	422	211	3979	25092	0	14294	15101	0	0	0	0	51	9791	9474	9991	4291	15811	14241
C1QL4	0	0	0	0	0	201	19841	18011	0	18891	20701	141	0	0	581	191	0	241	0	0	15611	18320	0	0	31651	23891	18891	16261	17951	17711	3471	24131	23091	191	16721	0	211	112	0	0	0	91	0	0	81	24271	19401	15641	14561
C1QTNF1	1616	2144	3545	2524	18427	8467	24033	13115	12731	12859	27544	9174	1224	28381	0	6239	10633	9140	11513	22593	3571	25257	31162	30252	34413	36043	15261	27933	5734	0	25103	6797	16283	9065	20712	32704	26451	21912	33071	37891	3718	17507	21204	22666	19205	15116	482	3020	3399
C1QTNF2	303	161	19108	0	2329	3810	21243	1758	26795	7044	2179	584	1589	18844	2814	4222	1718	0	303	111	7591	30346	15716	9486	15240	16657	3000	6067	762	0	26749	12357	22537	2380	1669	0	18318	19431	25942	34752	0	1187	906	12145	1460	18983	91	675	17168
C1QTNF3	7477	8396	11959	5173	3292	1720	966	91	561	2435	752	9479	7492	4877	2893	3952	4445	0	442	0	9357	8633	12106	11112	422	71	6792	3851	6071	642	7369	6938	1296	2159	7087	0	10691	686	2650	11864	90	211	1197	313	834	0	151	1576	1738
C1QTNF4	0	0	0	0	0	0	171	0	0	4621	0	261	0	0	7711	7931	151	7741	5411	6811	5120	7141	432	0	6021	0	8551	1101	2111	9501	9461	8481	7831	7511	17341	0	7591	7781	20301	0	0	0	0	0	112	0	0	7691	881
C1QTNF6	0	0	0	0	191	962	5072	0	201	1013	543	0	0	1512	562	14751	101	0	944	2283	0	0	13552	423	5733	492	211	292	131	0	241	241	0	292	1063	0	0	0	23751	17601	0	131	0	0	553	0	0	61	633
C1QTNF7	564	1553	2746	1251	331	6559	2947	5314	6154	714	0	883	422	5807	4454	6160	875	704	181	221	4746	1415	2870	2051	694	282	8163	3086	3235	4463	7115	5986	1025	5312	1204	0	11594	4848	1684	4124	0	30	592	1718	1488	966	335	8653	3346
C1QTNF8	1371	1611	1192	1621	0	442	341	0	191	0	393	252	0	1822	3340	2672	2442	1900	474	3001	669	3161	634	5262	3381	1852	3492	8371	201	343	30431	4361	11091	271	2402	3521	10232	4541	31192	14041	20	662	1343	1782	563	403	0	3841	4461
C1QTNF9	0	0	171	0	61	422	241	0	1345	0	191	81	61	2213	622	582	232	301	822	262	1111	3821	1283	652	1864	91	212	1214	1485	61	2116	2676	1825	1032	1635	69	503	343	845	171	4432	211	362	171	0	0	0	5361	3287
C1QTNF9B	0	0	0	0	0	0	201	0	0	0	0	0	0	171	0	0	0	0	0	0	0	0	0	0	0	0	0	0	0	0	0	0	0	0	0	0	0	0	91	0	0	0	0	0	0	0	0	0	0
C1R	71	0	382	0	403	341	5752	51	892	663	8240	1573	211	6032	150	4322	71	0	171	0	601	39613	4412	3572	2273	812	7123	7121	0	0	5531	6981	7450	0	211	5006	3543	0	2503	644	0	0	211	8732	9122	482	0	121	211
C1RL	211	0	602	0	0	1764	534	0	252	5072	7928	424	61	581	0	2505	574	1718	1992	513	1340	8260	904	0	3313	3152	1435	8496	422	343	1355	1627	7715	615	6106	0	3676	894	1454	0	0	372	875	18906	13784	0	181	151	3644
C1S	0	0	0	0	21251	15461	19741	14173	21180	6571	772	0	593	1255	3341	5043	755	371	262	0	23320	30990	4293	5841	5911	4374	19282	18861	785	362	6943	5565	10082	203	833	0	3872	5423	1756	3233	0	705	3711	22452	19621	2494	0	182	4723
C20orf103	15043	483	16638	366	24091	21282	13924	11676	31463	22057	21221	694	1156	23473	26585	15433	25803	21228	19533	23783	87651	32013	822	665	40553	32113	21955	25347	38300	26591	30863	47172	24164	23623	28362	0	36062	30871	4484	141	923	1123	2733	20152	18454	23075	21842	25482	33533
C20orf107	0	0	211	0	0	0	0	0	0	0	211	0	61	0	0	0	0	0	0	0	0	0	2261	371	2761	0	201	61	0	0	0	0	341	0	451	0	211	81	13631	8791	0	0	0	0	211	0	0	0	211
C20orf108	0	0	0	0	0	151	211	0	0	211	211	383	111	844	0	211	322	10	0	0	0	0	2421	402	0	0	282	211	0	0	422	422	171	653	41	0	211	0	1562	0	0	1898	4839	362	572	0	0	0	762
C20orf11	131	0	111	0	0	0	2893	0	0	1394	261	1873	232	2105	0	3842	201	0	0	0	0	0	1025	131	0	0	482	292	261	0	844	633	422	764	352	0	813	422	7083	0	0	0	0	0	1504	0	0	0	451
C20orf114	19794	17285	11424	18222	37393	20215	32815	4489	20875	3809	2232	46664	13656	77723	15165	30794	15171	35210	72843	69872	5814	19393	38493	29925	4147	14165	38895	33739	57734	10617	73612	46672	36554	10574	70652	0	24219	74113	73432	74062	91	6449	5551	9847	3155	3445	282	55744	44052
C20orf12	344	302	3369	0	2785	15486	3751	757	2686	6553	1035	547	495	21353	643	14694	2878	0	1218	71	1405	2179	20590	22723	3079	747	4014	2980	968	14	8119	10304	6726	6593	4721	0	6578	818	36318	36919	0	2454	6608	777	1451	404	616	1268	11135
C20orf123	9393	14942	16332	12993	12832	674	5664	5661	7942	663	111	75451	71801	0	20462	10311	7913	19621	20151	29142	5002	1173	12472	9842	34321	26622	13912	10812	11832	5414	55082	34073	22372	4022	23821	0	16862	21502	12371	23921	0	130	642	5373	1024	13622	3206	12822	28411
C20orf132	2756	5329	6648	4179	11109	16908	8564	213	4043	5049	2840	10205	7191	19522	11660	23352	14546	4822	10558	14148	24929	22256	11842	18776	4702	212	20471	26626	6838	5890	45022	45771	23297	18066	28667	0	24160	22981	14874	17150	121	1201	2979	22999	5685	292	222	19732	33721
C20orf134	0	0	0	0	0	0	0	0	0	0	6711	0	0	0	0	0	0	0	0	0	0	0	0	0	0	0	0	0	0	0	211	1121	0	331	0	0	0	0	5341	0	0	0	0	0	2421	0	0	0	0
C20orf141	0	0	0	0	10201	0	7441	0	0	0	0	0	0	36721	7231	0	7021	0	0	6721	0	0	0	0	0	0	0	0	0	0	36771	11091	0	0	0	0	0	0	0	0	0	0	0	0	0	0	0	0	0
C20orf165	0	0	0	0	0	0	0	0	0	0	0	0	0	0	0	0	0	0	0	0	0	0	0	0	211	0	0	0	0	0	0	0	0	0	0	0	0	0	0	0	0	0	0	0	0	0	0	0	0
C20orf185	9863	15453	8667	8132	17244	14053	27875	10672	11406	1699	805	68141	48931	34388	13394	21665	5141	22814	49211	65031	2694	20976	24582	17483	2712	1134	7240	23642	15034	7616	37212	28911	24021	8397	24010	0	27573	23892	33931	33651	0	1335	744	4666	1843	181	0	17542	7197
C20orf186	11868	9891	13622	13155	20364	16300	34206	1466	8923	2825	2071	68141	67021	50171	12374	16507	12636	21724	60453	65031	5077	15055	23107	11713	2716	1068	18691	15469	16799	9626	24453	24715	25753	10103	21608	0	41685	19936	28825	25126	202	2055	6594	5771	1448	527	101	11520	14679
C20orf20	0	0	0	0	0	391	0	0	0	0	0	0	0	0	0	0	0	0	0	0	0	0	0	0	0	0	0	0	0	0	211	422	101	0	91	0	0	0	331	0	0	0	1961	0	211	0	0	0	0
C20orf3	0	0	714	0	0	2496	604	0	100	2711	584	112	41	3196	0	3042	3368	0	402	0	51	181	453	0	0	0	1226	332	382	0	5115	7597	1430	2537	1315	0	1920	261	2458	0	0	3951	7962	403	845	0	171	252	4474
C20orf30	91	0	301	0	0	1532	432	0	0	0	0	0	0	633	0	361	0	0	0	0	0	0	392	51	621	0	211	151	0	0	422	1055	0	863	211	0	422	0	333	0	0	0	211	0	0	0	0	0	211
C20orf4	0	0	211	0	0	1137	1666	0	101	1920	302	616	272	1207	0	2100	966	0	0	0	0	0	1114	0	653	0	845	262	301	41	1286	4178	604	513	503	0	2554	152	4538	0	0	462	282	624	936	0	0	491	633
C20orf46	0	0	0	0	0	131	91	0	0	7261	9101	0	0	211	0	71	0	201	41	0	0	34811	0	0	0	0	8111	0	0	8491	38731	9171	30611	0	0	0	0	0	281	0	0	0	0	0	4081	0	0	10581	12811
C20orf54	863	11052	6394	10753	7782	11321	1406	1035	4963	1362	2633	111	0	8201	3470	7211	1423	3920	20701	21651	3149	2951	1536	483	552	211	6762	6252	1093	0	12213	9612	11524	1284	13331	0	11902	7832	17161	4932	0	0	0	2702	811	303	0	1613	7633
C20orf7	362	0	1157	0	0	5748	652	0	0	1468	440	162	191	13078	0	3658	888	0	272	0	0	503	1225	211	2388	0	1977	192	431	0	1466	3559	583	2230	683	0	2980	524	41	0	0	645	1862	173	404	0	0	211	1728
C20orf70	51	0	372	0	10701	3512	6243	232	1714	422	694	10342	11181	7599	805	1447	614	2264	9004	9782	723	856	7021	1308	4792	803	1709	1428	5739	473	4584	5367	2947	3601	5583	0	8482	7191	10931	9903	8833	8324	8762	2232	833	773	0	3925	2229
C20orf71	38191	59521	42081	23651	41241	24032	13891	9882	19150	1064	5998	66251	65431	16412	4419	4351	3874	8010	17742	39271	3973	13235	1794	1495	11261	6822	5881	4594	2772	4683	7763	22761	20912	8212	24782	0	13631	4622	17623	9662	1644	4482	4113	7881	946	7121	544	2802	11473
C20orf72	0	0	0	0	0	6825	1125	0	481	332	141	0	0	0	0	1016	723	0	0	0	0	20	935	292	422	0	564	344	181	0	2407	844	834	522	191	0	5255	121	211	0	0	242	443	0	131	0	0	121	1155
C20orf79	16911	13431	22781	19451	3691	0	6751	0	211	0	0	0	0	7011	3081	4891	3761	0	7831	3681	0	0	0	0	1481	3761	0	0	0	0	3431	0	0	2971	0	0	571	0	0	0	0	0	0	41	0	0	0	4011	7181
C20orf94	6380	927	13943	503	71	39587	12024	695	1632	15347	4097	214	616	38058	0	46985	11649	0	1880	301	500	2386	5414	1241	7871	403	39972	33442	2563	898	35053	17778	6592	19089	10513	0	43716	3164	2967	0	0	4832	11614	2006	3885	0	959	4793	29909
C21orf29	48773	55018	44352	35425	62166	47887	71891	14279	36692	29022	39494	148741	120005	104272	48112	93099	105777	187759	199741	205062	100789	104261	123289	92086	130392	101606	102876	64257	63872	37528	154115	137644	143661	19866	97372	86795	103378	113836	164989	143637	56381	102591	117916	134334	102240	50237	23332	74206	104008
C21orf33	0	0	0	0	0	363	1581	0	131	675	413	584	151	211	0	9003	273	0	0	0	0	0	3484	0	70	191	0	342	0	40	6594	4212	2282	251	6812	0	542	172	11142	0	0	993	4083	434	5143	0	0	232	251
C21orf45	0	0	0	0	0	201	483	0	0	633	19	0	131	964	0	1104	211	0	0	0	0	0	765	0	211	0	813	41	0	433	422	1055	211	2124	513	0	3142	201	201	0	0	0	61	0	663	0	51	0	211
C21orf56	8809	7118	6605	5454	964	1215	1893	0	612	1816	71	5130	1715	3817	3502	2508	755	939	1700	2294	4934	2515	595	593	3695	3024	10179	8306	1116	573	7728	12056	31525	3714	8779	2352	10166	4745	5745	0	0	735	1375	473	1810	0	1493	14107	11817
C21orf57	0	0	0	0	0	211	563	71	41	621	1874	151	131	302	712	1184	0	0	0	0	121	211	664	171	4771	3331	964	0	211	0	3842	1707	922	201	211	0	1145	351	3234	0	0	254	223	803	1483	0	0	0	702
C21orf59	0	0	0	0	0	672	462	51	0	622	0	262	0	784	0	252	0	0	0	0	0	0	1283	583	461	0	864	121	41	0	1285	371	20	834	422	0	1044	402	6181	0	0	0	0	131	936	0	0	0	852
C21orf63	141	0	595	0	28543	18260	32162	8382	22322	15409	10796	1009	0	12632	0	16105	7155	2178	2212	7667	0	0	63587	75447	4816	603	5482	3637	1054	0	15832	16572	2726	9881	4593	5884	7202	1636	88443	77930	784	2869	4611	29853	33775	142	332	2252	9734
C21orf66	101	0	372	0	0	4864	622	61	121	1780	0	323	442	1657	0	4527	422	0	0	0	513	29	1286	1086	111	242	1983	2717	0	0	2822	2651	595	2985	453	0	3273	81	989	0	0	372	453	947	4322	0	644	101	1688
C21orf67	0	0	0	0	2291	6281	3443	91	91	13211	21091	0	0	211	5500	3821	131	0	81	283	110	7671	10831	192	422	0	10080	7551	1561	4520	9421	5301	8311	26432	12491	0	3782	253	11661	52131	0	291	242	21541	12582	0	0	23071	8711
C21orf7	0	0	1460	0	765	13304	4716	778	3559	6474	7089	2286	2421	36539	449	15340	3449	0	1445	121	4321	1296	58645	110274	5210	1239	18992	4374	1735	739	18787	10231	4773	6673	5340	0	15555	1069	50364	102937	2613	2132	2708	27668	24726	1403	1896	616	9773
C21orf96	0	0	0	0	0	401	4811	7221	0	0	0	0	0	0	0	0	0	0	0	0	50501	15761	0	0	0	0	491	211	0	0	0	521	0	0	0	0	581	0	0	0	0	0	0	7721	14401	0	0	0	0
C22orf24	0	0	171	0	0	4633	4263	271	1196	1083	3414	0	0	12284	367	6203	6981	5829	4302	5772	5472	14091	162	211	1034	0	4682	7611	7529	4262	8111	20663	16401	4382	12451	14861	4492	8072	1484	0	0	342	302	2063	303	0	0	5901	5024
C22orf28	0	0	1202	0	0	4969	906	131	0	754	251	0	524	6933	0	3018	723	0	0	0	61	212	402	633	593	0	924	646	921	0	1577	1687	1065	2562	754	0	1446	171	342	0	0	241	767	211	422	0	211	383	1477
C22orf32	0	0	0	0	0	252	0	0	0	81	122	0	0	371	0	0	0	0	0	0	0	61	0	0	0	0	412	211	0	0	211	541	0	422	0	0	211	51	91	0	0	0	0	0	0	0	0	0	0
C22orf46	0	0	0	0	0	762	964	41	0	2262	404	121	0	1002	251	3581	41	121	171	0	0	0	523	493	211	0	412	631	211	0	4581	1570	1931	261	412	249	774	101	392	0	0	0	0	51	131	0	0	0	1624
C22orf9	0	0	0	0	0	503	3468	0	0	1274	862	61	0	663	214	2629	454	0	471	0	0	0	1528	61	150	0	1276	2332	10	0	1184	1908	1385	1507	5139	0	1405	0	2009	0	0	81	233	0	855	0	0	3355	3729
C2CD2	0	0	495	0	9343	10673	5542	170	40	5755	6215	3006	334	4739	0	10754	2485	0	482	122	0	0	9766	1007	11052	4028	11634	5131	1608	0	7393	14541	4053	5661	4152	0	5701	595	36074	0	0	54814	79009	20738	29158	2592	151	334	5932
C2CD2L	0	0	0	0	0	181	442	0	0	833	6412	0	0	0	0	994	402	0	0	0	0	211	2642	81	0	0	29	51	181	0	422	972	211	422	61	0	0	0	5643	0	0	553	3753	0	4951	0	0	0	0
C2CD3	282	0	2798	0	0	12505	4537	182	1581	5329	608	3332	2549	5118	521	13082	6262	0	0	0	51	373	8228	3309	3633	302	13203	2971	1120	0	16369	9004	2150	6739	4791	0	15733	1133	2777	575	342	4863	11452	1298	1343	0	536	737	5673
C2CD4A	14881	9751	1891	5301	0	0	6111	9321	8871	5161	13671	0	51	20141	2531	5161	0	0	121	0	171	0	141	0	10481	9881	14561	9251	181	0	5331	1511	0	211	0	0	23241	9361	0	0	0	0	0	12391	5221	10611	10831	9391	8961
C2CD4B	34511	34301	37961	20931	0	0	8231	2801	22111	7431	7291	0	0	17091	18311	9921	10881	7481	17981	34001	0	0	0	0	25361	18771	18551	3191	3141	34821	27361	16291	10111	5951	30331	0	30981	35191	0	12801	0	0	0	9401	7021	23391	10491	24671	23241
C2H2	41	0	592	0	5994	5734	1496	61	463	744	0	516	6852	2638	211	2251	644	0	272	71	7416	5532	494	525	9375	5313	4584	191	422	3381	3925	1264	1357	833	545	0	2091	141	624	314	0	312	293	582	0	20475	12903	543	2690
C2orf18	0	0	442	0	0	1674	1656	0	0	1707	894	162	0	823	251	2197	219	0	0	0	0	0	1357	101	211	132	141	0	153	0	2559	2739	733	1336	90	0	1997	0	2662	0	0	1087	1127	0	222	0	0	81	422
C2orf24	0	0	0	0	0	2621	0	0	0	282	0	0	0	0	0	211	0	0	0	0	0	0	181	0	0	0	0	0	0	0	0	211	0	131	0	0	211	0	51	0	0	0	362	0	0	0	0	0	211
C2orf28	0	0	0	0	0	0	0	0	0	0	0	0	0	7271	1571	832	411	0	0	0	0	0	0	0	0	0	312	0	0	0	3211	2951	0	0	0	0	211	0	0	0	0	131	131	0	0	0	0	0	211
C2orf29	553	0	674	0	0	905	713	0	61	743	0	544	0	7944	172	1016	1197	0	0	0	0	0	1436	91	150	0	805	61	371	0	2289	642	371	1465	161	0	1559	391	1046	0	0	210	0	0	372	0	313	0	1694
C2orf3	854	0	1823	0	0	3735	1268	112	0	1769	29	152	504	3743	0	3024	2068	0	0	0	655	212	694	805	1345	0	2633	776	180	563	3141	1987	903	2884	1453	0	5765	434	323	0	0	503	1489	0	755	0	324	333	4620
C2orf40	8732	14341	9814	7972	1648	3326	23914	8731	11001	211	0	9462	19992	8511	3433	6063	5762	12750	6162	7132	1224	1274	8692	9102	8478	1424	7053	5715	9830	3093	24322	20251	17632	25141	8650	0	16001	21672	22402	45771	152	884	423	2535	2762	8772	1304	32022	9862
C2orf44	0	0	211	0	0	1225	1355	0	0	211	722	0	0	1326	191	1076	543	0	0	0	211	331	824	222	220	0	725	121	0	0	844	1366	141	472	291	0	965	0	1573	0	0	122	475	51	343	0	0	193	633
C2orf47	141	0	211	0	0	211	0	0	0	513	0	0	0	6001	10	382	333	0	121	0	233	0	471	0	422	0	191	211	30	161	150	150	0	522	0	0	1055	0	0	0	0	101	282	202	152	0	81	181	812
C2orf51	871	5051	632	3811	281	211	682	342	2511	0	0	852	352	2532	0	401	473	0	691	682	292	101	6162	21651	682	0	3731	0	483	70	4251	6181	3681	833	3212	0	7021	6311	6181	7191	0	0	0	181	91	482	211	292	432
C2orf56	0	0	594	0	0	3549	0	0	0	934	182	373	151	2562	0	1416	373	0	0	0	0	0	573	283	422	0	3576	121	241	312	1616	1055	694	413	623	0	1583	501	131	0	0	201	786	91	0	0	61	312	1055
C2orf63	716	0	2354	0	0	4178	2634	0	502	1731	273	514	603	2278	553	3777	3241	213	202	0	622	111	3164	1258	1899	203	4074	786	0	132	3331	4650	1443	1921	2363	0	3326	302	2553	0	81	552	1178	475	977	232	754	696	2954
C2orf64	0	0	131	0	0	633	0	0	91	211	0	0	41	341	70	865	0	0	0	0	0	0	863	181	211	0	211	81	61	0	211	4212	0	201	0	0	772	81	91	0	0	51	1002	0	71	0	0	211	1003
C2orf66	311	0	81	0	0	211	61	0	2191	1341	151	0	0	1441	0	281	0	282	281	81	8331	0	0	201	3021	2271	351	1231	0	251	661	211	211	111	0	0	6832	91	171	0	1541	0	211	1391	71	2271	211	181	461
C2orf69	151	0	211	0	0	3115	594	0	413	1135	91	0	111	2248	211	1035	0	81	0	0	0	0	412	211	211	0	1837	51	0	0	1055	1926	0	11	0	0	4189	211	41	0	0	0	172	0	262	0	0	0	1244
C2orf7	0	0	71	0	0	0	211	0	0	321	0	0	0	211	0	633	141	0	0	0	0	0	541	0	0	0	0	0	0	0	522	633	211	0	211	0	0	0	0	0	0	61	0	71	0	0	0	0	0
C2orf71	323	192	975	0	21622	5843	5295	41	162	544	643	372	0	21372	0	1034	1717	0	110	0	9866	10882	12363	10204	633	0	13490	14615	8372	6019	9422	6474	6224	25672	23823	0	7212	21202	18101	28191	0	737	5594	3365	623	0	0	9936	7986
C2orf72	0	0	51	0	10532	6314	16202	13562	24302	7267	8013	625	493	10728	14501	15523	16494	20583	24563	18402	26912	26631	6832	5086	23862	22602	24261	31592	23181	17612	43343	20293	24972	8150	71062	0	33522	19652	23972	18022	0	433	253	11192	423	17552	11492	28201	31142
C2orf74	0	0	0	0	0	0	0	0	0	0	201	0	0	0	0	0	0	0	0	0	0	0	0	471	0	0	0	0	0	0	0	0	0	0	0	0	0	0	0	0	0	0	0	0	0	0	0	0	0
C2orf79	0	0	0	0	0	0	0	0	0	0	0	0	0	0	0	0	0	0	0	0	0	0	0	0	0	0	0	0	0	0	0	0	0	0	0	0	0	0	0	0	0	0	0	0	0	0	0	0	0
C2orf82	0	0	0	0	0	162	8481	281	3461	4601	4561	0	0	380	1499	211	92	383	341	3421	0	2001	0	0	5761	4901	4421	1761	803	3891	18271	4941	5211	2981	5121	0	5431	1841	1381	0	0	51	232	7051	7941	4061	252	3661	5481
C2orf83	322	0	1207	0	5815	2176	9746	4608	10037	1117	163	71	0	21964	8509	10766	3217	5512	1117	5073	9441	7671	10227	12985	29405	24467	4185	4628	7893	422	13335	11533	12376	6635	7148	0	4586	7453	14053	39342	0	332	615	8208	2131	17636	7695	7494	3219
C2orf85	0	0	0	0	0	0	0	0	0	211	71	0	0	24911	0	12811	0	0	41	0	0	0	181	0	0	0	9821	12961	0	0	0	0	21991	0	322	25141	0	0	8751	0	0	161	61	151	181	0	0	8261	3101
C2orf89	23579	23478	28299	20113	51237	26752	44395	43051	53661	18595	21820	968	211	58317	9958	26151	23076	22702	48943	59099	31748	53864	45181	42056	15341	14360	29094	45214	34304	33551	67737	49398	49628	43798	44093	0	14985	19839	67466	59215	0	5841	15984	42402	15594	4915	6895	766	6037
C3	122	71	553	0	4158	7163	13618	1791	6763	6736	6597	1551	0	3409	3611	8057	1980	3593	15469	8184	8214	14805	22295	8943	20428	25102	17425	6791	8231	175	30403	23633	21310	2160	13021	0	27744	24344	26472	15972	0	702	3237	12207	8373	8736	814	5131	12839
C3AR1	192	191	262	0	391	441	633	231	221	101	61	624	151	1135	0	803	421	61	61	0	731	362	111	111	211	0	654	981	101	0	641	371	462	100	422	0	1223	0	151	0	0	172	71	3711	3162	0	0	332	301
C3orf1	151	0	1147	0	0	2252	422	0	401	1044	0	292	0	1135	111	3134	412	0	0	0	0	0	403	332	742	0	1478	141	182	0	2481	1445	160	533	0	0	3955	0	292	0	61	474	1236	173	936	0	41	202	1808
C3orf10	0	0	422	0	0	0	393	0	321	493	292	211	0	633	211	3083	161	0	0	0	0	201	633	262	0	0	603	171	0	0	422	633	0	50	0	0	965	0	695	0	121	171	232	152	51	0	0	0	211
C3orf15	19221	27088	36187	19103	45194	30805	4954	776	4582	4380	5240	4713	16571	25501	36901	37722	16804	10064	11277	17236	7482	794	10846	16763	10313	5137	14930	8685	25197	33104	51180	42765	53045	32854	54041	0	25729	29296	8652	21596	9618	4722	9079	3129	9031	29111	13714	39430	47264
C3orf17	0	0	433	0	0	1342	523	0	211	1675	0	121	91	1263	0	2587	201	0	0	0	0	0	402	0	422	71	474	203	0	212	4995	844	211	471	503	0	3346	302	131	0	0	10	1055	483	674	0	392	211	1266
C3orf18	162	0	0	0	322	723	12092	542	2321	553	9483	7061	1671	19901	14170	12872	962	100	8071	6742	2921	9593	2221	131	282	122	241	9003	71	0	18581	11053	134980	8233	13781	44139	633	0	14632	3381	0	463	373	5134	7742	0	0	69334	71252
C3orf20	15261	16230	20357	10515	19216	27703	9704	746	2094	8325	8769	64266	67875	40375	60451	65836	20820	29653	41696	52788	45256	58075	57573	69663	14020	9509	37232	25908	35093	16896	70990	69355	64213	16857	39045	0	45354	18230	64196	130395	0	22282	28805	48183	24134	18360	4252	41127	43033
C3orf21	252	0	1076	0	0	35231	17619	535	1291	22357	6611	16296	1020	16561	0	48559	7410	0	1652	996	0	0	24928	3756	16117	6333	20320	8686	1629	0	32316	41914	21942	13627	17328	0	22954	3235	59604	2176	9810	53012	69160	11227	25203	905	776	2377	20535
C3orf23	0	0	585	0	0	7392	1538	192	1077	3176	0	274	626	3765	441	5694	1519	0	51	0	342	121	3697	3522	1385	191	3246	1179	1045	433	4519	4827	1969	3462	1620	0	10193	183	3396	232	111	41	754	606	1100	61	211	192	4428
C3orf26	2361	192	9848	0	21781	77377	13547	1168	5197	33733	16758	4436	4447	38570	255	60855	25411	533	7789	6842	0	3680	18629	4350	26335	7413	66920	38866	2010	3487	42819	42175	10977	42852	23015	0	103557	7692	4084	171	0	20079	34667	27220	28065	8422	13122	7214	46129
C3orf31	162	0	575	0	0	4323	3099	0	193	3176	0	566	312	3015	0	12067	848	0	0	0	0	655	4758	1823	1195	0	3504	960	121	0	4756	8340	1479	4682	2410	0	6030	332	5699	0	0	1128	3148	564	1524	0	81	404	3717
C3orf33	71	0	606	0	0	3605	1519	81	473	976	0	202	524	1567	422	3775	433	0	181	0	354	402	1768	856	1434	51	2701	423	221	20	1516	1567	503	533	735	0	3171	161	1459	0	0	1068	846	121	1108	0	61	674	3313
C3orf35	262	0	422	0	0	3745	1467	0	0	1697	303	554	211	1899	763	3003	1167	0	0	0	0	0	2810	2938	473	0	1326	514	0	433	2568	3639	1096	0	684	0	2690	0	3320	0	0	614	777	4128	3237	0	0	41	3937
C3orf38	0	0	131	0	0	481	151	0	0	594	0	0	0	913	0	112	694	0	0	0	0	0	422	191	0	0	41	463	0	0	211	211	181	512	141	0	0	181	0	0	0	0	0	0	101	0	0	91	0
C3orf39	0	0	61	0	0	1920	26105	15348	14029	4381	6654	333	403	1276	0	3623	784	60	323	0	333	456	11388	1479	7231	0	1761	1609	4588	602	11979	23966	1821	10410	9514	0	3128	1097	20555	12077	0	405	1578	2642	3722	0	0	845	8109
C3orf43	0	111	361	0	0	1102	262	0	41	211	50	262	0	8251	312	1283	382	383	352	643	2133	4872	201	312	983	211	1662	662	481	211	1284	1023	493	1521	2162	4961	903	966	473	0	0	131	572	472	482	61	0	1452	633
C3orf45	0	0	0	0	0	211	0	0	41	211	0	0	0	211	0	301	181	80	0	0	0	122	211	121	422	81	0	0	0	0	562	422	0	0	261	0	211	0	322	0	0	0	0	0	893	0	0	0	211
C3orf48	211	0	1248	0	0	1727	834	0	0	2332	0	122	152	3162	593	1649	754	0	0	0	0	211	2750	1887	1838	222	1619	895	764	20	3207	1906	100	1157	201	0	2813	182	1479	0	0	674	1253	1235	372	0	211	0	1517
C3orf52	170	0	51	0	36849	14790	1359	433	450	783	19	335	162	12325	110	1988	1364	0	20	0	249	484	1267	151	41662	37486	4936	1608	7474	2616	2877	2097	361	6346	3644	3968	5836	2813	656	0	0	763	1066	15659	4343	30313	31315	202	5612
C3orf57	16149	12728	26345	6687	28823	13592	3096	3524	21017	1719	250	1183	849	9813	19094	20301	4614	17386	22684	36933	65221	15780	1327	9183	47503	43415	24133	14079	19744	13977	40121	10420	7736	9588	47157	0	33383	42302	704	434	201	1582	2012	1562	495	65853	49504	7273	17845
C3orf58	342	0	552	0	0	14479	322	0	854	1035	102	211	0	6857	0	3897	534	0	0	0	291	151	242	483	150	0	1077	444	0	424	5789	683	282	1288	0	0	1906	5904	211	0	0	0	191	151	454	0	454	0	1477
C3orf64	0	0	463	0	0	12332	515	0	624	2243	471	61	51	4602	361	10213	685	0	382	0	0	0	1157	111	1145	0	1456	1794	171	79	1997	3523	604	1907	142	0	3163	553	765	0	0	837	1628	694	2893	0	132	132	1055
C3orf71	0	0	0	0	0	0	0	0	0	0	0	0	0	0	0	0	0	0	0	0	0	0	0	0	0	0	0	0	0	0	0	0	0	0	0	0	0	0	0	0	0	0	0	0	0	0	0	0	0
C4A	0	0	0	0	0	0	0	0	0	0	0	0	0	0	0	0	0	0	0	0	0	0	0	0	0	0	0	0	0	0	0	211	0	0	0	0	0	0	0	0	0	0	0	0	0	0	0	0	211
C4BPA	3536	6409	4980	2354	13108	10358	18306	18351	21583	1999	1179	927	807	5252	26708	33307	6968	12902	31742	45507	24828	22196	11549	17095	5321	2803	18410	10400	10367	2516	45178	34806	39768	14304	16277	0	10819	9143	4593	7429	3749	5531	17030	3719	3568	15793	8727	10605	13736
C4BPB	342	0	211	0	554	1696	875	591	522	0	0	694	172	0	7396	5624	10757	5921	2556	20862	12016	2624	1145	833	2384	161	6482	4512	1514	14423	24782	11142	21676	10874	22056	0	24034	17072	2164	1455	2802	5764	1773	1063	1104	1142	241	8742	11631
C4orf14	0	0	0	0	0	592	433	131	51	211	0	121	0	422	0	1206	392	0	0	0	0	0	712	0	542	0	764	152	0	0	844	1635	0	141	0	0	0	0	362	0	0	191	322	0	0	0	0	211	874
C4orf18	1499	633	4172	171	546	6902	12365	12731	31709	2442	828	0	0	4240	383	6548	1751	0	211	0	0	58	2434	2755	1618	0	4318	3639	4904	645	3264	3956	2162	10304	9768	0	4960	1061	374	1348	0	372	452	494	586	24197	2155	1379	12646
C4orf21	151	0	605	0	0	4723	1530	0	233	3317	0	121	0	3082	353	8107	1389	0	0	551	333	0	1972	1379	1969	211	6030	1802	674	475	7297	4520	1055	2919	2261	0	11519	696	1532	0	191	323	1298	443	0	0	1249	585	3616
C4orf23	0	0	0	0	0	1286	2072	51	11	2634	815	0	0	1195	0	4491	615	0	0	0	0	380	2429	172	1055	61	2835	1138	351	0	5453	3701	2362	965	835	0	2362	0	11508	131	0	364	806	576	3870	0	0	445	4163
C4orf26	211	0	263	0	6533	343	7842	2253	6692	282	100	141	0	2016	351	1457	1246	5754	8073	6453	10552	10642	3373	23321	633	211	3331	10672	11312	10332	1074	2334	693	10023	4811	0	14910	8132	7342	13231	0	472	241	211	282	731	0	11632	7102
C4orf27	0	0	0	0	0	1267	645	0	181	392	483	0	0	804	0	945	393	0	0	0	0	151	1116	262	211	121	1700	454	0	0	633	844	553	262	1003	0	684	0	81	0	0	0	171	0	71	0	41	141	1265
C4orf29	0	0	393	0	0	4000	3194	0	91	1218	59	0	41	1847	0	5167	552	0	141	0	51	0	2943	474	1293	0	2964	384	0	322	5201	2521	745	4440	825	0	6338	81	889	0	0	232	614	343	71	0	533	293	4584
C4orf3	0	0	0	0	0	0	211	0	0	211	0	0	0	3411	81	211	232	0	0	0	0	0	0	201	0	0	0	51	211	0	211	0	0	0	422	0	211	0	0	0	0	0	0	0	0	0	0	0	0
C4orf31	34146	47743	32821	33637	20764	11186	13718	35538	57759	1968	8182	604	1417	9860	43098	38788	19945	21966	47373	28731	41457	19549	1294	463	31566	18989	34777	17676	5221	2972	33051	33281	36891	6167	7503	0	45826	56037	534	0	24077	13882	14236	8627	6896	46976	43763	28394	37589
C4orf32	0	0	412	0	17329	24481	2089	171	8033	4547	0	0	41	3195	0	3636	1387	2767	463	0	150	0	483	414	1416	81	8665	3335	49	452	2532	2048	976	3301	41	0	3663	504	0	0	0	292	513	4826	4057	605	2054	5451	14866
C4orf34	51	0	807	0	7154	15464	2621	283	2876	3737	646	0	0	4449	1176	9466	1420	0	0	91	0	232	6522	22371	1537	51	5217	3674	624	654	12842	11071	1952	4526	1934	0	8766	563	19367	14151	0	61	353	383	827	0	1157	1206	7662
C4orf35	0	0	0	0	10351	3661	0	0	0	0	0	0	0	4361	0	0	0	0	0	0	3791	0	0	0	0	0	0	0	0	0	0	0	0	211	201	0	1341	0	0	0	2251	0	0	0	0	0	0	0	0
C4orf40	211	211	252	0	624	914	523	1024	974	262	0	61	152	702	1963	3982	61	51	101	0	1556	352	373	0	803	0	904	302	0	41	1445	1736	633	513	694	0	883	61	151	0	242	363	382	231	0	0	151	71	844
C4orf49	0	0	211	0	0	2403	10237	7607	14522	6192	7812	0	0	1091	352	943	1054	151	421	0	332	0	874	332	11513	11311	5824	1044	191	51	6145	1055	602	342	71	0	7424	554	1453	161	0	0	0	7422	7183	8572	9502	181	963
C4orf52	0	0	191	0	101	1476	1003	191	121	382	0	211	0	1145	21	724	927	1	352	0	0	0	483	535	282	0	8015	944	0	583	422	633	292	1501	50	0	965	292	1233	0	0	0	843	0	453	0	0	181	1055
C4orf6	0	0	0	0	0	0	3271	0	0	0	0	0	0	0	651	4461	211	0	0	0	0	0	1931	0	0	0	0	0	1871	0	0	0	0	0	0	0	0	0	0	0	0	0	0	1791	0	0	0	0	0
[truncated: 15,378 more rows]
[truncated: 696 more columns]
