# Supplementary material for: Broad genic repression domains signify enhanced silencing of oncogenes
Source: Nat Commun. 2020 Nov 3;11:5560. doi: 10.1038/s41467-020-18913-8 (PMC7641226; doi:10.1038/s41467-020-18913-8)
Supplement: Supplementary file 12 — Supplementary Data 10 [file 41467_2020_18913_MOESM12_ESM.xlsx]

## Sheet: Sheet1
Supplementary Data 10. gRNA sequences of candidate tumor-promoting genes and lncRNAs.
gRNA sequences of candidate tumor-promoting genes				gRNA sequences of candidate tumor-promoting lncRNAs
Gene	gRNA	gRNA sequence		Gene	pgRNA	gRNA1 sequence	gRNA2 sequence
ABLIM3	g1	AGCGGGTGCCATAGAGTTGC		T036073	p1	TGAAAGCCCCTCAACCAAGT	GACACTGTGTCTGCACCGCT
	g2	CCACTTACTGCTAGTGTTCA			p2	TCAGATCAAACGTCACCAAG	ATGGAGACGTTACAGTCATG
ANK2	g1	TGGACTCAACGCTCTCCATC		T041262	p1	TTGGGAAGACCTGAAGGTTG	CGGCAGCAACTGCGTTGGGA
	g2	CGCTCTTCACATTGCATCTT			p2	TTGGGAAGACCTGAAGGTTG	TTCAACACAACGCGTCACTC
ANKH	g1	GCTATGTTGGTGATGCCCAG		T104608	p1	TGAGTACAACAGTTATGAGC	GCCGGTGCAATGTTTAAGCA
	g2	CCTCGCCGCCTTTCCTTTCA			p2	TGAGTACAACAGTTATGAGC	CGTGAGTTTAAGGTACGGCT
BBX	g1	AGGTATCCTCTGGCACATGC		T137776	p1	CTCTCCCGGCGGTGGCTTCA	TACCCTCATGTCAGCCACTG
	g2	TTCTTCAAACACTTCGCAGT			p2	CTCTCCCGGCGGTGGCTTCA	ATAGCACGGCAAAGGCAGGA
CDC42BPA	g1	CAACATAATAATCCATAACC		T161116	p1	GTGTTACCCAATGTTGCCCA	GATGGTTGTTGCGGGCGGGA
	g2	TGTTTCACTTTAGAAGTAAA			p2	GTGTTACCCAATGTTGCCCA	CAGTGATGGTTGTTGCGGGC
COL8A1	g1	ACCTTGTTCCCCTCGTAAAC		T203483	p1	TACTCCGGTTCTAAAAAGCTATG	ACATTTATCCACATTTAAGG
	g2	AATTCAACCGGCGCCAAGAA			p2	AAAGAGGAGAGTCTTTGCAG	ACATTTATCCACATTTAAGG
EXOC4	g1	AACTTGTCATCAGTGCATCC		T241202	p1	TTATACCAGTGCTAGTATCC	CCCAAGAGCCACTTAGATTC
	g2	ACGTCACGAAGGATGTCTTG			p2	TTATACCAGTGCTAGTATCC	CTCTTGATGCTCCTGCGGGT
HRH1	g1	CGATCAAGTCCGCCACCGAG		T284165	p1	AGATTCCCCTTCGCCTGAGA	CCTGAGCAGTGGTCCTCTCG
	g2	TCGTACGGCCTTGTAGATCT			p2	ATGAGTCAAGAACTCAAATC	CCTGAGCAGTGGTCCTCTCG
MED13L	g1	GTTTGTCCGACCCTACGAAA		T293664	p1	TCTTTGTCACCTTCCAGACA	CTCAGGTTCAAACATGACTC
	g2	GAGCAGCGTCCTACATTCAT			p2	AAGGATTGCCGCCAGGCAGC	CTCAGGTTCAAACATGACTC
WDFY3	g1	AACACAAGTCTCACGACTAA		T357072	p1	ATCATGAACGTGAGACCAAC	CCCCCATCCTTACCATGGCT
	g2	AGAGCATCAAACAAATCCAC			p2	TCTGGGGTTCAGACGAAATA	ACTATGTATTACCCCATACT
ANTXR1	g1	CAGGAAGTGTGCTGCACCAC
	g2	GTCTTCTGTCAGTTTCATTA
SHROOM3	g1	TCGTGGCACACAACTAAATC
	g2	GGCCGTGTTAGAGTTTAATG
VPS13B	g1	AGTGAAAGCTGTAGATCCGA
	g2	AATTGAGGATTCATGTACCA
HOXC13	g1	GAGCCTTATGTACGTCTATG
	g2	CCTAGAGGACAGGTCGTCAC
CCDC3	g1	GCGCGGCAGCCCTCGCTCAG
	g2	TGGTCTCGGCCAGCTCGGCG
GRIK4	g1	GCGACCATCACGAGCCACGC
	g2	GCATCAACCGCGCTCCTGAG
PHACTR1	g1	CGGAGGATGATATAGACCGG
	g2	CGACACGCCGTACCTCGCAG
RALGPS1	g1	TGGTCTGATGGCTAGCGTGT
	g2	CTGCCACTCCACAGGTACTG
RHOJ	g1	CGTTGGCGTAGCTCATCAGC
	g2	GCTCGGACTGTATGACACCG
SHANK2	g1	ATGATGATGAACGTCCCCGG
	g2	CATTATTGAGGAGAAGACGG
SORCS2	g1	AGTACTACCACGCAGACATG
	g2	GAACCTTCCCCATGTCTGCG
TMEM163	g1	ACTAAAGGCAGCCACCGCGA
	g2	AGCGACGGGCTGGAGGACCG
TRERF1	g1	TCGGGCAGCACCCTACCCAA
	g2	TTGGCCAAATGGATACCTCG
VSNL1	g1	AAGTGGGAGGCTAAATCTCG
	g2	CAGGTCCTCCATCACTTCAG
