# Supplementary material for: Broad genic repression domains signify enhanced silencing of oncogenes
Source: Nat Commun. 2020 Nov 3;11:5560. doi: 10.1038/s41467-020-18913-8 (PMC7641226; doi:10.1038/s41467-020-18913-8)
Supplement: Supplementary file 13 — Supplementary Data 11 [file 41467_2020_18913_MOESM13_ESM.xlsx]

## Sheet: Sheet1
Supplementary Data 11. PCR primers in Mutagenesis assay.
Gene	Primer	Sequence
ABLM3	ABLIM3-1F	AGGGAATGCTGTTCAAATGC
	ABLIM3-1R	CATCAGATCCCTCCACACCT
	ABLIM3-2F	CTATTAGTCCACGCGCCTTC
	ABLIM3-2R	GTGGCTTGGCGATTATTTGT
ANK2	ANK2-1F	AGCAGAGTGCTGCTTTGAGA
	ANK2-1R	CTGGGCAACAGAAAGAGACC
	ANK2-2F	CCCCCACAAATTTTTGATTC
	ANK2-2R	TCAGGGAAAATCTGAATGGA
ANKH	ANKH-1F	CGGCAGATCTTTGTTGTGTG
	ANKH-1R	ACTGCCGTGCACTAAAAACC
	ANKH-2F	TGACCCACTCTGGGTAGAGG
	ANKH-2R	TAGAATGGAGGTTGCCCAGA
BBX	BBX-1F	GCATTGGGAGAGGAAGTGTC
	BBX-1R	CCCCAATTTAAGCCCACTTT
	BBX-2F	TTGGTACATGGGAGCAATGA
	BBX-2R	TCTGTGTTCAGGCTGGACTT
CDC42BPA	CDC42BPA-1F	TGTTCTCTGCCCCAGTCTTT
	CDC42BPA-1R	ATAAGCAGGCACATCGGTTC
	CDC42BPA-2F	TTTACATCCCCCTTGCTTTG
	CDC42BPA-2R	TCACAACAGCACAATCAATCA
COL8A1	COL8A1-1F	CCCCATACCCCTTCTCTCTC
	COL8A1-1R	TCCCAGGAGGTCCTTGAAC
	COL8A1-2F	CTGGGAGTGCTGCTTACCAT
	COL8A1-2R	CTGCTTTAGCTCCCAGCATC
EXOC4	EXOC4-1F	GAAGAGAGGGGTGTCCATGA
	EXOC4-1R	TCTTTTTGGCCTCAGCTGTT
	EXOC4-2F	GTCCCTGTTGAAGGCACAAT
	EXOC4-2R	GAGGTGCAACACAAGCAGAA
HRH1	HRH1-1F	GCCACTCATCACCCAAGTCT
	HRH1-1R	GCTCGGGTCTTGGTACGATA
	HRH1-2F	TCCTGTGCATTGATCGCTAC
	HRH1-2R	GCCTGCATGTGCACAATATC
MED13L	MED13L-1F	CGTGGGCATAAGAATCTGTG
	MED13L-1R	GGGAAGTCGAGGCTGAGG
	MED13L-2F	GGAGTGTTACACCATGCCTCA
	MED13L-2R	GTTGAAGGGCAGGGAATATG
WDFY3	WDFY3-1F	GGAAATGTGGCTAGACATGTGA
	WDFY3-1R	GTCCAGGCAGAGTAGCCTTG
	WDFY3-2F	GGAAATGTGGCTAGACATGTGA
	WDFY3-2R	GTCCAGGCAGAGTAGCCTTG
ANTXR1	ANTXR1-1F	AGCGTTTGTTGTTGCTGTTG
	ANTXR1-1R	ATTTGGCTCCTCCCAAAAAC
	ANTXR1-2F	TGACCCACACTTCAAGTCCA
	ANTXR1-2R	CCAACATTTCGCTCCAAGTT
SHROOM3	SHROOM3-1F	GCAGTCTTCGCTTCCAAATC
	SHROOM3-1R	CCAGCCAGTGCTTCAAATAA
	SHROOM3-2F	TATACCACTTGGGGGCTTCA
	SHROOM3-2R	CAGAAAGGCATGAAACAGCA
VPS13B	VPS13B-1F	AACGAACGCTCTTTCCTTCA
	VPS13B-1R	CAGGAGAACTGCCTGAGTCC
	VPS13B-2F	GGCCTAACAAGGTATTTGATGC
	VPS13B-2R	CCTGGCAACAGAGCAAGACT
HOXC13	HOXC13-1F	GAGAAAAGAGGGGAGGGATG
	HOXC13-1R	CTTGGCCCTAGAGGACAGGT
	HOXC13-2F	AGCTCCAGCAGATCATGTCA
	HOXC13-2R	AGAGAGCCCAGTGCTGGTAG
CCDC3	CCDC3-1F	GTTCTCCGAGTCCCTGGTC
	CCDC3-1R	GAGTGGCACGAGAAGTAGCC
	CCDC3-2F	GTTCTCCGAGTCCCTGGTC
	CCDC3-2R	GAGTGGCACGAGAAGTAGCC
GRIK4	GRIK4-1F	AGCAACCTGCCCCATGTCGG
	GRIK4-1R	GGATGGGATGCTGAGGGCTC
	GRIK4-2F	GGCGTGCATCCACATTAGAA
	GRIK4-2R	AGGTTTGGATAGGATAGGAT
PHACTR1	PHACTR1-1F	TTCTCTCCCTTCACCCCTTT
	PHACTR1-1R	TGGTCACTGACAGCACTTCC
	PHACTR1-2F	AGCCAGGGATAGCCTGATCT
	PHACTR1-2R	TGGTCACTGACAGCACTTCC
RALGPS1	RALGPS1-1F	AGTCTGGGTGACAGAGCAAG
	RALGPS1-1R	GTGGTGGCATCTTGGGCCT
	RALGPS1-2F	TCTGTGGGCCATAGTTAGCC
	RALGPS1-2R	ATAAGAACCCAGGGCCAGTT
RHOJ	RHOJ-1F	TGAGGGTTTCTTAACTCAC
	RHOJ-1R	TATAAATGGCATGAGGTG
	RHOJ-2F	ATTCTGTGCCCTGAAAGGTG
	RHOJ-2R	GAATGTGCTTTTGGTCGTCA
SHANK2	SHANK2-1F	CGTTCGGGCCACTTACTTT
	SHANK2-1R	AGGCACAATGTGAAGGAACA
	SHANK2-2F	CGTTCGGGCCACTTACTTT
	SHANK2-2R	AGGCACAATGTGAAGGAACA
SORCS2	SORCS2-1F	CTGCAGAGCACAAGCAAGTC
	SORCS2-1R	GGGAAATTGTGCACTGACCT
	SORCS2-2F	CTGCAGAGCACAAGCAAGTC
	SORCS2-2R	GGGAAATTGTGCACTGACCT
TMEM163	TMEM163-1F	AATGGCCTGGTGTGGTATGT
	TMEM163-1R	AGCAGCCAGCATCTACTTCC
	TMEM163-2F	CGCCTCGCACTTCTGACT
	TMEM163-2R	CTACGGAAAGGAGGATGCAA
TRERF1	TRERF1-1F	CAAGACCAACCATGTGGCC
	TRERF1-1R	GCTGTGATGGGCGAATTTGT
	TRERF1-2F	TGGAAACCCAAAGCTTCCTA
	TRERF1-2R	CAAGCCCACCATCACTACCT
VSNL1	VSNL1-1F	CCATGGGACTGCTCAGAACT
	VSNL1-1R	CCAGATGCTGTCATTCCTTG
	VSNL1-2F	GAATGCTACAGCCCTTGGAA
	VSNL1-2R	CCAGATGCTGTCATTCCTTG
