# Supplementary material for: Broad genic repression domains signify enhanced silencing of oncogenes
Source: Nat Commun. 2020 Nov 3;11:5560. doi: 10.1038/s41467-020-18913-8 (PMC7641226; doi:10.1038/s41467-020-18913-8)
Supplement: Supplementary file 14 — Supplementary Data 12 [file 41467_2020_18913_MOESM14_ESM.xlsx]

## Sheet: Sheet1
Supplementary Data 12. Sequences of PCR primers in mutagenesis assay and real-time PCR primers for candidate tumor-promoting lncRNAs.
Gene	PCR primers	Real-time PCR primers
T036073	F: CTGGTGTCCCTGAGGCTTAC	F: CACCGTTGTGCATTCATCTC
	R: AGATGAAGGCAAGCTGTGGAA	R: CAGCCTTCTGAATCATGCAA
T041262	F: CATTTCTATACAGGGTGGGCTC	F: GAGGCTGCAAGTTCAAGGTC
	R: CCAGTGCAGTTGAAGTGGCT	R: CACAGGGAGGATGTGTTGTG
T104608	F: GACATGGTCCCACTCTGTCC	F: CTGCAATAAGCCACCCTGAT
	R: CCCACTGGCATCCATTTCCT	R: CCTGCTTTACCAGCCAGAAC
T137776	F: GGTGGGAGAGCAGAAGTGAC	F: GAAACTCTGCACCCGTTCAT
	R: CACAGCGCTCAATGAATGAT	R: GTGGCATCTCCTTGTGGTTT
T161116	F: GATGGGGAAACTGAACCTCA	F: CAGTGAGATGCAGAGCTTGG
	R: CCATATGTTCCCAGGCCTTA	R: TGTCCTTGAGGCTGTCTGTG
T203483	F: AGTCTGCCTCCTTGGCTAGA	F: GGCCCTCTGATGAATGATGT
	R: ACATTCTTCTGGGCGCATCT	R: CTCCCACAGACAGAGCACAA
T241202	F: TCGGTTCTGCATCTTGACTG	F: GGACCCTGGACAGCATACAA
	R: TCCACCAAGGACTCAGGTTC	R: CAGTGTGGGCCTTCATAGCA
T284165	F: CTGGGTTCGTTCACACGGAT	F: GTGCGAGGGTCCAGTTACAT
	R: GACAGCGGCCTTATCTCACA	R: ACTTCAGGTTGGTGGTCAGG
T293664	F: GGGCAGCCTCATCTCCTAAG	F: TGGACAAACCACTGGACTCA
	R: TGTGGGAAGAGGATGTGCAA	R: CTCCCAAAGTGCTGGGATTA
T357072	F: CTGGTGTCCCTGAGGCTTAC	F: AGGGCTGACCCCAAACTACT
	R: AGATGAAGGCAAGCTGTGGAA	R: GGATTCCTCCCACAGCTACA
