# Supplementary material for: Broad genic repression domains signify enhanced silencing of oncogenes
Source: Nat Commun. 2020 Nov 3;11:5560. doi: 10.1038/s41467-020-18913-8 (PMC7641226; doi:10.1038/s41467-020-18913-8)
Supplement: Supplementary file 16 — Source Data [file 41467_2020_18913_MOESM16_ESM.xlsx]

## Sheet: Figure 1f
Figure 1f
	Pathways	Super Enhancer	FGRDs	BGRDs
	hsa04640:Hematopoietic cell lineage	2.52288	0.3	0.3
	hsa04810:Regulation of actin cytoskeleton	2.5376	0.3	0.3
	hsa04670:Leukocyte transendothelial migration	2.69897	0.3	0.3
	hsa04650:Natural killer cell mediated cytotoxicity	3.11351	0.3	0.3
	hsa05340:Primary immunodeficiency	3.38722	0.3	0.3
	hsa04660:T cell receptor signaling pathway	9.49485	0.3	0.3
	hsa05200:Pathways in cancer	0.619789	0.5374	4.5167

## Sheet: Figure 1i
Figure 1i
	Gene	Expression	H3K27me3 width
	ACCN1	4.10719	970709
	DAB1	5.04135	842873
	CDH13	3.41972	781887
	AGBL4	3.99847	623076
	ODZ4	4.78623	613236
	NRXN3	3.82234	604880
	ALK	4.23112	587737
	KCNMA1	3.70133	568870
	ERC2	3.52401	562019
	GPC6	4.4911	555194
	CAMTA1	6.64205	552010
	PTPRT	3.77504	551476
	GRID1	4.48549	542923
	CSMD2	3.86036	526788
	SLIT3	4.02531	511808
	CACNA1C	3.91312	498574
	CACNA2D3	3.65144	495207
	DLG2	3.67472	484100
	CLSTN2	3.6045	481714
	KALRN	4.17091	481392
	AGBL1	3.72372	478095
	ODZ2	3.94751	475060
	THSD4	4.20364	467811
	KIRREL3	4.08505	463501
	SDK1	3.97921	463199
	ASTN2	4.15423	462728
	PTPRN2	4.72158	462199
	PARD3B	3.77232	460477
	RGS6	4.54881	456130
	CNTNAP2	3.66321	452116
	PRKG1	3.58044	433230
	CTNND2	3.73679	431525
	AGAP1	4.10735	425164
	PHACTR1	4.06943	421101
	ANKS1B	3.87209	418409
	CNTN4	3.39484	415871
	PLXNA4	4.1704	414856
	PDE4D	7.14665	414534
	ATP8A2	4.28889	411372
	RYR3	3.26111	409956
	FRMD4A	4.05415	402028
	SPOCK1	3.79059	401727
	SHANK2	3.97845	400296
	NPAS3	3.66436	399678
	TNR	4.36861	399252
	FGF14	3.65383	395264
	MAGI2	3.37038	394965
	FHIT	9.10611	392208
	SORCS2	4.44665	390316
	PTPRG	3.40582	388820
	FHOD3	3.52181	387398
	PTPRD	3.46798	385446
	CTNNA3	3.86075	383373
	SORCS3	3.45566	377919
	PARK2	3.70319	372154
	CA10	3.58154	370164
	ADARB2	4.57318	359056
	GRM8	3.81346	358665
	DSCAM	4.23622	355902
	CDH4	4.47287	348791
	HPSE2	3.94666	347472
	MECOM	3.60254	345319
	CREB5	3.73201	344682
	DPP6	3.74923	341033
	LHFPL3	3.56458	334803
	RYR2	3.74842	334740
	FRAS1	3.66554	334599
	TTC28	4.06099	333965
	PARD3	4.15096	333912
	SLC24A3	3.76111	332963
	GABBR2	3.96732	331929
	HECW1	4.31218	331830
	KCNIP1	3.95662	331809
	SYN3	4.84455	331332
	HS3ST4	4.32019	330980
	GPR98	3.48604	327177
	GRIN2B	3.71468	325200
	FSTL4	3.91955	320278
	TMEM132D	3.52591	319204
	GALNTL4	4.12491	319101
	EBF1	3.51146	317969
	MYT1L	3.40212	315846
	SGCD	3.93389	315619
	CACNA1E	3.63986	315571
	KIF26B	4.09282	314974
	SLC35F3	3.84799	313655
	NTRK3	4.46402	313284
	TRPM3	3.88933	312457
	KSR2	3.77218	309772
	MYO3B	3.56595	307908
	GLIS3	3.58059	306134
	EPHB1	3.72336	304949
	ROR1	3.79803	304839
	NCKAP5	3.12027	304588
	ITGA9	4.1184	303811
	GRM7	3.67181	303549
	CADPS	3.53207	303245
	ANO2	3.75928	302639
	KIAA1026	0	302049
	OPCML	3.88087	301097
	RELN	4.84586	298493
	KCNQ3	4.27954	298102
	KCNAB1	4.05198	297785
	PDE11A	3.63291	296463
	CSMD1	3.62507	293942
	POU6F2	3.55752	293184
	MYO5B	3.7471	289643
	DSCAML1	3.92597	289448
	MYO16	3.9079	289155
	KIF6	3.86593	289054
	SLC35F1	4.2344	287786
	NAV2	3.95364	287129
	HMCN1	3.03531	286525
	DGKI	3.6494	285838
	HRNBP3	4.18205	284204
	ENOX1	3.99348	283886
	PALLD	3.88769	283437
	KIAA0774	0	282803
	MAGI1	3.90698	281640
	DOCK4	3.57921	278417
	GRIK4	4.31277	278295
	KCNH1	4.11109	276369
	NCAM1	4.24932	275930
	CTNNA2	3.52506	274739
	BRUNOL4	0	274158
	SCHIP1	4.24743	271467
	LARGE	4.18708	271462
	PSD3	3.55485	270819
	PDE4B	8.89927	270511
	MCC	4.22934	269832
	IGSF21	4.19128	269344
	ACOXL	3.93286	268926
	DNER	3.55392	268087
	MCTP1	3.95238	266978
	WWOX	5.44421	266491
	FAM189A1	3.76542	266390
	ADCY2	3.8955	265230
	CACNA1D	3.9228	263890
	LTBP1	4.60326	263091
	DOCK1	3.80774	262303
	LAMA2	3.8941	262070
	SHROOM3	3.59182	260504
	KCNJ6	4.45249	259657
	GPC5	3.24213	257945
	NTM	3.77843	257303
	PACRG	3.86963	255637
	ODZ3	4.00877	255588
	GRIN2A	4.04634	253748
	RBMS3	3.66857	250432
	GM2A	5.3606	250342
	GABRB1	3.47054	250209
	NOS1AP	4.37006	250154
	KIAA1409	4.48571	249899
	MEGF11	3.99215	249736
	PKHD1	3.96065	248588
	LDB2	3.78394	246905
	GRIA1	3.79752	246836
	EYA2	3.63027	245331
	PKNOX2	4.52692	245196
	PLCE1	3.66229	244306
	MYRIP	3.44341	244298
	ASTN1	3.638	241830
	TMEM108	4.16278	239111
	PTPRM	4.70087	238857
	NEDD4L	4.24965	238317
	COL25A1	3.49988	237807
	TSHZ2	5.13349	237348
	FAT3	3.4592	236652
	DNAH8	4.44005	236607
	ADAMTS12	4.27235	236250
	NALCN	3.64577	233961
	TEAD1	3.69477	233956
	FMNL2	3.6483	232889
	NTRK2	3.65511	231429
	ADAMTSL1	3.97215	230516
	DYNC1I1	3.98763	230424
	LDLRAD3	3.73995	229114
	PLCB1	4.49702	228257
	SETBP1	3.74157	227051
	ADAMTSL3	4.53291	227023
	MAML3	4.33262	225021
	RAPGEF4	3.27997	223546
	ANTXR1	4.34949	222863
	PPP2R2B	4.29364	221483
	TRIO	4.28866	220463
	STK32B	4.09386	220126
	APBB2	3.92543	220050
	PAPPA2	4.62603	219253
	LSAMP	3.7432	218500
	WDFY4	4.80305	217549
	DST	4.03299	216847
	COL22A1	3.9749	216578
	MYO18B	3.58932	216136
	LIMCH1	3.68891	214767
	NELL1	4.12776	214566
	HECW2	3.51856	214158
	DOCK3	3.98167	212434
	NTNG1	3.61295	211706
	CADM1	4.89222	211160
	TMEM132B	3.68486	211065
	STXBP6	3.97929	210785
	KCNB2	4.07914	210434
	KCNIP4	3.65104	209795
	ZNF385B	3.51149	208263
	SHISA9	3.81567	208110
	GSG1L	5.17147	207638
	ADAM12	4.25949	206842
	PRUNE2	3.66688	206704
	XKR6	4.21792	206503
	ZNF423	3.55541	206142
	SLC4A4	3.7664	205870
	GALNTL6	3.45126	205706
	SEZ6L	4.06065	204657
	PPM1H	3.73011	203589
	RANBP17	4.68318	203574
	NKAIN3	4.1192	200667
	COL23A1	4.64914	199983
	DCC	3.76852	199892
	PIP5K1B	3.96833	197965
	KIAA1217	4.06807	197960
	MYLK	3.65281	197819
	GLI3	4.543	197599
	FARP1	4.44893	197561
	SLC24A2	3.97592	197527
	GRIK1	3.79381	197444
	THRB	3.67904	196553
	PHACTR3	3.29851	196530
	CDH23	4.3254	196326
	CCBE1	3.66754	196037
	DIP2C	4.94228	195964
	EPB41L4A	4.38257	195854
	CUX2	3.84056	195828
	KCND3	4.08666	195813
	NKAIN2	3.4641	195806
	NCALD	5.29755	195777
	SH3RF3	4.51895	195276
	GRM1	4.04164	195073
	SPAG16	3.99973	194699
	EPHA6	3.32689	193906
	LHFP	3.51351	193628
	PLXNA2	4.08721	192706
	EFNA5	4.28175	191900
	GHR	3.07169	191833
	EBF2	3.97448	191556
	ABCA13	3.20453	191538
	GRIK3	3.52023	191500
	PCSK2	3.67083	191403
	CACNA1A	4.13636	191256
	ADCY8	4.22315	191078
	PDE7B	4.09903	190113
	TACC2	4.08114	189830
	FER1L6	0	189619
	RGNEF	4.07162	189148
	KCTD16	3.89397	188037
	SLC25A21	3.11725	187738
	RTN1	3.71561	187594
	EYS	3.08678	187414
	EFCAB6	4.03789	187286
	TMEFF2	4.27439	187257
	CHN2	4.34844	186842
	ST6GALNAC3	3.48957	186704
	PAX5	4.49177	186535
	UNC13C	3.43612	185557
	ANK2	3.57259	185297
	DNAH11	3.88832	184946
	SYNE1	4.77463	183918
	OSBPL10	4.54842	182494
	NRXN1	3.76705	181989
	PLD5	3.34245	181920
	COL19A1	4.00623	181453
	SYNPR	3.58126	181337
	TMTC1	3.76082	180382
	COL4A2	3.81004	179953
	NFASC	4.16313	179949
	RPS6KA2	5.01056	179793
	HS6ST3	3.85377	179694
	DOK6	3.87965	179469
	PFTK1	0	179261
	SV2C	3.4993	178877
	FRMD5	4.31629	177661
	ST18	3.79623	176962
	ATP10B	4.43684	176856
	L3MBTL4	3.6623	176531
	PAPPA	3.8896	176274
	NRCAM	4.88697	176080
	RNF220	8.96789	175898
	LRFN2	3.72848	175888
	SEMA5A	4.6122	174827
	AKAP6	3.91169	173049
	FAM19A2	4.2335	172926
	DNAH14	3.38048	172807
	RAPGEF5	3.71018	172472
	MED12L	3.90599	171752
	OCA2	5.67362	170844
	SLC8A3	4.44684	170680
	CDC42BPA	4.3167	170351
	C7orf10	4.26103	170349
	GALNT14	4.21534	169511
	SNTG2	3.61296	169053
	LMX1A	3.66403	168972
	DNAH9	4.21709	168909
	COL13A1	5.16317	168231
	BMPER	3.40558	167517
	PALM2-AKAP2	6.23509	167182
	NRG2	3.73119	166601
	ZNF365	4.64549	166489
	MYO3A	3.63042	166241
	GRIP1	3.64996	165735
	COBL	3.70859	165584
	EGFLAM	4.28238	165369
	PDZRN3	3.67063	165369
	AFF3	4.14566	165205
	KIF13A	3.77093	164593
	TMEM163	3.57513	164450
	ANK1	4.8721	164193
	TCF4	3.98459	164076
	LRP2	3.91358	164032
	SPATA13	7.31974	163919
	ARNT2	3.69155	163820
	RALGPS1	4.45761	162397
	ROR2	3.63925	162151
	CACNB4	3.96564	161832
	RAB3C	3.70404	161677
	AMPH	3.82122	161158
	TMC1	3.94358	160680
	THSD7B	3.42642	160510
	DLGAP1	3.56104	160420
	NRG3	3.34515	160265
	SGIP1	3.29918	160213
	ZFHX3	3.99149	160030
	PBX1	4.15254	159942
	VAT1L	4.38852	159847
	PEX5L	3.4212	159803
	TMEM132C	4.86889	159733
	DYSF	5.70412	159718
	SMOC1	5.13437	159710
	DGKG	3.96648	159661
	DNAH7	4.15432	159632
	CORIN	3.55261	157590
	SRGAP1	3.83328	157007
	MEIS2	3.61917	156910
	CRTAC1	4.56194	156868
	MAPK4	4.19318	156082
	TNS3	3.93607	155801
	PRLR	3.72685	155781
	RGS7	3.56271	155446
	OXR1	5.38919	155330
	ZNF704	3.63435	155225
	ITGBL1	3.47435	154931
	EPHB2	4.83527	154924
	ZMAT4	4.43627	154865
	PTPRK	3.5267	154657
	TANC1	3.85921	154569
	LAMA3	4.07921	153665
	KIAA1244	3.30447	153369
	PTPRO	6.50892	153014
	SPON1	4.75938	153004
	PRKCE	4.47882	152805
	NR6A1	4.53083	152534
	SHC3	4.64025	152204
	GABRG3	3.64868	152104
	SORCS1	3.59063	151722
	DNM3	3.71035	150214
	KCNMB2	3.4943	150117
	RIMS2	3.89173	149938
	ABI3BP	3.5818	149130
	DAB2IP	4.97715	149006
	PEBP4	4.01567	148742
	COL14A1	3.47818	148439
	LOXHD1	4.01567	148271
	SASH1	4.10904	148206
	STARD13	3.9947	148166
	EGFR	4.18589	148008
	C7orf58	3.6744	147990
	GPR39	4.27039	147977
	APBA1	4.72328	147964
	BMPR1B	3.63105	147669
	ASAP2	3.54714	147555
	C5orf13	4.53037	147361
	TP63	4.04569	146785
	STAB2	4.28902	146095
	GLIS1	5.12785	145393
	RNF150	4.08477	145211
	PRDM16	3.79281	145168
	PRG-3	0	144936
	SYT9	4.04723	144314
	ESR1	4.85787	144209
	WSCD2	4.41085	143958
	DCLK1	3.23138	143915
	SH3RF1	3.80473	143441
	XKR4	3.51271	143245
	SAMD4A	4.35642	142854
	SLC4A10	3.40325	142503
	SRRM4	3.79028	142143
	CACNG2	4.43855	141934
	BICC1	3.96947	141759
	F13A1	4.43929	141101
	SMOC2	3.95754	140635
	RLBP1L1	0	140497
	CALN1	3.77235	140479
	TMEM90B	3.81403	140227
	GNA14	3.6369	140008
	SOBP	3.96136	139867
	ATP8B4	3.6727	139192
	RASAL2	3.76369	139123
	ANO4	3.71784	138981
	CACHD1	4.99507	138939
	NFIB	3.6907	138642
	ST6GALNAC5	3.94153	138578
	FAM19A1	5.50819	138298
	SDK2	5.04425	138249
	NMNAT2	4.06099	138058
	PCSK6	4.12739	137721
	INSC	3.40782	137591
	SCN8A	3.98907	137534
	CNTNAP5	3.7416	137410
	CGNL1	3.7717	137352
	PAX7	4.48355	137090
	SPAG17	3.47828	136816
	CACNA1B	4.8384	136341
	KIAA0427	5.52848	136247
	LYPD6B	4.21742	135996
	COLEC12	3.69	135837
	RFX4	3.5819	135428
	KCNK10	4.14666	135417
	RBM9	4.41379	135228
	ZNF536	3.85474	134930
	GRIA4	3.3872	134464
	IGF2BP2	4.12624	134256
	PDE8B	3.58492	133953
	NXPH1	3.32484	133798
	ZNF521	3.46951	133553
	KCNH7	3.69138	133385
	NEK11	4.29796	133233
	ADD2	4.82026	133205
	DOCK5	3.87623	133043
	UNC80	3.33853	132944
	CACNB2	3.75433	132788
	GRHL2	3.47276	132754
	DLC1	3.91042	132566
	HTR4	4.57677	132142
	PPP1R9A	3.47362	132029
	SLC44A5	3.58461	131834
	CDH22	6.58716	131831
	UST	4.38587	131813
	DCDC2	3.44523	131467
	EYA4	3.39759	131439
	USH2A	3.32582	131015
	DDAH1	3.86872	130834
	GMDS	6.0445	130721
	MITF	3.86191	130447
	TCF7L2	4.72292	130403
	GREB1L	4.43915	130384
	BMP6	4.1323	130168
	ABCA4	3.95596	129758
	FAM155A	3.71836	129700
	UNC13B	4.087	129198
	TLN2	4.27342	129142
	NPSR1	0	129083
	EML6	3.84835	129004
	DPF3	4.09265	128864
	MEGF10	3.91298	128171
	RARB	4.02262	128151
	PAK7	3.88474	128118
	ATRNL1	3.61442	128033
	COL8A1	3.22196	127832
	MAMDC2	3.2602	127822
	MAST4	6.6523	127648
	PXDNL	3.17898	127406
	CHSY3	3.61917	127158
	TSPAN9	5.16412	127041
	GLI2	4.29693	126956
	HHAT	4.96097	126884
	BANK1	3.9335	126437
	PRDM5	3.73887	126426
	DMRT1	3.33509	125872
	UNC5C	3.67706	125776
	GNG12	3.99715	125441
	BAI3	3.34237	125172
	DAPK1	4.5288	124754
	PTPRR	3.30242	124621
	GRM5	3.80375	124428
	ZNF804B	3.41934	124284
	MYO1B	3.7886	124237
	TLL2	3.72189	124223
	FAM19A4	3.40868	124221
	FGGY	3.6729	124220
	SYN2	3.99184	123960
	ABLIM3	4.2485	123702
	PTPN14	3.66153	123685
	NTN1	4.2154	123626
	FBN1	3.65321	123190
	NR3A1	0	122787
	VEPH1	3.7577	122746
	SEMA5B	6.35464	122454
	MYO10	3.6694	122336
	CYP19A1	3.8627	122289
	TCF7L1	4.36401	122047
	SHISA6	3.45587	121986
	2020-12-01	3.70265	220649
	HS3ST2	4.37895	121885
	SLC24A4	4.16185	121620
	CHST8	5.81938	121208
	LYPD6	3.89935	121180
	FMN2	4.10696	121142
	LAMA4	3.86451	121115
	RFC2	6.66524	121066
	WBSCR17	4.78647	121045
	LRP1B	3.41016	120743
	ERBB4	3.99619	120712
	TTC29	3.31876	120585
	TNNI3K	3.57722	120356
	ITGA8	4.07607	120247
	TTC7B	3.79838	119994
	CPXM2	4.65232	119708
	ZNRF3	4.0296	119688
	STAC	4.85782	119549
	AK097143	0	119454
	SLC8A1	3.75199	119414
	COL4A1	3.92515	119256
	LEPREL1	4.80058	119135
	ADAMTS3	3.50101	118993
	KCNH8	3.44172	118932
	NRP1	3.63464	118856
	WWC2	4.15326	118747
	SYT14	3.37678	118607
	ARHGAP24	3.67488	118451
	CCDC149	4.5119	118186
	WASF3	3.60643	117836
	ADCY5	4.50655	117602
	HMGA2	3.52509	117513
	LRRK1	4.80067	117448
	COL24A1	3.09071	117225
	EPB41L4B	3.93538	117220
	GRID2	4.13533	117189
	SLIT2	3.92046	117175
	ADAM23	4.32245	117148
	GFRA1	3.83874	116723
	SATB2	3.52715	116701
	PGM5	3.94296	116505
	ABTB2	5.1585	116420
	STK33	3.68629	116381
	SCARA5	4.39162	116222
	ATP2B2	3.90167	116063
	VWF	3.95546	116023
	TRPC7	3.82985	115997
	SLC6A11	4.235	115936
	CPA6	3.35235	115773
	FREM2	3.32282	115735
	RAB31	5.38554	115653
	AK127270	0	115275
	FRMPD4	3.97111	115272
	ALDH1A2	4.54832	115249
	PPM1L	3.94165	114970
	FAM13A	5.87204	114961
	GARNL3	3.581	114818
	TMEM232	3.52569	114668
	PARVA	3.64615	114587
	NLGN1	3.27109	114547
	C11orf41	4.02963	114459
	ARHGAP22	4.14642	114397
	FREM1	3.72961	113795
	CLNK	4.00399	113758
	ARHGAP6	3.77482	113748
	MATN2	3.31391	113747
	RPH3A	4.63587	113655
	GADL1	3.67857	113540
	MUC16	3.92641	113417
	EML1	3.65259	113128
	DCLK2	4.18703	112784
	LHFPL2	5.70021	112233
	SLC7A14	3.70252	112179
	CORO2B	3.75343	112129
	PREX2	3.79873	112117
	COL29A1	3.37268	112112
	RHCG	4.52661	112053
	GPR158	3.62627	111996
	IQCA1	3.82495	111893
	NECAB1	3.19613	111829
	FMN1	4.5801	111766
	RORB	3.68177	111629
	DOK5	3.89311	111610
	KCNB1	3.77165	111566
	MYO1E	4.42245	111439
	KCNQ5	3.60751	111241
	PLEKHG1	3.69121	110608
	TNS1	4.14017	110520
	CADPS2	3.70309	110328
	PDE1A	3.53263	110321
	FNDC1	3.57917	110311
	RASGRF1	4.12796	109732
	FAM176A	3.83539	109719
	PTK2	4.70317	109666
	SHC4	3.69376	109613
	SCD5	3.94781	109473
	KIRREL	4.21194	109305
	MORC1	3.1188	109134
	PID1	3.51214	108987
	COL4A4	3.73143	108825
	PLEKHA7	4.37627	108392
	PRICKLE2	3.67296	108248
	KHDRBS3	3.87529	108221
	DMD	3.61305	108208
	GAS7	4.79405	108177
	DCHS2	3.66169	108030
	PDZD2	3.54481	107796
	NFIA	4.09965	107631
	ENPP6	3.17577	107403
	SLC2A9	4.94087	107315
	DLGAP2	3.83879	107262
	NHS	3.39555	106607
	GRIN3A	4.09457	106601
	IGF1R	5.83283	106523
	RIMS1	3.77356	106362
	SLIT1	4.827	106326
	CALD1	3.84649	106325
	PLCB4	3.59915	106173
	BAALC	4.05448	106155
	PAX3	3.76913	106124
	GRM3	3.90268	106038
	TBC1D9	4.00276	106021
	BCL11A	4.24968	105974
	VWA5B1	4.35561	105973
	MAP7	4.32654	105895
	WDFY3	3.91826	105803
	BNC2	3.93587	105607
	DENND5B	3.6356	105343
	FRMD3	3.75792	105195
	NRP2	4.22281	105080
	NOS1	4.29798	104616
	MEF2C	4.19015	104277
	CAP2	3.5131	104121
	ZAK	3.98858	104003
	RNF165	3.55181	103936
	NAV1	4.22173	103814
	RBPMS	3.7603	103728
	COL27A1	4.47087	103677
	MAP1B	3.85625	103441
	FBXL7	4.42475	103404
	DNAH3	4.58796	103145
	MSRB3	4.44158	103036
	MYH15	3.67296	102937
	PLD1	3.77561	102871
	ADRA1A	3.90078	102493
	ERG	3.84708	102369
	IGF2BP3	3.64445	102366
	GNAL	3.52693	101896
	ME3	5.24262	101884
	AMOTL1	4.49786	101882
	PCDH9	3.93248	101800
	ADAMTS16	4.74519	101649
	FAM110B	4.05796	101464
	C14orf37	3.71457	101361
	TMEM132E	4.0971	101244
	HOXD10	4.01367	101101
	HOXD11	4.46532	101101
	HOXD12	3.82479	101101
	HOXD13	3.92805	101101
	HOXD3	3.77706	101101
	HOXD4	3.89748	101101
	HOXD8	3.93424	101101
	HOXD9	5.03928	101101
	PLCG2	4.29168	101035
	NOX5	4.99238	100861
	ITGA11	5.16978	100569
	ZNF618	4.48635	100443
	OR9Q1	0	100399
	SRGAP3	4.31919	100326
	ADAMTS18	4.01885	100284
	EBF3	4.02407	100254
	MYO1D	3.4333	100185
	RICH2	4.43269	100112
	CACNG3	4.80081	99944
	MEIS1	3.79944	99743
	ADCY1	4.3006	99669
	FLT1	4.70619	99612
	PKHD1L1	3.2818	99581
	NBEA	4.46677	99553
	LRRC49	3.78474	99120
	TBX15	4.6412	98355
	FRY	4.5095	98079
	TRIM9	3.63416	98063
	CCDC3	5.16122	98020
	SULF1	3.74451	97954
	YAP1	3.49327	97843
	DBC1	3.63508	97741
	DNAJC6	3.76671	97658
	ESRRB	4.60502	97573
	SYT16	3.20093	97342
	HCCA2	0	97195
	CPVL	6.20511	97053
	MGLL	4.89771	97025
	CRB1	3.59299	97015
	PAMR1	4.37895	96951
	ROS1	3.76316	96838
	HOXC10	3.87766	96671
	HOXC11	4.51009	96671
	HOXC12	3.82575	96671
	HOXC13	4.54088	96671
	LGR5	3.67442	96615
	CLMN	3.97376	96401
	TSHR	3.58782	96174
	OTOF	4.25624	96170
	MOBKL2B	4.46373	96124
	CNIH3	3.81193	96086
	PPM1E	3.52306	96001
	NPAS2	4.70824	95933
	C9orf98	5.14731	95927
	PRIM2	4.09619	95836
	HS6ST2	3.35405	95762
	GPR176	4.4859	95683
	KIAA1199	4.23274	95636
	SYT2	5.95354	95431
	PTPN3	4.33813	95429
	DGKB	3.34769	95428
	ZFHX4	3.54668	95328
	LAMC1	4.47183	95323
	CTTNBP2	3.05629	95278
	ABCC9	3.7145	95098
	UGGT2	3.38018	94515
	PPP1R14C	4.05501	94513
	WWC1	4.30937	94467
	KCNK13	3.82893	94376
	MARK1	3.78559	94345
	LINGO2	3.64553	94334
	DDR2	4.54268	94211
	RXRG	4.13923	94152
	ADAMTS2	4.65137	94069
	RGL1	6.30943	94061
	SGEF	3.35523	94041
	MPPED2	3.43829	93617
	DAAM2	4.36818	93602
	GAB1	3.88067	93581
	KCNH5	3.49558	92909
	MET	4.31089	92777
	ATP9A	4.14195	92568
	PTPN13	3.96618	92070
	ARMC4	4.25119	92066
	TRPM6	4.12215	92017
	GCOM1	7.93516	91969
	PROM1	3.97898	91923
	FAM49A	3.85144	91589
	SH3RF2	3.88173	91480
	EMID2	5.61234	91433
	ARHGEF10L	4.89965	91391
	ZDHHC14	4.35785	91312
	SCEL	3.23573	91183
	TBC1D4	9.95719	91156
	GREB1	3.61737	91074
	PDE10A	3.6351	91030
	SNCAIP	3.96741	90982
	C21orf29	3.87769	90957
	FBN2	3.51286	90877
	ENAH	3.6834	90777
	ADAMTS9	3.94418	90755
	TG	4.23668	90657
	ALX4	4.90005	90590
	POU2F3	3.39436	90587
	GATA4	4.59124	90554
	SDC2	3.97208	90519
	SVEP1	3.93464	90394
	WWTR1	3.96042	90377
	CCDC108	4.53224	90374
	HUNK	4.14808	90115
	CRIM1	4.1226	90096
	STXBP5L	3.32217	90055
	RIN2	4.09923	89920
	PCDP1	3.98474	89832
	PRMT8	4.4407	89807
	COL28A1	3.57279	89796
	STK32A	3.78467	89639
	ZNF608	4.10138	89325
	SKAP2	4.93243	89053
	ETV5	4.07689	89038
	CHRM3	3.99623	88996
	PPAPDC1A	3.57027	88960
	OTUD7A	4.25619	88833
	ITGB5	3.85551	88622
	THSD7A	3.45106	88540
	BLK	4.53889	88446
	GPR133	3.87513	88219
	C15orf27	4.3328	88214
	DTNA	4.13642	88197
	RBM20	4.00817	88178
	PPFIA2	3.7152	88093
	EPB41L3	4.33144	88080
	UBE2E2	5.05703	87923
	GPM6A	3.863	87901
	HRH1	4.55679	87826
	C6orf186	0	87735
	ARHGEF11	4.99012	87711
	RAD51L1	4.11551	87644
	TIAM1	8.97136	87566
	KCNU1	3.64312	87546
	KYNU	4.22774	87521
	VWC2	0	87464
	VSNL1	3.82119	87400
	LIFR	3.58891	87378
	PAX2	4.23921	87357
	RERG	3.21308	87282
	PTPRB	3.58428	87257
	ROBO1	3.46818	87082
	FGF13	3.39991	87028
	JPH1	3.73118	86884
	A2BP1	4.23506	86763
	NUAK1	3.84292	86714
	TSPAN11	4.78636	86609
	JPH2	4.48243	86550
	ITSN1	4.05378	86421
	HS3ST3A1	3.23881	86409
	COL4A3	3.71048	86366
	TCERG1L	3.65805	86205
	KIF5C	6.31183	85920
	ADAMTS17	4.14563	85916
	JAKMIP1	5.33528	85826
	RALYL	3.66647	85707
	PRDM6	5.58295	85706
	RCAN2	3.54757	85669
	DIAPH3	3.75446	85575
	EPS8	4.63688	85537
	TPD52L1	3.87165	85505
	MRVI1	4.14089	85282
	SCN10A	4.27954	85154
	SNAP25	3.86319	85053
	SCTR	4.01243	84909
	SCN5A	5.19243	84783
	FGF12	3.65843	84705
	DPYSL5	4.11327	84635
	C6orf138	3.93352	84592
	GPR177	0	84534
	LNX1	3.97469	84517
	SLC13A3	5.05691	84426
	ARHGEF3	9.67351	84413
	BMP7	5.02442	84353
	PPP2R3A	3.83146	84336
	ABCB1	6.02578	84208
	CLIC5	5.07684	84151
	C10orf72	4.39296	83998
	UPP2	3.7486	83941
	AK5	6.23682	83800
	EMX2	3.50213	83571
	TTLL7	3.5609	83515
	VIT	4.65525	83487
	CRMP1	5.70034	83465
	SYNPO2	3.89544	83403
	LMX1B	4.75731	83354
	PKD1L1	3.36651	83317
	KANK1	4.72967	83276
	FRMPD1	4.09755	83249
	CAPN13	4.36443	83138
	ULK4	4.5064	83053
	COL15A1	3.43337	83046
	CSMD3	3.47372	82950
	CNTN1	3.60186	82754
	TDRD9	4.13327	82606
	SOX6	4.316	82457
	NTN4	3.71777	82422
	COL12A1	3.64858	82417
	NR5A2	3.43264	82326
	RSPO2	3.24755	82266
	PLA2R1	3.37694	82248
	ABLIM2	5.0086	82108
	DNAH10	4.31644	82092
	REEP1	3.79444	81861
	SYK	4.34656	81849
	HSPA12A	4.08351	81827
	ZFPM2	3.5843	81803
	KCNN3	4.06178	81745
	RGS17	3.91291	81560
	CPE	3.65785	81188
	CPEB1	4.42164	80990
	SH3TC2	3.3431	80989
	FAM19A5	3.66071	80862
	GRB10	4.98942	80806
	BACE2	4.36829	80719
	MBOAT2	4.81538	80633
	VCAN	3.76018	80606
	PTPRU	6.18754	80582
	CA8	3.66729	80549
	TNC	3.35031	80498
	STON2	3.65236	80414
	NAALADL2	3.33514	80277
	PLCH1	3.9137	80204
	CHN1	6.93291	80180
	PPFIBP2	5.48003	80125
	TRIM55	3.40759	80115
	PDZRN4	3.32534	80071
	SLC1A2	3.54478	80067
	SLCO5A1	3.46211	79996
	ME1	3.70802	79736
	C1orf129	3.49541	79722
	RGS7BP	3.47628	79705
	SLC1A3	4.07502	79699
	TPH2	3.79102	79647
	SIM2	4.19893	79432
	IL16	7.5206	79417
	ABCC12	3.59641	79399
	ZNF532	4.75405	79383
	MCF2L2	3.26264	79292
	CHRNA7	5.23873	79104
	COL9A1	4.0824	79020
	NXPH2	3.74914	79013
	EFR3B	5.04561	78915
	MYOF	3.86555	78759
	PRRX1	4.10848	78599
	ZBTB16	5.14835	78582
	SORBS2	3.76464	78553
	TJP1	3.59487	78550
	RAI14	3.78705	78521
	RSPO3	3.69107	78388
	SH3GL3	4.01907	78359
	GNAO1	5.414	78334
	SLCO2A1	4.20502	78306
	NRAP	3.88112	78225
	LRRC16A	4.62159	78178
	GRIK2	3.38357	78007
	TACR1	4.11305	77987
	LVRN	0	77865
	SLC22A3	5.46404	77821
	SLC22A23	5.67731	77771
	HDAC9	3.75474	77539
	MTUS1	5.89665	77517
	NDST3	3.54433	77369
	IMMP2L	5.18588	77247
	HTR7	3.99887	77233
	PDE1C	3.80384	77232
	SH3PXD2A	5.23134	77210
	EPB41L2	5.65858	77125
	AJAP1	3.8785	77115
	ZEB2	3.91093	77065
	MGAM	3.65607	76959
	TMC2	4.74661	76891
	GAP43	4.08351	76890
	MDGA2	3.31033	76798
	NRXN2	4.44167	76776
	GRM4	5.87866	76567
	FGFR2	4.22139	76541
	SH2D4B	3.79692	76507
	FAM163A	4.14086	76497
	LPA	3.70695	76470
	MOXD1	3.85227	76458
	GDA	3.78349	76275
	GAD2	3.89664	76205
	TEK	4.28938	76153
	FAM5B	4.40532	76097
	SYT15	5.80445	76034
	ZIC1	4.08158	76031
	ZIC4	3.81165	76031
	TRPM8	3.85162	75994
	GRIA3	3.73367	75939
	FGD5	4.38963	75920
	PAPSS2	4.01638	75916
	CDH6	4.09696	75855
	RXFP1	3.36396	75845
	LRFN5	3.59236	75686
	LGI2	6.08356	75614
	RNLS	4.11058	75491
	PRTG	3.85676	75466
	AOX1	4.05384	75359
	SORBS1	4.42097	75336
	IQSEC3	4.09706	75300
	NEB	3.58261	75262
	CYP39A1	3.64334	75225
	ATP13A5	7.49932	75208
	CCDC33	4.94772	75208
	FGF1	3.62203	75165
	PPP1R1C	3.51971	75105
	TMCC3	4.37314	75066
	COL5A1	4.16932	74996
	BOC	4.79258	74995
	ITIH5	4.35421	74966
	ELAVL4	3.65722	74944
	TRPM1	3.39716	74871
	CALCR	3.87693	74796
	TBXAS1	5.74486	74752
	NEGR1	3.34425	74750
	PTPRE	5.64378	74654
	SHROOM4	4.18584	74651
	KLHL32	3.29321	74493
	RHOBTB1	3.4415	74491
	SGCZ	3.4896	74442
	MSRA	5.81685	74343
	RHOJ	3.75699	74263
	EVC2	4.0244	74130
	PAX6	3.64103	74094
	PAP2D	0	74090
	NGEF	3.74707	74025
	TSPAN12	4.17606	73991
	CYP7B1	3.40446	73961
	SLC22A2	3.80241	73960
	SH3PXD2B	4.69984	73901
	MERTK	3.73171	73867
	MYH10	4.25846	73826
	PARM1	4.07574	73820
	RGS22	4.05935	73705
	LRRC7	3.81517	73620
	WNK2	5.33951	73574
	CUGBP2	0	73504
	UNC5D	3.72485	73489
	SH3BP4	4.25183	73378
	CNTN5	3.34278	73323
	GFRA2	4.43187	73321
	ISPD	0	73258
	IGFBP7	4.53038	73242
	PGCP	6.93234	73106
	ABCA12	3.3471	73022
	SV2B	4.03284	72859
	KIAA1112	0	72839
	PHF21B	3.84751	72732
	ST8SIA2	3.7945	72731
	SHB	5.08809	72730
	VIPR2	4.67223	72614
	CNGB3	3.57174	72572
	BTBD11	6.83081	72461
	PDGFD	4.19895	72272
	LGR6	4.32642	72263
	FSHR	3.70375	72095
	SLC9A2	3.8715	72071
	2020-03-04	5.04429	71888
	SLC44A3	3.36807	71836
	TNFRSF19	3.76008	71491
	ARMC3	3.72848	71432
	ZBTB20	6.75246	71408
	SGPP2	4.0317	71267
	EPAS1	4.49991	71257
	SUSD4	5.95842	71156
	NKX2-6	0	71131
	NKX3-1	4.68458	71131
	RASSF8	3.7597	71124
	HOXB5	4.76877	71121
	HOXB6	3.84785	71121
	HOXB7	4.00569	71121
	HOXB8	4.22386	71121
	HOXB9	4.45223	71121
	INPP4B	6.38329	71003
	C14orf143	3.64158	70888
	PAQR5	3.41688	70767
	ABCC8	4.41146	70741
	SPTLC3	3.72978	70635
	EPB41L1	3.6749	70528
	BCAS3	6.28443	70384
	CACNA2D4	5.42958	70371
	TOX2	5.15309	70228
	EPHA8	5.04523	70122
	RNF17	3.52563	70071
	CIB4	3.753	70060
	HTR2A	3.5882	70029
	VWC2L	0	70017
	GLT25D2	4.154	69913
	GALNTL1	4.50918	69829
	IL1RAPL2	4.05577	69728
	KLHL14	3.91026	69680
	NGF	5.57082	69573
	DRD2	5.06134	69561
	KCND2	3.41704	69478
	AFAP1L2	3.76703	69458
	ANKRD6	4.11387	69402
	CERKL	0	69337
	HLF	4.79685	69283
	NXN	4.087	69153
	FOXP2	3.67321	69131
	KREMEN1	4.35984	69056
	ELMOD1	3.36537	68982
	NRG1	4.08815	68899
	SPATA16	4.11128	68853
	TMEM117	4.78647	68810
	LRGUK	3.52763	68803
	SLC17A1	3.65958	68482
	DPYSL3	3.96436	68421
	ADAMTS19	3.48881	68400
	C6orf103	3.17936	68399
	ADAMTS6	3.74479	68349
	SPSB4	5.20753	68348
	ST5	4.35882	68332
	RGSL1	4.77089	68240
	XDH	4.37847	68220
	AOAH	6.20335	68214
	A1CF	3.97055	68180
	GPR126	3.75675	68163
	SNAP91	3.49041	68160
	EDIL3	3.61134	68091
	EGF	3.33529	67998
	PTGIS	3.98695	67951
	ARHGAP20	3.74923	67893
	LPP	5.06372	67804
	DNAH12	3.54177	67673
	EXOC6B	4.50602	67522
	OSBP2	5.02247	67509
	ADRA1B	4.00184	67407
	PELI2	7.39995	67378
	MAP6	4.52452	67333
	HEPHL1	0	67316
	TBX5	3.92744	67290
	ONECUT1	4.18416	67272
	MAPT	4.65998	67137
	SYT17	3.92173	67072
	SLC5A1	4.16888	67041
	ANO1	4.45496	67036
	HFM1	3.32724	66984
	TGFB2	3.60579	66914
	DLX5	3.85277	66801
	DLX6	3.63911	66801
	KCNK2	3.77817	66797
	ZNF462	4.0341	66698
	SFRP1	4.00185	66656
	PPFIA4	4.15019	66633
	LYN	5.2406	66567
	TRHDE	3.25172	66554
	UACA	4.72731	66537
	SCUBE2	3.80358	66398
	SIM1	3.64309	66313
	KCNK9	4.46649	66272
	MYH14	5.08489	66251
	SLC16A12	0	66224
	MTMR7	3.52644	66187
	FAT1	3.67879	66165
	PLEKHH2	3.51738	66126
	PROX1	4.4962	66114
	ARMC9	3.99864	65977
	BCAS1	3.63738	65837
	PFTK2	0	65758
	ACTL8	5.40812	65735
	ZPBP	4.02696	65615
	SCUBE1	5.38028	65609
	OTOG	0	65581
	RNF182	3.51993	65580
	CASR	4.82084	65533
	SH3GL2	3.26216	65493
	OSBPL1A	4.20275	65427
	MAPK10	4.19598	65343
	CADM3	4.48329	65321
	DARC	4.24131	65321
	GLT1D1	4.60052	65088
	RAB3B	3.87101	65040
	SLC9A9	7.05595	64987
	TNN	3.82127	64954
	GLDN	4.74156	64936
	ABCB4	4.57952	64909
	PRIMA1	4.0696	64873
	SMYD3	7.61553	64847
	HAND2	4.31833	64821
	SYCP1	3.46438	64774
	HIVEP3	5.65728	64734
	SYT7	4.68528	64731
	KIAA1324L	6.34701	64657
	SCRN1	4.98476	64533
	BLNK	3.56213	64438
	LOC553158	0	64419
	SRD5A2	3.82042	64358
	GAS2	3.31155	64343
	SULF2	4.07546	64341
	ENTPD1	4.64466	64340
	FRMPD2	3.68287	64314
	SYT1	3.62952	64285
	BTG4	3.46845	64265
	SLC9A4	0	64098
	EHBP1	5.86969	63994
	DPYS	3.52389	63931
	GAB2	6.99869	63924
	CHL1	3.4499	63900
	SHANK1	4.30193	63881
	SGCG	3.76151	63869
	SYCP2L	3.47276	63866
	TTLL11	4.123	63862
	DNAH6	3.92418	63842
	IL17RD	3.46674	63665
	WT1	3.61773	63603
	TMEM63C	4.21816	63556
	HOXC4	5.11645	63551
	HOXC5	4.44868	63551
	HOXC6	3.91474	63551
	HOXC8	4.91532	63551
	HOXC9	3.89762	63551
	NELL2	10.1977	63482
	MASP1	4.39209	63455
	FRMD4B	4.51636	63384
	SEMA6A	4.12088	63362
	ST3GAL6	3.51233	63350
	LAMA1	3.87698	63304
	CACNA1G	4.61135	63294
	EVI5	3.48242	63246
	PTGER3	3.78577	63192
	DMGDH	3.22213	63184
	FBLN2	4.80047	63036
	C9orf135	3.60264	63030
	CTDSPL	4.62506	63006
	CHST9	3.54308	62771
	CTNNA1	5.0195	62763
	LASS3	3.8236	62717
	SIPA1L2	4.38935	62701
	DDC	4.52696	62676
	2020-03-10	4.32611	62615
	GABRB3	3.60469	62607
	ATP2C2	4.48356	62572
	PARD6G	4.5307	62540
	NIPAL2	4.59597	62363
	PCOLCE2	3.61385	62262
	PLA2G4A	3.405	62262
	EXT1	4.6069	62065
	PKP2	3.86815	62009
	SPIRE1	4.4113	62008
	WIF1	3.51052	61867
	SNC73	0	61818
	RIMS4	5.20928	61816
	SHROOM2	3.86682	61808
	EDNRA	3.59814	61640
	LAMB4	3.64295	61518
	KCNC2	4.70419	61505
	GULP1	3.6528	61488
	NEK10	3.9585	61335
	GRXCR1	0	61302
	KCNG1	4.94094	61293
	SYT13	3.91196	61232
	STC2	4.18774	61121
	DSP	4.03283	61084
	TBC1D8	5.11851	61071
	GLP1R	4.91403	60996
	PAH	3.46709	60983
	PDE2A	4.65571	60968
	GPC3	3.75953	60910
	CNKSR3	3.78319	60896
	TBC1D12	3.52099	60873
	BCAT1	4.36386	60833
	TMEM45A	3.74637	60812
	CDH12	3.19822	60776
	ENPEP	3.29858	60761
	SNCA	5.00566	60720
	ACTN2	4.17434	60713
	TPRG1	4.04363	60685
	UNC5A	4.92013	60679
	SCN1A	3.37795	60674
	PPAP2B	3.68809	60668
	SNX31	3.35521	60590
	FLJ37543	3.47128	60561
	MKX	3.55158	60552
	PRKG2	4.46682	60539
	ST6GAL2	3.28787	60509
	LIN28B	3.48353	60245
	COL4A6	3.57669	60226
	AREG	5.81787	60223
	PKP1	4.67314	60178
	LGR4	4.23288	60136
	GABRB2	3.85109	60119
	MTSS1	6.48714	60044
	ENPP1	3.85658	60040
	EFNB2	4.5872	59941
	SCN11A	3.31784	59904
	BACH2	8.42884	59875
	TMTC2	3.72515	59851
	CD163L1	3.8421	59823
	PKD1L2	3.82815	59771
	ST8SIA6	0	59763
	SLC12A8	3.81462	59722
	SLC38A4	3.28492	59662
	HOXA10	4.56447	59571
	HOXA11	4.13872	59571
	HOXA5	3.71551	59571
	HOXA6	4.3308	59571
	HOXA7	5.65802	59571
	HOXA9	4.49339	59571
	RIPK4	5.29123	59570
	ACAN	4.86683	59446
	NTF3	4.96353	59438
	KCNN2	3.40424	59333
	NR1H4	3.47268	59307
	PDGFRA	3.80149	59299
	GLP2R	4.18897	59266
	MYPN	4.21293	59220
	KIAA1598	4.39765	59202
	MYOG	5.43608	59141
	PCSK1	3.22951	59073
	PLB1	4.58919	59030
	ASAM	3.86509	59024
	PPP4R4	3.73118	58932
	MRAS	3.9812	58845
	C8A	3.82122	58833
	FAM171A1	6.82947	58758
	EXOC4	6.63703	58713
	2020-03-11	4.05501	58588
	HTR1E	3.88359	58472
	SLC6A5	3.99743	58387
	SNTG1	3.74086	58313
	LTBP2	4.53548	58272
	SNX7	3.81403	58271
	ITGB6	3.52169	58259
	NCAM2	3.29873	58130
	FBXL13	3.40548	58104
	SGMS2	3.65489	58102
	CWH43	3.60626	58096
	HSD17B2	3.93469	58086
	PTPRS	4.45139	58007
	CCNJL	4.6555	57940
	TMEM51	4.36536	57925
	TNFRSF21	4.22159	57885
	SLC9A10	0	57879
	LRRN2	4.50644	57860
	FOXF2	3.63585	57821
	LPAR3	3.73761	57788
	CASQ2	4.34968	57760
	MAP1D	4.30553	57690
	SORT1	4.65783	57659
	RICS	0	57648
	COL6A6	3.55078	57609
	PLCXD3	3.63071	57577
	ZNF366	4.04363	57571
	SNIP	0	57536
	CPAMD8	4.80045	57525
	C14orf39	3.16997	57509
	SCAPER	5.66346	57473
	IGF1	4.20616	57460
	AKAP12	3.72208	57389
	ARHGAP26	4.85224	57384
	BARX2	4.9454	57384
	PXDN	4.58535	57380
	ABLIM1	10.4012	57335
	SPATA17	3.26829	57148
	DMBT1	6.06706	57023
	DPYD	5.41505	56989
	WIPF3	4.12446	56902
	RSPO4	4.52583	56814
	KCNIP3	4.73318	56804
	VAV3	5.15773	56726
	ARHGAP29	3.46944	56723
	SLC32A1	3.72485	56641
	DLGAP4	5.93309	56568
	BEND7	3.7221	56564
	KCNK1	4.35375	56558
	MYT1	4.54764	56476
	ONECUT2	3.61006	56470
	EVC	4.60979	56431
	AHRR	4.74631	56300
	BARHL2	0	56291
	LPAR1	4.1057	56238
	TFAP2A	3.86656	56233
	FGD4	3.31091	56178
	DZIP1L	4.96605	56167
	IGHE	5.2953	56115
	CLYBL	5.08031	56068
	RNF152	3.54565	56058
	PTH2R	3.52868	56031
	RASGEF1C	4.54042	55987
	MID1	3.88133	55888
	AGXT2	3.94899	55849
	MLLT4	4.35157	55846
	TMEM178	3.47834	55735
	WSCD1	4.40041	55678
	SPTBN1	6.17447	55629
	C1orf94	4.41826	55611
	TRPC3	3.52174	55577
	ELOVL7	3.82846	55567
	RGS20	4.57625	55544
	UNC5B	5.41336	55524
	SBF2	4.06079	55458
	CALB2	4.04511	55435
	GIPC2	3.53538	55433
	FLRT2	3.80691	55425
	BCAR3	3.8602	55403
	DPP10	3.2982	55238
	GALNT9	6.02501	55202
	PITPNM3	3.48208	55185
	GPR149	0	55180
	FBLN1	4.32895	55147
	DZIP1	3.43273	55077
	SLC26A7	3.27648	55043
	LRRC52	4.78527	55042
	FRK	3.15702	55038
	ANGPT1	3.67869	55026
	CDH17	3.79668	55019
	MGAT4C	3.17743	55010
	CDH11	3.65854	54911
	CACNG4	5.61614	54905
	TDRD5	3.60036	54888
	FAM189A2	4.6949	54831
	SLC22A15	3.94358	54830
	CACNA2D1	4.10412	54786
	GALNT13	3.48016	54757
	TPST1	5.16197	54685
	ABCA8	3.7829	54673
	SUSD5	3.21326	54671
	OVCH1	0	54650
	TGFA	4.91513	54629
	ST7	4.45479	54605
	MYBPC1	3.77924	54534
	DISC1	4.39013	54531
	TANC2	4.15443	54434
	MAP2	3.70869	54409
	FSIP1	3.64515	54385
	KIAA0319	3.75398	54308
	ATP13A4	3.7606	54300
	SLC12A1	3.33585	54299
	MYLK4	3.71009	54264
	TECTA	4.5284	54246
	TDRD6	3.44366	54194
	AFAP1L1	4.02092	54181
	LEPR	3.70376	54096
	UNC13A	4.48022	54076
	LGI1	3.31049	54008
	DLG5	4.42638	53984
	TMEM150C	3.6747	53973
	GLRA1	3.71385	53967
	CD300LD	0	53882
	C17orf77	3.18203	53791
	CD300E	0	53791
	BHLHE41	3.83736	53781
	MYO6	4.46605	53667
	UGT8	3.77167	53662
	OSMR	3.6656	53615
	GOLSYN	0	53477
	IL20RA	4.12121	53453
	B3GAT2	4.06731	53429
	RBM47	4.36984	53427
	NEURL	4.97032	53420
	OLFML2B	3.85474	53328
	NR2F1	4.24713	53301
	AP3B2	3.88955	53205
	OLFM3	3.34476	53134
	SLC22A16	3.85993	53110
	CEACAM7	3.54168	53042
	NPHP1	3.59724	53012
	AIG1	4.45319	53003
	FAP	3.9955	52994
	QRFPR	3.50922	52970
	SLC6A17	5.6775	52949
	TCRA	0	52867
	C1orf101	3.67732	52791
	JAZF1	7.07243	52677
	DACH1	3.60697	52669
	FERMT2	3.7413	52653
	CAMK2B	4.79836	52578
	LRRTM3	0	52515
	TRIM71	0	52481
	ROBO2	3.4822	52470
	STMN2	3.60079	52417
	C18orf58	0	52348
	EDNRB	3.36527	52315
	CRHR1	4.78932	52294
	SLC2A13	3.66557	52294
	CABLES1	4.9026	52241
	MRAP2	3.67704	52183
	CMYA5	4.24526	52176
	SCGN	4.33666	52056
	ADAMTS14	5.56911	52054
	ILDR2	0	52036
	CELSR1	3.92869	51990
	PLXDC2	3.80689	51983
	FAM171B	3.57418	51870
	NEO1	4.90246	51805
	BTBD16	3.90629	51727
	IGSF11	3.26994	51693
	ODZ1	4.06897	51689
	PPYR1	4.58772	51641
	PCSK5	6.57783	51615
	TFCP2L1	4.4185	51614
	CNGA3	3.30346	51584
	PPP2R2C	4.17712	51577
	FEZ1	3.84442	51530
	C1orf95	4.86674	51516
	CHAT	4.40751	51496
	PDGFRL	3.91927	51490
	DENND1A	5.53189	51478
	GALNTL2	3.61135	51388
	NPNT	3.46946	51375
	VTCN1	3.94402	51372
	GUCY2C	4.13484	51352
	PRKAR2B	4.88003	51313
	COX7B2	3.50846	51300
	TRIM67	4.44818	51258
	SLC26A5	0	51254
	GPHN	5.06755	51229
	KLK2	4.58998	51201
	KLK4	4.97348	51201
	ZC3H12C	3.6289	51104
	PLCL1	6.59211	51023
	FLJ20184	0	50936
	ST8SIA5	3.90344	50932
	MAGI3	4.24683	50922
	SEL1L2	3.49346	50895
	GNG4	4.0589	50801
	SYT6	4.52972	50779
	DGKK	0	50771
	C7	4.05577	50647
	IMPG1	3.40868	50585
	SPTBN4	5.60886	50534
	KCNT1	3.97476	50509
	SOX2	4.32166	50461
	SLC6A1	3.28089	50434
	USH1C	4.10336	50379
	CA12	4.48478	50368
	TIAM2	4.20792	50358
	FSTL1	3.7961	50314
	PTCHD2	5.356	50276
	TTLL6	3.98243	50246
	SPTA1	3.42346	50221
	TRIM36	4.23026	50184
	KY	4.44341	50137
	SLC38A8	0	50137
	KCNJ12	3.98655	50058
	CYTSB	4.07932	50027
	HMP19	4.34473	49999
	SLC17A8	3.28663	49910
	TIMP3	4.39472	49892
	ABCB11	3.83199	49848
	KIT	6.80986	49810
	CPLX4	0	49802
	XIRP2	3.58288	49799
	RAB6B	4.55783	49795
	CXCL13	3.37833	49768
	AFF2	3.97421	49763
	CNNM1	4.15235	49742
	GPR116	3.82203	49731
	SND1	8.97026	49614
	EFEMP1	3.4146	49599
	LMO2	5.92614	49581
	BSN	3.96127	49564
	STON1-GTF2A1L	3.31391	49488
	PRR5L	4.68313	49457
	CR1	4.28779	49438
	LAMB1	3.50782	49405
	SLC28A3	3.98256	49344
	TRAPPC9	6.18196	49330
	SMAD6	4.33731	49282
	USP43	4.14857	49268
	KL	3.33006	49224
	CNGB1	4.5195	49215
	NR2F2	3.78858	49191
	PTPN21	3.96743	49061
	PCDH7	3.55158	49059
	HNF1B	5.16861	49004
	ADCY10	3.83541	48999
	GPR156	4.59052	48971
	KCNT2	3.25948	48937
	PDE6A	4.0845	48886
	STK3	3.58954	48873
	EMP2	4.10522	48774
	ABCB5	3.75429	48738
	C9orf3	4.35952	48689
	B4GALNT3	4.71731	48681
	EPN2	5.6359	48678
	SPHKAP	3.60356	48592
	AQP9	5.26774	48567
	SLC15A1	3.7598	48516
	GDPD4	0	48510
	EXPH5	4.12615	48497
	BPI	5.33131	48495
	KRTAP1-1	3.86239	48491
	KRTAP1-5	3.7907	48491
	KRTAP3-1	5.39793	48491
	KRTAP3-2	3.61753	48491
	LPCAT2	3.60508	48444
	TRDN	3.37637	48414
	FOXQ1	4.03333	48411
	ROBO3	6.32468	48402
	RIMBP2	3.72178	48379
	TRPC5	3.1783	48378
	NR2E1	3.46232	48342
	TRIM2	3.92801	48301
	NPR3	4.17328	48297
	ABCC11	3.95845	48277
	PLA2G7	3.27406	48241
	FUT9	3.43684	48198
	SLC1A1	3.93952	48191
	SPTB	4.94084	48176
	GLDC	4.08826	48131
	WNT2	4.2827	48115
	TUB	4.68849	48064
	FLJ00385	0	48029
	CDH2	4.07884	48016
	MYO7B	4.18127	48013
	CSRNP3	3.46565	47978
	AK3L1	4.02173	47962
	ALPL	3.8356	47947
	CRH	4.57306	47941
	KCNS3	3.99869	47909
	TSPAN7	4.23565	47888
	PPFIBP1	4.13184	47851
	ESRP1	3.78583	47821
	PTPN5	4.28622	47807
	MYH11	5.00303	47770
	NID1	3.61433	47717
	DFNB31	5.73416	47708
	CDCP1	4.38454	47704
	ADAM22	3.63128	47674
	ABCA1	4.6721	47631
	MOSC2	3.92284	47575
	LRP6	4.58244	47572
	HLCS	4.5806	47564
	LOC153328	4.56216	47453
	EYA1	3.77495	47446
	ELOVL2	3.65355	47442
	KITLG	3.63111	47439
	SLC2A10	3.60566	47406
	LOC387890	0	47389
	LRRC6	4.85895	47368
	SLC18A2	4.1956	47364
	MACROD1	4.44606	47350
	PCDHAC2	3.55596	47326
	DNAJC5B	4.20414	47229
	MYOM2	6.68854	47187
	BDKRB2	4.34968	47036
	TEKT5	4.15707	47022
	LRRTM4	3.21997	46976
	ANGPT4	5.67928	46971
	FANK1	5.74816	46943
	PGBD5	4.00773	46939
	FOXD1	3.69275	46911
	CRYBA2	4.14656	46771
	FEV	4.48672	46771
	FAM82A1	3.85331	46740
	ARHGEF12	3.83381	46710
	C8orf79	3.80977	46709
	KIAA1549	3.62349	46709
	TOX	5.4899	46702
	ABCC3	4.94883	46660
	FAT2	4.4848	46639
	FARS2	6.69268	46625
	KCNQ1	7.42672	46604
	RFX8	0	46555
	IRAK3	3.6022	46538
	ASS1	4.00184	46511
	ANXA13	4.01784	46499
	ADORA1	5.23033	46474
	LACE1	3.56687	46465
	RMND5A	7.49978	46460
	SIX2	3.80891	46451
	TRPC4	3.91376	46441
	NR3C2	7.34093	46417
	PKIB	3.48803	46348
	CACNA2D2	5.54209	46298
	SEMA6D	3.84932	46290
	C1orf61	4.50738	46271
	ADCYAP1R1	4.05653	46186
	C18orf1	6.4578	46186
	JAG1	3.94243	46175
	RP1L1	3.86239	46137
	DNAI1	4.26345	46101
	TLX1	4.92973	46091
	MPPED1	5.96774	46067
	SIRPA	4.34955	46019
	PPARG	3.7818	46009
	C3orf20	4.34719	45980
	PHLPP1	4.80044	45925
	RAB38	4.17752	45921
	SCNN1B	3.81865	45921
	TBX4	4.36991	45882
	HSF2BP	4.66409	45864
	PIK3AP1	4.6626	45861
	DDX31	5.41552	45818
	IGDCC4	3.73314	45759
	C6orf174	3.55856	45700
	TBX3	4.23877	45681
	CASZ1	4.85859	45587
	ITGA2	3.65982	45522
	STC1	3.88188	45472
	GSX1	3.89229	45461
	GAD1	3.78901	45458
	PSD2	4.31972	45390
	KBTBD12	3.60577	45373
	SLC12A5	3.57509	45372
	CAPN9	3.73355	45360
	COL5A3	5.27587	45311
	SCN2B	3.87894	45302
	NTNG2	4.35982	45293
	PDE3A	3.91499	45243
	LPO	4.82953	45234
	SLC6A7	4.74546	45223
	SPRED1	3.20757	45197
	NMNAT3	5.15396	45195
	FN1	3.99876	45115
	LAMC2	3.96503	45093
	SMAD9	3.93655	45088
	DKFZp761F2014	0	45021
	RUNX2	5.22257	45014
	VSTM2B	0	45005
	HAPLN1	3.84007	44993
	ZNF385D	4.82342	44987
	FLT3	4.72728	44961
	C1QA	4.13905	44951
	C1QC	4.06556	44951
	ARHGAP10	6.32017	44943
	GUCY2F	4.01039	44939
	CAPN8	4.2468	44936
	FAM129A	9.0645	44932
	PAQR9	3.58879	44931
	SPEG	5.23309	44886
	ZNF697	4.05523	44875
	NKX6-1	4.80081	44851
	FLJ32810	3.94666	44785
	ITGB8	3.64467	44784
	EHF	3.71586	44735
	SEZ6	4.60127	44681
	SH3BGRL2	4.16022	44621
	TMEM56	3.67801	44567
	FXYD6	4.62681	44548
	CAV1	3.91078	44541
	TBX18	3.68275	44506
	SIAH3	3.2615	44499
	TTN	4.40059	44482
	SUPT3H	7.48165	44462
	LHCGR	3.4746	44445
	FBXL2	3.96094	44423
	ALPK2	4.28383	44371
	RGS8	4.08577	44349
	CFTR	3.50159	44321
	PLCXD2	6.02387	44265
	GPR139	0	44231
	IKZF2	4.94608	44197
	RGMA	4.4316	44184
	PCCA	3.86451	44174
	SLC13A5	4.32749	44054
	GABRA4	3.64674	43975
	SMAD5	5.34262	43951
	SLC14A2	3.6727	43876
	DEPDC6	3.75441	43852
	VAX2	4.23565	43834
	FBN3	4.80067	43829
	CCL2	4.19118	43821
	ADAM32	3.45223	43765
	MOCOS	3.84263	43765
	GLRA3	3.38466	43763
	TLX3	4.1935	43711
	DSE	4.65351	43639
	NEUROG1	4.40575	43631
	PLEKHA5	4.01169	43627
	GPR128	3.32388	43599
	SH2D4A	5.41382	43484
	FER	4.99343	43459
	CSF1R	4.65049	43344
	NT5E	4.65181	43315
	SSPN	3.49219	43294
	LHFPL4	4.55393	43269
	PTPRZ1	3.27328	43188
	IGF2BP1	4.20781	43177
	RIMKLA	3.88102	43173
	KIF1A	4.56661	43159
	CYYR1	3.53616	43141
	EN2	3.73942	43131
	MGC42105	4.11982	43081
	MEP1A	3.69155	43080
	TTC23	3.87909	43045
	HSD17B3	4.13484	43028
	FGF2	3.58136	42993
	C6orf105	8.04916	42966
	NRG4	3.54714	42940
	TDRD12	4.92273	42921
	CHD5	4.26203	42915
	OLFML2A	4.20427	42907
	MYOCD	3.71889	42805
	OLFM1	4.17257	42779
	BMP3	4.06373	42767
	NOL4	3.46777	42731
	WNT3A	0	42704
	MGC87042	4.27773	42679
	ST8SIA3	3.63418	42651
	TBC1D30	3.9956	42631
	DNAH2	3.77558	42567
	PDLIM3	3.70397	42546
	FAM188B	4.54391	42517
	SLC24A5	3.63827	42514
	LMOD1	4.36169	42451
	ESRRG	3.41383	42442
	TSHZ3	3.95776	42386
	FHL5	3.4403	42384
	TXNRD3	4.33049	42377
	DNTT	3.72274	42303
	KLHL29	3.89851	42287
	TRPV5	4.60434	42222
	SPOCK3	3.49318	42220
	ALCAM	6.11264	42118
	PAK1	5.02059	42115
	CDH20	3.61786	42114
	LHX1	4.55315	42111
	SERPINA5	5.57505	42102
	ICA1	4.78958	42082
	FLJ43860	0	42056
	RAMP3	4.17765	42044
	MOBP	3.64404	42026
	FABP12	0	42021
	IGDCC3	4.29558	41915
	SH3D19	4.32538	41860
	PALMD	3.77676	41842
	PLEKHH1	4.03539	41837
	KCNA1	3.86211	41811
	BARX1	4.73314	41781
	CAMK2A	4.73467	41776
	TFAP2B	3.49522	41771
	PDE5A	3.86829	41748
	SNX24	4.06874	41737
	STEAP3	4.32135	41727
	B4GALT6	3.44856	41647
	ANK3	7.10797	41644
	LONRF2	3.83507	41569
	LRRC1	4.02173	41566
	SCN4B	3.98457	41561
	NKX2-3	3.48662	41521
	CEACAM5	4.45634	41483
	SLC45A2	4.24402	41449
	PLAG1	5.77677	41444
	VPS13B	6.17618	41430
	ALDH1L1	5.09764	41427
	PCDH15	3.23218	41424
	GUCY1A2	3.76703	41352
	CNR1	3.91106	41337
	DLX1	4.21083	41231
	DLX2	4.42181	41231
	GSC	4.18897	41201
	CIDEA	4.72507	41146
	C9	3.37814	41137
	HSPA4L	3.60084	41063
	CMKLR1	4.37141	41037
	JPH3	4.00875	41031
	PIK3C2G	3.5986	41030
	FSTL5	3.44268	41029
	GALNT8	4.39765	40956
	KIAA1644	4.5153	40930
	FRMD6	4.61073	40913
	PDGFC	3.7691	40893
	RAX	4.86829	40861
	KCTD8	0	40831
	CPNE5	4.05206	40789
	OPHN1	9.65295	40718
	LRP4	4.02206	40710
	HTRA1	4.31169	40673
	PPP3CA	8.67842	40642
	NRSN1	4.17495	40621
	HCK	4.94565	40610
	SEC14L5	4.07369	40562
	PTPRF	4.511	40511
	CD86	4.71224	40505
	LMCD1	4.2642	40504
	SLC39A12	3.28382	40463
	LRRC3B	3.34406	40437
	C13orf28	3.47834	40432
	OVCH2	0	40422
	MTTP	3.5238	40419
	TNFRSF11A	4.15915	40413
	OSBPL6	3.63029	40405
	IYD	3.2176	40340
	HOMER1	5.62424	40332
	APCDD1L	5.18247	40331
	DYTN	0	40304
	APOB	3.72864	40253
	COL1A2	4.11549	40251
	SVOP	3.97055	40241
	GLT8D4	0	40217
	SLC30A8	3.95336	40210
	SPATS2L	4.23103	40185
	GBA3	3.72318	40114
	SLC7A2	3.72779	40106
	TLL1	3.33134	40042
	JAKMIP2	3.81436	39991
	MSX1	4.05203	39951
	MAOB	3.91569	39944
	DRD1	3.23015	39931
	GTDC1	4.94449	39908
	UBE2QL1	3.8565	39905
	GUCY1A3	3.61124	39882
	NDST4	3.56419	39841
	C1orf175	5.74762	39827
	BVES	3.42604	39819
	DKK3	3.59916	39777
	FAM20A	3.48175	39773
	DAPK2	4.84133	39755
	OTP	3.7762	39731
	VWDE	3.33567	39704
	FHDC1	4.9291	39689
	C8orf80	0	39687
	COL5A2	3.63439	39640
	DYNC2H1	3.87094	39593
	SIX6	4.14857	39581
	LHX4	4.41265	39563
	DSG2	3.52283	39552
	SLC6A3	5.23649	39540
	EPHA4	6.96143	39515
	TMPRSS4	4.23278	39488
	MAP3K13	5.30151	39467
	HAO2	4.92203	39462
	PMP22	3.56582	39435
	EN1	3.36807	39421
	NR2A1	0	39401
	CACNA1S	4.50718	39372
	UMODL1	3.55752	39325
	EPHB3	4.89838	39312
	SLC26A9	4.24743	39273
	CYP24A1	3.44052	39262
	CDON	4.28531	39254
	CLDN18	3.88536	39247
	SALL1	3.1444	39216
	VAV2	5.04968	39189
	TMEM174	4.57057	39181
	SCARA3	4.27633	39157
	ADAMTS20	3.42856	39147
	TEAD4	4.65412	39104
	2020-09-10	3.78755	39102
	GUCY1B2	4.05394	39036
	GOLM1	4.16062	39024
	LMO1	4.48162	38978
	TFAP2D	4.19128	38934
	FOXN4	4.96884	38926
	EMCN	3.51947	38862
	TEC	4.40758	38750
	SCIN	3.70794	38679
	MOGAT1	4.11982	38676
	BPIL2	4.33845	38658
	PRSS12	3.54698	38611
	SP9	0	38591
	TEKT3	3.53893	38533
	ACPP	3.99877	38502
	ANXA10	3.32582	38490
	PDILT	3.97257	38469
	IL1RAPL1	3.82675	38459
	NID2	3.45566	38449
	RNF180	3.31143	38413
	PAX8	4.80361	38397
	WNT7A	6.57996	38395
	COL17A1	4.57962	38335
	FRZB	3.5171	38315
	ESYT3	3.59161	38282
	PEAR1	3.98457	38264
	NKX2-5	5.35535	38261
	DBX2	0	38257
	MLPH	4.18153	38251
	VWA2	0	38201
	PDLIM1	5.78132	38191
	EPHA10	4.26413	38184
	PYGO1	3.95833	38162
	RAP1GAP	5.33292	38152
	AK7	3.98587	38148
	EPDR1	3.75766	38123
	KPRP	0	38121
	BET3L	3.37972	38109
	SNX29	5.36875	38106
	TLE1	4.52489	38100
	C16orf45	5.5942	38098
	SLC18A1	3.49541	38093
	SOX21	3.94191	38091
	RNF217	3.55373	38086
	PRDM13	3.47134	38042
	FLJ23834	0	38001
	SLC2A12	3.55937	37876
	FGF5	4.08543	37863
	SLC22A25	4.76881	37835
	ATOH8	4.7075	37804
	BBS9	4.61887	37785
	TGM3	4.2468	37776
	GFPT2	4.68564	37766
	SLC5A4	4.02345	37766
	CPB2	3.4063	37718
	HABP2	4.22999	37709
	LBX1	3.71313	37591
	PCK1	3.42788	37551
	PADI2	4.39639	37515
	RAB11FIP4	6.29448	37505
	MS4A14	3.96094	37498
	ZBTB38	6.57022	37496
	HCN4	4.29194	37429
	C4orf31	3.9955	37411
	CAPS2	3.19161	37400
	LOC729085	0	37400
	SLCO3A1	6.54523	37379
	SLC39A11	5.81618	37366
	HEPACAM2	3.26331	37344
	DMRT3	3.94602	37341
	CAMK1G	3.86768	37283
	SLC7A8	4.9164	37204
	PAK6	4.16078	37198
	PRSS16	3.83812	37131
	ARHGEF10	4.31747	37115
	SLC27A6	3.61753	37115
	WNT3	4.02117	37109
	INTU	3.45451	37078
	CNN3	4.63688	37044
	HHLA2	3.43188	37002
	RASEF	6.97692	36994
	OTX2	3.36486	36951
	MMP20	3.47837	36917
	HLA-DPB1	9.55308	36912
	LRRC38	3.47442	36899
	TP73	4.39743	36883
	PADI1	5.46855	36858
	RPE65	3.20638	36854
	MCHR2	4.38471	36835
	PHLDB2	3.87763	36817
	LRRK2	3.60433	36803
	DUSP22	8.13719	36798
	VWA3A	4.86803	36734
	CDH3	4.71615	36720
	IGFBPL1	3.79102	36714
	CLEC9A	0	36710
	KCNJ10	3.92773	36697
	CLTCL1	4.62734	36677
	TBC1D16	4.83078	36649
	TMC5	3.55677	36629
	ANXA3	4.76522	36585
	SLC16A9	3.57792	36515
	OPN5	4.21114	36496
	SRL	6.21853	36473
	PTGFR	3.39831	36440
	PADI4	3.7653	36439
[truncated: 12,546 more rows]

## Sheet: Figure2f
Figure 2f
	Groups	Percent of genes defined as oncogenes	P-value	Oncogene number
	a1	0.222	2e-25	111
	a2	0.1694	1e-24	183
	b	0.126	1.26e-09	136
	c	0.072	0.79	1070

## Sheet: Figure 3e
Figrue 3e
		TF	-10000	-9950	-9900	-9850	-9800	-9750	-9700	-9650	-9600	-9550	-9500	-9450	-9400	-9350	-9300	-9250	-9200	-9150	-9100	-9050	-9000	-8950	-8900	-8850	-8800	-8750	-8700	-8650	-8600	-8550	-8500	-8450	-8400	-8350	-8300	-8250	-8200	-8150	-8100	-8050	-8000	-7950	-7900	-7850	-7800	-7750	-7700
		POU1F1	1.07843	0.515559	2.26045	1.69758	4.65263	2.57003	1.69758	3.16104	3.44247	2.17602	1.89458	2.14787	2.00716	2.65446	3.44247	3.24547	2.8796	2.09159	2.73889	2.06344	1.81015	2.2323	2.34488	3.35804	2.59817	3.75205	2.54188	2.20416	1.61315	1.02214	3.04846	1.388	2.31673	1.66944	1.72572	1.41615	2.42931	1.75387	4.20234	1.97901	1.92273	3.16104	3.3299	2.65446	2.71074	2.31673	1.89458
		POU3F2	2.09425	2.28162	3.12476	3.03108	3.99913	2.46898	1.75075	3.56194	3.71808	1.15743	2.28162	3.49949	3.12476	2.68757	4.15526	3.09353	2.65635	3.74931	2.78126	2.65635	2.28162	3.49949	2.40653	3.09353	2.21916	1.71952	3.9679	1.93812	1.28234	1.65707	3.0623	1.93812	2.93739	2.34407	2.28162	1.1262	2.53144	2.18794	2.90617	2.56266	3.59317	2.7188	2.3753	2.3753	3.9679	2.3753	3.43703
		SOX9	2.97736	2.52978	1.7838	3.03704	3.3951	3.84269	2.76849	2.91768	2.94752	3.48462	2.20155	0.53057	2.08219	2.49994	3.57414	3.87253	3.12655	2.17171	4.14108	3.36526	2.02251	1.87332	2.97736	4.14108	1.12735	2.20155	1.7838	3.60398	2.20155	1.72413	1.48541	1.81364	3.51446	1.7838	1.933	2.08219	2.82816	2.858	1.84348	1.66445	1.72413	1.57493	1.57493	2.3209	1.42574	2.26123	1.87332
		SOX8	2.50197	2.11954	1.15071	3.13936	3.85323	3.67476	2.73143	2.83341	1.94107	3.77675	3.4963	0.921249	3.08837	2.42548	2.45098	2.83341	3.57278	2.62945	2.73143	3.08837	3.70026	1.48215	2.70593	5.12801	1.53314	1.55864	2.80792	4.49062	3.36882	1.60963	1.53314	2.62945	3.62377	1.63512	1.02323	1.81359	2.80792	2.01756	2.349	1.38017	1.68611	3.26684	2.68044	2.47648	2.27251	3.11386	2.19602
		FOXJ2	2.83516	2.18439	2.13233	3.27768	2.75706	3.0434	3.0434	1.14317	1.27332	3.79829	3.14752	3.17355	2.705	2.75706	2.02821	3.17355	2.83516	2.00218	2.1063	3.30371	2.67897	2.62691	2.99134	3.40783	2.39264	3.35577	3.59004	1.48156	1.66378	1.79393	2.80913	2.4447	3.90241	2.05424	3.79829	3.17355	3.9805	3.74623	2.73103	2.65294	2.57485	1.74187	2.15836	4.3189	3.19959	1.87202	1.1692
		SOX10	4.94157	2.85484	1.66656	2.4201	3.75329	4.36193	3.26059	2.10129	2.01435	3.17364	3.72431	1.11589	1.84045	2.01435	2.68094	2.33315	2.73891	2.30417	3.5794	2.21722	3.34754	1.20284	4.41989	4.36193	1.69554	1.89842	3.5794	2.9128	2.56501	2.10129	2.27519	2.10129	4.04312	1.14487	1.05792	1.02894	2.21722	2.10129	3.02873	2.01435	2.15926	2.68094	2.59399	3.43449	2.50705	3.84024	2.50705
		MEF2	3.55144	3.29063	2.1496	3.4319	2.06266	2.45387	2.20393	3.32323	2.96462	0.965091	1.46497	2.43214	1.81272	4.10566	4.44254	3.2037	2.35607	3.88832	4.72508	2.62775	2.43214	2.05179	1.33457	0.845554	1.0955	2.07353	1.95399	3.34497	2.01919	1.1933	2.29087	1.39977	1.73665	3.3015	2.16046	1.81272	1.37804	2.63861	2.45387	2.50821	2.49734	2.62775	0.802086	1.92139	3.37757	2.06266	4.4208
		SOX7	1.69507	2.67638	1.59355	2.30416	2.50719	3.72538	3.69154	3.59003	2.10113	4.50367	3.42083	1.35668	2.98093	1.96577	3.08245	3.75922	3.25164	4.43599	3.18396	1.32284	2.57487	2.13497	1.7289	3.15012	1.18749	3.01477	2.10113	3.35316	3.31932	1.79658	1.93193	3.38699	2.94709	2.64255	0.679907	2.64255	1.99961	2.43951	2.7779	1.99961	1.62739	1.93193	1.55971	1.7289	0.544553	1.99961	1.86426
		FOXJ3	2.30342	2.05394	2.3261	3.70958	2.6663	2.0993	3.8003	2.59826	0.715815	3.84566	4.68483	2.37146	2.14466	2.6663	1.37354	4.77555	1.82714	3.59618	2.82506	3.14258	1.91786	1.44158	1.5323	1.7591	2.37146	2.16734	4.16318	2.41682	2.14466	1.46426	3.0065	1.96322	4.84359	2.68898	3.75494	2.03126	2.5529	3.89102	4.29926	3.02918	2.96114	1.69106	0.942616	3.64154	3.66422	2.14466	1.39622
		SRY	3.39684	2.48443	1.51119	1.51119	1.90657	2.8798	2.60608	3.48808	2.30194	3.12311	2.75815	2.60608	2.11946	1.60243	1.51119	3.64015	2.57567	2.2107	2.66691	3.15353	2.60608	1.60243	0.872502	2.97105	1.66326	2.2107	1.11581	4.76545	2.24112	1.57202	1.26788	2.81898	2.94063	2.36277	2.91022	1.57202	3.00146	1.66326	3.45766	3.91387	2.91022	1.5416	1.23747	0.385884	0.93333	2.36277	0.902916
		POU5F1	1.81182	5.08313	2.08069	1.49813	3.51469	3.69394	1.72219	2.30476	2.08069	4.52297	1.87904	2.79769	1.34129	3.11138	2.84251	3.49229	2.57363	5.6881	1.3637	3.98522	2.52882	3.51469	1.72219	2.50641	3.5371	4.07485	2.48401	2.05829	1.96866	1.94626	2.90972	2.39438	2.28235	2.59604	1.11723	2.01348	1.90145	3.67154	3.38026	2.88732	3.62672	2.95454	2.4616	2.64085	2.66326	2.01348	1.20685
		FOXP1	3.41042	2.25405	2.51686	1.57074	2.25405	1.99124	2.80595	2.09636	1.17652	2.25405	2.5957	2.38546	1.80727	2.62199	3.27901	4.12001	2.14893	2.72711	3.51554	2.41174	1.78099	2.8848	0.650902	0.939994	1.80727	1.93868	2.75339	3.33158	1.4919	2.83223	1.72843	3.75207	1.30793	2.12264	4.33026	2.96364	2.25405	1.4919	2.49058	2.96364	3.64695	3.09505	2.67455	4.30398	3.35786	2.09636	2.4643
		FOXL1	2.05377	2.08085	2.94735	3.1369	2.08085	2.2704	1.97254	1.56637	1.34974	3.16398	1.94546	3.16398	3.02859	1.6476	1.18727	3.51599	4.35542	1.72883	3.19106	2.18916	2.59534	4.30126	2.37871	1.6476	1.62052	3.62431	3.73262	1.37682	2.59534	1.62052	2.13501	1.72883	2.10793	2.56826	3.40768	1.75591	3.35352	2.21624	2.62241	1.86423	2.08085	1.81007	2.78488	4.57204	3.78677	3.24521	2.2704
		SOX1	2.6233	3.87724	1.45026	2.17835	4.16039	3.55364	3.75589	3.75589	2.4615	1.93565	2.66375	1.73341	2.50195	2.057	3.39185	4.44354	2.34015	2.2997	2.3806	2.1379	3.87724	2.58285	3.99859	3.87724	2.82555	4.20084	4.40309	3.71544	1.77386	2.17835	1.24801	4.92894	3.47275	1.40981	1.73341	2.98735	2.42105	2.17835	3.1896	3.55364	1.45026	1.12666	1.8952	2.01655	1.53116	1.85475	1.40981
		SOX18	1.45731	3.51676	1.98227	1.98227	1.37655	2.95142	2.10342	4.16286	1.33617	3.03219	1.82075	2.30532	2.46685	1.53808	2.18418	3.15333	3.07257	2.74952	1.0535	1.6996	2.38609	1.98227	2.74952	3.71867	1.53808	1.65922	2.50723	4.44553	3.11295	2.10342	2.99181	3.35524	2.46685	2.06303	1.53808	2.10342	2.42647	1.94189	3.27447	3.35524	2.54761	2.95142	1.90151	1.53808	1.98227	2.18418	1.90151
		POU3F3	1.88484	1.91525	3.1622	3.10137	3.67922	4.53079	2.61476	3.98335	1.36782	2.55393	2.49311	3.07096	1.88484	3.19261	2.52352	2.18897	3.31426	2.73641	1.73277	3.37509	4.86534	3.01013	2.49311	2.9493	2.06732	3.01013	3.49674	2.06732	1.64153	1.94567	1.61112	1.27658	2.34104	3.10137	1.58071	1.24616	3.6184	1.64153	2.15856	2.09773	2.46269	2.73641	4.13542	3.1622	3.70964	2.15856	3.07096
		FOXB1	3.47627	4.02766	2.70433	2.85137	3.51303	2.48377	2.66757	1.89563	3.69683	1.67507	1.27072	2.48377	1.45452	2.70433	4.13794	1.96915	2.70433	4.21146	1.27072	2.33674	3.43951	3.84387	2.66757	1.89563	2.26322	1.89563	3.21896	2.81461	3.25572	2.59405	1.52803	2.1897	2.48377	2.66757	5.46127	3.1822	2.88813	2.07942	2.52053	2.85137	2.26322	2.63081	1.23396	2.44702	2.70433	2.44702	2.59405
		POU3F1	1.25211	1.81218	3.04434	1.55081	3.90311	3.08167	2.48427	3.7911	3.38038	1.55081	1.36412	2.78297	1.36412	3.19369	3.86577	2.70829	2.63362	2.2229	2.40959	2.18556	1.81218	1.99887	1.92419	2.85765	3.38038	2.55894	2.96966	3.82844	2.40959	1.81218	2.29757	2.14822	2.07355	1.92419	2.5216	2.26024	1.88686	1.70017	2.74563	2.96966	2.59628	2.37225	3.19369	3.04434	2.96966	1.36412	2.85765
		FOXG1	3.70212	2.33096	3.11448	2.87942	1.19485	2.44849	4.17223	5.97434	3.62377	3.66295	3.0753	2.87942	2.33096	2.40931	1.42991	2.60519	2.2526	1.35155	3.58459	3.03613	2.17425	1.70414	2.9186	2.76189	2.48766	3.23201	2.80107	1.62579	2.05672	1.90002	1.54743	1.31238	4.564	3.31036	2.76189	2.72272	2.56601	3.54542	3.15365	3.34954	2.64437	0.68556	1.82167	2.29178	2.21343	2.99695	1.78249
		FOXC2	2.07617	2.71605	2.96489	4.92007	3.24928	2.57385	2.07617	2.04062	3.14263	2.92934	2.89379	3.64031	2.43166	2.18282	2.46721	2.50275	3.10708	2.39611	1.82733	2.71605	1.82733	2.89379	4.31574	1.64958	1.86288	3.14263	3.56922	1.04526	1.89843	1.89843	3.10708	2.14727	1.72068	2.50275	2.18282	3.49812	3.46257	1.79178	3.17818	0.938609	2.07617	2.50275	1.54294	5.02672	2.57385	1.64958	1.86288
		SOX15	2.68359	3.10384	1.51624	2.87037	2.40343	4.13111	1.93648	2.96376	1.60963	2.82367	1.7964	2.87037	0.955907	2.54351	2.54351	3.29062	1.65632	2.77698	3.10384	1.98318	3.01045	1.23607	3.19723	4.45797	2.02987	1.7964	1.60963	4.83152	3.24392	1.88979	2.02987	2.02987	2.82367	1.46954	2.87037	1.42285	1.09599	1.98318	2.16996	2.54351	2.12326	2.07657	1.60963	1.8431	0.769105	1.8431	2.45012
		FOXD3	3.04162	2.28751	2.1715	2.78058	2.9256	3.07063	2.11349	1.85245	3.65071	2.46154	2.75158	3.18664	2.40353	0.924322	3.01262	2.40353	2.2005	4.40481	1.82345	2.66457	2.60656	2.9256	3.65071	2.1715	2.83859	3.82473	2.54855	1.64942	1.30138	0.924322	2.98361	3.73772	3.07063	2.63556	1.4464	3.07063	1.85245	2.80959	3.76672	2.40353	3.21565	2.98361	1.93947	5.62299	3.30266	1.67843	1.91046
		SOX21	2.48591	1.90181	1.71736	3.25445	3.8078	2.45517	3.50039	3.77706	1.28698	2.94703	4.97599	1.99404	1.71736	2.91629	2.45517	3.00852	2.39368	2.63962	3.34668	4.23819	3.37742	1.53291	2.23997	3.4389	1.34846	2.05552	1.50217	2.91629	3.16223	2.14775	1.90181	2.94703	2.91629	2.08626	2.76258	2.02478	2.45517	2.63962	2.45517	4.08448	1.74811	1.80959	2.45517	1.77885	2.17849	1.53291	2.11701
		SOX17	2.15328	3.54444	1.71854	2.71844	3.1097	2.41412	2.2837	3.19665	1.63159	2.76191	2.19675	1.76202	1.02296	0.892539	1.10991	2.58802	2.24023	2.32717	0.892539	1.93591	3.97918	1.63159	3.06623	2.41412	1.84896	2.58802	2.54454	3.2836	2.19675	1.4577	1.89244	1.58812	2.93581	2.15328	1.50117	2.76191	2.15328	2.24023	1.93591	2.37065	1.84896	1.71854	3.80528	2.10981	1.19686	2.54454	1.97938
		SOX3	3.55516	2.83795	1.58284	2.25522	2.79313	3.55516	2.83795	4.09306	1.53802	2.07592	4.13789	2.65865	1.58284	2.0311	2.65865	2.83795	2.70348	2.79313	3.73446	3.06208	2.25522	1.13459	4.36202	3.46551	2.43453	2.12075	2.43453	4.00341	3.59998	1.40354	0.955288	2.30005	2.79313	1.40354	1.26907	1.71732	2.65865	1.67249	4.49649	1.40354	1.80697	1.94145	2.7483	1.8518	1.67249	2.12075	2.25522
		POU4F3	1.79184	1.21757	2.65326	2.84469	2.79683	1.79184	3.65825	2.89254	2.55755	1.79184	2.36612	0.97833	1.79184	3.03611	3.22754	1.79184	1.40899	1.40899	2.55755	1.8397	2.41398	1.36114	0.930427	1.88756	1.5047	2.79683	1.88756	1.8397	1.88756	1.8397	1.40899	2.12684	4.37609	2.74897	3.61039	3.46682	3.99324	1.88756	3.08397	3.51468	1.12185	4.66323	4.18467	2.03113	3.37111	2.6054	1.40899
		NKX6-1	2.81054	0.910882	4.01941	2.39607	2.776	2.01614	1.94706	2.46515	3.67402	3.36317	2.32699	1.29081	2.56876	1.46351	2.29245	3.46678	1.32535	1.63621	1.63621	1.11812	1.9816	2.98324	4.50296	1.8089	2.91416	2.46515	1.42897	4.15757	2.46515	1.67075	1.70528	3.01777	2.01614	3.67402	2.53423	3.43225	2.46515	1.77436	3.36317	2.08522	1.53259	2.43061	3.08685	2.32699	3.32863	2.84508	1.9816
		HDAC2	6.18905	3.78548	1.97002	2.76269	2.68598	2.89054	2.20015	4.4503	1.63761	1.50976	2.81383	2.328	5.57538	1.94445	3.04396	1.89331	3.60649	2.27686	1.04951	3.04396	1.5609	1.07508	4.60372	4.04118	3.52979	2.99282	4.50144	3.47865	1.45862	0.870517	1.45862	2.22572	1.91888	3.27409	4.85942	4.16903	1.99559	1.10065	2.8394	1.73989	2.0723	1.48419	1.8166	2.8394	2.81383	1.79103	4.01561
		CEBPB	2.39717	2.25502	2.07734	2.85915	1.11784	3.46328	2.0418	1.57982	3.85419	3.39221	2.3261	2.14841	1.7575	2.85915	2.93022	3.10791	3.14345	2.39717	4.10295	1.57982	4.17402	1.97073	2.36163	4.42278	4.24509	2.29056	1.65089	2.14841	1.43767	3.21452	1.68643	3.9608	2.68147	1.86412	2.25502	1.86412	2.57486	3.32113	3.14345	1.93519	1.61536	3.85419	2.96576	2.14841	0.691395	2.18395	1.89965
		POU3F4	0.935052	1.71408	3.66163	1.28128	3.92131	2.36326	1.49768	4.09443	4.05115	1.71408	1.36784	1.93047	2.23342	3.14229	3.66163	3.5318	2.06031	2.36326	2.62294	1.88719	1.58424	2.66622	2.83933	2.83933	3.74819	2.14687	2.44982	4.44066	2.70949	1.19473	1.97375	2.4931	2.96917	2.31998	2.57966	1.97375	1.71408	2.36326	2.01703	4.18098	2.36326	1.80063	2.06031	1.80063	2.62294	1.54096	3.09901
		GATA	3.07294	1.43032	1.81232	3.32125	2.71004	2.42353	2.32803	1.86962	1.86962	1.31571	2.61454	1.92692	1.83142	1.83142	1.75502	3.66505	3.22574	2.44263	2.19433	2.49993	1.06741	1.25841	1.75502	1.56402	4.35266	2.74824	2.42353	3.05384	3.93246	3.85605	0.628104	2.27073	1.29661	2.93924	2.27073	3.26394	1.27751	1.75502	2.57633	2.19433	1.46852	3.01564	1.46852	2.57633	3.28305	3.37855	1.43032
		ALX1	2.02394	1.17642	2.27819	2.56069	3.71896	2.05219	0.950422	5.04673	2.44769	2.27819	2.22169	3.15395	2.24994	2.27819	5.41399	3.1822	1.57193	1.93919	2.19344	3.1257	1.20467	2.81495	2.02394	3.69071	3.37996	2.08044	2.75845	3.32346	1.82618	2.02394	1.57193	1.26118	1.23293	2.10869	4.05797	2.75845	1.79793	3.0127	3.32346	1.57193	1.93919	1.62843	2.53244	2.9562	1.26118	2.8432	1.40243
		FOXI1	1.49094	2.21588	3.28604	2.83726	2.00875	3.00987	2.56109	1.28381	2.97535	2.2504	2.94083	4.21811	2.21588	1.38737	1.35285	1.80163	4.01099	0.973116	2.69918	2.11232	3.76934	2.76822	1.93971	2.18136	0.904074	3.04439	3.76934	1.31833	2.31945	2.18136	2.56109	2.00875	2.66466	2.63014	1.90519	4.32168	3.56221	2.14684	2.11232	2.45753	1.66354	2.18136	3.28604	5.21923	2.49205	1.35285	1.14572
		MSX1	3.92096	1.24795	3.44925	3.13478	1.30037	1.40519	1.8769	1.61484	4.81196	3.08237	2.82031	1.92931	2.50584	3.34443	2.71549	2.7679	2.7679	1.66725	3.23961	0.985866	1.56242	1.40519	1.30037	1.8769	2.24378	2.45343	2.08654	3.13478	2.08654	1.92931	2.08654	1.92931	1.66725	2.40102	3.55408	3.6589	1.61484	1.40519	1.40519	3.76373	1.4576	3.18719	3.02996	0.88107	0.88107	2.50584	2.13896
		RUNX1	2.31336	1.27207	2.18715	0.893422	1.30363	2.15559	1.61917	1.93471	1.96627	1.30363	1.68228	2.976	2.15559	3.07066	2.47113	2.28181	1.58762	3.79641	4.04885	2.43958	2.88134	1.30363	1.42984	2.81823	3.16533	5.12169	2.28181	2.59735	2.02938	2.5658	0.609465	2.75512	5.15324	2.84978	1.65072	2.40803	1.49295	2.09248	2.18715	3.19688	2.53424	1.84005	2.66046	1.52451	3.19688	2.09248	1.65072
		POU6F1	2.98948	1.09932	2.07304	2.24487	3.73409	1.95849	1.78665	2.98948	2.24487	3.84864	1.50026	1.84393	2.76037	2.9322	3.90592	2.70309	3.56225	3.16131	2.01576	2.58854	1.78665	3.16131	3.61953	2.01576	1.50026	1.90121	1.95849	1.09932	1.09932	3.27586	3.90592	2.01576	2.70309	2.58854	1.55754	1.09932	3.73409	2.98948	1.6721	1.44299	2.13032	2.18759	2.81765	2.76037	3.21859	2.76037	3.21859
		HMGA1	2.51831	3.44959	2.08372	1.27661	1.3387	2.20789	2.02163	2.02163	1.89746	1.40078	0.842014	1.77329	3.44959	3.51168	2.39414	2.70457	2.39414	3.63585	3.8221	1.3387	3.69793	2.70457	2.45623	2.1458	4.69129	4.07044	3.20125	2.70457	2.45623	1.02827	2.39414	1.27661	2.33206	1.46287	2.51831	0.842014	2.08372	1.64912	2.64248	2.51831	2.08372	1.95955	2.08372	1.89746	2.39414	2.02163	1.58704
		CPEB1	4.38268	2.03495	2.97404	3.25577	1.94104	1.28368	2.97404	4.6644	3.6314	1.37759	2.69231	3.44359	1.18977	2.12886	2.31668	3.44359	1.4715	2.69231	2.03495	1.75323	2.88013	1.18977	4.47659	1.09586	2.41059	3.16186	1.84714	2.59841	2.78622	2.03495	2.31668	1.94104	2.31668	2.78622	2.22277	1.75323	1.09586	2.69231	4.19486	1.18977	2.31668	3.16186	4.19486	3.16186	2.31668	2.31668	2.41059
		NFAT	2.17762	1.31765	3.82589	1.38932	2.24929	2.39261	1.38932	2.46428	2.24929	4.90085	1.46098	2.89426	4.25587	2.46428	1.96263	1.96263	2.6076	2.6076	3.25258	1.8193	1.8193	2.53594	3.82589	3.53923	2.8226	2.8226	2.75093	2.89426	2.32095	3.75422	3.39591	2.67927	1.67598	3.96922	2.39261	3.18091	1.96263	1.53265	3.53923	1.24599	1.89097	1.74764	2.89426	1.67598	1.53265	1.31765	2.6076
		IRF	2.47392	0.56724	1.71783	3.01086	2.53967	1.65208	1.91507	2.62734	3.25194	1.63016	1.68495	1.02747	2.83554	2.3753	2.715	2.38626	1.99177	2.34243	2.67117	1.37813	2.12327	2.21093	3.36152	2.23285	2.68213	3.20811	3.83271	1.99177	1.69591	1.65208	2.32051	2.14519	1.59729	2.24381	4.86276	1.96986	2.07944	2.00273	2.68213	2.59446	2.43009	3.38343	1.60825	2.90128	1.411	2.40818	3.28481
		FOXO1	2.26287	1.49793	1.72291	3.02781	2.57784	2.35286	3.79275	2.08288	2.21787	2.26287	3.29779	2.66784	2.93782	2.66784	1.76791	2.17288	1.8579	2.03789	3.70276	2.71283	1.99289	4.01774	2.08288	1.00296	2.12788	1.31794	2.80283	1.8129	2.21787	1.36294	2.80283	2.71283	2.53285	2.75783	3.1628	1.9029	1.09296	1.36294	2.98281	1.58792	3.2078	2.12788	2.80283	3.83775	1.94789	2.30786	1.09296
		TLX2	2.77202	1.89326	3.16746	3.69472	2.90383	1.98114	2.02507	1.54176	2.99171	2.90383	1.62963	3.29928	2.99171	0.838747	2.55233	5.27649	4.74923	1.54176	2.46445	1.27813	2.77202	2.90383	2.59627	1.10238	3.91441	2.64021	2.20083	4.17804	2.59627	2.42052	2.02507	2.11295	4.04622	3.82653	4.96892	2.33264	2.15689	1.71751	4.04622	3.51897	1.23419	3.60684	2.37658	2.94777	1.49782	1.84932	2.77202
		FOXO3	2.70674	1.86332	2.39046	2.10932	0.809033	2.49589	3.97188	3.19874	1.30103	2.95274	1.89846	3.62046	3.33931	2.32017	2.9176	3.97188	2.53103	1.75789	3.1636	3.30417	2.28503	5.23702	1.96875	1.1956	1.1956	2.53103	2.32017	2.10932	2.49589	1.09018	2.03903	1.58217	2.35532	0.949605	3.62046	2.4256	1.75789	3.19874	1.47675	2.70674	2.03903	1.37132	3.05817	3.30417	2.63646	1.51189	1.9336
		POU2F3	0.941342	2.16818	2.41355	1.97189	2.80614	4.62186	1.82467	3.29687	1.72652	1.87374	2.80614	3.49317	1.48115	4.27834	2.65892	1.5793	2.75706	3.34595	1.72652	3.73854	2.95336	3.68946	1.92281	1.72652	2.36448	2.5117	4.03298	2.85521	1.87374	1.82467	2.60984	0.941342	1.62837	1.43208	1.82467	0.941342	1.82467	2.11911	2.11911	2.95336	3.00243	1.77559	3.05151	2.75706	3.39502	1.77559	2.41355
		SOX11	2.78653	2.84485	2.49492	0.80355	2.08666	3.13646	3.2531	1.85338	1.27016	3.89464	2.20331	1.85338	2.31995	1.3868	1.79505	6.1692	3.48639	2.55324	2.84485	2.31995	2.08666	2.02834	1.27016	2.4366	2.26163	2.14499	3.01982	1.85338	0.80355	1.27016	4.01129	2.4366	2.37827	1.27016	1.27016	0.686937	2.37827	1.85338	2.02834	2.96149	2.61156	3.42807	2.55324	1.21183	2.31995	2.20331	2.7282
		SOX4	2.84998	2.91004	2.06913	0.687642	2.18926	3.21036	3.39056	1.88894	2.78991	4.11134	3.39056	2.30939	3.39056	1.82887	1.82887	3.99121	2.9701	2.42952	1.76881	2.36946	2.60972	2.48959	0.687642	3.09023	2.06913	2.18926	2.9701	1.28829	1.34836	0.687642	3.03017	2.42952	3.27043	1.16816	1.88894	0.687642	2.42952	2.36946	3.21036	1.88894	1.64868	2.48959	2.60972	1.82887	1.34836	2.48959	2.48959
		DBX1	2.86086	2.90269	4.19945	1.64777	2.69354	1.89875	2.65171	1.94059	3.61382	1.43861	1.10397	3.11185	3.78114	2.14974	2.69354	3.57199	4.86875	0.978475	3.23734	3.69748	2.60988	2.81903	2.35889	1.98242	3.23734	2.40072	2.94453	1.85692	1.56411	1.60594	1.52228	2.35889	3.73931	4.15762	3.73931	3.02819	4.49227	1.56411	2.69354	2.65171	2.90269	3.57199	2.7772	1.56411	1.22946	1.56411	1.39678
		MSX2	3.13839	0.864798	3.10445	2.32397	1.44168	1.54348	3.10445	2.12036	5.41197	3.44379	2.66331	1.88282	2.49364	3.03658	2.56151	0.864798	2.3579	0.864798	2.93478	2.18823	1.0684	2.4597	1.30594	2.05249	1.67922	3.88494	1.78102	3.03658	2.90085	2.69724	1.20414	0.864798	1.33988	1.95069	5.00476	2.62937	1.23807	0.864798	1.95069	2.79904	1.71315	3.6474	3.30806	1.20414	1.20414	2.96871	2.69724
		NANOG	1.91394	2.75704	2.42917	1.11768	1.8671	1.11768	1.82026	1.53923	1.21136	2.89756	2.33549	3.03808	4.58376	3.64698	0.555614	2.80388	1.91394	3.17859	0.977164	4.3964	3.64698	3.50646	1.53923	1.67975	1.63291	1.07084	1.58607	0.74297	1.53923	1.39871	1.30504	1.96078	1.2582	3.74066	1.63291	1.30504	2.00762	2.14814	1.72659	4.06853	2.33549	3.17859	2.47601	1.67975	1.8671	2.00762	3.17859
		HNF1	1.11417	2.24426	2.21372	1.02255	3.67978	1.48069	2.12209	2.39697	2.42752	1.60286	1.78612	5.48181	4.22955	5.81778	4.01575	2.42752	3.58815	3.40489	2.54969	2.54969	1.60286	2.58023	4.47389	1.38906	1.32797	1.93883	1.6334	1.93883	3.46598	1.2058	2.15263	3.89358	4.53498	3.80195	3.09946	4.96258	4.84041	2.21372	4.199	2.45806	1.14472	5.84832	2.82458	2.21372	1.96937	1.48069	2.061
		SOX5	2.89215	2.5988	1.71872	2.30544	2.30544	2.15876	2.01208	2.96549	0.98533	4.35894	2.5988	2.67214	1.71872	2.74547	3.77222	3.62555	2.37878	1.79206	2.96549	1.71872	2.01208	1.64538	0.98533	3.03883	1.71872	2.15876	2.45212	6.26576	1.05874	1.71872	3.40553	3.9189	2.74547	1.8654	2.89215	4.87232	2.67214	2.01208	2.37878	4.6523	1.64538	3.47887	1.4987	0.98533	1.64538	3.62555	1.27869
		FOXJ1	2.87972	2.7874	1.91033	2.1873	3.57214	3.66447	3.3875	1.86417	1.91033	4.2184	4.49537	3.66447	3.29517	1.49488	1.63337	4.07992	2.87972	1.54104	3.06437	2.51043	2.87972	5.18779	3.01821	2.27962	1.12559	2.64892	3.94143	2.09498	1.54104	1.12559	3.80295	2.97204	3.47982	1.77185	3.20285	2.14114	2.14114	2.74124	3.24901	2.1873	2.55659	2.69508	2.51043	4.40305	2.51043	2.87972	2.37195
		FOXO4	2.14514	1.32906	3.07003	2.68919	1.16584	1.65549	3.17884	2.09073	1.22025	3.17884	3.23324	2.09073	4.59337	3.45086	0.785008	3.23324	2.30835	1.98192	1.43787	1.7643	2.58038	5.24624	1.81871	1.32906	3.28765	2.03633	1.98192	2.14514	1.7643	1.05703	3.01562	2.52598	1.81871	3.99492	2.19954	2.85241	3.45086	2.63479	4.37575	1.98192	2.19954	2.36276	2.68919	3.34205	1.32906	1.92752	0.948224
		POU6F2	1.63722	1.63722	2.64073	3.25398	4.48048	1.24697	2.41772	2.58497	2.64073	3.81148	2.02747	1.24697	2.64073	2.13897	3.81148	1.97172	2.36197	1.24697	1.24697	1.86022	1.91597	1.24697	3.75573	3.25398	3.58848	2.64073	2.30622	1.80447	2.36197	1.24697	1.24697	2.30622	2.25048	2.86373	1.74872	2.30622	1.74872	1.86022	2.13897	1.24697	2.69648	2.36197	2.80798	4.42473	2.02747	3.64423	4.87073
		SOX13	4.6692	3.14768	1.06559	2.50703	2.50703	1.06559	2.98751	4.74928	1.78631	5.71024	3.62816	2.58711	2.66719	1.86639	2.18671	4.58912	3.06759	2.18671	2.66719	2.58711	1.06559	1.78631	1.06559	2.50703	1.86639	2.10663	3.38792	2.34687	1.94647	2.66719	3.14768	2.58711	1.70623	1.06559	2.18671	4.74928	3.46799	2.42695	1.86639	3.14768	1.62615	4.02856	1.62615	1.06559	1.06559	3.94848	1.22571
		ZNF35	4.97223	2.77238	2.02298	0.910961	1.9021	1.95045	1.73288	2.60316	1.37027	1.29775	2.65151	2.04715	4.00526	1.29775	2.14385	2.45811	3.25586	2.1922	2.53063	3.06247	2.43394	1.66036	2.07132	3.20751	2.40976	1.46697	2.21637	3.35256	1.80541	1.56367	2.53063	2.69985	2.33724	1.66036	2.40976	5.02058	2.38559	2.14385	1.70871	1.05601	2.86907	2.55481	2.79655	2.02298	2.24054	3.13499	2.48229
		SOX14	1.66066	1.12028	1.42907	3.3204	3.20461	2.54843	1.35188	2.70283	2.16245	2.27824	3.97658	1.73786	3.12741	2.35544	2.23964	2.23964	2.58703	3.70639	3.359	4.05378	2.62563	1.15888	3.59059	2.47124	1.23608	2.97302	3.24321	4.05378	1.81506	2.12385	1.89226	4.05378	2.27824	1.89226	3.74499	1.81506	3.2818	3.5134	3.89938	5.36613	2.00805	1.42907	1.96945	1.15888	1.58347	1.93086	0.965891
		MEOX2	3.26415	2.36861	1.47307	1.0253	1.67207	1.0253	3.3139	5.00548	3.06514	2.41836	1.0253	2.02034	2.2691	2.66712	1.77158	4.06019	3.96068	2.96564	3.76167	4.60746	2.11985	2.07009	1.42331	2.02034	2.66712	1.12477	3.76167	3.11489	3.36365	1.12477	1.87108	1.87108	1.82133	4.20944	3.3139	3.91093	1.97059	1.97059	4.10994	1.0253	2.02034	1.87108	2.91588	1.32381	1.82133	2.66712	4.3587
		SOX2	2.24558	2.67213	1.29769	2.43516	4.09396	5.4684	2.52995	3.00389	3.00389	1.29769	2.00861	3.09868	2.24558	2.9565	2.19819	3.47783	2.24558	3.19347	3.8096	2.43516	1.29769	2.15079	1.29769	4.37833	2.24558	2.86171	3.95178	3.7622	3.09868	2.15079	1.53466	2.24558	2.056	2.15079	2.81431	2.71952	1.77164	2.19819	2.9565	3.19347	1.72424	1.72424	1.29769	1.58206	2.62474	1.77164	2.38776
		PDX1	1.33067	1.22707	1.90051	3.86904	3.09199	1.58969	1.48608	2.62576	1.95232	2.41855	4.95692	2.52215	2.62576	1.7451	2.78117	1.38248	1.48608	0.968051	4.02445	3.66183	2.00412	1.7451	3.2474	2.83297	3.1438	2.93658	1.33067	4.7497	1.48608	1.48608	2.67756	3.04019	2.41855	1.7451	5.06052	1.6933	3.71363	2.05592	4.12806	2.83297	1.95232	0.968051	1.27887	3.66183	2.72937	5.16413	2.83297
		CDX2	3.08802	3.18961	1.05633	4.61179	1.86901	1.05633	1.71663	3.2404	4.40862	1.05633	2.17376	4.00228	3.08802	2.63089	1.41188	2.52931	2.37693	4.51021	2.47851	1.56425	1.61505	3.39278	2.47851	2.32614	1.56425	3.29119	5.42447	1.51346	2.83406	1.9198	2.02138	3.79912	1.81822	4.91655	5.37368	3.84991	4.15466	2.07218	4.81496	2.73248	1.97059	3.49436	2.27535	3.59595	3.13881	1.46267	1.61505
		CDX	1.81925	1.52942	2.18155	1.81925	3.26845	1.09466	2.54385	1.45696	1.81925	2.10909	1.7468	1.81925	2.54385	3.26845	3.19599	3.70321	1.09466	2.61631	3.92059	1.09466	2.54385	1.96418	1.81925	2.83369	1.81925	1.09466	1.81925	1.7468	1.09466	2.47139	1.67434	4.06551	3.84813	3.77567	2.25401	3.19599	2.68877	1.60188	3.26845	2.83369	1.81925	1.81925	2.76123	2.68877	3.26845	2.54385	3.55829
		HOXA10	2.56886	2.71952	3.17151	3.22173	3.12129	1.41378	2.16709	3.92482	3.62349	1.26312	2.26754	3.47283	2.71952	2.31776	1.81555	2.9204	1.81555	3.07107	3.8746	1.86577	2.31776	1.91599	2.16709	2.6693	2.51864	3.27195	4.52747	0.861355	2.21731	1.86577	2.36798	2.46842	1.51422	4.47725	3.12129	3.42261	4.62791	1.26312	5.88343	2.71952	4.17592	2.4182	2.16709	4.1257	3.92482	2.06665	2.61908
		HOXD10	4.02278	1.91289	2.79768	2.72962	4.29503	2.18513	3.34217	5.17982	2.18513	1.43646	2.11707	4.83951	2.72962	3.41023	1.50452	2.18513	2.11707	2.79768	2.66156	3.06993	3.47829	2.18513	2.11707	5.384	2.9338	2.11707	2.86574	0.823912	4.02278	1.50452	2.25319	2.38932	2.9338	2.79768	4.36309	1.84483	2.66156	1.43646	2.9338	2.32125	4.77145	4.09084	3.47829	4.49921	4.77145	2.11707	3.75054
		ALX3	1.99613	1.56068	2.8235	2.3445	2.95414	1.3865	1.03813	3.08477	2.73641	2.21386	2.69286	2.69286	1.82195	2.99768	3.3025	3.04123	1.60422	1.90904	1.47359	2.60577	1.03813	2.51868	1.82195	3.25896	2.3445	1.82195	3.65087	4.30405	1.69132	1.77841	1.56068	1.03813	1.03813	2.03968	3.91214	2.08323	1.69132	2.25741	3.21541	1.25586	3.04123	1.34295	2.8235	2.73641	1.56068	3.43314	3.25896
		BARHL2	1.89606	1.33772	1.41748	1.49724	1.93595	1.57701	3.93004	2.29488	2.09547	4.32886	3.65087	3.33181	1.73654	3.41158	0.938898	2.77347	2.33476	0.938898	3.8104	1.33772	1.89606	2.53418	1.33772	4.44851	1.73654	2.01571	2.13536	3.05264	2.6937	2.85323	2.37465	2.13536	1.29784	1.57701	3.3717	1.73654	2.41453	2.13536	1.93595	1.77642	1.45736	3.45146	1.73654	1.65677	2.6937	3.57111	2.45441
		IKZF2	1.16635	1.97759	1.47836	1.04154	1.91519	2.72643	2.1648	2.28961	7.15708	1.60317	2.1024	1.47836	1.47836	1.60317	4.16171	2.91364	1.47836	2.41442	2.28961	2.1648	2.35201	1.66557	3.22566	0.791925	2.78884	0.979136	2.35201	2.60163	3.16326	2.66403	3.28807	1.29115	2.85124	5.7218	2.97605	2.47682	3.60008	2.72643	3.10086	1.60317	4.97296	3.8497	2.41442	2.04	2.41442	3.72489	2.78884
		POU4F2	2.17352	1.79734	3.05129	2.00633	3.13488	2.54971	3.38567	2.7169	1.04497	1.88093	1.04497	1.63014	2.96769	4.17984	2.29892	1.04497	1.04497	1.04497	2.7169	1.88093	3.42747	1.79734	1.79734	2.29892	1.46295	3.38567	2.7169	1.04497	2.7169	1.04497	1.88093	1.79734	4.63962	4.05444	3.38567	2.7169	3.55287	2.29892	2.50791	3.05129	1.58834	5.39199	5.47559	2.29892	3.46927	3.67826	3.55287
		NKX6-2	1.18536	1.68847	2.83844	2.19158	1.97596	1.76034	1.18536	3.05406	3.98841	1.18536	2.19158	1.68847	1.47285	2.69469	3.77279	1.18536	2.04784	3.05406	1.83222	4.49153	2.98219	1.76034	1.18536	2.47908	2.47908	2.04784	1.90409	1.6166	1.83222	1.18536	2.98219	1.76034	2.33533	2.69469	2.91031	1.68847	2.11971	2.19158	1.76034	1.6166	2.91031	3.34155	3.05406	3.34155	2.19158	2.55095	1.18536
		PAX6	1.46977	1.52519	2.57834	2.57834	3.35435	3.18806	2.24577	4.24121	3.79778	0.970905	0.970905	2.80006	2.3012	2.80006	5.51608	4.13035	3.24349	0.970905	0.970905	0.970905	1.9132	3.13263	2.96635	2.85549	2.19034	2.63377	2.02405	2.96635	3.0772	2.02405	1.08173	2.02405	1.52519	0.970905	2.6892	2.46749	1.74691	2.24577	3.46521	2.13491	2.02405	3.02178	4.07493	0.970905	0.970905	1.52519	2.41206
		HOXD8	1.64466	1.0969	2.13157	1.5838	2.55761	2.31416	2.19243	1.70553	4.01833	3.34883	1.0969	2.43588	2.43588	3.2271	1.88812	3.95746	2.00984	1.70553	3.16624	1.82725	2.7402	1.46207	1.82725	2.13157	3.04452	2.43588	2.37502	4.74868	3.34883	1.64466	3.16624	1.0969	2.49675	3.71401	3.34883	2.19243	2.86193	2.19243	3.40969	2.49675	3.71401	4.07919	1.94898	2.19243	1.0969	3.40969	2.25329
		MAF	1.65641	1.81033	1.96425	1.92027	1.10668	1.23861	1.19463	1.85431	1.2606	1.32657	4.86681	1.98624	2.90978	1.41453	2.16215	2.09619	2.22812	2.29409	1.21662	1.89829	3.15166	3.39354	2.14016	2.64591	1.70038	1.52447	2.2721	3.72338	4.38305	1.37055	1.08469	1.81033	2.64591	1.65641	1.2606	4.75687	2.53597	1.67839	1.54646	2.71188	3.52548	2.97575	2.2721	2.79984	3.52548	2.03022	5.06471
		HOXD9	2.4686	3.83874	2.28592	2.10323	3.56471	1.55518	2.4686	2.83397	2.4686	1.37249	3.47337	4.93485	4.38679	2.28592	2.01189	2.65129	3.47337	3.93008	2.65129	0.915782	3.108	3.19934	3.38203	1.55518	1.09842	2.83397	2.65129	0.915782	2.28592	0.915782	1.18981	4.11276	1.09842	4.20411	2.74263	2.10323	3.7474	2.10323	3.108	1.37249	3.108	3.56471	3.47337	3.01666	2.01189	1.46384	2.92531
		UNCX	1.08396	1.69431	3.18626	2.1012	3.25408	1.42304	1.08396	3.93224	3.42362	1.55867	1.99948	1.99948	1.82994	2.37247	4.6104	3.18626	1.52477	1.82994	2.03339	3.89833	1.62649	2.71155	2.03339	2.81327	3.25408	2.71155	4.03396	3.08454	1.49086	2.915	1.69431	1.35523	2.16902	3.18626	4.33914	1.82994	2.57592	3.32189	2.98281	1.08396	1.55867	2.915	3.18626	1.55867	1.55867	2.74546	1.89775
		HOXD13	2.1641	2.61662	0.957348	1.74928	2.01325	1.59843	2.01325	4.31361	2.57891	0.957348	3.14458	2.72976	1.56072	2.42807	1.74928	1.40988	1.86241	3.40855	3.52169	2.31494	3.78566	2.05096	1.8247	3.37084	1.10819	2.01325	2.39036	1.10819	1.59843	1.03275	4.35132	3.5594	1.33446	1.33446	1.93783	2.57891	1.97554	3.14458	4.2759	3.25771	3.5594	2.76747	4.20048	3.22	3.33313	1.63614	2.50349
		PHOX2B	2.11502	1.15653	2.79966	2.43452	4.16893	2.70837	1.15653	4.35149	4.12328	1.70424	2.5258	1.88681	2.5258	2.16066	2.38887	2.89094	1.74988	1.15653	2.70837	2.61709	1.3391	2.89094	2.25195	1.9781	4.35149	2.43452	5.35563	3.62122	2.34323	2.5258	1.43039	2.98223	2.06938	3.43865	3.25608	1.70424	2.75401	2.66273	2.93658	1.61296	2.16066	2.06938	2.43452	2.61709	1.70424	2.20631	1.84117
		TCF7L2	2.98669	3.19656	2.77682	1.5176	1.57756	2.17719	3.07663	1.03789	2.98669	2.20717	1.06788	2.14721	1.39767	2.38706	2.35708	2.44702	3.58632	1.30773	4.15596	4.12598	1.72747	1.5176	2.35708	1.12784	4.5757	2.35708	3.52635	2.71685	3.82617	1.69749	1.60754	1.12784	1.36769	2.50698	1.24776	1.6675	2.29711	1.69749	3.97607	2.477	2.44702	2.86676	3.6163	1.81741	1.9973	3.34646	1.03789
		ISX	1.5764	1.50605	4.74219	2.20956	2.63166	1.08394	1.08394	3.40552	3.40552	2.20956	2.27991	1.08394	1.08394	2.49096	4.03868	1.64675	2.06886	1.92815	1.4357	3.47588	1.9985	2.06886	1.64675	2.49096	1.8578	2.13921	3.82763	2.91307	1.08394	1.78745	1.92815	1.64675	2.35026	4.10903	4.46079	3.33517	2.63166	1.5764	2.91307	1.5764	2.98342	1.5764	3.26482	3.33517	1.5764	2.63166	2.13921
		FOX	3.50806	2.68371	1.92805	3.30198	1.85936	3.92024	2.06544	1.99675	2.40892	3.92024	2.20284	2.95849	2.95849	1.37848	1.85936	3.57676	2.61501	2.47762	2.61501	2.06544	2.20284	3.85155	2.68371	1.17239	0.897608	3.50806	4.7446	1.99675	1.51587	1.37848	2.8898	4.53851	3.92024	1.51587	2.20284	2.8211	3.23328	2.68371	1.30979	1.58457	1.30979	1.72196	2.40892	3.92024	3.71415	3.57676	2.8211
		BARX1	2.07352	0.8866	3.3229	3.3229	0.8866	1.51129	4.50982	4.135	3.88513	1.51129	2.13599	1.76117	2.63574	2.26092	2.38586	1.51129	0.8866	2.13599	2.07352	1.44882	2.19845	3.82266	3.3229	3.63525	3.69772	0.94913	2.63574	2.07352	3.69772	4.07253	2.5108	1.94858	1.51129	2.01105	3.13549	4.19747	2.69821	2.57327	3.69772	1.88611	1.51129	2.01105	1.51129	1.82364	1.51129	3.13549	2.69821
		TCF7L1	3.12339	2.43691	1.75043	2.23096	1.20121	2.5742	2.8488	2.23096	3.39798	2.02502	1.68178	1.88773	2.36826	1.81908	3.60392	1.88773	3.12339	2.23096	4.08445	2.29961	2.78015	1.06395	1.68178	2.78015	5.11417	4.35905	4.01581	2.43691	3.05474	2.02502	3.05474	1.2699	1.61313	2.5742	1.81908	2.50555	2.64285	2.23096	4.01581	3.39798	1.47584	2.02502	2.23096	2.98609	1.61313	3.05474	1.13267
		LHX3	1.69575	1.41312	5.43274	1.78996	2.79486	1.69575	1.09909	3.39152	5.02449	1.16188	1.94697	2.63785	2.79486	2.76346	7.44255	3.1717	2.54364	2.10399	2.1982	1.31891	1.09909	3.45433	1.47593	2.92048	3.1089	1.41312	2.35522	4.52204	1.94697	1.78996	1.31891	1.41312	3.20311	2.60644	2.82627	2.2296	2.07259	1.69575	3.29732	2.70065	1.91557	1.63294	2.66925	2.48083	1.53873	2.51223	2.26101
		NR2E1	2.21571	1.14424	1.78712	2.00142	1.94784	1.67998	2.10856	2.00142	1.14424	2.10856	4.03721	1.6264	1.19787	2.05499	4.2515	3.50147	3.76934	1.89427	1.14424	1.14424	2.43	2.43	1.67998	1.51925	2.21571	2.10856	2.53715	3.18003	1.51925	2.6443	1.46568	1.14424	2.00142	3.28718	2.00142	2.53715	4.14435	2.53715	2.26928	3.28718	3.60862	2.69787	2.32286	1.57283	2.05499	1.67998	1.14424
		PROP1	1.39384	1.11476	2.51017	2.19122	4.34414	2.07162	1.11476	4.62322	2.94873	2.43044	1.99188	3.14808	1.51345	1.7128	3.14808	2.62978	2.11148	1.11476	1.51345	3.22781	1.11476	3.74611	2.82913	1.87227	2.78926	1.75266	4.34414	4.22454	2.31083	2.90886	1.23437	1.39384	1.87227	3.14808	5.30099	2.11148	3.02847	3.06834	3.5069	1.11476	1.47358	1.51345	3.30755	2.86899	1.35398	2.3507	1.99188
		ZBTB16	2.22654	4.03459	2.35569	1.58081	1.77453	2.87227	2.8077	4.03459	2.22654	0.935075	2.87227	4.29288	0.999712	1.58081	1.58081	2.61398	2.8077	1.70995	3.518	1.58081	1.58081	1.19337	2.09739	4.22831	2.87227	1.70995	2.22654	2.22654	2.93684	1.77453	0.935075	0.935075	2.22654	2.87227	2.22654	3.00142	2.22654	1.58081	2.87227	2.22654	1.58081	0.935075	4.80947	3.7763	3.518	3.518	2.74313
		HOXC11	3.17615	2.94669	2.62545	2.71723	2.07474	2.44188	3.22205	3.03848	2.25831	1.47815	3.13026	3.54329	3.77275	2.48777	2.53367	2.80902	2.12064	4.23167	5.19541	1.34047	1.34047	1.61582	2.57956	2.44188	1.61582	3.4974	4.23167	1.43225	2.67134	1.06512	1.24869	4.13989	1.20279	2.62545	3.95632	4.73649	5.74611	1.7535	4.73649	1.98296	2.53367	2.85491	2.48777	3.31383	4.59881	1.34047	2.39599
		HOXC10	1.68473	3.04876	1.80165	1.48987	3.75026	1.76267	3.28259	2.4252	2.89287	0.944255	2.97082	2.8539	4.72457	1.7237	2.97082	3.63334	1.56781	3.28259	5.62093	1.17809	2.77595	1.80165	2.65904	2.19137	1.10014	3.16568	3.59437	1.45089	2.73698	0.944255	2.23034	4.2569	1.33398	2.19137	2.73698	3.5554	6.12757	2.19137	5.73785	2.30829	1.91856	1.99651	2.69801	3.59437	3.08773	1.29501	1.64576
		HOXB13	1.08163	1.63584	1.63584	3.17532	2.25163	1.94374	1.759	3.85269	2.80585	1.08163	2.62111	3.79111	1.51268	2.12848	2.0669	1.4511	1.88216	2.74427	3.85269	1.82058	3.72953	2.31321	2.12848	4.03743	1.38953	2.25163	2.99058	1.14327	1.69742	1.20476	3.5448	4.09901	1.14327	1.63584	1.759	2.19005	1.69742	3.11374	4.83796	2.31321	4.4069	2.25163	4.09901	3.17532	1.69742	2.49795	3.66795
		HOXC13	3.65065	1.85895	1.18706	2.7548	2.23222	1.78429	2.97876	1.9336	1.78429	1.78429	3.05341	2.82945	1.18706	2.38153	1.85895	2.38153	1.56033	3.05341	3.05341	2.45618	2.15756	1.85895	1.18706	4.02392	1.33633	2.38153	3.50134	2.15756	1.9336	1.18706	4.39719	4.02392	1.33633	2.53083	1.78429	3.35203	2.23222	4.24788	3.05341	2.97876	3.7253	2.23222	4.09857	2.60549	2.08291	2.60549	2.53083
		FOXK1	2.52414	1.63836	2.31973	3.13738	2.59228	1.84277	3.61434	3.34179	0.956985	3.40992	3.68247	3.5462	2.93296	3.47806	2.11532	3.0011	2.11532	3.5462	2.11532	1.97904	2.38787	2.86483	1.63836	2.04718	0.956985	2.79669	4.02316	2.25159	3.20551	1.97904	1.97904	2.66042	1.91091	0.956985	2.86483	1.63836	2.11532	1.63836	2.18346	3.81875	3.5462	1.84277	1.91091	3.13738	1.70649	1.63836	1.63836
		POU4F1	2.31325	1.75006	1.67966	2.73564	3.65083	3.15804	6.46678	2.73564	1.67966	2.38365	2.24285	1.11647	1.60926	2.73564	2.52445	1.60926	2.87644	1.82045	2.38365	1.82045	3.79162	1.60926	1.82045	1.96125	2.66524	1.53886	1.82045	1.11647	1.11647	2.03165	1.82045	1.60926	2.10205	2.87644	2.94684	3.36923	3.43963	1.75006	2.38365	2.66524	1.53886	4.14362	4.49561	2.66524	2.17245	2.80604	2.31325
		TCF7	3.50277	2.55145	1.02936	2.10751	1.15617	4.45408	2.74172	2.10751	4.01013	1.91725	2.42461	1.98067	1.66357	2.29777	2.6783	2.10751	3.69303	2.04409	3.69303	3.24908	2.6783	1.02936	1.02936	2.10751	4.8346	2.80514	4.32723	2.93198	3.50277	1.02936	1.02936	2.10751	1.02936	2.42461	1.72699	2.36119	2.04409	3.62961	3.94671	3.69303	1.4733	2.29777	2.48804	1.60015	1.02936	2.29777	1.34646
		PRRX1	1.19921	1.19921	2.47344	1.74531	3.56563	1.80599	1.19921	5.20392	5.87137	1.56328	2.17005	2.17005	1.19921	2.23073	5.62867	1.19921	1.19921	1.86667	1.19921	2.53412	1.5026	2.53412	2.41276	1.74531	2.71615	2.0487	4.41512	2.35208	1.62396	2.10938	1.86667	1.19921	2.35208	2.71615	3.68699	1.56328	1.98802	2.23073	1.56328	1.19921	1.62396	1.92734	2.0487	3.20157	1.80599	3.26225	3.86902
		FOXC1	4.10269	3.53014	2.51717	2.42909	2.03271	2.6493	1.50421	1.50421	2.1208	4.10269	1.8125	2.25292	2.91355	1.41612	1.76846	1.76846	2.6493	2.03271	2.42909	3.08972	2.34101	1.85654	5.11565	1.19591	2.25292	4.76332	3.44206	2.82547	1.63633	2.16484	1.63633	1.8125	1.32804	3.75035	3.79439	0.975702	2.42909	3.08972	1.284	2.34101	1.94463	3.4861	1.32804	5.42395	1.59229	0.975702	1.41612
		HOXD11	2.25715	2.76309	2.25715	2.67877	2.51012	1.83554	2.4258	2.76309	2.59444	1.24528	3.18471	3.10038	3.35335	3.77496	3.18471	2.17283	2.4258	3.69064	5.29278	1.75122	1.66689	2.34147	1.91986	1.91986	1.32968	3.01606	4.6182	1.91986	2.67877	1.91986	2.17283	2.84741	1.24528	2.59444	3.85929	5.29278	4.6182	1.24528	4.78684	2.4258	3.10038	2.17283	2.4258	3.35335	3.85929	1.66689	3.522
		BARHL1	2.24739	1.05165	1.71595	1.51666	1.58309	1.58309	2.31382	2.38025	3.11097	4.70528	3.37669	1.84881	1.71595	2.91168	1.05165	1.98167	2.31382	1.05165	2.91168	1.71595	1.84881	2.24739	1.71595	3.77527	1.58309	1.64952	1.58309	2.31382	1.91524	1.71595	1.71595	1.71595	1.3838	1.91524	3.37669	2.24739	2.18096	1.71595	1.05165	2.38025	1.25094	2.38025	1.71595	1.05165	2.24739	2.91168	2.71239
		CEBPG	2.58502	2.66302	1.80502	1.02502	1.72702	2.58502	1.41502	2.19502	2.89702	2.50702	2.35102	3.52102	1.72702	1.88302	2.89702	2.19502	1.80502	1.88302	1.57102	1.02502	1.02502	2.74102	2.11702	1.80502	1.25902	1.72702	1.72702	1.88302	3.05302	2.42902	1.49302	3.20902	2.50702	1.02502	1.88302	3.75501	2.89702	5.08101	2.11702	4.22301	2.19502	3.75501	1.80502	1.64902	3.20902	3.91101	1.72702
		HOXB5	1.52272	2.70776	3.89279	1.99673	2.70776	1.20671	1.91773	3.18177	3.73479	2.54975	2.94476	2.86576	4.36681	3.57678	2.62875	3.10277	1.68072	1.68072	2.39175	1.83873	1.68072	3.81379	3.65579	2.47075	1.60172	1.91773	2.07574	4.52481	1.91773	1.20671	2.94476	1.91773	2.54975	2.94476	3.33977	1.91773	1.99673	2.70776	2.54975	2.31274	2.47075	1.91773	2.15474	1.83873	2.15474	6.02586	3.10277
		SOX12	2.46983	4.09879	1.74584	2.83182	1.83634	2.56032	2.92232	3.6463	2.01734	3.6463	1.83634	2.74132	4.46079	1.56485	3.8273	3.19381	1.74584	1.74584	2.74132	3.01281	2.01734	1.11236	1.56485	2.56032	2.65082	3.7368	2.92232	4.0083	2.01734	1.11236	4.27979	4.0083	1.11236	1.92684	1.92684	2.74132	4.46079	1.65534	2.10783	3.7368	1.20294	1.20294	2.01734	1.11236	2.46983	2.74132	1.11236
		ONECUT1	2.79787	3.10297	2.95042	1.27235	1.27235	1.27235	3.30637	1.27235	2.79787	2.59447	3.45893	2.39106	3.15382	3.10297	1.78086	1.67915	3.61148	3.50977	1.27235	1.27235	1.27235	1.6283	1.27235	2.39106	3.45893	5.59465	1.98426	2.08596	2.03511	2.39106	1.27235	2.03511	2.95042	1.67915	2.74702	1.83171	1.57745	4.22168	3.86573	3.35722	1.83171	3.40807	3.30637	2.74702	3.66233	1.73001	2.74702
		HOXA5	1.87374	3.40907	2.71817	3.17877	1.87374	2.1808	2.41111	3.40907	3.48584	1.56667	3.33231	4.17674	6.17268	3.40907	2.10404	1.87374	3.02524	2.56464	2.64141	1.7202	3.94644	2.48787	1.87374	1.87374	2.64141	2.10404	1.87374	4.63734	2.64141	1.4899	2.1808	1.10607	2.94847	3.94644	3.86967	2.02727	2.1808	2.94847	1.87374	2.56464	4.33027	3.40907	1.41314	2.41111	2.1808	4.09997	4.86764
		PHOX2A	1.75015	1.59875	3.2642	1.90156	2.88569	1.75015	1.22023	4.92966	4.55114	1.67445	2.12866	1.67445	1.3716	3.1885	2.50718	4.47544	2.12866	1.22023	2.73428	2.50718	1.22023	2.35577	2.12866	2.50718	3.1128	1.82585	5.91379	3.1885	2.20437	2.35577	1.29601	1.75015	2.20437	3.1128	2.65858	1.67445	2.20437	3.1885	2.65858	1.22023	1.90156	1.59875	2.28007	2.43147	1.67445	2.35577	1.22023
		EN1	2.33574	3.52047	4.35416	1.45816	1.89695	1.41429	1.45816	3.30107	4.52968	1.76532	1.89695	2.24798	1.80919	1.94083	1.80919	2.2041	2.2041	1.98471	3.08168	2.64289	1.80919	1.06325	3.73986	1.85307	2.64289	1.67756	2.77453	3.25719	1.19489	1.06325	1.5898	2.4235	1.72144	2.37962	3.21332	2.77453	2.2041	2.29186	1.76532	1.50204	2.68677	1.23877	2.07247	2.64289	3.0378	4.00313	3.52047
		DLX1	1.94528	2.53952	3.23281	1.25199	1.25199	1.7472	1.25199	2.2424	3.23281	1.84624	1.54912	3.82706	2.53952	1.25199	2.34144	4.02514	1.94528	1.25199	1.25199	1.25199	2.04432	1.84624	1.94528	3.52994	2.44049	2.44049	3.72802	2.83665	1.25199	1.25199	2.93569	3.03473	3.03473	2.2424	2.93569	1.25199	2.2424	1.25199	1.25199	2.83665	2.34144	1.25199	3.72802	2.63857	1.25199	2.73761	3.62898
		HOXA13	3.58079	1.70049	1.64519	2.41943	2.14292	1.58989	1.58989	2.75125	2.03231	1.58989	1.9217	2.75125	1.9217	2.25352	1.97701	2.36413	1.70049	4.35503	3.8573	2.41943	2.97246	2.14292	1.64519	2.30882	1.14746	2.14292	3.63609	1.25804	1.14746	1.14746	4.29973	4.18912	1.8111	2.41943	1.8664	2.03231	1.58989	3.58079	3.41488	2.47473	3.41488	2.80655	4.35503	2.91715	1.53458	2.41943	3.8573
		FOXD2	3.79337	2.28487	1.27921	3.06706	2.95532	3.51402	2.17313	2.39661	3.96098	1.78204	1.11166	3.1788	1.83791	3.1788	3.84924	1.78204	2.17313	3.45815	1.61443	1.94965	2.00552	1.05573	3.7375	2.39661	3.29054	1.61443	2.78771	2.95532	1.55856	1.05573	1.61443	2.56423	3.23467	3.23467	3.45815	3.01119	3.90511	2.6201	3.40228	2.6201	3.84924	4.74316	1.50269	4.01685	1.61443	2.73184	3.1788
		PAX4	2.69882	2.52506	2.66986	0.932294	1.859	1.30877	0.758537	2.35131	3.88616	4.05991	2.7857	4.20471	2.81466	1.859	3.53864	2.38027	3.10425	2.7857	1.65628	1.4246	1.5694	3.16217	4.11783	3.7124	3.65448	1.39564	1.859	3.33593	1.39564	1.91691	1.859	2.17755	1.68524	1.51148	2.52506	2.66986	2.38027	2.98841	2.14859	1.39564	2.58298	1.45356	1.97483	1.62732	1.97483	3.59656	2.66986
		CUX1	1.86159	2.62163	2.1656	1.40557	3.38166	2.24161	2.24161	3.00164	2.54562	2.69763	1.70958	2.62163	4.97774	1.10155	1.25352	3.22965	3.38166	2.0896	3.30566	1.17763	3.00164	2.54562	2.1656	1.48157	1.40557	2.46962	2.1656	3.45766	3.60967	2.62163	1.25352	1.86159	3.53367	3.68567	1.10155	1.10155	2.39361	3.30566	2.24161	1.10155	3.83768	2.24161	1.10155	2.39361	2.77363	2.0136	3.60967
		PRRX2	1.61771	1.24288	2.9564	2.09964	3.70606	1.24288	1.24288	4.34863	5.95506	3.11704	2.68866	1.24288	1.40352	3.17059	3.33123	2.8493	2.31383	1.56416	1.51062	3.54542	1.77835	1.77835	2.09964	2.04609	1.34995	1.56416	3.00994	2.20673	1.24288	1.24288	2.04609	1.24288	1.99254	1.24288	3.11704	1.45707	1.67126	2.15319	2.31383	2.36738	3.22414	2.47447	1.88545	1.61771	1.45707	3.06349	4.9912
		AIRE	3.42036	3.42036	1.8196	1.09198	2.54722	3.63865	2.4017	1.09198	1.09198	2.83827	1.8196	2.54722	2.76551	3.85693	4.43903	1.8196	3.27484	1.45579	1.8196	1.09198	1.09198	2.54722	1.8196	3.42036	1.8196	1.16481	2.54722	2.76551	4.14798	2.47446	3.85693	2.32893	1.09198	3.27484	3.42036	1.67408	1.8196	2.54722	4.00246	1.8196	1.8196	1.09198	1.09198	3.27484	1.8196	2.32893	1.8196
		TEAD3	1.27635	2.18141	2.18141	4.49433	2.08084	2.68421	1.77916	1.27635	1.87972	2.38253	1.27635	3.99152	2.48309	2.48309	1.27635	2.28197	1.27635	1.27635	2.9859	2.88534	2.78478	5.09769	4.59489	4.49433	1.27635	4.09208	2.58365	2.28197	2.68421	2.38253	1.6786	2.58365	3.08646	2.28197	2.88534	1.87972	3.28758	1.27635	1.98028	1.77916	1.27635	2.88534	2.28197	1.87972	2.38253	1.87972	1.27635
		EP300	2.6377	2.10324	2.26911	1.36604	1.20017	2.60085	2.06638	2.36126	1.51348	1.38447	1.53191	2.39812	2.43498	2.37969	2.08481	1.36604	2.5087	1.90051	1.4029	3.66978	2.41655	1.71621	2.93258	1.60563	2.69299	1.47662	2.12167	3.78036	2.67456	1.32918	1.60563	2.49027	2.52713	2.15853	2.61927	2.91415	2.04795	2.21382	2.10324	2.08481	2.3244	2.3244	2.04795	1.71621	2.34283	2.93258	2.21382
		DBX2	2.22306	1.27652	3.23722	2.69633	2.56111	1.27652	1.95262	2.56111	3.37244	1.27652	1.95262	2.89916	4.11615	2.08784	2.89916	5.73879	2.96677	1.27652	2.62872	1.88501	1.27652	1.95262	1.95262	1.54696	3.71049	2.4935	1.95262	5.06269	2.62872	1.8174	1.88501	2.62872	3.64287	3.71049	2.02023	3.98093	2.56111	3.23722	3.84571	3.84571	2.15545	2.56111	3.23722	1.27652	1.27652	1.27652	1.27652
		FOXF1	2.52166	2.71462	2.61814	1.8463	2.03926	5.41607	1.8463	2.13574	3.2935	1.17094	3.00406	3.67943	1.46038	1.17094	2.13574	3.19702	4.35479	1.8463	1.8463	2.61814	3.96887	3.87239	4.54775	2.03926	1.94278	2.8111	2.13574	1.26752	1.17094	2.03926	3.2935	2.42518	2.03926	2.03926	1.17094	1.17094	2.8111	1.17094	2.61814	2.3287	1.46038	2.03926	2.61814	3.10054	4.54775	1.46038	1.17094
		PBX1	2.05697	1.70071	3.1703	2.01244	3.97191	4.72897	1.65617	4.2391	4.3727	1.29991	2.85857	1.29991	1.70071	2.7695	2.45777	3.52657	1.29991	1.29991	3.79377	2.2351	2.45777	3.79377	3.52657	1.61164	1.29991	3.70471	2.94764	4.7735	3.25937	2.2351	2.68044	2.2351	3.79377	1.65617	2.54684	2.54684	1.29991	2.01244	3.52657	2.68044	1.92337	2.7695	2.2351	2.19057	1.65617	2.32417	3.0367
		ONECUT3	2.42515	4.41116	2.84325	2.32062	1.27535	1.27535	3.05231	1.27535	2.32062	2.32062	2.11156	1.79798	2.32062	2.32062	1.27535	3.26136	3.67947	3.05231	2.32062	1.27535	1.27535	1.27535	2.32062	2.00704	2.32062	5.03832	1.79798	1.27535	2.11156	2.52967	1.27535	2.94778	2.84325	3.05231	2.6342	1.37998	1.27535	4.30663	2.94778	2.73873	3.26136	3.67947	2.21609	2.21609	3.05231	2.21609	2.32062
		GFI1	1.11022	2.88494	5.80463	4.7169	1.45372	3.05668	1.91171	2.2552	1.39647	1.91171	2.54144	2.88494	1.11022	4.88865	1.11022	4.14441	2.3697	2.59869	2.65594	1.68271	1.68271	2.08345	1.16753	2.48419	1.85446	1.11022	1.68271	2.08345	2.77044	3.34293	3.28568	2.54144	1.79721	2.3697	3.22843	1.68271	3.34293	3.51468	1.96896	2.77044	1.68271	4.65965	1.16753	2.1407	2.08345	1.11022	3.17118
		HOXA9	2.06054	2.66837	2.06054	1.88688	2.7552	2.06054	2.06054	3.10253	3.62353	1.19222	1.97371	2.84204	1.97371	1.19222	2.06054	2.06054	2.06054	4.14452	4.40502	3.62353	2.06054	1.19222	2.06054	2.84204	2.58154	4.92601	2.92887	1.19222	2.06054	1.97371	2.92887	2.92887	1.36584	3.0157	4.40502	3.62353	4.49185	2.66837	4.66552	2.40787	1.19222	1.19222	1.19222	2.06054	1.19222	2.7552	1.53955
		HMX2	1.96214	2.64916	3.10717	1.27512	2.64916	2.72549	2.49649	1.27512	2.03847	3.56519	2.9545	3.18351	1.27512	1.6568	2.03847	1.73313	3.56519	2.03847	2.57282	3.41251	2.49649	3.48885	4.17587	2.57282	2.87816	3.48885	1.42775	2.80183	3.48885	1.96214	1.27512	1.96214	2.49649	3.10717	4.09953	1.27512	2.49649	1.27512	3.48885	1.50413	1.27512	1.73313	2.26748	1.27512	2.42015	5.16823	2.03847
		DMRTA1	2.19443	1.40781	1.40781	1.40781	3.20579	1.40781	1.40781	2.86867	2.41918	6.46465	2.41918	1.40781	2.41918	2.3068	2.53155	1.40781	3.09342	1.40781	5.00378	1.40781	2.19443	1.40781	1.40781	1.40781	2.19443	1.40781	2.08205	1.40781	2.53155	1.40781	2.41918	1.40781	2.3068	1.40781	2.19443	2.08205	2.41918	2.19443	4.66666	2.53155	2.41918	2.53155	2.53155	1.40781	3.31817	2.19443	1.40781
		LHX9	2.31949	1.17642	3.26084	1.57986	1.17642	2.31949	1.37814	1.91606	3.39532	1.84882	2.11777	3.1936	1.9833	2.92465	2.45397	2.45397	3.59704	1.84882	6.08489	1.91606	2.11777	1.84882	2.92465	4.13495	2.38673	1.17642	1.6471	3.32808	2.58845	1.17642	1.44538	3.05912	3.93323	2.58845	6.35385	3.46256	5.34526	1.84882	2.52121	1.51262	2.25225	6.01765	2.52121	1.84882	1.17642	2.25225	3.05912
		MNX1	1.20063	1.7422	2.73508	4.08902	2.91561	1.20063	1.20063	2.01299	3.00587	1.83246	2.37404	2.55456	2.19351	5.26242	2.64482	1.20063	1.20063	1.7422	2.82535	2.01299	2.55456	3.99875	3.09613	3.27666	1.20063	2.01299	1.20063	4.81111	1.20063	1.20063	2.19351	1.20063	2.10325	3.36692	2.55456	3.81823	3.36692	2.10325	2.64482	1.20063	2.64482	1.29098	1.20063	2.10325	2.55456	2.55456	1.20063
		LHX6	1.79729	1.65203	2.08781	2.76569	1.70045	1.74887	1.31309	4.41197	2.32991	1.74887	3.39515	2.86253	2.57201	3.05621	2.18465	3.15305	2.86253	2.37833	3.49199	2.76569	3.24989	2.57201	2.28149	1.79729	2.28149	2.91095	2.71727	4.41197	1.36156	1.31309	1.79729	2.13623	2.66885	2.28149	4.02461	2.23307	1.60361	1.50677	2.28149	1.74887	3.24989	1.31309	1.70045	1.79729	1.74887	1.74887	1.94255
		NKX6-3	3.1824	2.13427	3.66615	3.50489	3.58552	1.32802	1.32802	2.13427	4.14989	2.77927	2.13427	1.40873	2.13427	2.13427	2.37615	4.39177	1.8924	1.32802	1.32802	1.32802	1.48923	2.94052	2.2149	1.32802	3.90802	1.32802	1.32802	5.11739	2.29552	1.32802	2.69865	2.94052	2.29552	2.45677	2.13427	4.71427	2.45677	1.32802	2.94052	1.5699	1.32802	3.50489	4.31115	2.37615	2.94052	2.13427	2.05365
		HESX1	3.69656	1.52146	2.24652	2.97154	1.36039	2.08541	1.36039	2.08541	2.81042	2.08541	3.77711	2.72987	3.05209	2.97154	1.76317	2.16596	1.52146	1.52146	6.75774	3.05209	1.36039	1.68262	4.58269	2.64931	2.16596	1.36039	1.84373	1.36039	2.97154	1.76317	2.08541	2.97154	2.56875	3.45488	3.53544	2.81042	7.07997	2.16596	4.34102	1.36039	2.89098	6.11328	1.36039	2.97154	2.48819	2.81042	3.21321
		GSX2	1.35422	1.35422	3.92065	1.35422	2.2097	1.35422	1.35422	2.97012	2.87507	3.25528	4.30087	2.30475	1.73443	3.35033	2.78002	2.30475	2.11464	2.2097	1.92454	2.87507	1.92454	2.87507	4.77613	2.58991	1.35422	1.35422	1.92454	2.97012	1.54428	1.35422	2.78002	1.35422	1.35422	1.35422	3.54044	1.35422	1.35422	1.35422	1.35422	1.82948	2.97012	1.44937	1.35422	2.2097	2.49486	4.96624	3.06518
		HOXB9	1.23072	3.26659	2.98897	3.54421	4.56214	1.50834	2.15611	2.98897	3.82183	1.8785	2.89643	3.91437	1.97104	2.06358	1.23072	2.80389	2.15611	4.74722	3.91437	2.80389	1.41575	2.98897	1.23072	2.89643	1.69342	3.82183	4.74722	1.23072	2.15611	1.23072	2.98897	5.58008	1.60088	3.17405	3.82183	5.67262	3.45167	2.15611	5.58008	2.24865	2.15611	2.24865	3.17405	5.20992	2.89643	1.23072	2.52627
		FOXD1	1.23718	2.45845	2.17661	1.23718	1.61295	3.11605	2.17661	4.33732	1.23718	2.83422	1.23718	1.80084	1.23718	1.23718	2.08267	3.11605	1.7069	3.39788	3.02211	3.96155	1.61295	5.18281	3.30394	2.17661	1.23718	1.23718	2.17661	2.45845	1.61295	2.92817	2.45845	1.7069	1.23718	2.17661	3.77366	4.05549	1.51901	2.55239	1.23718	1.7069	2.17661	1.7069	2.17661	2.08267	3.77366	3.49183	3.11605
		HLX	2.98523	2.09011	5.26373	1.35774	1.35774	1.35774	1.35774	1.43919	8.68147	2.57836	1.35774	1.92736	1.35774	2.17148	3.79898	1.76461	2.82248	1.76461	4.93823	2.25286	2.82248	1.35774	1.35774	2.17148	2.00874	2.57836	2.90386	2.57836	2.17148	2.17148	2.41561	1.35774	3.71761	2.09011	2.98523	2.41561	2.00874	1.92736	4.77548	2.49698	2.57836	4.20585	2.65973	2.17148	2.25286	3.79898	2.00874
		LMX1B	1.25625	1.25625	4.27419	3.80989	2.30092	2.18485	1.25625	3.57774	4.11942	1.64317	1.99139	2.61045	3.42297	3.80989	5.08671	3.88727	1.91401	1.87531	2.18485	2.91999	1.44971	4.1968	1.37233	2.49438	2.68784	1.87531	2.18485	3.7712	1.25625	1.25625	1.79793	1.64317	1.9527	2.14616	2.30092	1.64317	2.3783	2.30092	2.76522	2.03008	2.26223	2.68784	3.19083	1.91401	2.18485	2.99737	2.06877
		HMX3	2.246	2.78331	2.16924	1.78545	2.62979	3.01359	2.93683	1.24814	3.1671	3.01359	1.93897	3.93468	1.86221	1.86221	2.01573	2.246	3.47414	2.01573	2.55304	2.70655	2.70655	2.70655	3.85793	2.86007	2.86007	3.47414	1.40162	3.39738	4.16496	1.93897	1.24814	1.24814	3.1671	4.31848	3.78117	1.24814	1.70869	1.24814	3.47414	1.47842	1.24814	1.24814	2.01573	1.86221	3.01359	5.16282	1.32498
		TEAD1	1.56368	1.99866	1.05621	4.02856	2.28865	1.63618	1.92617	2.50614	2.65113	2.07116	1.78117	2.36115	1.85367	1.78117	1.56368	1.05621	1.05621	1.85367	2.79612	2.65113	2.36115	3.15861	3.59358	1.85367	1.78117	3.52109	2.79612	1.78117	2.07116	2.07116	1.70868	1.78117	3.59358	3.73858	1.78117	1.63618	2.36115	1.05621	2.28865	1.49119	2.21615	1.85367	1.85367	1.70868	3.08611	2.14366	1.56368
		ISL2	2.09744	1.94305	2.63782	1.94305	3.0238	3.10099	2.63782	2.09744	5.57127	2.63782	2.09744	2.63782	1.71146	1.94305	1.94305	3.0238	1.55707	1.78866	1.40268	1.32544	2.71501	2.71501	1.71146	2.71501	1.94305	1.86585	1.17109	4.79931	4.02735	1.17109	1.94305	1.63427	1.17109	2.32903	3.71856	2.02025	1.78866	1.17109	1.63427	1.17109	1.94305	3.71856	3.25538	1.94305	2.32903	3.79576	1.94305
		LHX2	2.47793	1.32514	2.8814	1.32514	2.30501	1.72862	2.47793	3.80362	3.34251	2.53556	2.65084	2.18973	1.95917	3.57307	2.65084	3.51543	3.16959	1.32514	3.05432	4.09182	2.47793	1.32514	1.32514	1.32514	2.36265	2.5932	2.30501	1.90153	1.32514	1.32514	2.47793	1.72862	2.76612	1.78626	3.74599	2.18973	1.8439	1.32514	2.8814	2.01681	1.90153	1.32514	1.90153	1.90153	1.90153	2.76612	2.30501
		CDX1	2.42643	3.31984	1.16076	1.38411	2.20307	1.16076	2.12862	3.91545	3.69209	1.16076	3.24539	2.87313	3.39429	2.42643	1.16076	1.90527	1.75637	2.42643	2.42643	2.50088	1.45856	2.87313	2.64978	2.42643	2.12862	2.79868	2.64978	1.23528	2.42643	1.83082	1.23528	3.17093	1.68191	4.73441	3.02203	6.00007	4.06435	2.87313	5.92562	2.27752	2.50088	3.46874	2.27752	3.39429	3.46874	1.16076	1.23528
		ALX4	1.75653	1.60645	2.20676	2.2818	4.34537	2.05668	1.15622	1.41885	2.24428	2.31932	1.86908	2.05668	2.58195	1.53141	2.16924	2.0942	1.41885	1.53141	1.79405	2.73203	1.15622	2.95715	1.68149	3.4449	3.06971	2.84459	3.6325	3.06971	2.0942	2.54443	1.83157	1.15622	1.15622	2.50691	5.39591	2.65699	2.05668	3.93265	3.6325	1.15622	1.15622	1.98164	2.73203	3.2573	1.15622	1.75653	1.15622
		NKX3-1	3.32764	2.69512	1.43006	3.27493	3.53848	1.69361	3.22222	1.37735	1.95717	3.01138	1.95717	2.1153	3.01138	1.90446	1.53548	2.22072	4.27643	2.58969	1.90446	1.43006	1.32464	3.01138	2.90596	2.80054	1.85175	5.22522	3.06409	1.85175	1.37735	1.95717	1.85175	3.1168	2.06259	3.01138	5.33064	1.85175	4.53999	2.00988	4.53999	4.1183	2.37885	4.80354	2.53698	1.21922	1.90446	2.06259	1.48277
		LHX1	1.33277	2.04069	6.28824	2.18228	2.11149	2.04069	1.33277	2.04069	4.8016	1.33277	1.33277	2.74862	3.59813	3.66892	3.38575	3.81051	2.46545	2.04069	2.04069	1.9699	1.33277	4.16447	1.40363	2.74862	3.38575	2.04069	2.67783	4.66002	1.47432	1.33277	1.33277	1.33277	2.74862	1.61594	3.45654	1.9699	2.67783	1.89911	2.74862	1.33277	2.74862	3.59813	4.02288	2.11149	3.38575	2.04069	2.39466
		HOXC4	1.52098	1.52098	3.43496	3.33926	3.43496	3.43496	1.52098	1.52098	4.20055	2.19087	1.52098	4.39195	3.43496	1.52098	4.29625	4.29625	2.09517	1.52098	5.25324	3.33926	1.52098	2.47797	2.47797	3.43496	2.28657	1.52098	1.52098	4.20055	1.71232	1.52098	1.90377	2.47797	2.47797	1.90377	3.43496	3.24356	4.29625	3.33926	3.33926	1.52098	1.52098	2.47797	4.20055	1.61677	2.47797	1.52098	2.95646
		HBP1	1.27454	1.27454	3.43432	1.27454	2.07446	3.11435	2.55441	1.91448	3.75429	3.51431	2.79439	2.31444	1.27454	2.07446	3.51431	1.27454	2.6344	3.67429	3.51431	3.11435	4.79418	1.27454	3.67429	2.23444	2.07446	2.07446	2.07446	2.07446	1.91448	1.51452	2.79439	2.15445	2.87438	3.43432	1.91448	1.27454	1.27454	2.7144	1.83448	2.79439	2.87438	2.07446	3.75429	1.91448	2.79439	2.55441	1.27454
		HOXC12	2.03865	3.24689	2.84414	2.74346	3.34757	3.75032	2.54208	4.25375	2.74346	1.23316	4.15307	2.4414	2.34071	1.83728	2.03865	2.54208	2.13934	3.64963	4.05238	1.73659	1.63591	2.4414	1.93797	1.93797	1.93797	3.44826	3.44826	2.4414	2.74346	2.03865	1.33395	2.4414	1.23316	2.13934	3.1462	3.64963	3.75032	1.63591	4.55581	2.4414	3.1462	1.73659	2.64277	2.64277	3.04552	2.54208	2.94483
		FOXA	3.16338	2.1125	2.42387	3.16338	2.73524	3.04661	3.2023	1.60652	1.60652	2.3071	4.25318	2.1125	1.17838	1.68436	1.91789	2.1125	2.54063	1.52867	2.03465	4.13641	1.37299	2.3071	1.56759	2.38495	2.6574	3.78612	3.47475	1.72328	3.04661	1.37299	3.16338	4.01965	5.88788	3.04661	4.75916	1.17838	2.69632	2.57955	1.45083	1.7622	1.52867	3.16338	1.17838	4.95376	2.69632	5.57651	4.2921
		VSX1	3.3824	2.00195	3.61248	1.77187	2.00195	1.31172	1.31172	2.15533	3.99594	3.07563	3.76586	2.07864	2.23202	2.76887	4.14932	2.76887	2.84556	1.31172	2.4621	3.15233	1.69518	2.84556	1.92526	1.69518	1.31172	1.31172	2.76887	2.69218	1.46506	1.31172	1.31172	1.31172	2.38541	1.31172	3.68917	2.07864	2.38541	2.76887	2.30872	1.69518	2.69218	2.99894	2.99894	1.31172	2.38541	3.30571	4.07263
		LMX1A	1.28339	1.75276	4.75673	3.91186	2.17519	2.40988	1.70582	2.40988	4.4751	2.55069	1.28339	2.87925	3.34862	3.02006	4.94447	3.11393	1.75276	1.75276	2.40988	2.87925	2.22213	3.44249	1.7997	3.25474	2.55069	1.75276	1.28339	5.27303	1.37724	1.28339	2.17519	1.75276	2.59763	1.89357	2.22213	1.75276	2.64456	2.22213	3.11393	2.22213	1.75276	2.59763	3.16087	1.75276	2.6915	2.12826	1.56501
		LBX2	2.19586	2.10757	4.57979	1.40122	1.40122	1.40122	1.40122	3.34368	2.54903	1.93098	3.69685	1.40122	1.6661	3.43197	3.43197	4.75637	3.96173	3.0788	2.28415	1.93098	2.01927	2.72562	2.46074	1.93098	3.0788	1.40122	3.78514	7.31689	2.46074	1.40122	2.9905	1.40122	1.84269	1.40122	4.57979	2.54903	1.40122	1.40122	2.28415	1.6661	1.93098	2.01927	1.84269	1.40122	1.40122	2.9905	1.40122
		ARX	2.37419	2.04396	2.47326	1.91186	3.86025	1.77977	1.25139	3.95932	2.93559	2.17605	2.50629	2.17605	1.6807	1.97791	3.3649	2.77048	1.6807	1.91186	1.91186	1.84582	1.25139	3.3649	1.77977	3.03466	2.83652	2.44024	3.00164	3.69513	2.57233	2.57233	1.84582	1.25139	1.25139	2.11001	4.71886	2.47326	2.2421	3.3649	2.96862	1.25139	1.25139	1.44954	2.77048	3.76118	2.2421	1.51558	1.25139
		LHX5	1.34679	2.03718	4.79874	2.65853	2.52045	1.96814	1.34679	3.41796	4.31547	1.34679	1.34679	2.03718	2.72757	3.487	5.14393	5.76528	2.93468	2.03718	2.03718	1.34679	1.34679	4.10835	1.83006	2.72757	2.65853	2.03718	2.65853	6.45568	2.38237	1.41589	1.34679	1.34679	2.03718	2.31333	2.93468	1.76102	2.52045	2.65853	2.72757	1.34679	2.03718	2.52045	3.27988	2.03718	1.96814	2.58949	2.38237
		BSX	2.59636	1.44653	4.66607	2.13643	1.44653	1.44653	1.44653	1.56162	2.13643	1.44653	1.90646	2.3664	1.44653	2.13643	2.71135	2.59636	3.0563	1.44653	2.02145	2.71135	2.02145	3.28627	3.0563	2.02145	2.59636	1.90646	2.48138	2.59636	1.56162	1.44653	1.44653	3.7462	4.20614	3.40125	6.04588	3.28627	2.48138	1.44653	1.44653	3.0563	1.44653	1.44653	2.82633	2.3664	1.44653	3.28627	2.25141
		HNF1A	1.74586	2.01233	1.07967	1.07967	1.52379	1.43497	3.96647	3.7	3.47794	1.07967	1.52379	3.38911	4.63265	4.58824	2.23439	1.56821	2.18998	2.54528	1.74586	1.34615	1.52379	2.41204	4.32177	1.56821	1.96792	2.41204	2.6341	1.92351	2.85616	1.07967	2.81175	3.74441	2.45645	2.36763	2.54528	3.87764	5.69855	1.96792	2.72293	2.05674	1.61262	4.58824	2.2788	1.79027	1.52379	2.36763	2.32322
		SOX30	2.45403	2.45403	2.45403	1.50569	1.4002	1.4002	1.4002	2.45403	1.4002	4.5617	3.40248	1.4002	1.4002	1.4002	2.0325	4.5617	2.45403	3.40248	1.4002	2.45403	2.24327	1.4002	1.4002	1.4002	2.45403	2.45403	1.61091	3.50787	2.55942	2.45403	2.24327	7.30166	3.19172	3.19172	2.24327	1.4002	1.4002	2.24327	4.87785	2.34865	1.4002	1.4002	1.4002	1.4002	2.45403	2.45403	1.4002
		MEF2D	2.90914	3.12043	1.53575	3.43735	1.95837	1.95837	3.22607	3.01478	3.75428	1.32452	1.43026	3.22607	1.95837	3.43735	3.12043	1.32452	2.38093	4.38813	3.64863	2.38093	1.95837	2.16965	1.32452	1.32452	1.32452	1.32452	1.32452	3.43735	2.38093	1.32452	4.28248	1.32452	2.06401	3.12043	2.27529	2.59222	2.06401	1.95837	1.32452	1.32452	2.06401	1.32452	1.32452	3.33171	4.17684	1.64144	2.06401
		HOXD3	1.359	3.1425	4.36279	2.86089	2.10994	1.359	1.359	2.29768	3.51797	1.359	1.359	3.1425	2.67315	2.29768	2.67315	2.01607	1.359	1.359	1.82834	2.67315	2.29768	1.45296	2.29768	2.01607	3.70571	1.73447	2.76702	6.61563	1.359	1.359	2.01607	2.29768	1.54668	4.83213	3.33023	1.54668	2.20381	2.29768	3.1425	1.359	1.359	1.359	1.359	3.51797	2.10994	4.55053	1.54668
		PRDM1	1.60161	1.16843	1.3417	2.12142	2.59792	3.5076	1.47165	1.3417	2.81451	1.03847	0.908517	0.951835	1.60161	2.07811	2.38133	1.94815	1.08179	0.605291	1.21174	3.42097	1.94815	3.9841	2.12142	0.908517	1.90483	1.8182	1.77488	2.81451	2.64124	3.5076	2.64124	2.25138	2.07811	2.42465	3.72419	3.68088	5.15369	2.07811	3.94078	2.68456	2.25138	2.33801	0.821881	3.11774	2.55461	2.20806	4.02742
		DLX2	1.72491	3.16978	3.28092	1.39148	1.39148	1.9472	1.61371	2.50292	1.39148	1.39148	1.39148	2.50292	2.7252	1.39148	2.05834	3.05863	1.39148	3.5032	1.39148	2.39177	1.72491	4.39235	3.16978	2.05834	2.39177	1.39148	4.05892	2.50292	1.61371	1.39148	3.05863	5.05921	3.61435	3.72549	4.61464	1.61371	1.39148	1.39148	1.39148	3.16978	1.9472	1.72491	3.16978	4.17006	1.39148	2.50292	1.50274
		ARID3A	2.87243	1.16681	5.10285	3.06923	1.75722	2.34763	2.28203	1.82282	2.47883	2.47883	1.69162	2.93803	4.25004	2.54443	3.92204	2.41323	1.16681	3.85644	3.13483	3.46284	3.26604	2.15082	1.23248	3.13483	1.88842	1.16681	1.16681	3.46284	1.75722	1.16681	2.34763	1.16681	2.93803	2.01962	1.82282	2.47883	4.38125	3.52844	4.38125	1.16681	1.16681	3.79084	2.34763	1.16681	3.20043	3.46284	2.61003
		ZNF713	2.56781	2.56781	2.33614	2.45197	1.40945	3.4945	2.33614	2.45197	2.56781	1.40945	1.40945	2.45197	1.40945	1.40945	2.56781	2.56781	1.40945	1.40945	1.40945	2.45197	1.40945	2.56781	1.40945	2.79948	2.56781	2.56781	1.40945	1.40945	1.40945	1.40945	2.56781	1.40945	5.69537	1.5254	2.45197	1.40945	2.45197	1.40945	2.79948	2.56781	2.45197	3.72617	1.40945	1.40945	2.45197	2.56781	1.40945
		HOXA7	1.47854	1.47854	3.06431	2.22969	2.22969	1.47854	2.31315	3.06431	4.31624	2.89739	1.47854	3.14777	3.64854	2.31315	2.22969	5.23432	2.48008	1.47854	2.98085	2.98085	2.73046	3.06431	2.31315	1.47854	3.48162	1.47854	1.47854	6.15239	2.31315	1.47854	2.647	3.14777	1.81238	4.65008	2.31315	5.06739	3.64854	4.65008	2.56354	1.47854	2.31315	1.64541	2.81392	2.48008	3.14777	2.98085	1.47854
		LHX4	2.02583	1.31029	3.21838	4.01342	2.10533	2.42335	1.31029	3.21838	2.10533	1.31029	2.90037	2.42335	2.42335	2.42335	3.85441	2.90037	1.62831	2.10533	2.42335	3.6159	1.31029	3.37739	1.46926	3.05938	1.94632	1.31029	2.90037	3.6159	1.31029	1.31029	1.31029	1.31029	1.31029	2.10533	2.10533	1.62831	2.10533	2.10533	2.26434	2.10533	2.90037	2.02583	3.05938	3.6954	1.31029	1.94632	3.93392
		BATF	1.332	1.64203	0.944474	3.19215	1.332	0.944474	2.02956	2.41709	1.64203	2.80461	2.18457	0.944474	1.48701	2.49459	2.72711	2.02956	2.6496	2.88212	1.95205	1.56452	2.26207	1.56452	2.26207	1.64203	1.332	2.5721	3.26965	3.03713	1.87455	3.19215	3.11464	2.18457	1.48701	1.332	1.64203	1.95205	3.26965	2.72711	1.79704	4.35473	3.34716	1.48701	0.944474	2.95963	0.944474	2.33958	2.26207
		SIX5	1.73512	1.91361	3.75805	2.2111	2.03261	3.10357	1.52687	2.30035	3.57955	0.99139	3.10357	3.6688	4.59102	1.31863	2.35985	4.68027	1.19963	4.47202	3.57955	2.41934	1.46737	1.31863	2.24085	1.82436	2.53834	2.3301	1.22938	4.97776	2.0921	2.00286	1.22938	1.37813	2.06235	4.85876	2.71683	1.22938	1.76486	1.08064	3.52006	4.05554	2.00286	1.43763	1.64587	1.28888	1.49712	1.73512	1.43763
		FOXQ1	1.02712	2.53896	4.17174	2.78085	3.08322	3.20417	2.23659	1.20854	2.96227	1.02712	2.17612	3.44606	2.6599	1.02712	1.57138	3.14369	3.38559	3.14369	1.63185	2.41801	1.93422	3.99032	2.84133	4.29269	1.51091	1.38996	2.11564	2.35754	1.45043	2.11564	2.23659	2.29706	5.07885	3.74843	1.7528	1.9947	2.96227	1.02712	3.08322	3.8089	1.69233	1.51091	2.23659	3.86938	3.8089	1.38996	1.02712
		IRX5	1.22389	1.22389	1.86764	1.86764	3.73454	1.41701	1.22389	4.12079	2.89765	2.64015	3.09078	1.86764	1.80327	1.86764	1.67452	2.70453	3.09078	3.28391	2.5114	3.54141	1.3526	4.82892	3.0264	2.31827	6.24519	3.41266	3.54141	2.70453	1.22389	2.5114	2.31827	3.67016	6.50269	1.22389	1.73889	2.96203	1.80327	2.06077	4.24954	1.93202	1.86764	1.28833	4.57142	2.57577	2.89765	2.5114	1.67452
		NR3C1	1.24927	1.12101	1.50577	1.70528	4.09934	2.03304	1.97603	3.27282	3.32982	2.43205	2.7028	3.81433	2.10429	2.28954	1.59128	1.27777	1.36327	2.77405	1.47727	2.63155	1.23502	2.37504	0.793256	5.42462	2.46055	2.30379	3.14456	2.23254	3.48657	1.50577	1.87628	1.99028	1.93328	2.27529	0.736255	1.64828	3.03056	3.10181	2.06154	2.4463	2.41779	2.80255	0.864508	2.04729	1.86203	3.05906	2.6743
		HOXA11	2.77845	2.18008	1.32527	1.66719	3.29133	1.32527	2.00912	1.83815	2.69296	1.32527	3.4623	1.92363	3.37681	3.71874	2.69296	1.83815	2.0946	4.74452	5.94125	1.32527	1.32527	1.32527	1.32527	2.00912	2.77845	3.20585	3.20585	2.00912	2.18008	1.32527	4.06067	2.00912	1.32527	2.86393	2.60749	3.80422	4.83	2.18008	5.77029	1.83815	1.32527	1.83815	2.60749	2.94941	4.14615	1.32527	1.49618
		SHOX2	1.51226	1.51226	3.5989	2.3817	2.55558	2.3817	1.51226	2.90335	6.03331	1.51226	1.86004	2.3817	2.3817	2.46864	6.64192	2.29475	2.12087	2.90335	1.51226	3.5989	1.94698	2.3817	1.51226	2.3817	2.20781	2.03392	2.72947	3.77279	1.51226	1.51226	1.94698	1.51226	1.51226	1.51226	1.86004	2.3817	1.51226	2.9903	2.03392	1.51226	2.12087	2.9903	2.20781	2.9903	1.51226	4.64222	2.29475
		ZSCAN4	1.77144	3.06725	3.3912	4.22422	4.13166	3.25237	1.77144	2.23423	1.30866	1.77144	1.58633	2.83586	3.76143	1.77144	2.37307	2.51191	3.53004	2.18795	3.34492	3.99283	2.23423	1.77144	2.04912	1.77144	1.63261	4.08539	1.72517	2.37307	1.30866	3.48376	1.30866	1.49377	2.60446	3.53004	5.93654	3.53004	1.63261	2.23423	1.49377	6.63072	1.77144	2.32679	2.69702	1.30866	1.30866	1.30866	2.0954
		VAX1	1.9263	1.45884	2.62748	3.09494	3.44553	2.39376	1.45884	2.62748	2.62748	2.39376	2.16003	2.74435	2.74435	1.45884	1.45884	1.45884	1.45884	2.51062	1.45884	3.21181	1.45884	2.62748	2.27689	2.97808	1.45884	1.45884	2.27689	4.73104	1.45884	1.45884	1.45884	1.45884	2.16003	1.57582	2.51062	1.45884	2.27689	1.45884	1.45884	1.45884	1.45884	1.45884	1.45884	4.14672	1.45884	4.49731	2.62748
		MEIS1::HOXA9	2.36207	2.14183	1.37098	2.14183	3.35316	3.13292	5.55558	3.68352	2.47219	1.37098	2.36207	3.24304	1.37098	4.34425	6.87704	3.0228	3.46328	1.37098	1.37098	1.37098	1.37098	2.47219	1.37098	1.37098	3.46328	2.47219	1.37098	1.37098	2.36207	3.5734	2.25195	1.37098	1.37098	1.37098	1.37098	1.37098	1.37098	1.37098	2.80255	3.13292	1.37098	1.37098	3.35316	2.91268	1.37098	1.37098	1.37098
		NKX2-5	1.07889	2.54374	2.90996	5.01568	1.90287	2.8184	1.53666	3.09306	3.18462	1.90287	2.45219	1.71976	3.55083	3.36772	1.07889	1.99442	4.28325	1.07889	1.53666	2.26908	2.36064	4.46636	1.35355	1.71976	1.53666	1.90287	1.07889	1.62821	1.07889	1.07889	2.8184	3.00151	1.07889	1.99442	3.00151	1.53666	2.72685	1.53666	1.71976	3.09306	2.8184	2.6353	3.18462	2.54374	2.08598	3.18462	3.27617
		IRX3	1.24027	1.24027	2.06497	3.26455	1.61513	1.61513	1.24027	4.01428	3.33952	2.40235	3.45198	1.99	2.21492	1.24027	1.50267	2.51481	3.03963	2.51481	3.1146	4.12674	1.27779	2.36487	2.36487	2.70225	4.87647	3.52695	3.1146	3.71439	1.24027	3.56444	1.50267	4.12674	5.21385	2.25241	1.84005	3.26455	1.91503	2.06497	3.18957	2.21492	2.43984	1.27779	6.71332	3.48947	2.73973	2.73973	3.07711
		ARID5A	1.63302	3.26701	1.34467	2.97866	2.88254	1.34467	2.20972	3.65147	2.97866	3.17089	2.30584	3.84371	1.92137	5.4777	1.82525	2.1136	2.01749	4.03594	2.30584	1.34467	2.30584	1.34467	1.34467	2.88254	2.20972	1.34467	4.03594	3.93982	2.49807	2.20972	2.88254	2.49807	2.97866	2.30584	1.34467	2.30584	2.97866	3.26701	1.44088	1.53685	2.30584	1.34467	2.01749	2.1136	1.34467	2.1136	1.34467
		AP1	2.14257	1.63407	1.90043	3.25644	0.980275	1.44035	1.14978	3.88602	1.82778	2.65108	0.883417	0.931846	3.93444	2.31207	2.6995	2.6995	3.91023	0.713915	1.58564	3.49858	1.53721	1.56142	1.27085	1.63407	2.40893	2.09414	3.71651	2.191	2.65108	2.50579	1.0287	1.852	1.05292	1.87621	0.883417	1.6825	3.23222	1.92464	4.00709	2.89322	4.73352	2.33629	1.29506	3.15958	3.18379	3.06272	2.26364
		HOXC9	1.48157	1.48157	2.50713	1.48157	1.48157	1.48157	2.63533	2.50713	2.76353	1.48157	3.7891	1.48157	1.48157	1.48157	3.5327	2.63533	1.48157	2.76353	3.27631	1.48157	1.48157	1.48157	1.48157	1.48157	3.6609	2.37894	2.50713	2.50713	2.76353	1.48157	1.48157	1.48157	1.48157	2.76353	1.86615	2.76353	1.48157	4.17369	5.32745	2.76353	1.48157	3.91729	1.48157	4.04549	4.04549	2.76353	1.48157
		DMRT2	2.50487	2.34048	2.50487	3.32682	5.13511	2.34048	1.18983	3.24462	3.81999	2.58706	1.84731	2.58706	3.40901	1.10756	3.32682	1.10756	3.40901	1.18983	5.13511	1.51853	3.32682	2.50487	2.66926	1.9295	1.10756	1.10756	1.84731	1.76511	1.10756	3.08023	4.06657	2.50487	1.10756	1.84731	2.75145	4.31316	3.49121	2.25828	2.17609	2.25828	4.72413	3.16243	1.10756	1.10756	2.75145	3.90218	3.40901
		CEBPD	1.66932	1.66932	3.42963	3.07757	1.66932	1.66932	1.66932	1.66932	2.90154	3.42963	3.42963	3.07757	2.37345	2.90154	2.72551	3.2536	3.07757	1.66932	1.66932	1.66932	1.66932	1.66932	1.66932	1.66932	4.66186	5.01392	1.66932	1.66932	1.66932	4.48582	1.66932	3.2536	1.66932	1.66932	1.66932	1.66932	1.66932	1.66932	1.66932	3.95773	3.07757	4.30979	3.2536	1.66932	2.72551	1.66932	1.66932
		HMX1	1.38029	2.86832	1.8763	1.38029	2.04164	1.38029	2.86832	2.20697	1.38029	4.68702	2.53765	3.447	1.38029	1.38029	2.20697	2.70298	2.78565	1.38029	1.95897	2.86832	2.04164	2.62031	4.19101	3.11632	1.62829	2.86832	2.45498	5.92704	3.03365	2.1243	1.38029	2.1243	1.8763	2.20697	4.43902	1.38029	1.8763	1.38029	3.86034	1.62829	1.38029	1.46304	2.20697	1.38029	1.8763	3.94301	1.46304
		POU2F2	2.40261	1.92279	2.90768	1.31671	1.82178	1.2662	1.74602	1.61975	1.13994	1.92279	2.62989	2.02381	2.3521	5.07947	2.88242	1.34196	2.55413	1.77127	1.64501	1.5945	4.80168	5.96334	2.45312	1.41772	2.37736	2.32685	2.50362	2.32685	2.52888	1.89754	1.39247	1.13994	2.07431	1.79653	4.04408	1.92279	1.13994	1.13994	1.77127	1.13994	4.59966	2.17533	2.50362	2.95818	2.47837	2.40261	2.09957
		DMRTA2	1.35726	1.35726	1.35726	2.30681	1.35726	2.93984	1.56821	5.15546	1.99029	2.41231	3.25636	2.41231	3.36187	2.41231	2.41231	3.46737	3.15086	1.35726	1.35726	1.35726	2.41231	3.04535	2.41231	2.41231	2.41231	1.35726	4.10041	2.62333	3.9949	5.36648	3.46737	1.46287	2.2013	1.99029	3.46737	2.0958	2.0958	1.56821	3.88939	3.04535	2.0958	1.35726	3.78389	2.41231	3.25636	3.46737	1.35726
		HDX	2.56397	2.56397	1.42514	1.88067	5.29717	3.70281	1.42514	2.22232	2.45009	2.45009	1.42514	2.56397	3.36116	4.84164	2.56397	4.61387	1.42514	2.67785	3.70281	2.45009	1.42514	2.45009	3.36116	2.45009	2.56397	1.42514	1.42514	2.45009	1.42514	2.45009	3.36116	1.65284	1.42514	2.10844	3.70281	1.42514	1.42514	4.61387	2.22232	3.58892	1.99455	1.42514	2.45009	5.41106	3.58892	2.45009	1.42514
		EN2	1.37259	2.0182	3.79363	2.0182	2.34101	1.37259	2.17961	3.30942	3.95504	1.8568	2.09891	2.17961	2.09891	3.22872	3.22872	3.71293	2.42171	1.37259	2.66381	2.58311	1.37259	1.9375	1.37259	2.17961	1.37259	1.37259	3.30942	3.63223	1.6147	1.37259	2.17961	1.37259	2.58311	1.37259	2.17961	2.0182	2.58311	2.98662	2.66381	1.6147	3.39013	1.37259	2.58311	2.09891	1.37259	5.00415	1.7761
		PAX7	1.85252	1.46942	6.25821	1.46942	1.56517	1.9483	1.46942	2.61873	4.00748	1.80463	1.85252	1.46942	2.04407	2.28351	3.72015	3.24127	1.75675	2.37929	4.91735	1.90041	2.42718	2.42718	1.56517	2.61873	3.04972	2.76239	2.81028	3.95959	1.56517	3.19338	1.46942	4.15114	1.85252	1.9483	2.42718	3.09761	1.90041	2.42718	3.48071	1.46942	1.9483	3.76804	1.9483	1.46942	1.61308	3.48071	1.46942
		NOBOX	3.15897	1.61094	3.77819	1.61094	1.61094	2.23016	2.38496	1.61094	3.15897	1.61094	2.38496	2.38496	1.61094	1.61094	3.00417	1.61094	2.69456	1.61094	3.31378	3.00417	1.61094	2.53976	2.38496	2.53976	1.61094	2.38496	3.77819	1.61094	1.61094	2.38496	2.69456	2.69456	3.46858	2.53976	3.77819	3.31378	2.23016	2.23016	3.15897	2.69456	2.53976	1.61094	2.69456	1.61094	3.00417	4.24259	3.00417
		HNF1B	2.1418	3.06638	1.41822	1.90061	2.50359	1.90061	3.14678	1.86041	2.182	1.29762	1.29762	2.2222	5.43814	4.23216	3.38798	1.41822	2.62419	1.82021	1.57901	1.29762	1.53881	1.73981	5.31754	1.29762	1.29762	2.90559	4.15176	1.29762	2.90559	1.29762	1.33786	3.46838	2.2222	2.82519	2.54379	3.46838	5.19694	2.383	2.58399	2.2222	2.182	5.71953	2.2222	2.2222	1.69961	2.2624	1.981
		MEF2B	4.30408	3.38432	1.6597	2.11964	2.11964	2.11964	3.15438	2.80946	5.10888	1.42981	1.5449	3.49929	2.11964	3.72923	2.57952	1.42981	2.57952	4.07414	5.10888	2.57952	2.11964	2.34958	1.42981	1.42981	1.42981	1.42981	2.57952	2.92443	1.42981	1.42981	4.649	1.42981	2.23461	4.07414	2.46455	2.34958	2.80946	2.11964	1.42981	1.42981	2.23461	1.42981	1.42981	2.69449	4.649	1.42981	1.42981
		IRX6	1.99861	1.32001	2.67721	1.32001	1.32001	1.32001	1.45569	3.83083	2.67721	1.79503	2.67721	1.99861	2.47363	1.32001	2.67721	3.35581	2.60935	2.20219	4.03441	3.08437	1.32001	1.86289	3.22009	2.47363	6.00234	4.17012	2.74507	2.60935	1.38794	2.67721	1.32001	3.96654	5.45946	2.47363	1.86289	3.6951	3.28795	1.32001	3.96654	3.22009	2.60935	3.35581	5.25588	3.08437	2.88079	2.67721	3.49153
		LHX8	1.31764	1.31764	2.28756	4.71238	2.28756	1.31764	1.31764	3.37873	1.31764	4.10618	4.95486	3.25749	2.16632	1.8026	2.04508	2.4088	1.31764	2.4088	4.4699	3.25749	3.74245	2.22694	3.13625	1.92384	2.53005	3.13625	2.53005	4.59114	2.34818	1.4995	3.37873	1.31764	2.04508	3.13625	4.22742	4.4699	2.4088	2.53005	5.56107	1.37832	3.98493	1.31764	1.92384	1.31764	1.31764	3.01501	1.98446
		DMRTC2	2.29522	1.99104	4.01887	1.28131	1.28131	3.71469	2.09244	1.28131	2.80218	2.90357	1.28131	2.09244	1.78826	2.29522	4.42443	1.28131	4.52583	2.70078	4.32304	2.29522	2.90357	2.29522	1.3828	1.28131	3.10635	1.28131	2.29522	1.28131	2.09244	1.78826	3.10635	1.28131	4.12026	1.3828	3.20774	2.09244	2.19383	2.09244	2.19383	2.39661	2.29522	1.58548	4.93139	4.12026	5.23556	2.29522	1.28131
		OTX2	2.19785	1.33945	3.247	1.91172	1.43492	3.53313	4.77304	3.91464	2.29322	2.29322	3.34238	2.3886	3.34238	3.53313	3.15162	1.81634	1.33945	2.96087	1.33945	2.00709	1.91172	5.53606	3.62851	2.96087	2.19785	1.33945	3.34238	4.77304	1.43492	2.57936	3.62851	2.19785	2.00709	1.33945	1.91172	1.33945	2.10247	2.96087	2.57936	1.33945	2.10247	3.247	1.72096	2.00709	2.29322	3.34238	2.67473
		IRX2	1.26369	1.26369	3.12312	1.92777	2.59185	1.33017	1.92777	3.58797	2.9903	2.79108	3.52156	3.92001	1.79496	1.26369	1.92777	2.79108	3.72079	3.38875	3.25593	3.65438	1.26369	3.12312	2.59185	2.39263	5.11536	3.32234	1.66214	3.05671	1.26369	2.59185	1.72855	4.45128	5.91225	3.18952	1.79496	3.05671	1.26369	2.127	4.98254	1.99418	1.92777	1.33017	6.44352	3.05671	2.9903	2.59185	1.72855
		NKX3-2	2.17354	2.17354	2.25487	2.74286	2.74286	3.06818	2.49887	1.92955	1.36024	2.66153	2.09221	1.36024	3.47483	4.12548	1.36024	1.36024	2.49887	2.09221	1.36024	1.36024	1.36024	2.41753	2.66153	1.36024	1.36024	2.98685	3.06818	2.01088	2.01088	1.68556	2.5802	2.17354	1.36024	4.20681	2.49887	1.36024	2.17354	1.36024	3.88149	3.80016	1.36024	4.36947	3.14951	1.36024	2.09221	2.33621	1.92955
		HOXC5	1.56258	1.56258	5.43314	1.86032	2.45579	1.56258	1.56258	2.55503	5.73088	2.25729	1.56258	3.54748	1.76102	2.85277	4.34144	3.44824	2.15805	1.56258	2.45579	1.56258	1.56258	1.56258	2.55503	2.55503	2.55503	1.56258	2.45579	3.34899	1.76102	1.56258	1.95956	2.55503	3.54748	1.95956	2.55503	3.1505	4.04371	1.56258	1.56258	1.56258	1.56258	3.1505	3.34899	1.66192	2.55503	1.56258	3.1505
		HOXB4	1.53417	1.53417	2.4889	3.34815	2.58437	2.4889	1.53417	2.4889	5.16213	2.20248	1.53417	3.44363	3.63457	2.4889	3.34815	4.87571	3.73004	1.53417	1.53417	3.34815	1.53417	3.44363	1.53417	2.4889	2.29795	1.53417	2.39343	5.06666	1.72507	1.53417	1.91606	2.4889	1.53417	1.53417	2.4889	3.06173	3.34815	2.4889	2.67984	1.53417	1.53417	3.06173	3.25268	1.62974	2.4889	1.53417	3.82551
		HOXB8	1.4751	1.4751	4.06207	3.72464	3.04978	2.59987	2.59987	1.4751	4.17455	3.27473	1.4751	1.4751	2.59987	1.81253	1.4751	2.48739	2.59987	2.48739	2.37491	2.14996	2.48739	2.71235	3.38721	4.73694	2.59987	2.9373	3.49969	3.61216	1.4751	1.4751	2.59987	1.4751	1.4751	2.59987	3.16226	4.28703	1.58768	2.59987	5.63675	3.38721	2.26244	1.4751	1.4751	1.58768	2.82482	4.73694	1.4751
		HOXD12	2.11952	2.11952	1.28026	1.59498	1.8048	2.32933	2.74896	2.32933	2.85387	1.28026	3.2735	2.53915	2.43424	2.01461	2.32933	1.8048	1.28026	3.16859	4.6373	1.28026	2.53915	1.69989	2.32933	3.69313	1.38527	2.53915	2.53915	1.28026	2.85387	1.28026	2.22443	3.16859	1.28026	1.28026	2.95878	7.36489	3.2735	1.8048	4.84711	1.8048	2.95878	1.8048	3.48331	2.74896	3.58822	1.8048	1.38527
		IRX4	1.31025	2.05054	2.71681	2.79084	2.05054	2.27263	1.31025	4.04933	2.79084	1.82846	3.53113	2.79084	1.90249	1.31025	2.05054	2.56875	4.27142	2.42069	4.27142	3.38307	1.45827	4.04933	3.53113	3.30904	4.19739	3.67919	2.79084	3.01293	1.31025	2.79084	1.31025	4.19739	5.45589	1.97652	1.90249	3.30904	2.05054	1.31025	2.79084	2.56875	1.97652	1.97652	5.45589	2.49472	3.38307	2.79084	3.30904
		BBX	1.34286	1.92247	2.79189	1.34286	1.99492	1.34286	1.99492	1.92247	3.73375	2.06737	2.79189	2.35718	2.06737	1.56021	1.34286	3.5164	2.06737	2.50208	1.34286	1.99492	3.08169	3.95111	5.47259	1.34286	1.34286	1.99492	3.8062	2.35718	3.73375	2.50208	1.34286	1.34286	1.34286	1.34286	2.06737	2.28472	2.21227	4.02356	1.85002	2.06737	2.06737	1.92247	1.77757	2.93679	3.58885	3.3715	3.6613
		BARX2	3.37368	2.3425	1.48319	5.43604	2.51437	1.48319	3.02996	3.88927	4.14707	1.48319	1.48319	1.48319	1.65501	3.20182	1.48319	3.02996	2.17064	1.48319	2.85809	1.48319	1.48319	3.20182	4.06114	3.88927	2.3425	2.3425	3.02996	5.52197	3.80334	2.85809	3.97521	1.48319	2.3425	1.56921	5.69383	5.95163	4.06114	1.48319	2.3425	2.25657	1.48319	3.11589	3.20182	1.48319	1.48319	3.20182	2.17064
		HOXA4	2.24139	1.45182	2.43878	1.45182	2.53747	2.43878	2.43878	3.42574	4.21531	2.14269	1.45182	3.42574	4.11661	3.12965	3.22835	4.31401	2.04399	1.45182	2.43878	2.34008	1.45182	3.42574	4.21531	2.83356	2.24139	1.45182	2.34008	4.21531	2.63617	1.45182	1.8466	2.43878	2.63617	3.32704	3.42574	3.12965	3.42574	1.45182	3.42574	3.32704	2.83356	3.03096	4.21531	2.53747	2.43878	2.34008	3.82052
		FOXF2	1.40957	1.40957	2.12288	2.8362	3.54952	1.55219	5.5468	2.19422	2.12288	4.97615	4.12017	1.40957	1.40957	4.26284	2.8362	4.54816	2.47954	3.69218	3.33552	4.83349	2.69354	1.40957	2.05155	2.8362	1.55219	1.40957	2.8362	1.90889	1.40957	1.40957	2.69354	2.62221	4.12017	2.8362	1.40957	2.69354	1.48097	1.90889	3.40685	2.26555	2.55087	2.05155	1.40957	2.12288	2.69354	2.05155	2.8362
		AFP	2.34451	1.47866	3.64329	3.64329	3.49898	1.47866	1.47866	2.34451	1.47866	3.49898	5.37499	2.34451	2.34451	2.48882	4.07621	1.47866	2.05589	5.5193	1.62311	4.50913	2.34451	2.77743	2.63313	2.92174	2.92174	1.62311	4.50913	3.64329	1.62311	2.77743	1.47866	2.2002	2.77743	1.62311	2.34451	3.21036	1.47866	3.49898	2.77743	2.48882	1.47866	2.63313	1.47866	2.77743	1.47866	3.06605	2.77743
		TP53	2.75412	1.04214	2.32613	1.34174	2.24053	1.81253	2.75412	2.54012	3.43891	2.54012	2.58292	2.92532	1.68413	2.75412	1.04214	5.40769	1.04214	2.19773	3.05372	5.53608	2.66852	6.26368	2.06933	2.75412	2.15493	1.98373	3.61011	2.19773	2.41173	1.68413	1.59853	1.89813	2.58292	2.11213	2.45452	3.18211	1.38454	2.49732	1.98373	3.82411	1.25614	4.1237	1.64133	5.19369	2.45452	2.41173	1.64133
		DRGX	1.37311	1.37311	1.37311	2.18296	4.28856	2.02099	1.37311	2.5069	2.9928	2.5069	2.58788	2.74985	1.37311	1.94	2.10197	1.37311	1.37311	1.37311	1.37311	2.10197	1.37311	2.5069	3.07379	2.58788	2.58788	2.83084	4.69348	3.07379	2.58788	2.74985	2.02099	1.37311	1.37311	3.5597	5.90826	2.18296	2.58788	2.9928	3.80265	1.37311	2.18296	1.85902	2.66886	2.83084	1.94	2.02099	1.37311
		RORA	4.63005	2.37549	2.46567	1.2933	1.42857	2.10494	1.47367	5.08096	2.3304	1.78931	2.87149	2.91659	1.33839	2.19513	2.01476	1.60894	2.55585	1.42857	1.8344	1.42857	2.87149	4.53987	2.28531	3.63804	2.24022	4.99078	1.74421	3.32241	3.90859	1.56385	0.977663	1.74421	0.977663	2.24022	1.15803	2.55585	4.13405	1.24821	1.65403	2.69113	1.8344	2.10494	3.54786	2.78131	5.98279	3.45768	1.92458
		NFATC1	3.73504	1.42278	1.42278	2.32199	1.42278	1.42278	2.70737	1.42278	1.42278	2.45045	1.42278	1.42278	1.42278	1.42278	2.06507	1.42278	1.42278	1.42278	2.70737	1.42278	2.57891	1.42278	1.42278	2.32199	1.42278	2.45045	1.42278	2.57891	1.42278	2.19353	2.25776	3.09274	1.87238	2.77159	1.42278	1.42278	1.42278	1.42278	1.42278	1.48707	3.99196	2.06507	2.96428	1.42278	2.45045	1.42278	2.45045
		NR4A	2.75263	2.51723	1.69335	1.7522	2.75263	2.28184	1.7522	1.57565	1.8699	2.04644	1.16371	2.51723	2.45838	1.16371	1.98759	1.16371	2.81148	1.57565	1.98759	3.22342	3.51766	1.51681	5.40082	2.45838	3.34111	3.22342	1.8699	3.51766	1.51681	1.16371	3.75305	2.28184	1.7522	1.34026	4.10615	2.10529	1.6345	1.8699	3.16457	4.16499	2.10529	2.22299	2.81148	1.16371	1.28138	2.16414	1.16371
		OLIG2	1.8325	4.34577	1.8325	4.18869	1.8325	1.8325	1.8325	1.8325	1.8325	1.8325	1.8325	4.817	1.8325	1.8325	1.8325	1.8325	1.8325	4.65993	1.8325	1.8325	3.40329	1.8325	1.8325	1.8325	1.8325	1.8325	3.71745	3.08914	1.8325	1.8325	1.8325	1.91112	3.87453	1.8325	1.8325	1.8325	1.8325	2.53936	1.8325	1.8325	4.65993	1.8325	4.73847	1.8325	1.8325	1.8325	3.95307
		HOXC6	2.09527	1.40335	4.77646	1.40335	2.18176	1.40335	1.40335	2.26825	4.25752	2.26825	3.13315	2.44123	3.99805	1.74931	2.26825	4.68997	2.52772	1.40335	3.04666	1.40335	3.73858	4.08454	3.82507	2.00878	4.51699	1.40335	1.40335	4.4305	1.57628	1.40335	2.26825	1.40335	2.26825	1.40335	4.86295	3.82507	2.44123	3.13315	4.34401	2.18176	1.40335	2.26825	2.26825	2.26825	1.40335	2.26825	2.00878
		NKX2-2	2.82334	3.64714	2.09106	3.46408	2.54874	1.17572	1.99953	1.63339	1.54186	2.91487	2.09106	3.18947	4.92862	1.17572	1.54186	2.54874	6.30164	2.64027	2.09106	2.7318	1.908	3.00641	1.17572	2.64027	1.99953	1.81646	1.17572	2.54874	1.17572	1.908	1.99953	3.64714	1.45033	2.82334	2.64027	2.82334	2.27413	1.45033	4.19635	1.908	2.4572	3.00641	1.45033	2.09106	1.17572	2.09106	1.908
		RAX	2.67763	1.64068	1.64068	1.64068	1.64068	1.64068	2.10155	4.75155	2.67763	2.33198	2.67763	1.64068	1.75601	4.52111	2.21676	3.82981	3.48415	1.64068	2.4472	2.33198	1.64068	1.64068	1.64068	2.79285	1.64068	2.4472	2.33198	4.75155	1.75601	1.64068	1.64068	1.64068	2.21676	1.64068	2.67763	4.17546	1.64068	2.79285	2.33198	1.64068	2.56242	1.75601	1.64068	1.64068	1.64068	3.71459	2.56242
		NKX2-4	1.45083	1.45083	1.45083	3.83333	1.45083	2.64208	2.40383	1.45083	1.45083	2.52296	1.45083	1.45083	2.52296	2.40383	1.45083	1.45083	4.90546	1.45083	2.64208	1.80821	1.57007	3.83333	1.80821	1.45083	1.45083	1.45083	1.45083	1.45083	1.45083	1.45083	5.02459	1.68902	1.45083	2.64208	2.64208	3.83333	2.64208	1.45083	2.99946	3.59509	2.64208	3.71421	2.16558	1.45083	1.45083	2.40383	3.59509
		FOXP3	4.02527	2.85406	1.44861	2.61982	1.56585	3.67391	1.44861	2.73694	2.61982	2.61982	2.61982	4.61088	3.67391	2.26846	4.96224	1.9171	1.44861	2.61982	1.9171	1.44861	2.61982	2.61982	1.44861	2.5027	1.44861	2.38558	2.61982	1.44861	2.61982	2.26846	4.96224	2.03422	1.44861	3.79103	2.97118	1.44861	1.44861	2.61982	1.44861	2.61982	3.79103	1.44861	1.44861	1.44861	1.44861	2.03422	2.61982
		ESX1	2.70944	1.45758	3.61357	1.45758	2.01396	1.45758	1.45758	3.82221	5.63046	2.29216	2.70944	2.15306	3.05718	3.75266	4.03086	4.1004	2.3617	2.84854	2.84854	2.29216	2.15306	3.54402	1.66622	1.45758	1.45758	1.45758	4.2395	5.76955	1.5272	1.45758	2.77899	1.45758	2.84854	1.45758	3.40492	2.57035	1.45758	2.77899	3.05718	1.66622	2.98764	1.45758	2.5008	2.08351	1.45758	5.14362	2.5008
		BHLHE22	1.82678	4.17319	1.82678	7.04103	1.82678	1.82678	1.82678	1.82678	1.82678	1.82678	1.82678	4.17319	1.82678	1.82678	1.82678	2.60891	1.82678	4.4339	1.82678	3.13034	3.52141	1.82678	1.82678	3.13034	1.82678	1.82678	4.17319	2.99998	1.82678	1.82678	1.82678	1.82678	3.13034	1.82678	1.82678	1.82678	1.82678	1.82678	1.82678	1.82678	4.4339	1.82678	5.08569	1.82678	1.82678	2.99998	3.39105
		ONECUT2	2.8256	4.1745	3.36516	1.4767	1.4767	1.4767	3.76983	1.4767	2.8256	1.4767	2.55582	2.15115	2.8256	2.8256	2.8256	2.69071	4.57917	3.76983	1.4767	1.4767	1.4767	1.4767	1.4767	2.15115	3.90472	4.98384	2.15115	1.4767	1.4767	2.42093	1.4767	1.4767	1.4767	1.4767	2.8256	1.61173	1.4767	4.1745	3.63494	3.36516	1.74641	3.63494	3.63494	2.69071	2.8256	1.4767	2.8256
		DLX4	1.52782	2.51377	2.93633	1.52782	1.52782	2.23207	1.52782	1.52782	1.52782	1.52782	1.52782	2.79548	1.52782	1.52782	3.21803	2.23207	1.52782	2.93633	2.65462	1.52782	2.79548	3.49973	1.52782	2.65462	2.65462	1.52782	3.78143	2.37292	1.52782	2.93633	2.23207	1.52782	2.93633	3.49973	5.47164	1.52782	2.65462	1.52782	1.52782	2.51377	4.20398	4.20398	5.04909	3.07718	1.52782	1.52782	1.52782
		SPIC	2.20099	3.46998	2.58169	1.8203	1.1858	1.1858	1.1858	1.6934	1.1858	1.75685	1.1858	2.89893	2.70859	1.1858	1.1858	1.75685	1.8203	1.1858	3.27963	4.67551	1.75685	2.20099	3.34308	2.07409	1.1858	2.07409	3.08928	3.85067	2.51824	2.39134	1.1858	2.45479	1.1858	2.70859	2.70859	1.1858	2.07409	1.50305	3.21618	2.39134	2.32789	1.24932	1.1858	1.75685	3.72378	1.62995	3.40653
		GBX2	2.40964	1.84712	2.46589	1.3971	1.95962	1.3971	2.63464	3.25341	2.8034	3.53467	4.20969	1.3971	1.3971	2.40964	2.69089	2.40964	1.90337	1.3971	2.52214	3.08465	2.69089	1.3971	2.52214	1.73461	1.95962	1.3971	3.30966	1.3971	1.3971	1.3971	1.84712	1.3971	2.24088	1.3971	3.47842	3.42217	3.75968	1.3971	2.40964	1.3971	2.07213	1.3971	1.3971	1.90337	2.63464	3.47842	3.47842
		NFAT5	1.45157	1.45157	1.45157	1.45157	1.45157	1.45157	2.54946	3.64735	3.52536	1.45157	1.45157	1.45157	1.45157	1.45157	1.45157	2.42747	2.42747	1.45157	4.37927	2.54946	1.45157	1.45157	1.45157	2.67145	2.67145	1.45157	2.54946	1.45157	1.45157	1.45157	1.45157	1.45157	4.37927	1.45157	2.06151	3.52536	1.45157	1.45157	1.45157	1.45157	1.45157	1.45157	1.45157	1.45157	3.64735	1.45157	1.45157
		NKX2-1	1.64244	2.08798	1.55334	3.87011	1.19691	2.08798	1.19691	1.73155	2.80083	2.97904	2.53351	2.97904	4.76118	1.90976	1.19691	1.19691	4.49386	1.19691	1.19691	1.19691	1.99887	1.37508	1.73155	1.46423	1.19691	1.19691	1.82065	4.67207	1.55334	1.19691	2.08798	2.17708	1.19691	2.62262	1.19691	1.19691	1.99887	1.19691	2.17708	3.60279	2.62262	2.71172	1.99887	1.90976	1.19691	1.19691	2.62262
		TBX1	1.36393	2.6838	1.09995	1.75989	1.36393	1.09995	1.75989	1.95787	2.48582	2.88178	3.07976	2.48582	1.75989	1.29793	1.75989	1.23191	1.09995	1.09995	1.09995	1.75989	2.28784	1.95787	1.6279	3.07976	2.81579	1.09995	2.41982	3.54171	1.82588	2.02386	1.09995	1.56191	1.09995	2.08986	2.02386	4.39963	2.02386	2.08986	3.21175	3.73969	1.75989	1.09995	4.00367	1.75989	1.09995	2.74979	2.02386
		EMX2	1.81439	1.2691	4.48629	1.81439	3.12308	1.2691	2.35968	3.45025	4.48629	2.74138	1.70533	1.70533	1.59627	3.12308	4.05006	4.59535	3.01402	2.35968	1.2691	3.50478	1.32368	1.2691	2.35968	1.2691	2.46873	3.01402	3.06855	2.74138	2.46873	1.54175	3.45025	2.14156	1.2691	2.14156	1.70533	1.81439	1.2691	2.35968	2.19609	1.54175	1.2691	1.2691	1.2691	2.14156	1.59627	3.12308	3.88648
		CBX5	1.3828	1.3828	1.3828	1.3828	1.3828	2.24242	2.61083	3.47046	2.36522	1.75121	4.69849	1.3828	2.24242	1.3828	2.48803	1.3828	1.3828	3.59326	2.73364	2.48803	1.3828	3.10205	1.3828	3.10205	1.87401	2.36522	1.3828	2.48803	1.3828	2.11962	1.99681	2.61083	3.47046	1.75121	3.83887	1.3828	1.3828	3.71606	2.61083	3.83887	2.24242	1.3828	1.3828	1.3828	1.3828	1.3828	1.3828
		HOXC8	2.33556	2.43794	3.66653	2.33556	2.33556	1.41412	1.41412	1.41412	1.41412	3.05224	1.41412	2.33556	4.28083	2.74509	1.41412	2.43794	1.41412	1.41412	2.43794	1.41412	2.43794	2.43794	2.43794	2.02842	3.35939	1.41412	1.41412	5.50942	1.41412	1.41412	2.33556	2.43794	2.43794	5.81656	5.50942	2.64271	1.82365	1.41412	1.41412	2.43794	2.23318	1.41412	2.33556	3.25701	2.43794	2.33556	1.41412
		CPHX	3.93502	3.93502	3.93502	1.65384	2.79443	1.65384	1.65384	1.65384	1.65384	2.68037	2.68037	1.65384	3.59285	1.99602	1.65384	1.65384	3.93502	1.65384	1.65384	1.65384	1.65384	1.65384	1.65384	1.65384	1.99602	3.93502	1.65384	3.70691	3.36473	1.65384	1.65384	1.65384	3.82096	2.68037	3.36473	2.90849	1.65384	4.61938	3.36473	2.90849	2.79443	2.68037	2.11008	1.65384	1.65384	1.65384	1.65384
		OLIG3	1.87353	4.36516	1.87353	4.98806	1.87353	1.87353	1.87353	1.87353	1.87353	1.87353	1.87353	4.36516	1.87353	1.87353	1.87353	1.87353	1.87353	4.67661	1.87353	1.87353	3.4308	1.87353	1.87353	1.87353	1.87353	1.87353	4.36516	3.11935	1.87353	1.87353	1.87353	1.87353	3.27507	1.87353	1.87353	1.87353	1.87353	1.87353	1.87353	1.87353	4.67661	1.87353	4.20943	1.87353	1.87353	1.87353	4.67661
		MEIS1	2.00418	3.27072	1.5609	1.87753	1.87753	3.27072	1.37092	1.94086	1.62423	5.17051	2.00418	1.37092	1.37092	1.37092	4.09396	2.7641	4.53725	1.87753	2.5108	1.37092	1.37092	1.8142	2.63745	1.43431	3.39737	3.58735	2.63745	1.37092	2.38414	2.00418	2.63745	1.87753	1.37092	1.37092	1.62423	3.20739	1.37092	1.37092	1.37092	3.14406	3.27072	1.62423	1.37092	3.08074	1.37092	3.08074	1.37092
		ZSCAN16	1.58373	1.58373	1.58373	1.58373	1.58373	1.58373	1.58373	1.58373	3.01584	2.87263	1.58373	1.58373	1.58373	3.01584	2.29978	3.01584	1.58373	1.58373	3.01584	3.44547	1.58373	3.01584	1.58373	1.58373	4.44795	1.58373	3.01584	3.01584	2.15657	1.58373	1.58373	1.58373	2.87263	4.44795	2.5862	1.58373	2.01336	3.01584	1.58373	1.58373	1.58373	1.58373	4.44795	3.01584	1.58373	1.58373	3.01584
		BHLHE23	1.84011	4.415	1.84011	5.70245	1.84011	1.84011	1.84011	1.84011	1.84011	1.84011	1.84011	4.415	1.84011	1.84011	1.84011	3.44942	1.84011	4.73687	1.84011	1.84011	3.44942	1.84011	1.84011	1.84011	1.84011	1.84011	3.12755	4.57593	1.84011	1.84011	1.84011	1.84011	3.28849	1.84011	1.84011	1.84011	1.84011	1.84011	1.84011	1.84011	4.73687	1.84011	5.38059	1.84011	1.84011	1.84011	3.28849
		HSF2	2.98623	1.32264	2.10551	2.98623	1.81193	3.08409	1.32264	1.32264	2.10551	3.76909	2.30122	3.47552	3.67123	3.18194	2.49694	2.10551	2.00765	2.49694	3.08409	2.00765	1.32264	2.79051	2.98623	2.10551	2.20337	3.86695	2.5948	2.20337	2.20337	2.98623	3.18194	2.10551	2.49694	1.81193	3.47552	3.76909	2.30122	2.10551	2.20337	4.16052	2.10551	3.08409	2.88837	1.71408	2.10551	4.06267	4.4541
		DLX5	2.77163	1.51446	3.40021	3.40021	2.45734	1.51446	1.51446	1.51446	1.51446	2.45734	5.7574	1.51446	3.24306	2.14305	2.14305	3.08592	1.51446	2.61448	3.40021	1.51446	1.51446	1.51446	4.18594	1.9859	2.14305	1.51446	2.30019	1.82867	1.51446	2.45734	2.30019	1.51446	1.51446	1.67176	4.02879	1.51446	2.61448	2.45734	1.51446	1.51446	2.30019	2.30019	4.02879	3.08592	1.51446	3.08592	1.51446
		OLIG1	1.86834	4.30402	1.86834	7.04417	1.86834	1.86834	1.86834	1.86834	1.86834	1.86834	1.86834	4.30402	1.86834	1.86834	1.86834	3.39064	1.86834	4.60849	1.86834	1.86834	3.39064	1.86834	1.86834	1.86834	1.86834	1.86834	4.30402	3.08618	1.86834	1.86834	1.86834	1.86834	3.23841	1.86834	1.86834	1.86834	1.86834	1.86834	1.86834	1.86834	4.60849	1.86834	5.21741	1.86834	1.86834	1.86834	3.23841
		ATOH1	1.87279	4.68261	1.87279	3.62893	1.87279	1.87279	1.87279	1.87279	1.87279	1.87279	1.87279	4.68261	1.87279	1.87279	1.87279	1.87279	1.87279	3.45332	1.87279	1.87279	3.62893	1.87279	1.87279	1.87279	1.87279	1.87279	3.2777	3.2777	1.87279	1.87279	1.87279	1.87279	3.45332	1.87279	1.87279	1.87279	1.87279	1.87279	1.87279	1.87279	5.03384	1.87279	5.73629	1.87279	1.87279	1.87279	3.45332
		BPTF	1.87459	3.11325	2.351	4.06607	1.49346	2.16043	2.16043	3.01797	2.16043	2.16043	2.351	2.82741	2.54156	1.20761	1.87459	1.87459	1.96987	3.20853	2.63684	2.92269	1.49346	3.58966	1.20761	1.20761	1.20761	1.49346	3.11325	3.01797	1.30299	1.96987	3.68494	2.16043	2.73212	2.25571	3.30382	3.78022	3.49438	3.58966	3.11325	1.96987	3.87551	1.39813	2.44628	4.73304	2.73212	3.49438	1.39813
		DLX3	2.47899	2.35387	4.98154	2.60412	1.47798	2.10361	1.47798	1.47798	1.85336	2.72925	2.72925	2.85438	2.60412	1.47798	2.9795	2.10361	1.47798	2.72925	1.47798	1.47798	3.85539	3.22976	1.47798	2.47899	2.47899	1.47798	4.73128	2.22874	2.72925	3.35489	2.10361	1.47798	2.72925	3.22976	3.98052	1.85336	3.73027	1.47798	1.47798	3.48001	3.85539	3.85539	4.60615	4.10565	1.47798	1.47798	1.47798
		TEF	2.51815	2.13893	1.63331	2.07573	2.07573	3.21339	3.71901	2.58136	1.12768	2.64456	2.70776	4.79347	2.01253	2.64456	3.02378	2.89737	1.5069	2.26534	3.21339	2.83417	1.25406	1.88612	1.75971	1.57011	2.20214	2.20214	1.69651	2.51815	4.22464	2.96058	2.77097	2.77097	2.13893	2.51815	1.69651	2.07573	3.71901	1.31729	1.69651	2.58136	1.25406	1.4437	2.26534	3.4662	1.75971	3.15019	2.64456
		MIXL1	1.58416	1.58416	2.60378	2.94365	2.15061	1.58416	1.58416	2.60378	2.94365	1.58416	2.71707	4.18985	2.60378	3.6234	3.96327	1.58416	1.58416	1.58416	2.60378	2.26391	1.58416	3.28353	1.58416	3.17023	1.58416	1.58416	2.26391	3.05694	1.58416	1.58416	2.26391	1.58416	1.58416	1.58416	2.83036	1.92403	1.58416	1.58416	2.3772	1.58416	5.77593	1.81068	1.58416	1.58416	1.58416	4.18985	3.05694
		NEUROG2	1.86733	4.61011	1.86733	1.86733	1.86733	1.86733	1.86733	1.86733	1.86733	1.86733	1.86733	4.61011	1.86733	1.86733	1.86733	3.15301	1.86733	5.2101	1.86733	2.38161	4.61011	1.86733	1.86733	4.18155	1.86733	1.86733	1.86733	3.23872	1.86733	1.86733	1.86733	1.86733	3.41015	3.92442	1.86733	1.86733	1.86733	1.86733	1.86733	1.86733	1.86733	1.86733	5.63865	1.86733	1.86733	1.86733	2.63874
		HOXB7	2.30595	1.63238	1.63238	2.75499	2.97951	1.63238	1.63238	1.63238	4.32664	1.63238	2.75499	1.63238	1.85684	3.8776	1.63238	5.67377	2.97951	1.63238	3.65308	2.64273	1.63238	1.63238	1.63238	3.65308	2.53047	1.63238	2.53047	5.00021	2.75499	1.63238	2.64273	1.63238	2.86725	4.66342	2.53047	5.44925	4.66342	4.66342	2.41821	2.53047	1.63238	1.63238	1.63238	1.63238	1.63238	3.65308	1.63238
		AP3	1.3918	1.89464	3.23554	2.06225	1.3918	2.39748	1.3918	2.56509	2.22986	1.3918	3.73837	5.41449	2.22986	1.55958	4.07359	3.90599	1.3918	1.3918	2.39748	2.7327	2.06225	2.06225	2.56509	1.3918	2.22986	2.90031	1.3918	1.3918	1.3918	1.3918	1.72694	3.23554	1.3918	2.39748	2.22986	2.56509	3.73837	2.06225	4.74404	2.7327	3.73837	1.3918	4.74404	1.3918	1.3918	1.3918	2.06225
		BCL6B	1.23908	1.23908	1.23908	2.01476	2.48017	1.93719	1.23908	1.23908	2.94558	2.79045	2.01476	1.93719	2.79045	1.23908	2.01476	6.20345	1.23908	1.70449	4.10911	1.23908	1.93719	1.62692	2.63531	1.85963	2.94558	2.79045	2.01476	4.65209	2.01476	2.01476	2.01476	2.1699	1.93719	2.94558	3.02315	3.48856	2.32504	3.33342	3.17829	2.71288	1.23908	2.71288	3.25586	2.63531	1.85963	2.01476	1.39417
		NR2F2	2.6372	4.11451	4.24881	2.9058	1.56279	2.7715	1.56279	1.56279	2.50289	2.6372	1.56279	1.56279	2.6372	1.56279	1.56279	1.96569	3.98021	2.6372	1.56279	1.56279	4.11451	4.24881	2.9058	2.6372	2.9058	1.56279	1.56279	1.56279	1.56279	1.56279	1.56279	1.56279	2.36859	2.7715	1.56279	1.56279	1.56279	5.32322	2.6372	5.45752	1.56279	2.9058	2.7715	1.56279	3.3087	2.9058	1.56279
		TEAD4	1.54165	1.54165	1.54165	2.20127	2.36618	2.86089	2.53108	1.54165	2.53108	1.54165	1.54165	1.54165	1.54165	2.86089	1.54165	1.54165	1.54165	2.69599	1.54165	3.68542	2.86089	3.68542	2.36618	3.35561	1.54165	4.50995	2.20127	1.54165	1.54165	3.85033	3.0258	1.54165	3.85033	2.69599	2.69599	1.54165	1.54165	1.54165	4.34505	2.53108	3.52052	2.20127	1.87137	2.69599	5.00467	2.69599	4.18014
		HOXB3	3.1381	2.38172	3.04355	2.19262	1.43624	1.43624	1.81443	4.27268	3.70539	1.43624	2.28717	2.57082	1.43624	1.71988	3.61084	1.43624	1.43624	1.43624	1.43624	2.00353	2.94901	2.00353	2.19262	1.43624	1.43624	1.43624	3.79994	3.04355	2.57082	1.90898	2.00353	1.43624	1.43624	2.09807	2.38172	2.28717	3.23265	3.89449	2.38172	1.71988	2.38172	1.43624	1.90898	3.79994	2.19262	3.98903	2.28717
		TGIF1	3.78254	1.30316	1.30316	1.30316	1.30316	1.97326	2.17429	1.83924	2.64336	5.45779	1.83924	2.37532	1.30316	3.04542	3.64851	3.11243	2.50934	1.90625	2.17429	2.2413	2.64336	1.30316	2.57635	2.30831	3.84954	2.50934	1.83924	1.50419	3.64851	1.43714	1.97326	1.30316	1.30316	2.10728	1.43714	1.97326	2.50934	2.97841	1.30316	2.50934	1.97326	2.10728	4.58666	4.05058	1.30316	2.44233	1.30316
		HOXA3	1.56231	2.12702	3.74049	4.46655	2.93376	1.56231	2.36904	2.36904	3.98251	1.56231	1.56231	1.56231	1.56231	2.2077	2.28837	2.85308	2.12702	1.56231	1.56231	3.17578	1.56231	1.56231	1.64306	2.36904	1.56231	1.56231	2.36904	2.2077	1.56231	1.56231	1.96568	1.56231	3.17578	1.885	2.69174	1.56231	2.36904	1.885	3.01443	1.56231	1.56231	1.56231	1.56231	1.56231	1.885	6.40271	2.2077
		EMX1	1.40095	1.40095	4.63402	2.52263	3.6443	1.40095	2.72057	3.38038	4.56804	2.58861	1.9288	1.40095	1.5989	2.32469	3.38038	3.51234	2.06076	2.06076	1.40095	2.19273	1.40095	1.40095	2.72057	1.40095	2.45665	3.51234	3.97421	3.6443	2.19273	1.40095	2.06076	2.39067	1.40095	2.45665	2.25871	1.40095	1.40095	1.40095	2.45665	2.06076	1.40095	1.40095	1.40095	2.06076	1.79684	3.05048	4.56804
		HOXA1	1.59311	1.59311	3.32419	3.13185	2.07397	1.59311	1.59311	2.55482	1.9778	1.59311	1.59311	2.55482	1.9778	1.59311	2.07397	2.26631	1.59311	1.59311	1.59311	3.51653	1.59311	2.26631	1.68938	2.55482	1.59311	1.59311	2.17014	1.59311	1.59311	1.59311	1.59311	1.59311	2.55482	2.93951	5.05527	2.74716	2.07397	1.59311	1.59311	1.59311	1.59311	1.59311	1.59311	3.32419	1.59311	6.01698	3.32419
		GSX1	1.57795	1.57795	3.73532	1.57795	1.57795	1.57795	1.75791	4.27466	4.45444	1.57795	2.47686	1.57795	1.57795	3.0162	5.35334	2.47686	3.0162	2.83642	2.65664	3.0162	2.65664	1.57795	2.1173	2.65664	1.57795	1.57795	2.65664	2.83642	1.57795	1.57795	2.65664	1.57795	1.57795	1.57795	2.47686	3.19598	1.57795	1.57795	1.57795	1.57795	1.57795	3.19598	1.57795	3.19598	1.57795	3.19598	1.57795
		PAX3	1.65408	1.65408	6.2996	1.65408	1.65408	1.65408	1.65408	4.39916	2.70988	1.65408	1.65408	1.65408	1.65408	1.65408	3.55452	1.65408	1.65408	1.65408	5.45496	1.65408	1.65408	1.65408	1.65408	2.92104	3.97684	2.70988	1.65408	2.92104	1.65408	4.61032	1.65408	5.66612	2.0764	1.65408	1.65408	3.1322	1.65408	1.65408	3.55452	1.65408	1.65408	3.55452	1.65408	1.65408	1.65408	3.34336	1.65408
		OTP	1.64109	1.64109	3.41573	2.52841	3.59319	3.41573	1.64109	2.52841	3.32699	2.52841	1.64109	3.41573	3.59319	2.52841	5.72275	5.0129	3.50446	1.64109	2.52841	3.32699	1.64109	5.19036	1.90728	1.64109	2.35094	1.64109	2.43968	6.25514	1.81851	1.64109	1.64109	1.64109	1.64109	1.64109	1.64109	1.64109	1.64109	2.52841	2.70587	1.64109	1.64109	2.52841	2.52841	1.64109	1.64109	2.43968	2.97207
		PITX2	1.569	1.3498	1.3498	1.67869	4.41948	1.89796	4.52911	3.54243	1.3498	2.00759	2.44611	2.22685	3.32317	3.54243	3.21353	1.569	1.3498	2.99427	1.3498	1.3498	1.3498	3.21353	2.44611	2.33648	1.3498	1.3498	2.11722	5.29653	1.45954	2.77501	4.09058	2.33648	1.3498	2.33648	2.00759	2.44611	2.22685	2.66538	1.89796	2.44611	2.22685	2.44611	1.67869	2.77501	3.32317	5.18689	2.44611
		OTX	1.59405	3.60159	3.60159	1.59405	1.59405	3.15547	4.04771	2.70935	1.59405	1.59405	4.71689	1.59405	2.70935	3.15547	4.04771	2.70935	3.15547	4.71689	2.70935	1.59405	1.59405	1.59405	1.59405	3.15547	1.59405	5.38607	3.15547	2.93241	1.59405	1.59405	3.37853	2.93241	1.59405	3.15547	1.59405	2.70935	1.59405	4.27077	3.82465	1.59405	1.59405	1.59405	5.16301	1.59405	1.59405	1.59405	1.59405
		GBX1	2.36238	2.27562	5.05183	1.75503	1.58157	1.58157	1.92859	4.09751	2.7094	3.40345	4.44454	1.66841	1.75503	2.44913	2.44913	1.58157	1.58157	1.58157	2.36238	2.10211	1.58157	3.14319	2.18886	2.36238	1.58157	1.58157	2.62265	4.18427	2.7094	2.10211	2.44913	1.58157	2.44913	1.58157	2.36238	3.49021	2.88292	2.36238	3.83724	2.36238	2.62265	1.58157	1.58157	1.58157	1.58157	3.92399	1.58157
		VAX2	2.09519	1.53933	1.53933	3.48483	1.53933	1.53933	1.53933	2.92897	3.20691	1.53933	2.37312	1.67843	2.79001	4.31862	1.53933	2.65105	2.51208	1.53933	1.53933	3.76276	2.92897	1.53933	2.51208	3.34587	1.53933	1.53933	3.6238	2.65105	1.53933	1.53933	1.53933	1.53933	2.51208	4.31862	2.65105	2.51208	3.90173	5.70826	2.23415	1.53933	1.53933	1.53933	1.53933	2.23415	1.53933	3.76276	1.53933
		DMRT3	2.23546	2.02655	2.33991	1.29539	3.17553	2.23546	1.39994	4.1156	2.33991	1.29539	1.29539	2.23546	2.23546	2.13101	5.99575	1.29539	3.17553	2.33991	4.42896	1.7132	4.01115	2.96663	1.29539	2.13101	1.29539	1.29539	2.23546	2.02655	3.38444	1.29539	3.27998	1.50424	2.33991	1.60875	3.38444	1.29539	2.23546	1.9221	5.57794	2.33991	2.13101	1.29539	3.38444	1.29539	4.1156	2.33991	2.33991
		FEV	1.28758	5.75598	2.44072	3.88214	2.58486	2.15244	4.31456	1.28758	1.86415	1.72001	1.28758	1.28758	1.28758	2.29657	5.03527	3.88214	2.29657	1.28758	2.58486	3.30557	3.88214	1.28758	3.30557	1.28758	2.00829	2.29657	1.28758	1.43187	2.15244	1.28758	2.729	3.01729	2.00829	1.28758	1.28758	2.58486	4.74699	4.60285	1.28758	3.16143	4.89113	2.58486	1.28758	2.00829	3.01729	2.58486	2.29657
		BHLHA15	1.86642	4.5823	1.86642	3.56384	1.86642	1.86642	3.22436	2.03633	1.86642	1.86642	1.86642	4.5823	1.86642	1.86642	1.86642	1.86642	3.22436	1.86642	1.86642	1.86642	3.56384	1.86642	1.86642	1.86642	2.71513	1.86642	3.22436	1.86642	1.86642	1.86642	1.86642	1.86642	1.86642	1.86642	1.86642	1.86642	1.86642	1.86642	1.86642	1.86642	4.92179	1.86642	3.3941	1.86642	1.86642	1.86642	4.92179
		TAL1	2.00812	1.54327	2.12433	3.67382	1.96938	1.69822	3.71255	3.36392	2.08559	1.38832	2.70539	1.96938	1.38832	0.923478	0.923478	1.19464	3.32518	3.1315	4.33235	1.31085	2.08559	2.27928	3.94498	3.1315	2.12433	1.23338	2.39549	1.81443	1.73696	1.38832	2.00812	2.16307	1.58201	1.23338	1.58201	1.96938	1.23338	3.1315	2.89907	3.01529	1.93065	1.93065	3.79003	1.93065	2.16307	1.65948	1.69822
		TRIM28	1.00957	1.74333	1.00957	1.42887	1.00957	1.53369	1.84816	2.58192	1.00957	2.68675	2.16263	1.53369	3.52534	2.58192	3.31569	1.00957	1.84816	2.58192	1.74333	3.21086	2.0578	3.10604	4.78322	1.84816	1.53369	1.53369	1.84816	4.67839	3.63016	2.16263	1.00957	1.84816	1.74333	1.1145	1.63851	1.00957	1.00957	2.68675	2.79157	3.42051	3.31569	2.26745	2.8964	5.83146	2.79157	3.52534	2.16263
		OTX1	1.51638	1.51638	1.51638	1.51638	1.51638	3.41697	4.65648	4.82175	1.76428	3.99541	3.0038	1.51638	1.51638	3.66487	3.91277	1.51638	2.67326	2.34272	1.51638	2.34272	2.83853	6.1439	3.4996	1.51638	2.26009	2.09482	2.26009	2.34272	2.34272	2.09482	2.92116	3.2517	1.51638	1.51638	2.34272	2.34272	2.67326	2.34272	4.32595	3.4996	1.6816	3.99541	1.51638	2.83853	1.51638	3.0038	2.34272
		DUXA	1.53078	2.98099	2.83597	1.53078	2.54593	2.54593	1.53078	3.56108	2.11087	1.53078	1.53078	1.53078	1.53078	2.69095	2.98099	3.99614	1.53078	1.53078	1.53078	1.53078	1.53078	1.53078	1.53078	5.44636	1.53078	1.53078	2.54593	1.53078	3.99614	1.53078	3.85112	3.27104	2.54593	1.53078	4.14117	2.69095	1.53078	3.99614	3.99614	2.69095	4.28619	2.83597	3.41606	2.40091	3.56108	2.83597	1.53078
		HOXA2	1.57768	2.33314	3.7685	4.75059	2.18205	1.57768	1.57768	1.57768	1.57768	2.55977	2.25759	1.57768	2.33314	1.72874	1.95541	1.57768	1.57768	1.57768	1.57768	3.08859	1.57768	1.72874	2.33314	1.57768	1.57768	1.57768	3.39077	3.08859	1.57768	1.57768	2.25759	1.57768	2.33314	2.63532	5.58159	1.72874	1.57768	1.57768	2.25759	1.57768	3.31523	1.57768	1.87987	2.9375	1.57768	8.37676	4.29732
		HSF	1.92124	1.13779	1.52952	2.94952	1.13779	3.39021	1.13779	2.50883	1.67641	3.19435	1.62745	3.14538	3.63504	3.24331	2.16607	1.92124	1.13779	1.13779	2.36193	1.13779	1.48055	2.36193	4.85918	2.5578	2.01917	2.21504	2.264	1.13779	2.45986	1.77434	3.04745	1.13779	1.33366	1.87228	2.99848	3.29228	2.50883	2.36193	3.684	2.85159	1.62745	3.48814	2.36193	1.33366	1.97021	2.90055	4.95711
		FOXO6	2.51768	1.2148	1.2148	2.67095	1.2148	2.28776	1.75128	1.75128	2.44104	1.2148	1.75128	2.51768	2.74759	1.82792	1.2148	1.2148	2.67095	1.2148	1.90456	2.51768	1.9812	3.97383	1.2148	1.2148	1.2148	2.3644	1.75128	1.9812	1.2148	1.2148	1.75128	3.51399	1.82792	1.2148	1.598	2.59432	1.2148	1.2148	2.67095	1.2148	2.90087	1.9812	3.89719	1.2148	1.44472	3.13079	1.2148
		OBOX5	1.42161	1.90871	2.04788	1.42161	2.11747	2.04788	4.20505	2.81333	2.11747	1.42161	3.37002	2.11747	2.04788	2.11747	2.04788	1.42161	1.42161	2.81333	2.53499	3.23085	2.04788	3.50919	3.78753	2.60457	1.42161	2.11747	3.30043	2.74374	1.42161	2.53499	3.78753	2.67416	2.11747	1.42161	1.9783	2.81333	1.56074	2.81333	2.60457	3.50919	2.11747	4.20505	2.04788	1.42161	2.81333	2.67416	3.50919
		ARID5B	2.2721	5.45502	1.63551	3.22697	1.63551	3.22697	1.63551	1.63551	1.63551	3.22697	1.63551	1.63551	1.63551	3.22697	1.63551	4.341	2.2721	1.63551	1.63551	4.341	1.63551	1.79481	3.22697	4.02271	1.63551	1.63551	1.63551	4.341	1.63551	1.63551	1.63551	1.63551	1.63551	1.63551	1.63551	4.02271	2.74953	2.90868	3.22697	1.63551	1.63551	1.63551	1.63551	3.22697	1.63551	1.63551	1.63551
		NR1H4	4.1535	2.58658	1.31347	2.09692	1.90106	2.97831	1.99899	1.7052	1.99899	1.99899	1.31347	1.80313	3.76177	3.46797	1.50928	2.09692	4.1535	2.97831	1.31347	3.17418	3.07624	2.19486	3.17418	1.31347	2.19486	2.29279	1.99899	1.31347	1.31347	1.31347	1.4115	3.5659	3.07624	2.09692	2.97831	4.05556	1.31347	1.31347	2.19486	2.29279	1.31347	2.58658	3.66383	2.58658	1.31347	1.31347	2.29279
		RHOXF2	1.59388	1.59388	2.69632	1.59388	1.59388	1.59388	2.69632	6.99584	4.57047	1.59388	1.59388	1.59388	2.80656	3.13729	4.68071	4.79096	3.02705	2.69632	1.59388	1.59388	1.59388	2.69632	1.81431	2.69632	1.59388	1.59388	2.69632	5.56266	1.81431	1.59388	2.69632	2.69632	1.59388	2.47583	3.46803	2.36558	1.59388	3.68851	4.01925	2.36558	1.59388	1.59388	1.59388	1.59388	1.59388	2.58607	1.59388
		NKX2-3	2.91955	3.0719	1.85313	1.39609	3.68128	3.30042	1.39609	4.06215	2.46251	3.52894	2.53869	1.70078	1.77695	3.22424	1.39609	1.39609	3.22424	2.15782	1.39609	1.39609	1.62461	4.36684	1.77695	1.39609	1.39609	3.22424	2.91955	1.39609	1.39609	2.15782	1.9293	3.75746	2.46251	6.27118	3.37659	1.54839	3.52894	1.39609	2.00547	1.77695	1.39609	4.29067	1.85313	1.39609	1.39609	2.15782	1.39609
		NRL	1.62583	1.62583	1.62583	1.62583	1.62583	1.62583	1.62583	1.62583	1.62583	1.62583	3.75701	1.62583	1.62583	1.62583	1.62583	2.33623	2.69142	1.62583	1.62583	1.62583	3.40181	3.22421	2.69142	1.62583	1.62583	1.62583	2.69142	2.33623	2.86902	1.62583	1.62583	1.62583	1.62583	1.62583	1.62583	2.69142	1.62583	1.62583	1.62583	1.62583	1.62583	2.15863	2.86902	3.04662	3.04662	1.62583	1.62583
		TBX15	1.92906	3.04171	1.48401	1.48401	1.92906	2.26285	2.59665	2.15159	1.59538	1.48401	3.70929	2.81918	1.48401	2.59665	2.04033	1.48401	1.48401	1.48401	2.59665	1.48401	2.48539	1.8178	3.3755	3.3755	3.48677	1.48401	2.59665	3.3755	3.15297	1.92906	2.48539	5.15573	1.48401	2.04033	1.92906	3.70929	1.48401	2.26285	2.81918	7.04722	2.59665	1.70648	5.26699	1.48401	1.48401	2.59665	3.04171
		SOX	4.06694	3.52494	4.74444	1.89895	5.01544	1.49245	2.44094	2.44094	1.49245	3.38944	1.49245	1.49245	1.49245	1.49245	1.49245	2.71195	3.25394	1.49245	1.49245	2.84744	3.52494	1.49245	4.06694	1.49245	1.49245	2.84744	3.52494	1.89895	4.06694	1.49245	1.49245	1.49245	1.49245	1.49245	1.49245	1.49245	2.57645	1.49245	3.66044	2.84744	2.71195	1.49245	2.84744	2.84744	1.49245	2.44094	2.71195
		DMRT1	5.16222	2.69443	1.40689	1.40689	1.40689	2.37255	1.83607	2.47984	1.40689	2.26525	2.37255	1.40689	2.26525	1.40689	4.30386	1.94337	4.30386	3.3382	1.62142	2.47984	1.40689	3.12361	5.26951	2.15795	2.15795	4.84033	4.30386	1.40689	1.40689	2.26525	2.47984	1.40689	2.47984	1.51429	3.4455	2.37255	2.26525	2.26525	1.40689	1.40689	1.40689	1.40689	1.40689	1.40689	2.47984	1.40689	1.40689
		GFI1B	1.49632	1.63817	3.76377	3.19691	1.49632	2.77176	1.49632	1.49632	1.49632	2.63004	2.91347	2.34661	1.49632	5.32264	3.19691	1.49632	2.48833	3.62205	2.63004	2.48833	1.49632	1.49632	1.49632	4.18891	2.34661	1.49632	1.49632	2.63004	2.91347	4.33063	3.62205	2.77176	1.77968	3.62205	2.2049	1.49632	2.63004	5.32264	2.77176	1.49632	1.49632	8.58209	1.49632	1.49632	2.48833	2.63004	1.49632
		NEUROD2	1.91758	4.92088	1.91758	3.79464	1.91758	1.91758	1.91758	1.91758	1.91758	1.91758	1.91758	1.91758	1.91758	1.91758	1.91758	1.91758	1.91758	1.91758	1.91758	1.91758	3.79464	1.91758	1.91758	1.91758	1.91758	1.91758	3.41923	3.60694	1.91758	2.85611	1.91758	1.91758	1.91758	1.91758	1.91758	1.91758	1.91758	1.91758	3.79464	1.91758	5.29629	1.91758	3.23152	1.91758	1.91758	1.91758	5.29629
		TATA	1.24128	1.25965	3.35409	1.44337	1.16779	2.21501	2.52734	2.10477	1.66384	1.11267	1.82919	1.79244	1.2229	2.9499	2.10477	1.70058	2.83966	2.98664	1.62709	2.54571	2.93153	3.13362	1.68221	2.32524	1.92105	2.54571	2.21501	1.81082	2.49059	2.15989	1.99454	0.616619	1.16779	1.90268	1.86593	1.18616	1.27802	2.52734	2.27012	1.60872	1.55361	1.7557	1.66384	2.2885	1.79244	1.40663	2.50896
		PAX2	1.50711	1.50711	2.9337	1.50711	2.79104	3.21902	1.50711	1.50711	2.64838	2.79104	2.79104	1.50711	2.64838	1.50711	1.50711	2.9337	3.36168	1.50711	2.36306	1.50711	2.9337	1.50711	2.07774	1.50711	2.2204	1.50711	1.50711	2.9337	1.50711	2.50572	2.50572	1.50711	3.78966	2.07774	1.79235	2.36306	2.79104	1.50711	1.50711	2.64838	2.2204	1.50711	2.50572	2.50572	1.50711	2.64838	1.50711
		DOBOX5	1.95349	1.65655	1.65655	1.65655	1.65655	2.10208	4.62672	3.14163	1.65655	1.65655	1.65655	1.65655	2.99313	4.62672	1.65655	1.65655	1.65655	3.14163	1.65655	1.65655	1.65655	3.14163	1.65655	3.14163	1.65655	1.65655	4.18119	5.9633	1.80521	3.58716	4.18119	2.99313	1.65655	1.65655	1.65655	3.14163	1.65655	3.14163	2.10208	1.65655	1.65655	3.14163	2.99313	1.65655	3.14163	4.3297	3.14163
		NKX2-8	2.90243	1.34765	1.34765	1.34765	2.05437	1.48895	2.05437	3.32646	4.17453	3.46781	3.32646	2.69041	4.03318	2.33706	1.34765	2.05437	4.7399	2.40773	1.34765	2.19571	1.84235	4.88125	2.83176	3.04377	2.05437	4.81057	3.46781	2.05437	1.34765	1.9837	1.34765	2.05437	2.19571	3.75049	1.34765	2.19571	5.65864	1.34765	2.40773	1.9837	1.34765	3.39714	1.63034	2.33706	1.34765	2.90243	1.84235
		PAX8	1.67349	1.67349	1.67349	2.89579	1.67349	1.67349	1.67349	1.67349	1.67349	1.67349	2.77356	2.89579	1.67349	1.67349	2.89579	2.40687	4.11809	1.67349	3.7514	1.67349	1.67349	1.67349	1.67349	1.67349	1.67349	1.67349	1.67349	2.89579	2.89579	1.67349	1.67349	1.67349	1.67349	1.67349	4.11809	3.50694	1.67349	1.67349	1.67349	2.89579	2.16241	1.67349	2.89579	1.67349	2.89579	3.50694	2.89579
		ZBTB18	3.0886	3.51991	2.60937	3.56784	1.41128	2.17806	2.32183	2.36975	5.5327	1.41128	1.41128	2.70522	2.51352	2.32183	2.75314	1.41128	1.98637	1.41128	7.25794	2.65729	2.03429	2.32183	1.41128	2.36975	2.65729	1.69882	1.41128	1.74675	2.84899	1.41128	1.50711	2.80106	1.41128	1.41128	2.84899	3.32822	2.17806	1.41128	1.41128	2.75314	2.17806	2.75314	1.41128	2.32183	1.41128	1.89052	2.60937
		TFE	1.61603	1.61603	1.61603	1.61603	1.61603	3.21828	3.21828	1.61603	4.82054	1.61603	1.61603	1.61603	3.21828	4.36275	1.84515	3.21828	3.90496	2.5316	1.61603	1.61603	3.21828	1.61603	1.61603	4.13386	1.61603	1.61603	3.21828	3.21828	2.07369	2.76049	1.61603	1.61603	2.98939	1.61603	3.21828	3.21828	1.61603	1.61603	1.61603	4.13386	1.61603	3.21828	3.21828	1.61603	2.5316	2.98939	1.61603
		HOXD1	2.38732	1.58049	1.58049	2.58902	2.38732	1.58049	1.58049	3.59756	5.31208	2.28646	2.48817	1.58049	1.58049	2.89158	3.39586	3.49671	2.28646	1.58049	1.58049	2.48817	1.58049	2.58902	1.68144	2.58902	1.58049	1.58049	2.48817	1.58049	1.58049	1.58049	1.58049	1.58049	2.58902	1.58049	3.59756	1.58049	1.58049	1.58049	2.58902	1.58049	3.49671	1.58049	1.58049	2.58902	1.58049	4.6061	4.10183
		HMBOX1	2.78315	1.5382	3.53011	1.5382	2.78315	1.5382	3.77911	2.03618	5.77102	1.5382	2.78315	1.5382	1.5382	3.9036	4.89955	3.28113	2.65865	4.89955	3.15663	2.78315	1.5382	4.02809	2.78315	1.5382	2.16068	3.65461	1.5382	2.78315	1.5382	1.5382	1.5382	1.5382	3.53011	2.40966	2.78315	2.28517	3.53011	3.53011	2.78315	1.5382	3.9036	3.40562	2.78315	3.28113	2.78315	5.77102	3.77911
		CEBPA	1.41789	2.27695	1.41789	1.41789	1.41789	5.09959	3.25874	1.90878	3.25874	3.87235	1.41789	2.64512	2.64512	1.41789	1.41789	1.41789	2.64512	2.39967	1.41789	2.64512	3.13601	3.87235	2.76784	1.78606	2.64512	1.41789	1.41789	3.13601	3.25874	3.01329	3.62691	2.5224	4.48597	1.41789	2.27695	1.41789	2.5224	3.38146	3.62691	3.25874	2.64512	3.25874	2.64512	1.41789	1.41789	2.5224	2.64512
		BRCA1	1.45002	2.14408	1.45002	2.31759	2.4911	1.45002	1.45002	2.31759	1.45002	2.14408	2.66461	1.79695	3.53219	1.45002	2.14408	1.45002	1.45002	2.14408	2.4911	2.66461	1.45002	1.45002	3.53219	1.79695	2.4911	1.45002	1.45002	3.35867	3.35867	1.45002	1.45002	2.4911	1.45002	2.4911	1.45002	1.45002	2.4911	3.53219	2.66461	2.66461	4.39976	1.97056	2.66461	1.45002	2.4911	1.6237	3.7057
		HOXA6	3.50569	2.56142	4.03028	2.4565	2.4565	1.51223	1.51223	1.51223	2.56142	3.19093	2.4565	1.51223	3.61061	3.08602	1.51223	1.51223	1.51223	1.51223	2.4565	2.35158	2.56142	2.77126	3.61061	2.14175	3.50569	1.51223	1.51223	2.56142	1.51223	2.35158	2.24666	1.51223	1.51223	4.76472	6.75817	3.82045	2.4565	1.51223	3.61061	1.51223	1.51223	1.51223	1.51223	3.40077	2.56142	3.50569	3.19093
		TGIF2	3.86152	3.16282	1.41608	1.41608	1.41608	1.41608	2.72614	2.11478	1.94011	4.73489	1.41608	1.41608	1.41608	1.41608	2.28945	2.28945	4.56022	2.11478	2.20212	2.6388	2.28945	1.41608	2.28945	3.68685	2.81348	2.6388	2.28945	1.41608	2.81348	1.59071	2.28945	1.41608	1.41608	2.46413	1.41608	1.41608	2.02744	2.11478	1.41608	1.41608	2.28945	1.59071	3.3375	2.28945	1.41608	2.28945	1.41608
		RUNX	2.6093	1.47042	3.26009	1.95851	2.12121	2.12121	2.2839	1.47042	1.95851	3.09739	2.93469	3.09739	3.01604	2.03986	4.23627	1.47042	2.12121	2.2839	3.09739	1.47042	2.2839	2.20255	2.69065	1.47042	1.47042	2.12121	1.47042	1.47042	1.47042	2.12121	4.48032	2.2839	3.09739	1.47042	1.47042	1.47042	2.2839	2.12121	2.93469	2.52795	3.91088	1.47042	1.47042	3.09739	1.47042	1.47042	2.69065
		CCDC6	2.52208	4.35438	1.60594	1.60594	1.60594	1.60594	2.98016	1.60594	1.60594	2.82747	1.60594	2.98016	1.60594	2.98016	1.60594	1.60594	2.52208	4.04899	1.60594	1.60594	1.60594	1.60594	1.60594	1.60594	3.13285	1.60594	3.13285	3.13285	2.82747	1.60594	2.82747	1.60594	2.82747	1.60594	1.60594	4.20169	2.67477	2.67477	3.74361	3.74361	1.60594	1.60594	3.13285	1.60594	1.60594	1.60594	1.60594
		MEOX1	1.84335	1.51603	5.55291	2.49797	2.38887	1.51603	1.51603	1.51603	1.51603	2.06155	1.51603	1.51603	2.38887	1.73418	3.1526	1.51603	1.51603	2.49797	1.51603	2.17066	1.51603	1.51603	1.51603	1.51603	1.51603	1.51603	3.1526	3.47992	1.51603	1.51603	1.51603	1.51603	1.51603	3.69813	6.20754	2.82529	2.06155	1.51603	2.49797	1.51603	2.49797	2.60708	1.51603	3.0435	1.51603	3.26171	3.0435
		NKX2-6	2.8623	2.8623	1.52378	2.8623	2.72845	2.8623	2.5946	1.52378	1.65776	4.06697	1.52378	3.79927	3.93312	3.93312	2.05919	1.52378	4.20082	2.5946	1.52378	1.52378	1.65776	4.20082	2.72845	2.72845	1.52378	1.52378	1.52378	1.52378	1.52378	1.52378	1.52378	1.52378	1.52378	2.8623	2.8623	1.52378	1.52378	1.52378	3.13001	3.93312	1.52378	2.72845	2.32689	1.52378	1.52378	1.52378	1.52378
		TBX20	1.15841	2.80771	1.15841	3.46744	4.07218	1.70818	2.31292	2.09302	1.76316	2.20297	4.12716	2.58781	2.47785	1.59823	2.97264	1.54325	1.15841	1.70818	1.15841	1.59823	3.0826	3.19255	3.41246	2.58781	2.86269	1.48827	2.75274	2.86269	1.4333	2.25795	1.37832	2.80771	1.15841	1.70818	2.97264	2.25795	1.15841	3.68734	3.46744	4.7319	2.47785	1.26834	3.52241	1.15841	1.15841	2.14799	1.59823
		MEIS2	4.63823	2.60889	1.90642	1.43811	1.43811	1.82837	3.93576	2.06253	2.21863	4.95043	3.15525	2.76499	1.43811	2.06253	1.98447	1.43811	2.60889	2.92109	2.06253	4.16992	1.43811	1.43811	1.43811	3.2333	1.43811	1.43811	1.98447	1.43811	4.09187	1.43811	1.98447	1.43811	2.14058	2.99915	1.43811	1.43811	1.43811	1.98447	3.0772	1.98447	1.43811	1.43811	1.98447	2.99915	1.43811	1.75032	1.67227
		NR6A1	4.76319	1.53722	1.53722	1.53722	1.53722	1.53722	2.8276	1.53722	1.53722	1.53722	1.53722	2.8276	1.53722	1.53722	5.1503	2.69857	2.8276	1.53722	2.8276	2.8276	1.53722	4.63415	2.8276	1.53722	2.69857	2.8276	1.66638	2.8276	1.53722	1.53722	1.53722	2.8276	2.8276	1.53722	3.98895	2.69857	1.53722	2.8276	1.53722	1.53722	1.53722	2.69857	4.11799	2.95664	2.8276	1.53722	2.8276
		PKNOX1	3.95373	2.32993	1.42781	1.42781	1.42781	1.42781	2.05929	1.42781	1.96908	4.85585	1.42781	1.42781	1.42781	1.42781	3.14183	3.77331	3.05162	1.42781	2.23972	2.69077	1.42781	1.42781	1.42781	2.23972	1.96908	2.23972	2.32993	1.42781	3.59289	1.60819	2.32993	1.42781	1.42781	2.78098	1.42781	1.42781	2.05929	2.87119	2.05929	3.14183	1.42781	2.23972	2.69077	3.23204	1.42781	2.32993	1.42781
		MEIS3	4.4498	2.29038	1.29372	1.29372	1.90279	2.235	2.51185	2.17963	2.84407	4.39443	1.40443	2.40111	1.5152	1.29372	2.51185	3.01018	4.17295	2.17963	1.79205	2.45648	1.29372	1.29372	1.29372	2.29038	3.23166	2.0689	1.84741	1.5152	3.8961	1.29372	1.29372	1.29372	1.29372	1.95816	1.6813	1.29372	1.29372	2.01352	1.6813	1.29372	1.29372	1.29372	3.45314	2.95481	1.29372	1.84741	1.29372
		NFE2L1	1.67143	4.47374	3.97922	1.67143	3.15501	1.67143	1.67143	5.62764	1.67143	2.82532	2.49564	1.67143	1.67143	1.67143	2.99016	4.3089	1.67143	2.99016	1.67143	4.47374	1.67143	1.67143	1.67143	1.67143	2.82532	1.67143	1.67143	1.67143	1.67143	1.67143	2.82532	1.67143	3.31985	1.83643	1.67143	6.12216	1.67143	2.99016	3.31985	1.67143	3.15501	2.99016	1.67143	1.67143	1.67143	1.67143	1.67143
		EOMES	1.35185	2.04367	1.35185	1.35185	1.9053	2.59713	2.3204	2.73549	1.83612	1.35185	2.66631	4.04996	1.62858	2.18203	3.35813	2.87386	3.42732	1.35185	1.35185	1.35185	1.83612	2.80467	4.39587	1.35185	1.35185	1.35185	2.04367	1.35185	1.35185	1.83612	1.69776	3.28895	1.35185	1.35185	3.0814	1.35185	1.69776	3.63486	2.45876	2.66631	1.97449	1.35185	3.15059	2.04367	2.04367	1.35185	1.35185
		PAX5	1.84812	2.17706	2.42376	2.34153	2.87604	1.807	1.97147	2.87604	2.83493	1.60142	2.13594	1.64254	3.12275	1.23137	2.05371	1.97147	2.13594	1.51919	2.54711	2.09482	1.93036	1.97147	3.65727	2.17706	1.68365	1.72477	1.76589	1.807	2.25929	0.902432	1.02578	1.27248	2.42376	2.50599	2.17706	2.05371	2.21817	1.60142	2.21817	1.97147	2.05371	4.60296	2.30041	2.54711	2.91716	2.38264	2.30041
		VENTX	1.68433	1.68433	1.68433	1.68433	1.68433	2.74614	4.33886	1.68433	1.68433	3.01159	2.87887	1.68433	1.68433	2.08251	3.01159	3.01159	3.01159	4.33886	2.34796	1.68433	1.68433	3.01159	1.68433	1.68433	1.68433	1.68433	1.68433	3.67523	4.33886	4.33886	2.21524	1.68433	1.68433	1.68433	1.68433	1.68433	1.68433	1.68433	1.68433	1.68433	1.68433	1.68433	3.01159	1.68433	1.68433	1.68433	1.68433
		PITX1	1.4704	1.4704	1.4704	1.4704	3.31368	1.4704	4.41964	2.20771	4.19845	2.57637	2.94502	2.20771	2.28145	3.6086	1.4704	1.4704	1.4704	1.4704	1.4704	1.4704	1.4704	4.12472	1.54421	2.57637	2.06025	1.4704	3.09249	3.90353	1.4704	3.46114	2.87129	2.72383	2.72383	1.98652	1.6916	1.4704	1.4704	1.4704	1.4704	1.4704	1.98652	1.54421	1.54421	2.57637	5.89426	2.50264	3.68233
		VSX2	1.73867	1.73867	4.15846	2.83858	1.73867	1.73867	2.17864	4.26845	1.73867	2.72859	2.17864	3.05856	1.73867	1.73867	3.05856	2.6186	1.73867	1.73867	1.73867	2.5086	1.73867	1.73867	2.5086	2.83858	1.73867	2.6186	1.73867	3.05856	1.73867	1.73867	2.6186	1.73867	1.73867	1.73867	1.73867	3.27854	1.73867	1.73867	1.73867	1.73867	6.35827	1.73867	1.73867	1.73867	2.17864	8.11811	4.26845
		HOXB2	1.72682	1.72682	3.64634	3.43306	1.72682	1.72682	1.72682	1.72682	1.72682	1.72682	3.21978	2.15327	3.64634	1.72682	2.79322	1.72682	1.72682	1.72682	1.72682	3.0065	3.0065	3.0065	3.43306	3.64634	1.72682	1.72682	3.0065	3.21978	1.72682	1.72682	1.72682	1.72682	1.72682	3.21978	1.72682	1.72682	1.72682	3.0065	1.72682	1.72682	1.72682	1.72682	1.72682	3.0065	3.43306	3.21978	1.72682
		CDC5L	1.56049	1.56049	1.56049	2.64899	2.49349	1.56049	2.64899	1.56049	2.80449	3.27098	3.42648	2.80449	2.95999	1.87141	2.64899	3.11548	3.58198	5.44797	3.11548	1.56049	2.95999	1.56049	2.64899	3.11548	2.80449	2.18249	2.49349	1.56049	4.20398	2.49349	1.56049	2.80449	2.95999	1.56049	2.33799	5.13697	2.64899	1.56049	2.80449	2.64899	1.56049	1.56049	1.56049	1.56049	1.56049	1.56049	1.56049
		COMP1	4.50763	1.75852	3.06065	1.61368	4.50763	3.06065	1.61368	1.61368	1.61368	1.61368	2.48186	3.06065	1.61368	1.61368	1.61368	1.61368	1.61368	1.61368	4.50763	1.61368	1.61368	3.06065	1.61368	3.06065	1.61368	1.61368	1.61368	1.61368	1.61368	1.61368	1.61368	1.61368	1.61368	1.61368	4.50763	2.33716	1.61368	1.61368	1.61368	3.06065	1.61368	1.61368	1.61368	1.61368	3.06065	1.61368	1.61368
		ZNF384	1.49208	1.49208	1.49208	1.49208	1.49208	2.96193	2.96193	1.49208	1.49208	1.49208	1.49208	2.59447	3.69686	1.49208	1.49208	2.59447	3.51313	3.14566	1.49208	1.49208	2.7782	1.49208	2.96193	3.69686	2.59447	2.96193	2.22701	1.49208	1.49208	1.49208	1.49208	4.61552	2.7782	2.96193	2.96193	5.16671	1.67599	2.59447	1.67599	2.7782	3.88059	2.7782	1.49208	1.49208	4.24805	2.7782	2.96193
		EVX1	1.68013	1.68013	3.92332	4.33118	1.78219	1.68013	1.68013	2.69976	2.29191	1.68013	1.68013	1.68013	1.98602	3.71939	2.49583	1.68013	1.68013	2.69976	1.68013	2.69976	1.78219	3.71939	2.49583	3.4135	1.68013	1.68013	2.5978	2.69976	2.80172	2.18994	4.22921	1.68013	2.69976	2.29191	3.20958	2.5978	2.39387	1.68013	1.68013	1.68013	2.69976	1.68013	1.68013	1.68013	1.68013	3.71939	2.49583
		NKX1-2	1.67404	1.67404	1.67404	1.67404	1.67404	1.67404	2.14969	5.24142	4.1712	1.67404	1.67404	2.86316	2.62534	5.59816	2.86316	5.12251	4.29012	1.67404	3.93338	1.67404	1.67404	1.67404	1.67404	2.86316	1.67404	1.67404	2.74425	5.0036	2.03078	1.67404	2.86316	1.67404	2.86316	1.67404	1.67404	1.67404	3.57664	4.05229	2.86316	3.10099	1.67404	1.67404	1.67404	1.67404	1.67404	2.74425	1.67404
		RUNX2	1.4949	2.34151	3.34204	3.57294	2.49544	2.03365	1.4949	2.03365	1.11008	1.11008	2.03365	3.72687	2.5724	1.11008	1.11008	1.11008	1.11008	1.87972	2.18758	1.64883	1.11008	2.72633	1.11008	3.95776	3.03419	3.03419	1.41794	1.87972	2.34151	2.18758	2.72633	3.49597	2.80329	2.49544	3.88079	2.03365	1.11008	3.18811	2.95722	3.57294	2.41847	2.18758	1.11008	1.64883	1.11008	1.57186	1.64883
		SPIB	3.87855	3.77009	3.01085	1.38389	1.38389	1.38389	1.38389	1.38389	2.14314	2.36007	1.38389	3.22777	1.38389	1.38389	1.38389	2.36007	2.46853	1.38389	3.01085	3.33624	1.38389	2.2516	4.09548	3.87855	1.38389	1.38389	2.46853	5.18011	2.90238	3.4447	1.38389	2.46853	1.38389	1.38389	2.14314	1.38389	2.14314	1.38389	1.38389	1.38389	2.2516	2.46853	1.38389	2.36007	3.87855	1.49246	3.11931
		ZSCAN26	3.00628	1.52057	1.52057	1.52057	1.52057	1.52057	1.52057	1.52057	1.52057	4.04627	1.66929	3.00628	3.00628	2.56056	5.08627	1.52057	2.56056	2.70914	2.56056	3.60056	1.52057	3.00628	3.00628	2.70914	1.52057	3.00628	1.52057	1.52057	1.81763	3.00628	1.52057	1.52057	2.56056	4.04627	3.60056	3.00628	2.70914	1.52057	1.52057	2.85771	5.38341	2.412	3.00628	5.82913	1.52057	1.52057	2.26342
		ESRRG	3.24317	1.92201	2.41744	1.09629	2.74773	3.07802	1.83944	2.50002	2.91288	2.91288	5.14232	2.50002	1.09629	1.75687	2.33487	2.50002	1.92201	3.57345	3.32574	2.58259	1.09629	3.40831	2.41744	1.26139	2.99545	2.66516	2.8303	3.24317	1.17895	1.75687	1.83944	3.98631	1.09629	1.92201	1.09629	2.74773	1.34401	1.09629	2.2523	2.33487	3.24317	1.50915	1.83944	1.09629	1.09629	3.24317	2.66516
		ZEB1	2.36365	1.47256	3.8031	1.5411	3.52892	1.81529	3.0491	1.74674	1.47256	0.787108	3.39183	4.28291	2.77492	0.787108	0.787108	1.40401	3.39183	1.47256	2.02092	1.40401	2.02092	2.36365	2.36365	2.08947	1.12983	0.787108	2.50074	2.22656	1.81529	1.88383	2.84346	0.787108	4.07728	1.95238	1.33547	1.47256	3.32328	4.00873	2.22656	1.88383	1.81529	2.08947	2.77492	2.2951	0.924162	2.70637	2.43219
		ZNF410	1.31101	1.31101	2.06258	1.31101	1.31101	1.31101	1.31101	2.25047	1.31101	2.06258	1.31101	1.31101	1.31101	1.31101	1.31101	1.31101	2.15653	1.31101	1.49885	4.12941	2.62626	3.00205	2.25047	2.25047	2.43837	1.6868	2.25047	1.31101	3.94152	3.096	1.31101	6.10229	4.41125	1.31101	1.31101	1.31101	1.31101	3.75362	2.9081	2.15653	3.18994	4.59914	1.31101	3.096	3.18994	2.25047	2.25047
		EVX2	1.83256	1.83256	5.74315	6.09866	1.83256	1.83256	1.83256	3.01759	1.83256	2.54358	3.37309	1.83256	1.83256	1.83256	1.83256	1.83256	1.83256	1.83256	1.83256	2.89909	1.83256	1.83256	1.83256	1.83256	1.83256	1.83256	4.08411	1.83256	1.83256	1.83256	1.83256	1.83256	1.83256	1.83256	1.83256	4.08411	2.66208	1.83256	1.83256	1.83256	3.01759	1.83256	1.83256	1.83256	1.83256	4.08411	2.89909
		HAND1	4.46269	2.37472	2.37472	2.27529	1.38044	2.37472	1.57925	2.37472	1.38044	2.673	2.37472	2.27529	3.56784	1.38044	1.38044	1.38044	1.38044	1.38044	3.07071	2.07643	1.38044	1.38044	1.38044	2.37472	1.38044	3.07071	2.37472	2.17586	1.38044	1.38044	1.38044	2.37472	1.97701	3.07071	2.07643	1.38044	3.26956	3.46842	1.38044	1.38044	1.38044	2.37472	1.38044	2.27529	4.66155	1.38044	1.38044
		RFX5	1.79286	2.3138	3.02667	1.82028	2.20413	6.97488	1.73802	2.67024	1.29934	1.57352	1.92995	1.29934	3.32827	2.23155	2.77991	1.92995	1.79286	1.51868	3.65729	2.01221	4.1234	1.87511	1.90253	1.8477	1.57352	3.71213	2.45089	1.57352	1.5461	2.28639	1.29934	1.29934	1.29934	1.49126	2.20413	1.71061	2.12188	2.01221	4.425	2.23155	2.72508	3.95889	2.45089	3.54762	1.5461	3.76696	1.92995
		TBR1	1.48411	2.43846	1.48411	1.48411	1.48411	2.91563	2.62933	3.01107	2.72476	1.48411	2.15215	1.48411	1.48411	2.34302	2.62933	3.01107	1.48411	1.48411	1.48411	1.48411	2.15215	2.72476	2.62933	2.24759	1.48411	1.48411	2.62933	1.96128	1.48411	1.48411	1.48411	2.72476	1.48411	1.48411	2.62933	1.48411	1.48411	3.96542	4.15629	3.67911	2.24759	1.48411	2.62933	1.48411	1.48411	1.48411	1.48411
		ZNF232	1.46772	2.72401	1.46772	1.46772	1.46772	1.46772	1.46772	2.59838	1.46772	2.72401	2.72401	2.72401	2.72401	2.09586	1.46772	1.46772	1.46772	1.46772	3.85467	1.46772	2.72401	2.72401	2.47275	2.72401	2.34712	2.72401	2.09586	5.23659	3.9803	2.72401	2.47275	1.46772	1.46772	1.46772	2.72401	1.46772	1.46772	1.46772	2.72401	2.72401	1.46772	3.9803	2.84964	1.46772	2.72401	3.22652	5.23659
		ESRRB	4.11009	1.52523	2.17144	1.52523	3.92546	3.92546	1.52523	4.11009	2.72534	1.52523	1.52523	1.52523	1.52523	2.90998	2.81766	1.52523	2.26376	1.52523	4.84862	3.18693	1.52523	3.00229	3.46387	1.52523	2.26376	3.18693	2.63303	2.63303	1.98681	3.00229	1.52523	4.11009	1.52523	1.52523	1.52523	1.52523	1.52523	1.52523	2.26376	3.46387	2.17144	1.52523	3.18693	1.52523	1.52523	1.52523	3.18693
		STAT	1.29558	1.02003	1.8926	2.00742	2.05334	1.52521	0.560781	1.22669	2.12223	1.54817	2.05334	2.32889	2.30593	2.00742	2.09927	2.76518	1.22669	2.00742	1.64002	2.32889	3.31628	1.11188	1.68594	1.29558	1.98445	2.48963	3.40813	3.01777	1.77779	1.41039	2.26	2.00742	2.0763	2.05334	1.86964	3.52294	2.05334	1.15781	1.68594	1.84668	1.43336	1.98445	2.03038	2.37482	2.05334	2.53555	2.46667
		ZNF652	1.57201	1.57201	2.04205	4.07888	2.35541	1.57201	1.57201	1.57201	1.57201	4.54892	2.98213	1.57201	2.66876	1.72884	3.1388	1.57201	2.98213	2.98213	1.57201	1.57201	1.57201	3.1388	2.51209	1.57201	2.66876	3.1388	1.57201	1.57201	2.82545	1.57201	1.57201	1.57201	3.1388	1.57201	1.57201	2.66876	3.1388	1.57201	3.1388	1.57201	1.57201	2.82545	1.57201	1.57201	1.57201	1.57201	2.82545
		OBOX1	1.59473	1.59473	1.59473	1.87394	4.38753	1.59473	2.99113	2.99113	1.59473	2.99113	2.99113	1.59473	1.59473	1.87394	4.24789	2.57221	1.59473	1.59473	1.59473	1.59473	1.59473	2.85149	2.71185	2.71185	1.59473	1.59473	4.38753	4.10825	1.59473	1.59473	2.71185	2.71185	2.99113	1.87394	1.59473	1.59473	1.59473	1.59473	2.85149	1.59473	2.99113	1.59473	2.99113	2.85149	2.99113	1.59473	4.24789
		DMBX1	1.74221	1.74221	1.74221	1.74221	1.74221	4.95539	1.74221	1.74221	1.74221	3.3488	1.74221	1.74221	3.17029	3.52731	1.74221	1.74221	1.74221	1.74221	1.74221	1.74221	2.63476	5.3124	1.74221	1.74221	3.52731	1.74221	1.74221	1.74221	1.74221	2.45625	3.52731	3.52731	1.9209	1.74221	1.74221	1.74221	1.74221	1.74221	1.9209	3.52731	1.74221	1.74221	1.74221	1.74221	1.74221	1.74221	1.74221
		NFE2L1::MAFG	2.81058	1.53731	1.53731	2.17394	4.08385	1.66476	2.81058	1.53731	1.53731	1.53731	1.53731	2.81058	4.21117	2.81058	1.53731	2.81058	1.53731	1.53731	1.53731	1.53731	2.81058	1.53731	1.53731	1.53731	1.53731	2.81058	2.30127	4.08385	2.81058	3.57454	1.53731	1.53731	1.53731	1.53731	4.08385	2.81058	3.70187	2.81058	2.81058	2.81058	2.04662	1.53731	1.53731	1.53731	2.81058	2.68325	2.68325
		IKZF1	1.06821	1.06821	3.2201	1.88797	4.14234	1.58056	2.09292	2.5028	5.06458	2.5028	3.42504	5.47446	1.58056	1.88797	1.06821	1.7855	1.06821	3.42504	2.70774	4.03987	1.17078	3.11763	3.73246	1.06821	1.47809	1.58056	4.03987	1.06821	1.58056	1.99045	2.40033	2.60527	1.06821	3.42504	2.40033	2.60527	1.58056	2.60527	1.68303	1.27309	1.06821	2.5028	2.5028	1.47809	1.58056	1.88797	2.19539
		DOBOX4	3.16237	3.16237	1.62162	3.16237	1.62162	3.16237	2.70015	3.93275	3.16237	2.85423	1.62162	4.39498	4.39498	4.39498	1.62162	5.16536	3.16237	1.62162	1.62162	3.0083	1.62162	4.70313	1.62162	2.85423	1.62162	1.62162	1.62162	3.16237	1.62162	1.62162	3.16237	1.62162	1.62162	1.62162	1.62162	3.0083	3.77868	3.0083	1.62162	1.62162	3.16237	2.392	3.16237	1.62162	1.62162	3.16237	3.77868
		SPDEF	1.55953	1.55953	2.086	1.08576	1.45424	2.8757	3.03364	3.08629	1.92806	1.03306	1.55953	1.03306	2.34923	1.03306	1.03306	2.66512	1.55953	2.086	2.03335	2.29659	1.55953	2.19129	4.03394	1.40159	3.24423	2.086	3.08629	2.13865	1.55953	1.03306	4.13923	3.08629	2.50718	3.19159	4.13923	1.98071	1.50688	1.50688	3.13894	2.77041	1.50688	1.55953	1.98071	2.03335	1.13833	2.086	3.34953
		RHOXF1	1.40851	1.94808	1.40851	2.08297	2.28531	1.74574	4.64594	2.48765	3.4319	3.70169	2.82488	1.74574	1.74574	1.74574	2.48765	2.62254	1.40851	2.08297	1.40851	1.40851	1.40851	1.74574	1.40851	1.88063	2.48765	3.29701	4.03892	2.15042	1.40851	1.67829	3.5668	2.21787	3.5668	1.88063	1.40851	3.83658	1.94808	1.40851	1.40851	1.81319	1.88063	1.94808	1.40851	2.48765	2.5551	3.5668	3.22956
		T	1.77455	2.15893	1.54393	1.54393	1.54393	2.31268	3.08143	2.69705	2.5433	2.8508	2.31268	1.69764	1.54393	1.54393	1.54393	2.31268	1.54393	2.62018	1.54393	1.54393	2.77393	2.31268	1.54393	1.54393	1.54393	1.54393	1.54393	1.54393	1.54393	1.54393	1.54393	3.7733	5.0033	1.54393	1.62088	4.3883	2.62018	3.00455	5.23392	4.54205	3.54268	2.46643	4.84955	3.23518	1.54393	1.54393	1.85143
		SMAD3	2.70109	4.75273	1.209	2.88761	1.58202	2.14156	2.0483	2.14156	1.209	1.209	1.209	2.42133	1.39546	2.88761	1.209	3.26063	2.51458	1.76853	1.76853	2.70109	1.209	2.14156	2.51458	1.76853	1.67528	2.70109	1.95505	1.209	2.14156	1.209	2.51458	1.95505	1.209	1.209	1.209	2.98086	1.209	1.209	2.14156	2.0483	1.209	1.67528	1.95505	1.209	1.95505	4.00668	2.14156
		ZNF628	1.76166	1.76166	1.76166	1.76166	1.76166	1.76166	2.9982	3.82256	1.76166	3.82256	4.23474	2.17373	1.76166	3.82256	7.12	3.61647	1.76166	1.76166	1.76166	3.61647	1.76166	1.76166	1.76166	1.76166	3.41038	2.58602	3.20429	3.41038	1.76166	1.76166	1.76166	1.76166	1.76166	1.76166	1.76166	3.61647	1.76166	1.76166	1.76166	1.76166	1.76166	3.41038	2.58602	1.76166	1.76166	1.76166	1.76166
		HOXB6	2.77217	2.64039	2.90394	2.77217	2.90394	1.58619	1.58619	2.90394	1.71809	5.01235	1.98152	1.84967	3.95815	1.58619	1.58619	2.90394	1.58619	2.90394	2.77217	2.90394	1.58619	2.90394	1.71809	5.01235	4.08992	1.58619	2.77217	4.08992	1.58619	4.7488	3.6946	1.58619	1.58619	4.2217	4.08992	4.7488	3.43105	1.58619	4.2217	1.58619	1.58619	1.58619	2.90394	2.90394	2.90394	1.58619	1.58619
		OSR1	1.78195	1.78195	1.78195	3.81709	1.78195	1.78195	1.78195	3.81709	2.79952	3.81709	1.78195	3.81709	1.78195	1.78195	3.41006	3.81709	2.79952	1.78195	1.78195	1.78195	1.78195	1.78195	5.64873	1.78195	1.78195	1.78195	1.78195	1.78195	1.78195	1.78195	1.78195	1.78195	1.78195	1.78195	1.78195	1.78195	1.78195	1.78195	1.78195	1.78195	3.41006	1.78195	1.78195	5.2417	5.2417	3.81709	1.78195
		DDIT3::CEBPA	1.77529	1.77529	1.77529	4.62258	1.77529	1.77529	3.27386	1.92529	2.82429	3.124	1.77529	1.77529	2.67443	1.77529	1.77529	1.77529	1.77529	1.77529	1.77529	1.77529	1.77529	1.77529	1.77529	4.77244	1.77529	1.77529	1.77529	1.77529	1.77529	1.77529	1.77529	1.77529	1.77529	1.77529	1.77529	5.67158	1.77529	3.27386	3.124	2.82429	4.62258	6.57073	2.67443	1.77529	1.77529	1.77529	2.67443
		HOMEZ	3.54655	1.66197	1.66197	1.66197	2.4158	1.66197	2.91836	1.66197	1.66197	1.66197	1.66197	1.66197	1.66197	1.66197	1.66197	2.29016	3.54655	1.66197	1.66197	1.66197	1.66197	1.66197	2.54144	2.16453	1.66197	1.66197	2.79272	1.66197	1.66197	2.91836	1.66197	1.66197	3.92347	1.66197	3.79783	2.79272	1.66197	1.66197	1.66197	1.66197	2.54144	1.66197	1.66197	1.66197	1.66197	1.66197	2.91836
		RARB	2.14179	1.53355	1.53355	0.925305	2.02014	1.6552	2.02014	1.53355	0.986189	2.14179	3.84487	1.83767	3.84487	1.53355	2.68921	2.9325	2.68921	2.14179	4.51393	2.26344	3.60157	3.47992	1.4119	2.50673	2.20261	1.95932	0.925305	0.925305	1.53355	0.925305	1.89849	0.925305	0.925305	1.53355	2.14179	0.986189	1.89849	1.83767	3.96651	2.68921	0.925305	2.14179	3.35827	2.87168	1.53355	1.83767	1.53355
		NFE2L2	5.04531	2.24454	2.52462	2.24454	4.76523	1.31095	2.24454	1.31095	1.31095	2.71134	1.8711	1.8711	2.24454	1.31095	2.15118	5.04531	2.89805	1.31095	2.15118	1.68439	1.8711	1.8711	1.31095	1.31095	1.31095	1.31095	2.15118	2.71134	4.11172	4.20508	1.31095	1.96446	1.31095	1.77775	1.31095	1.49762	2.80469	2.43126	2.15118	1.8711	1.8711	2.05782	1.31095	1.31095	3.64492	3.27149	3.55156
		HSF4	2.64563	1.5262	1.5262	2.92548	1.5262	4.04492	1.5262	2.78556	2.5057	2.5057	1.5262	3.34527	4.4647	5.02442	1.5262	2.64563	1.5262	1.5262	1.5262	1.5262	2.92548	2.5057	4.88449	1.94598	1.5262	1.5262	4.4647	2.78556	1.5262	2.08591	3.76506	1.5262	1.5262	1.5262	2.92548	4.18484	1.5262	1.5262	1.5262	2.36577	1.5262	2.64563	2.78556	2.08591	4.04492	4.04492	4.88449
		PKNOX2	4.60346	1.3902	1.3902	1.3902	1.3902	1.3902	3.17535	2.04476	1.98525	4.72247	2.5803	1.98525	1.3902	1.80674	1.92575	1.74723	3.41337	2.81832	2.34228	3.53238	1.3902	1.3902	1.98525	2.46129	1.3902	1.98525	1.98525	1.62822	3.71089	1.3902	1.3902	1.3902	1.3902	3.11584	1.3902	1.80674	1.80674	1.86624	2.22327	1.92575	1.92575	1.3902	2.6398	3.17535	1.3902	1.98525	1.3902
		BACH1	1.66763	1.66763	2.47755	4.25938	2.9635	1.66763	1.66763	1.66763	1.66763	1.66763	1.66763	1.66763	2.63954	2.9635	3.28747	3.77342	1.66763	1.66763	1.99151	3.28747	1.66763	1.66763	3.12549	1.66763	1.66763	1.66763	1.66763	1.66763	3.28747	2.9635	2.9635	1.66763	1.66763	2.9635	1.66763	1.66763	1.66763	2.80152	4.42136	1.66763	5.39327	1.66763	1.66763	3.28747	3.12549	3.28747	2.9635
		PBX3	1.24981	2.95633	2.06246	1.65616	1.89994	1.81868	1.24981	1.65616	2.95633	2.63128	2.79381	1.08733	1.89994	1.08733	2.46876	4.50028	1.08733	1.89994	1.89994	2.46876	2.46876	2.3875	3.11885	3.28137	1.65616	4.6628	2.87507	2.71255	2.55003	2.63128	1.89994	1.73742	2.3875	3.11885	1.08733	2.87507	3.03759	2.46876	3.36263	3.03759	2.06246	1.41238	2.71255	3.36263	3.28137	2.79381	1.5749
		DUX4	1.76178	1.76178	1.76178	1.76178	3.68597	3.30113	1.76178	3.68597	1.76178	1.76178	1.76178	1.76178	1.76178	3.68597	1.76178	1.76178	1.76178	1.76178	3.68597	3.68597	1.76178	3.49355	1.76178	1.76178	1.76178	1.95439	5.61016	1.76178	5.41774	1.76178	1.76178	2.53146	3.68597	3.49355	3.68597	3.49355	1.76178	1.76178	5.41774	2.53146	1.76178	3.30113	3.30113	1.76178	1.76178	1.76178	5.61016
		RARA	1.52047	2.15633	1.00573	1.27824	0.975449	1.52047	1.7627	1.58103	1.64159	2.88303	4.15475	2.12605	2.09577	0.672659	3.24638	2.61052	2.0655	3.24638	2.73163	2.76191	2.4894	2.45912	2.18661	2.73163	3.42805	2.15633	0.914891	0.672659	1.06629	1.52047	1.49019	1.36908	1.27824	2.24717	1.88382	0.975449	1.67187	1.52047	2.12605	2.27745	1.58103	2.42884	2.82247	1.94438	1.24796	1.79298	1.88382
		NR5A1	4.09318	1.52108	2.59279	1.52108	2.48562	3.6645	1.52108	4.73621	1.52108	1.52108	1.52108	1.52108	1.52108	3.02147	1.62836	1.52108	3.12864	2.37845	4.73621	3.12864	1.52108	3.55733	1.52108	1.52108	2.80713	3.12864	3.12864	3.12864	1.62836	3.02147	1.52108	3.12864	1.52108	2.27128	1.52108	2.37845	1.52108	1.52108	2.16411	2.48562	2.59279	1.52108	3.12864	1.52108	1.52108	1.52108	3.12864
		ELF3	1.41817	2.49596	1.41817	1.41817	2.34199	2.18802	1.41817	1.49523	2.18802	1.88008	1.41817	2.03405	3.11184	2.265	2.03405	2.18802	3.72772	3.11184	1.88008	2.88088	2.18802	2.11103	1.41817	2.11103	1.41817	2.18802	1.49523	1.41817	1.41817	1.41817	2.64993	1.41817	1.5721	2.72691	2.03405	1.95706	2.265	1.88008	4.03566	1.41817	3.41978	1.41817	1.41817	1.41817	2.72691	3.41978	2.49596
		TBX2	1.51957	2.85958	2.63624	2.07791	1.51957	2.41291	2.63624	2.41291	1.74285	2.52458	2.30124	1.51957	1.51957	1.51957	6.09791	3.41791	1.51957	2.41291	1.51957	1.51957	1.51957	2.63624	3.75291	1.51957	1.51957	1.51957	2.41291	2.18958	1.51957	1.51957	1.51957	1.51957	1.51957	1.51957	2.18958	1.51957	1.51957	2.97124	2.41291	4.08791	1.51957	1.51957	2.18958	1.51957	6.87958	2.41291	2.63624
		NFIL3	3.05955	1.62171	1.62171	1.62171	1.62171	2.83252	3.28658	2.68117	1.62171	3.28658	3.05955	3.51361	2.9082	1.62171	1.62171	3.51361	2.30279	2.15144	2.83252	2.15144	2.6055	1.62171	1.62171	1.62171	1.62171	1.62171	2.15144	3.58928	1.62171	1.92441	4.19469	1.62171	2.30279	3.28658	2.22712	1.62171	1.62171	1.62171	1.62171	1.62171	1.62171	2.30279	1.77302	4.19469	2.15144	3.74063	1.62171
		SRF	1.645	2.01239	2.21649	1.91034	1.33884	1.29803	1.29803	1.29803	2.05321	3.46152	1.46131	1.29803	1.70623	1.72664	1.4409	2.05321	1.29803	1.29803	1.50213	3.15537	3.76768	1.33884	3.19619	2.68593	2.13485	1.72664	1.97157	1.645	1.95116	2.13485	1.70623	1.70623	1.78787	1.50213	2.33895	2.48183	1.4409	1.645	2.37977	5.29845	2.09403	1.42049	2.07362	5.11476	1.62459	1.29803	2.35936
		DLX6	1.81406	4.01749	1.81406	1.81406	1.81406	3.38794	1.81406	1.81406	1.81406	1.81406	1.81406	1.81406	1.81406	1.81406	2.44345	3.38794	1.81406	1.81406	1.81406	1.81406	2.12915	3.70271	1.81406	1.81406	1.81406	1.81406	3.70271	1.81406	1.81406	1.81406	3.38794	1.81406	1.81406	1.81406	1.81406	1.81406	1.81406	1.81406	1.81406	4.01749	3.38794	1.81406	3.70271	4.01749	1.81406	1.81406	1.81406
		TP63	1.9106	1.9106	3.62307	1.9106	1.9106	2.76683	3.62307	1.9106	1.9106	3.62307	1.9106	1.9106	1.9106	5.33554	1.9106	5.33554	1.9106	1.9106	1.9106	5.33554	1.9106	8.76048	4.30806	1.9106	1.9106	1.9106	1.9106	1.9106	1.9106	5.33554	3.28057	1.9106	3.62307	5.33554	1.9106	5.33554	1.9106	1.9106	3.62307	5.33554	1.9106	5.33554	6.02052	9.27422	3.62307	1.9106	1.9106
		RBPJ	1.68009	2.17107	2.90754	1.31185	2.17107	2.04832	2.17107	1.31185	1.31185	1.31185	1.80283	1.80283	2.66205	3.27578	2.17107	2.04832	1.31185	1.31185	1.31185	2.29382	1.31185	1.31185	1.31185	3.03029	1.92558	2.04832	1.31185	2.90754	1.31185	2.17107	1.31185	4.01226	1.80283	2.90754	1.31185	2.17107	2.90754	4.87148	1.31185	1.31185	2.17107	2.04832	1.31185	2.04832	2.17107	1.31185	2.04832
		HLTF	1.73368	1.73368	1.73368	1.73368	1.73368	1.73368	1.73368	1.73368	1.73368	3.8484	1.73368	1.73368	1.73368	1.73368	1.73368	1.73368	2.90852	1.73368	1.73368	1.96888	3.61343	1.73368	1.73368	1.73368	2.90852	2.67356	1.73368	1.73368	4.78826	3.14349	3.8484	1.73368	1.73368	1.73368	1.73368	1.73368	1.73368	1.73368	1.73368	1.73368	1.73368	1.73368	1.73368	3.8484	1.73368	1.73368	1.73368
		MYB	3.33564	1.36311	1.36311	1.90107	3.69429	1.36311	2.08039	1.99073	2.25971	2.34938	2.43904	1.81141	2.17006	1.36311	1.36311	1.90107	2.25971	1.99073	2.17006	2.25971	4.23225	1.63209	1.90107	1.36311	2.43904	2.79768	1.36311	2.5287	1.36311	2.17006	1.36311	1.36311	1.36311	2.25971	4.50123	1.36311	3.42531	1.99073	1.63209	4.41157	1.45286	2.25971	1.36311	1.36311	1.36311	2.88734	4.32191
		OBOX6	1.7324	1.7324	1.7324	1.7324	5.28771	1.7324	1.7324	5.28771	1.7324	1.7324	1.7324	1.7324	1.7324	3.79074	3.60361	1.7324	1.7324	1.7324	1.7324	1.7324	1.7324	3.4165	1.7324	1.7324	1.7324	1.7324	3.60361	1.7324	1.7324	2.48089	5.10059	2.85513	1.7324	1.7324	3.22937	1.7324	1.7324	1.7324	3.22937	3.4165	1.7324	1.7324	3.4165	1.7324	1.7324	1.7324	1.7324
		MAFG	1.75422	2.74665	1.75422	1.75422	1.75422	1.75422	1.75422	1.75422	1.75422	1.75422	2.74665	1.75422	1.75422	1.75422	1.75422	1.75422	1.75422	1.75422	2.74665	1.75422	3.14362	3.73907	1.75422	1.75422	1.75422	1.75422	1.75422	3.73907	3.14362	2.15119	3.73907	1.75422	1.75422	1.75422	1.75422	5.72393	4.13604	1.75422	1.75422	3.73907	3.73907	1.75422	1.75422	1.75422	2.74665	1.75422	7.70878
		NOTO	1.89305	1.89305	4.60772	1.89305	1.89305	1.89305	1.89305	1.89305	3.05648	1.89305	1.89305	1.89305	1.89305	1.89305	2.86257	1.89305	1.89305	1.89305	1.89305	4.21991	3.05648	1.89305	1.89305	1.89305	1.89305	1.89305	3.05648	1.89305	1.89305	1.89305	1.89305	1.89305	1.89305	1.89305	2.86257	1.89305	1.89305	1.89305	1.89305	1.89305	4.60772	1.89305	1.89305	1.89305	1.89305	8.87362	3.8321
		TBX5	2.74111	4.39093	2.6142	1.72584	2.29693	2.80457	1.40863	2.67766	1.72584	2.29693	1.34511	1.34511	1.34511	1.34511	3.69293	2.42384	1.34511	1.9162	1.34511	1.34511	2.99493	1.53547	3.56602	2.99493	1.53547	1.34511	3.05838	2.80457	1.34511	2.29693	1.66238	2.04311	1.34511	2.04311	1.59893	1.34511	1.34511	3.69293	3.8833	3.8833	2.6142	1.34511	3.56602	1.34511	3.8833	1.72584	1.72584
		NFIC	1.88889	1.88889	4.21905	1.88889	1.27569	1.27569	1.88889	2.50209	2.50209	1.27569	1.76625	1.82757	1.27569	2.44077	2.50209	2.50209	1.27569	1.27569	1.27569	2.13417	4.77093	2.19549	1.82757	1.88889	3.05397	3.05397	1.27569	1.88889	1.27569	1.45965	4.34169	2.50209	1.52097	1.27569	1.27569	3.60585	3.85113	1.70493	1.27569	1.27569	1.82757	3.48321	3.91245	1.27569	4.34169	3.48321	2.62473
		OBOX2	1.59799	1.59799	1.59799	1.89648	4.58368	3.09084	3.09084	1.59799	3.09084	3.09084	3.09084	1.59799	1.59799	3.09084	1.59799	1.59799	1.59799	1.59799	2.94156	1.59799	1.59799	2.94156	1.59799	1.59799	1.59799	2.79227	4.28512	1.59799	1.59799	3.09084	2.79227	2.79227	3.09084	1.89648	1.59799	2.79227	1.59799	1.59799	2.94156	1.59799	1.59799	1.59799	1.59799	1.59799	3.09084	1.59799	3.09084
		RFX3	1.56556	1.56556	2.06318	2.06318	2.06318	5.74557	1.91389	4.05366	1.56556	2.06318	1.56556	1.56556	3.15794	1.56556	2.06318	1.56556	1.66505	2.06318	4.15318	2.66032	4.05366	1.61537	1.56556	1.56556	2.06318	3.55604	2.5608	2.06318	1.56556	2.85937	1.56556	1.56556	2.46127	1.76461	2.06318	2.06318	3.55604	1.56556	5.34747	2.5608	2.85937	4.45176	2.41151	3.55604	1.56556	3.55604	3.30723
		ATF4	2.33527	3.81977	2.54734	1.69906	1.69906	2.75941	1.8052	3.50167	1.69906	3.6077	1.69906	1.69906	2.65338	1.69906	1.69906	3.07752	4.24391	1.69906	2.65338	1.69906	1.69906	2.75941	1.91107	3.81977	1.69906	1.69906	1.69906	1.69906	1.69906	2.75941	1.69906	1.69906	1.69906	1.69906	1.69906	2.65338	1.69906	1.69906	3.50167	5.41031	2.44131	1.69906	4.34995	1.69906	1.69906	1.69906	1.69906
		OSR2	1.81388	1.81388	1.81388	3.96532	1.81388	1.81388	1.81388	3.96532	2.8896	3.96532	1.81388	1.81388	1.81388	1.81388	3.53504	3.96532	2.8896	1.81388	1.81388	1.81388	1.81388	1.81388	5.90162	3.96532	2.24406	1.81388	1.81388	1.81388	1.81388	1.81388	1.81388	1.81388	1.81388	1.81388	1.81388	1.81388	1.81388	1.81388	1.81388	1.81388	3.53504	1.81388	1.81388	5.47133	5.47133	1.81388	1.81388
		TCF21	1.66838	1.66838	1.66838	1.66838	1.66838	1.66838	2.80024	2.68706	2.3475	5.96944	1.66838	2.46068	1.66838	3.47936	2.57387	1.66838	1.66838	2.46068	3.25299	1.66838	1.66838	1.8947	3.9321	1.66838	1.66838	1.66838	3.9321	3.70573	2.46068	1.8947	3.9321	1.66838	1.66838	1.66838	1.66838	5.96944	3.47936	5.06396	3.70573	1.66838	1.66838	1.66838	1.66838	1.66838	1.66838	3.9321	1.66838
		IRF4	1.72181	1.72181	1.72181	1.72181	1.72181	1.72181	1.72181	1.72181	1.72181	1.72181	1.72181	1.72181	1.72181	1.72181	1.72181	3.34063	1.72181	1.72181	3.34063	1.72181	1.72181	1.72181	5.44511	3.34063	3.17875	4.6357	1.72181	1.72181	1.72181	1.72181	3.01687	1.72181	1.72181	1.72181	1.72181	2.85499	1.72181	1.72181	1.72181	1.72181	1.72181	1.72181	1.72181	1.72181	1.72181	1.72181	3.34063
		OBOX3	1.6953	1.6953	1.6953	2.03749	3.40671	1.6953	3.40671	1.6953	3.40671	3.40671	3.40671	1.6953	1.6953	3.40671	1.6953	1.6953	1.6953	1.6953	1.6953	1.6953	1.6953	3.23557	3.40671	3.40671	1.6953	3.06443	3.06443	3.23557	1.6953	5.80269	4.77584	3.06443	3.40671	2.03749	1.6953	1.6953	1.6953	1.6953	3.23557	3.40671	1.6953	1.6953	1.6953	1.6953	3.40671	1.6953	3.40671
		PRDM4	1.58248	4.18889	1.58248	1.58248	1.58248	2.65571	3.88225	1.58248	1.58248	1.58248	1.58248	1.58248	1.58248	1.58248	2.34907	4.03557	3.11566	2.80902	1.58248	1.58248	1.58248	1.58248	2.96234	4.64884	1.58248	1.58248	2.65571	2.80902	1.58248	3.11566	1.58248	3.11566	1.58248	1.58248	3.11566	1.88904	2.96234	2.50239	1.58248	1.58248	1.88904	3.11566	1.58248	1.58248	3.11566	1.73595	1.58248
		RARG	2.73169	2.0271	0.842115	1.80291	0.842115	1.73886	1.99507	2.05913	1.89899	2.37939	5.10165	3.56438	1.80291	0.842115	1.99507	2.9879	2.9879	2.44345	3.40424	2.63561	2.5075	3.34019	2.95587	3.24411	2.09115	2.44345	0.874173	1.16238	1.5467	1.80291	1.70683	1.16238	1.16238	2.47547	1.19441	1.80291	1.41859	1.16238	3.37222	2.18723	1.77089	1.80291	2.69966	2.12318	2.0271	2.37939	1.80291
		E2F2	1.80763	2.03011	7.8161	4.47806	1.80763	1.80763	1.80763	1.80763	1.80763	1.80763	1.80763	3.92172	3.81045	1.80763	2.92031	2.5865	1.80763	1.80763	2.92031	2.03011	1.80763	2.69777	2.92031	1.80763	1.80763	1.80763	1.80763	1.80763	1.80763	1.80763	1.80763	1.80763	1.80763	2.80904	1.80763	1.80763	1.80763	2.92031	1.80763	1.80763	1.80763	1.80763	1.80763	1.80763	1.80763	1.80763	1.80763
		MYF6	2.97921	2.6754	1.83991	1.46015	1.46015	1.46015	2.8273	2.52349	2.37158	2.6754	1.46015	2.21968	2.21968	2.21968	2.44754	1.46015	2.97921	2.21968	4.27041	1.46015	3.51088	1.46015	1.91587	1.46015	1.83991	2.21968	1.46015	1.83991	2.97921	2.37158	4.34636	1.46015	1.46015	1.46015	1.46015	3.9666	1.46015	4.34636	4.72613	1.46015	1.46015	1.46015	1.46015	1.46015	3.35897	4.34636	1.76396
		E2F7	1.79119	1.79119	3.22064	4.85429	3.62905	1.79119	3.83326	1.79119	1.79119	1.79119	5.26271	1.79119	1.79119	1.79119	1.79119	1.79119	1.79119	1.79119	3.42485	1.79119	2.81223	3.42485	1.79119	1.79119	1.79119	1.79119	3.22064	3.42485	1.79119	1.79119	1.79119	1.79119	3.83326	1.79119	1.79119	1.79119	1.79119	1.79119	1.79119	3.22064	1.79119	3.62905	1.79119	3.62905	3.22064	6.69215	3.01643
		SNAI2	2.78729	1.5743	1.5743	1.77666	2.98945	4.60677	1.5743	1.5743	1.5743	1.5743	2.58512	3.19162	1.5743	2.78729	1.5743	1.5743	3.59595	1.5743	1.5743	1.5743	5.41543	2.58512	1.5743	2.98945	1.5743	1.5743	2.98945	1.5743	1.5743	3.79811	1.5743	1.5743	1.5743	1.5743	1.5743	1.5743	1.5743	4.40461	4.00028	3.19162	2.38296	1.5743	1.5743	1.5743	1.5743	1.5743	2.78729
		ZNF282	1.55404	4.20001	3.08592	1.55404	4.33927	1.55404	1.55404	2.94665	2.94665	2.25035	3.92148	2.8074	1.55404	2.94665	1.97183	1.55404	2.38961	2.94665	2.94665	2.38961	1.55404	1.55404	1.55404	2.8074	1.55404	4.06075	1.55404	1.55404	2.94665	3.36444	6.70671	4.89631	3.08592	1.55404	2.38961	2.94665	4.33927	1.55404	2.94665	1.55404	2.94665	2.94665	1.97183	4.06075	1.55404	2.25035	4.33927
		JDP2	1.71026	3.35452	1.71026	2.60713	1.71026	1.71026	1.71026	1.71026	1.71026	5.07352	1.71026	1.71026	3.69085	2.83135	3.69085	3.61611	1.71026	1.71026	1.71026	3.504	1.71026	1.71026	2.38291	1.71026	1.97185	2.49502	1.71026	2.00922	3.504	2.60713	1.71026	1.71026	1.71026	1.71026	1.71026	1.71026	3.8777	1.85974	1.85974	4.32613	3.27978	1.71026	1.71026	3.504	3.05556	6.04513	2.2708
		TBX21	1.30972	5.06352	2.29756	1.80364	2.1	2.1	1.40848	2.00121	1.65547	1.80364	1.90243	1.60608	1.30972	2.29756	1.80364	1.80364	1.40848	1.30972	1.30972	1.30972	3.38419	2.19878	1.80364	2.1	2.24817	1.30972	1.30972	1.75425	1.30972	1.80364	1.30972	2.39635	1.30972	1.30972	2.1	2.79148	3.23601	4.37203	2.89027	1.90243	1.30972	1.30972	1.80364	1.90243	4.27324	2.89027	1.30972
		NR5A2	4.18416	1.6407	1.6407	1.6407	1.6407	1.6407	3.45746	3.27578	1.6407	3.09411	1.6407	5.27422	2.91243	3.45746	1.6407	1.6407	2.73076	3.45746	1.6407	1.6407	2.91243	2.73076	1.6407	1.6407	1.6407	3.27578	3.45746	1.6407	3.27578	1.6407	1.6407	3.27578	1.6407	1.6407	1.6407	1.6407	1.6407	1.6407	1.6407	1.6407	1.6407	1.6407	1.6407	1.6407	1.6407	1.6407	1.6407
		HNF4	4.57764	4.31186	1.9561	3.27291	2.22187	1.65407	2.05274	0.784254	1.9561	1.42454	1.82321	2.24604	2.29436	1.30373	1.87153	1.47286	3.39372	1.11044	2.76551	3.35747	2.25812	3.24875	2.93464	4.15481	2.62054	1.78696	2.06482	1.17084	3.12794	1.195	1.7024	1.94402	2.48765	2.17355	1.12252	1.03795	1.52119	2.76551	1.48494	1.43662	1.4487	0.941305	2.80176	1.69032	1.58159	3.76822	2.69303
		CRX	1.54993	1.54993	1.54993	2.77952	1.54993	2.6429	1.54993	1.54993	2.6429	1.54993	1.54993	1.54993	2.36966	2.36966	1.54993	2.91614	2.09642	1.54993	1.54993	1.54993	1.54993	2.6429	1.54993	4.00912	3.32601	3.8725	2.50628	4.14574	1.54993	3.73588	2.77952	1.54993	2.50628	3.8725	2.23304	3.46263	2.6429	2.77952	1.54993	1.54993	1.54993	1.54993	1.54993	2.36966	2.91614	1.54993	2.77952
		TBX19	1.8172	1.8172	1.8172	1.8172	1.8172	3.32644	3.97326	1.8172	1.8172	1.8172	1.8172	1.8172	1.8172	1.8172	1.8172	1.8172	1.8172	1.8172	1.8172	1.8172	1.8172	1.8172	1.8172	1.8172	1.8172	1.8172	1.8172	1.8172	1.8172	1.8172	1.8172	1.8172	3.97326	1.8172	1.8172	3.54205	5.05128	1.8172	3.97326	1.8172	3.97326	1.8172	1.8172	1.8172	2.67962	2.89523	2.67962
		RFX2	2.00484	1.61893	1.61893	1.61893	2.48723	5.71925	1.61893	3.54849	2.05308	2.10132	1.71538	2.10132	3.16258	2.10132	1.61893	1.61893	1.61893	1.61893	4.07912	2.58371	3.98264	1.61893	1.61893	1.61893	2.58371	3.54849	2.58371	1.61893	1.61893	3.16258	1.61893	1.61893	2.00484	1.61893	1.61893	2.10132	3.54849	1.61893	5.2851	2.10132	2.58371	3.54849	2.58371	3.54849	1.61893	4.51327	2.68019
		GSC	1.72092	1.72092	1.72092	1.72092	3.1064	1.72092	1.72092	1.72092	2.69076	2.55221	1.72092	1.72092	1.72092	5.60028	1.72092	1.72092	1.72092	1.72092	1.72092	1.72092	1.72092	3.9377	3.1064	3.1064	2.96786	2.27511	2.41366	1.72092	1.72092	1.72092	3.3835	2.96786	1.72092	1.72092	1.72092	1.72092	1.72092	1.72092	1.72092	1.72092	1.72092	1.72092	1.72092	1.72092	1.72092	1.72092	4.07625
		ZBTB49	1.84252	1.84252	1.84252	1.84252	1.84252	1.84252	1.84252	1.84252	1.84252	1.84252	1.84252	1.84252	3.94826	2.0533	1.84252	1.84252	1.84252	3.94826	3.94826	1.84252	1.84252	1.84252	1.84252	1.84252	3.94826	1.84252	1.84252	3.94826	3.52711	1.84252	1.84252	1.84252	3.94826	1.84252	1.84252	3.94826	3.10597	1.84252	1.84252	1.84252	1.84252	3.94826	3.73769	1.84252	1.84252	1.84252	1.84252
		THAP1	3.59062	1.4619	2.52626	2.64452	3.23583	1.4619	1.4619	3.82714	2.64452	3.35409	2.64452	1.4619	1.4619	1.4619	2.64452	1.93495	3.23583	3.82714	1.4619	3.11757	1.4619	1.4619	2.17148	4.18193	1.58028	2.64452	2.28974	5.00976	2.17148	1.4619	3.47236	3.47236	1.69837	1.4619	1.4619	3.9454	4.65497	1.4619	1.4619	1.4619	3.23583	1.4619	4.77324	1.58028	2.64452	5.36455	2.99931
		GZF1	2.07095	2.07095	2.07095	2.07095	2.07095	2.07095	2.07095	2.07095	2.07095	4.77455	2.07095	2.07095	2.07095	2.07095	2.07095	2.07095	2.07095	2.07095	2.07095	2.07095	2.07095	2.07095	2.07095	2.07095	2.07095	2.07095	5.22515	2.07095	2.07095	2.07095	2.07095	2.07095	2.07095	2.07095	5.67575	2.07095	2.07095	6.57695	2.07095	2.07095	2.07095	2.07095	2.52199	6.57695	2.07095	2.07095	2.07095
		HMGN3	1.43543	2.48783	1.43543	5.64506	2.63818	1.43543	2.48783	3.3899	2.63818	2.18715	2.48783	1.43543	1.43543	1.43543	1.43543	3.3899	5.19403	1.43543	1.43543	1.43543	1.43543	1.43543	1.43543	1.43543	3.54024	3.23956	2.48783	1.43543	2.03681	2.48783	1.43543	1.43543	2.33749	2.63818	2.03681	2.18715	2.18715	1.43543	1.43543	1.43543	3.54024	2.93887	1.43543	2.33749	3.3899	1.43543	2.18715
		IKZF3	3.02112	1.65718	1.65718	1.65718	1.65718	2.68013	2.68013	1.65718	3.3621	4.38505	1.99807	3.3621	1.65718	3.02112	1.65718	4.04407	1.65718	3.87357	3.19161	1.65718	1.65718	1.65718	3.3621	1.65718	1.65718	1.65718	1.65718	3.02112	1.65718	2.85062	2.50964	2.85062	1.65718	1.65718	2.85062	1.65718	1.65718	1.65718	3.19161	1.65718	3.3621	4.38505	1.65718	1.65718	1.65718	1.65718	1.65718
		TBX4	2.0344	3.77889	3.77889	1.59827	2.0344	2.36149	1.59827	2.25246	1.70741	1.59827	1.59827	1.59827	1.59827	1.59827	3.77889	1.59827	1.59827	1.59827	1.59827	1.59827	2.57955	1.92536	2.47052	1.59827	1.59827	1.59827	2.68858	2.47052	1.59827	2.0344	1.59827	2.36149	1.59827	3.23374	2.0344	1.59827	1.59827	2.36149	2.90664	2.14342	3.77889	1.59827	2.0344	1.59827	5.95952	2.25246	1.59827
		ZNF691	3.55117	4.40487	2.41292	2.98204	2.27064	1.55923	2.83977	1.55923	2.83977	2.5552	4.40487	2.12836	2.98204	4.40487	2.98204	3.69346	2.98204	1.55923	3.40889	2.98204	1.55923	1.55923	1.55923	1.55923	1.55923	1.55923	1.55923	1.55923	1.55923	1.55923	2.98204	1.84372	1.55923	2.98204	1.55923	1.55923	4.1203	5.82768	1.70165	1.70165	2.98204	1.55923	2.98204	1.55923	1.55923	2.98204	2.98204
		CEBPE	2.08455	2.08455	2.08455	2.08455	2.08455	2.08455	2.08455	6.1684	5.65791	2.08455	2.08455	2.08455	2.08455	2.08455	2.08455	2.08455	2.08455	2.08455	2.08455	2.08455	2.08455	2.08455	2.08455	2.08455	2.08455	2.08455	2.08455	2.08455	2.08455	5.14744	2.08455	6.67888	2.08455	2.08455	2.08455	2.08455	2.08455	2.08455	2.08455	2.08455	2.08455	5.14744	2.08455	2.08455	2.08455	2.08455	2.08455
		GCM	1.92674	4.32681	2.82676	1.92674	1.92674	1.92674	4.0268	4.92682	1.92674	1.92674	1.92674	1.92674	1.92674	1.92674	1.92674	1.92674	1.92674	1.92674	1.92674	1.92674	1.92674	3.72679	1.92674	1.92674	1.92674	1.92674	1.92674	1.92674	1.92674	1.92674	1.92674	1.92674	1.92674	1.92674	1.92674	1.92674	1.92674	1.92674	1.92674	1.92674	1.92674	4.62682	1.92674	1.92674	1.92674	1.92674	1.92674
		GRHL1	2.71331	2.32181	1.73457	1.73457	2.90906	3.4963	4.27929	1.73457	1.73457	1.73457	2.32181	3.8878	1.73457	1.73457	1.73457	3.69205	1.73457	3.20268	2.22394	4.27929	1.73457	1.73457	1.73457	2.41968	4.08354	1.73457	1.73457	2.22394	4.27929	1.73457	1.73457	1.73457	2.71331	1.73457	3.69205	1.73457	1.73457	1.73457	1.73457	3.69205	1.73457	1.73457	2.71331	3.69205	1.73457	1.73457	4.27929
		SMARC	1.47716	1.47716	1.47716	1.47716	3.81426	1.47716	2.64571	1.47716	1.47716	1.47716	1.47716	1.47716	2.79178	2.79178	2.64571	3.81426	2.79178	1.47716	1.47716	2.35357	2.64571	2.64571	3.52212	1.47716	2.35357	1.47716	3.96033	3.81426	3.37605	2.35357	2.35357	2.64571	2.64571	2.64571	2.35357	3.08392	2.35357	2.2075	4.1064	2.2075	2.64571	1.47716	2.35357	2.49964	2.49964	1.47716	2.64571
		NFIB	1.7485	1.7485	3.48423	2.78994	1.7485	1.7485	5.10424	1.7485	1.7485	1.7485	2.90565	1.7485	1.7485	3.71566	1.7485	1.7485	1.7485	1.7485	1.7485	2.90565	7.76568	1.7485	1.7485	2.90565	1.7485	2.78994	1.7485	1.7485	1.7485	1.7485	6.37711	1.7485	1.7485	1.7485	1.7485	2.90565	1.7485	1.7485	1.7485	1.7485	1.7485	1.7485	1.7485	1.7485	1.7485	2.55851	4.0628
		DPRX	3.52909	1.7384	1.7384	1.7384	1.7384	1.7384	2.81282	1.7384	1.7384	1.7384	1.7384	3.35003	1.7384	1.7384	3.17096	1.7384	1.7384	1.7384	1.7384	1.7384	3.17096	2.81282	1.7384	2.63375	2.63375	2.45468	2.63375	2.63375	1.7384	1.7384	3.35003	1.7384	3.35003	1.7384	1.7384	3.70817	3.52909	1.7384	1.7384	1.7384	1.7384	1.7384	1.7384	3.17096	1.7384	1.7384	1.7384
		ZNF75A	2.21904	2.4634	1.36376	2.70777	5.76234	2.34122	1.73031	1.36376	2.21904	1.85249	3.44087	1.36376	2.21904	2.4634	2.21904	2.4634	1.60806	1.36376	1.36376	2.58559	1.36376	1.36376	1.36376	2.34122	2.34122	1.36376	1.36376	2.21904	2.58559	1.36376	1.36376	1.36376	1.36376	1.36376	1.36376	2.34122	1.36376	3.07432	1.36376	1.36376	3.9296	3.44087	1.36376	2.34122	2.21904	2.58559	2.34122
		THRB	2.80362	1.85237	2.12416	1.44469	2.12416	1.98826	4.84202	4.16255	2.53184	1.44469	1.44469	1.44469	1.44469	2.80362	2.73568	1.44469	1.44469	1.44469	2.80362	2.80362	2.12416	3.07541	4.84202	1.44469	3.2113	2.12416	1.44469	1.44469	1.44469	1.44469	2.80362	1.71648	3.48309	2.80362	1.85237	1.44469	1.44469	2.12416	1.85237	1.44469	1.44469	1.44469	1.44469	1.44469	1.44469	1.44469	2.05621
		TFAP4	1.19579	2.21282	1.19579	2.09982	1.5913	1.19579	3.39936	1.87381	1.4783	1.5913	1.19579	3.34286	1.98682	3.34286	1.70431	1.4783	2.04332	1.19579	2.55183	1.87381	1.19579	2.94735	2.21282	1.19579	2.49533	1.98682	2.77784	1.5348	1.87381	1.19579	1.4218	1.4783	1.87381	1.25235	1.87381	1.98682	1.76081	3.39936	3.17336	2.09982	4.5859	2.32583	1.93031	2.83435	1.19579	1.19579	2.55183
		NKX1-1	1.96823	1.96823	1.96823	1.96823	1.96823	1.96823	1.96823	1.96823	1.96823	4.3869	1.96823	1.96823	1.96823	1.96823	3.90317	1.96823	1.96823	1.96823	1.96823	1.96823	1.96823	6.80558	2.9357	1.96823	1.96823	1.96823	1.96823	1.96823	1.96823	1.96823	1.96823	1.96823	1.96823	1.96823	1.96823	3.90317	1.96823	1.96823	1.96823	1.96823	1.96823	1.96823	1.96823	1.96823	1.96823	1.96823	1.96823
		GMEB1	2.13476	2.13476	2.13476	2.13476	2.13476	2.13476	2.13476	2.13476	2.13476	2.13476	2.13476	2.13476	2.13476	2.13476	2.13476	2.13476	2.13476	2.13476	2.13476	2.13476	2.13476	2.13476	2.13476	2.13476	2.13476	2.13476	2.13476	2.13476	2.13476	2.13476	2.13476	2.13476	2.13476	2.13476	2.13476	2.13476	2.13476	2.13476	2.13476	2.13476	2.13476	2.13476	2.13476	10.3301	2.13476	2.13476	2.13476
		SP100	2.00718	2.00718	2.00718	2.00718	2.00718	2.00718	2.00718	2.00718	2.00718	2.00718	2.00718	2.00718	2.00718	4.51465	2.00718	2.00718	2.00718	2.00718	2.00718	2.00718	2.00718	2.00718	2.00718	2.00718	2.00718	2.00718	2.00718	2.00718	2.00718	2.00718	2.00718	2.00718	2.00718	2.00718	4.79325	2.843	4.79325	2.843	2.00718	2.00718	2.00718	2.00718	2.00718	2.00718	2.00718	2.00718	2.00718
		GATA3.motif3	2.81009	4.01809	1.42952	2.81009	1.42952	2.46495	1.42952	2.29238	1.42952	1.42952	2.98266	2.46495	1.42952	1.42952	2.11981	1.42952	1.42952	2.81009	1.42952	2.46495	1.42952	2.63752	1.60209	2.63752	1.42952	2.81009	1.77466	3.15523	2.98266	5.05351	4.01809	2.29238	1.94724	4.36323	4.5358	2.63752	2.81009	1.42952	4.01809	1.42952	1.42952	1.42952	1.42952	3.15523	2.29238	4.36323	1.42952
		E2F8	2.82287	1.7465	1.7465	1.7465	2.82287	1.7465	1.7465	1.7465	2.82287	1.7465	1.7465	3.00226	1.7465	1.7465	3.00226	1.7465	1.7465	1.7465	1.7465	1.7465	1.7465	1.7465	1.7465	1.7465	1.7465	1.7465	3.36105	1.7465	1.7465	3.18166	1.7465	2.82287	3.36105	3.54045	1.7465	1.7465	3.54045	1.7465	1.7465	2.82287	5.155	1.7465	4.79621	1.92607	1.7465	4.43742	4.97561
		RXRA	3.0616	2.82486	2.07517	2.15408	1.56222	0.990093	1.28602	1.73978	0.990093	1.00982	2.11463	1.38467	2.45001	1.87788	1.87788	2.52893	2.11463	1.14792	2.27245	4.18613	1.40439	2.19354	2.21327	2.33164	2.31191	0.911179	1.6806	3.51536	1.40439	1.54249	1.30575	2.96296	2.17381	2.05544	2.07517	0.950636	1.14792	1.10847	1.22684	2.01598	0.812536	0.990093	1.66087	1.18738	1.34521	2.07517	1.52277
		TGIF2LX	5.51229	1.85932	3.12372	1.71868	1.71868	1.71868	2.70221	1.71868	2.2807	4.24775	1.71868	1.71868	1.71868	2.70221	1.71868	1.71868	1.71868	1.71868	2.5617	3.68574	1.71868	1.71868	1.71868	2.98322	1.71868	1.71868	1.71868	1.71868	5.37178	1.71868	1.71868	1.71868	1.71868	2.5617	1.71868	1.71868	1.71868	1.71868	1.71868	1.71868	1.71868	2.84271	3.68574	3.12372	1.71868	1.71868	1.71868
		ELF5	1.84309	2.95835	1.40938	1.40938	3.51597	1.90505	1.71918	1.40938	2.40072	1.40938	1.40938	2.71051	2.89639	1.40938	1.84309	2.52464	2.52464	3.94968	3.14422	3.02031	2.64855	4.13556	1.40938	1.78113	1.40938	1.90505	1.40938	1.40938	1.40938	1.40938	1.40938	2.15289	1.40938	1.40938	1.84309	1.40938	1.71918	1.84309	4.56927	2.09093	2.46268	1.4714	1.84309	2.2768	2.89639	2.21484	1.59526
		HLF	2.32909	1.79487	2.46265	1.79487	1.79487	1.79487	4.93341	3.26397	1.79487	4.93341	1.79487	4.39919	1.79487	2.12876	1.79487	2.93009	1.79487	2.26231	2.99687	1.79487	1.79487	2.79653	1.79487	1.79487	1.79487	1.79487	1.79487	3.73142	1.79487	1.79487	2.39587	1.79487	1.79487	2.66298	1.79487	1.79487	2.46265	1.86172	2.32909	1.79487	1.79487	1.79487	1.79487	3.1972	1.79487	4.39919	1.79487
		PROX1	1.96017	1.96017	1.96017	1.96017	1.96017	1.96017	1.96017	1.96017	1.96017	1.96017	1.96017	1.96017	1.96017	1.96017	4.05758	1.96017	1.96017	4.05758	3.7954	1.96017	1.96017	1.96017	1.96017	1.96017	1.96017	1.96017	1.96017	1.96017	1.96017	1.96017	1.96017	1.96017	1.96017	2.2226	4.58192	1.96017	1.96017	1.96017	1.96017	1.96017	1.96017	1.96017	1.96017	1.96017	4.58192	1.96017	1.96017
		ESRRA	2.65622	2.49715	2.4517	1.40637	3.11071	2.06538	1.31547	2.61077	2.83802	2.81529	2.5426	2.42898	2.11083	1.40637	2.5426	1.20185	1.13368	2.13356	3.11071	2.2699	1.04278	2.76984	2.92892	1.90631	1.31547	2.04266	1.31547	3.58793	1.63362	1.67907	0.951882	2.88347	0.974606	2.72439	0.997331	2.29263	1.2473	1.67907	2.79257	2.4517	0.929157	0.497391	1.99721	1.36092	1.45182	2.97436	2.33808
		NFIA	1.75526	1.75526	3.47522	2.78724	1.75526	1.75526	5.08051	1.75526	1.75526	1.75526	1.75526	1.75526	1.75526	3.70454	1.75526	1.75526	1.75526	1.75526	1.75526	2.9019	7.71776	1.75526	1.75526	2.9019	1.75526	1.75526	1.75526	1.75526	1.75526	1.75526	6.3418	1.75526	1.75526	1.75526	1.75526	2.9019	1.75526	1.75526	1.75526	1.75526	1.75526	1.75526	1.75526	1.75526	1.75526	1.75526	5.19517
		PTEN	1.78513	1.78513	1.78513	1.78513	1.78513	1.78513	1.78513	1.78513	1.78513	1.78513	1.78513	1.78513	1.78513	1.78513	1.78513	1.78513	1.78513	1.78513	1.78513	1.78513	1.78513	1.78513	1.78513	1.78513	1.78513	1.78513	1.78513	1.78513	1.78513	1.78513	1.78513	1.78513	1.78513	1.78513	1.78513	1.78513	3.80436	2.99667	6.83319	1.78513	1.78513	1.78513	1.78513	1.78513	1.78513	1.78513	3.60244
		ZNF784	1.87647	1.87647	1.87647	1.87647	1.87647	1.87647	1.87647	5.83043	1.87647	1.87647	4.4183	1.87647	1.87647	1.87647	1.87647	1.87647	1.87647	1.87647	1.87647	1.87647	3.28859	4.70072	2.72374	1.87647	1.87647	1.87647	1.87647	1.87647	1.87647	4.4183	1.87647	1.87647	1.87647	1.87647	3.28859	1.87647	1.87647	1.87647	1.87647	1.87647	3.28859	1.87647	1.87647	1.87647	1.87647	3.85344	1.87647
		MAFF	1.78464	1.78464	1.78464	1.78464	1.78464	1.78464	1.78464	1.78464	1.78464	1.78464	4.13413	1.78464	1.78464	1.78464	2.95938	3.89918	1.78464	1.78464	1.78464	1.78464	2.72443	4.13413	1.78464	2.95938	1.90223	1.78464	4.13413	4.13413	2.72443	1.78464	2.84191	1.78464	1.78464	1.78464	1.78464	5.07392	3.07686	1.78464	1.78464	3.42928	3.42928	1.78464	2.60696	2.60696	1.78464	1.78464	6.24866
		FOXM1	1.90787	3.30234	1.67519	1.67519	1.67519	1.67519	1.67519	2.60499	3.53479	1.67519	1.67519	3.53479	1.67519	1.67519	1.67519	1.67519	3.30234	1.67519	1.67519	3.06989	1.67519	1.67519	1.67519	1.67519	1.67519	1.67519	1.67519	3.06989	3.53479	5.16194	2.83744	2.37254	1.67519	1.67519	1.67519	1.67519	2.13997	3.06989	1.67519	1.67519	1.67519	3.53479	2.83744	1.67519	1.67519	1.67519	3.53479
		XBP1	1.74475	1.74475	1.74475	1.74475	1.74475	1.74475	1.74475	1.74475	1.74475	1.74475	1.74475	1.74475	1.74475	1.74475	3.7646	1.74475	1.74475	1.74475	1.74475	1.74475	1.74475	1.74475	1.74475	1.74475	1.74475	1.74475	1.74475	1.74475	1.74475	1.74475	1.74475	1.74475	1.74475	1.74475	1.74475	1.74475	2.64246	1.74475	2.64246	4.77451	3.98902	1.74475	1.74475	2.86689	5.22337	3.54017	1.74475
		NFY	1.89012	1.89012	3.06716	2.705	1.79958	3.18789	1.85994	2.79554	1.85994	1.95048	3.30861	1.64868	1.64868	1.64868	2.52391	2.10138	1.85994	2.55409	2.76536	1.64868	3.55005	2.52391	2.55409	2.79554	1.85994	3.58023	1.64868	1.64868	1.64868	3.6406	1.64868	1.95048	2.13156	2.25229	1.64868	2.55409	2.67482	2.22211	2.55409	2.67482	2.8559	1.64868	1.9203	1.64868	1.64868	1.64868	2.94644
		MGA	1.9563	5.00084	5.35903	2.04584	1.9563	2.22493	1.59812	2.13539	2.04584	2.49357	1.59812	1.59812	1.59812	1.59812	3.38903	2.49357	1.59812	1.59812	1.59812	1.59812	2.40403	1.86675	2.31448	1.59812	1.59812	1.59812	1.59812	1.59812	1.59812	1.9563	1.59812	2.22493	2.49357	2.04584	1.9563	2.49357	1.59812	2.22493	3.56812	2.04584	1.59812	1.59812	1.9563	1.59812	5.00084	4.28448	3.38903
		ZBTB12	1.68405	3.24615	2.30889	1.68405	1.68405	1.68405	1.68405	4.80826	3.24615	1.68405	1.68405	1.68405	1.68405	1.68405	1.68405	1.68405	2.15268	3.24615	1.68405	4.49584	1.68405	2.93373	1.68405	1.68405	4.49584	1.68405	4.80826	4.02721	1.68405	1.68405	1.68405	1.68405	1.68405	1.68405	1.68405	1.68405	1.68405	1.68405	1.68405	4.80826	3.55857	1.68405	2.62131	4.65205	1.68405	3.24615	2.62131
		GATA3.motif2	1.55729	4.59616	1.55729	3.17802	1.55729	2.77284	1.55729	2.57025	1.55729	1.55729	2.36766	2.77284	1.55729	1.55729	2.36766	1.55729	1.55729	3.17802	1.55729	2.77284	1.55729	1.55729	1.75988	2.97543	1.55729	1.55729	1.96247	3.5832	3.38061	5.81171	4.59616	2.57025	2.16506	2.77284	5.20394	2.97543	1.55729	1.55729	4.59616	1.55729	1.55729	1.55729	1.55729	2.97543	1.55729	2.97543	1.55729
		PITX3	1.6874	1.6874	1.6874	1.6874	1.6874	3.28968	1.6874	1.6874	2.809	2.48854	1.6874	1.6874	1.6874	2.64877	1.6874	1.6874	1.6874	1.6874	1.6874	1.6874	1.6874	5.85334	2.48854	2.96923	1.6874	4.25105	5.53288	3.77037	1.6874	3.77037	2.96923	2.48854	1.6874	2.48854	2.16809	1.6874	1.6874	1.6874	1.6874	1.6874	1.6874	1.6874	1.6874	1.6874	1.6874	2.809	2.809
		HSFY2	1.99768	1.99768	1.99768	1.99768	1.99768	1.99768	1.99768	3.56824	1.99768	1.99768	1.99768	1.99768	1.99768	1.99768	1.99768	1.99768	2.78296	1.99768	1.99768	1.99768	4.82469	1.99768	1.99768	1.99768	1.99768	1.99768	4.82469	1.99768	1.99768	1.99768	1.99768	1.99768	4.98174	1.99768	1.99768	3.56824	1.99768	4.82469	1.99768	7.02346	1.99768	1.99768	1.99768	1.99768	1.99768	1.99768	1.99768
		DBP	1.87626	1.87626	1.87626	1.87626	1.87626	1.87626	4.58865	2.66737	1.87626	4.58865	1.87626	4.58865	1.87626	1.87626	1.87626	3.40198	1.87626	1.87626	3.91055	1.87626	1.87626	1.87626	1.87626	1.87626	1.87626	1.87626	1.87626	3.23245	2.78039	1.87626	1.87626	1.87626	1.87626	2.66737	1.87626	1.87626	2.44134	1.93282	1.87626	1.87626	1.87626	1.87626	1.87626	4.2496	1.87626	4.58865	1.87626
		ZBTB33	3.29415	2.38245	2.04056	1.58471	1.58471	1.58471	2.49641	2.26849	1.58471	2.26849	1.58471	2.26849	2.38245	2.61038	2.8383	1.58471	3.18019	1.58471	1.58471	1.58471	1.58471	1.58471	1.58471	1.58471	1.58471	3.40811	1.58471	2.38245	4.54774	2.95226	2.61038	2.95226	3.63604	3.29415	1.69879	1.58471	1.58471	1.58471	1.58471	1.58471	1.58471	1.58471	1.58471	2.49641	2.04056	3.75	2.72434
		ZBTB7B	1.49277	2.65518	3.94674	1.49277	2.39686	1.49277	2.65518	1.49277	2.39686	1.49277	2.52602	1.49277	1.49277	1.49277	1.49277	4.0759	2.52602	2.78433	2.52602	1.49277	2.0094	2.52602	1.49277	1.49277	2.78433	1.75109	1.49277	1.49277	1.49277	1.49277	1.49277	1.49277	2.65518	1.88024	1.49277	1.49277	1.49277	2.65518	3.68843	3.81758	2.26771	2.26771	1.49277	2.65518	1.49277	1.49277	1.49277
		NR3C2	2.79795	1.84066	1.84066	1.84066	1.84066	1.84066	1.84066	4.23389	1.84066	1.84066	2.07992	4.23389	1.84066	3.03728	1.84066	1.84066	1.84066	3.03728	2.31931	1.84066	1.84066	1.84066	1.84066	6.14847	1.84066	1.84066	1.84066	1.84066	4.23389	1.84066	1.84066	3.03728	1.84066	1.84066	1.84066	1.84066	1.84066	3.75525	1.84066	1.84066	1.84066	1.84066	1.84066	1.84066	1.84066	4.23389	2.55863
		PPARA	2.52518	3.59487	1.68068	0.892488	1.68068	2.41258	0.892488	1.06139	2.86298	1.45548	0.892488	2.69408	2.86298	1.96218	1.51178	1.68068	1.90588	3.08818	1.79328	3.03188	0.892488	1.96218	3.93267	4.38307	3.48227	0.892488	1.00506	1.73698	2.91928	2.01848	1.90588	1.79328	1.45548	2.35628	1.62438	0.892488	2.01848	1.23029	2.52518	0.892488	2.41258	1.68068	2.46888	2.58148	1.45548	3.42597	2.01848
		TOPORS	2.84912	1.50253	1.50253	2.84912	2.84912	1.50253	1.50253	1.50253	1.50253	4.06106	1.50253	1.50253	1.50253	1.50253	1.50253	1.50253	1.50253	1.50253	2.57981	1.50253	2.71447	1.50253	1.50253	2.98379	4.33038	1.50253	2.84912	1.50253	1.50253	1.50253	2.71447	1.50253	1.50253	1.50253	1.50253	2.84912	1.50253	1.50253	2.84912	2.71447	1.50253	1.50253	1.50253	1.50253	1.50253	1.50253	1.50253
		EBF1	1.97976	2.68159	4.94303	1.94077	1.97976	2.56462	1.86279	1.4339	1.74582	3.30543	1.74582	1.51188	1.27793	1.27793	1.74582	1.27793	3.92928	1.78481	1.27793	1.27793	1.27793	2.05774	2.6426	4.08524	1.58986	3.89029	2.17471	1.27793	1.94077	2.52563	3.11048	3.11048	4.47515	2.95452	1.27793	2.13572	3.30543	1.27793	3.22745	5.29394	2.40866	1.27793	1.27793	1.62885	1.27793	2.52563	3.30543
		MESP1	1.65226	1.65226	1.65226	1.65226	2.66141	3.26691	1.65226	1.65226	1.65226	1.65226	2.66141	1.65226	1.65226	4.4779	1.65226	3.26691	1.65226	1.65226	1.65226	1.65226	1.65226	1.65226	1.65226	3.06508	2.05581	3.26691	1.65226	3.06508	1.65226	1.65226	1.65226	1.65226	1.65226	1.65226	3.06508	1.65226	2.66141	2.66141	1.65226	1.65226	2.66141	1.65226	1.65226	3.46874	1.65226	1.65226	1.65226
		GTF2A	1.73251	3.24673	1.73251	1.73251	1.73251	1.73251	1.73251	1.73251	1.73251	1.73251	1.73251	1.73251	1.73251	2.59778	4.76096	3.89568	1.73251	1.73251	1.73251	1.73251	1.73251	1.73251	1.73251	1.73251	1.73251	1.73251	1.73251	1.73251	1.73251	1.73251	1.73251	1.73251	3.89568	1.94904	1.73251	3.89568	3.24673	1.73251	1.73251	1.73251	1.73251	1.73251	1.73251	1.73251	3.89568	1.73251	1.73251
		NR2F6	3.57781	3.35857	1.60462	2.74469	1.34153	2.04311	1.51692	1.16613	2.35005	1.16613	2.2185	2.04311	4.1917	1.82386	3.44627	2.1308	3.53397	1.16613	2.83238	4.104	2.2185	2.35005	2.83238	1.16613	2.08696	1.95541	1.16613	1.16613	1.47307	1.16613	1.47307	3.13933	2.43775	2.3939	1.47307	1.56077	1.47307	1.99926	2.04311	1.16613	1.16613	1.21002	2.08696	1.60462	1.16613	2.61314	1.56077
		SP2	1.55575	2.24752	3.53223	2.74164	1.95105	4.42164	1.55575	2.54399	1.55575	2.54399	2.44517	1.55575	2.54399	5.50871	3.13693	1.55575	2.54399	2.84046	2.54399	2.54399	2.44517	2.64281	3.03811	2.04987	1.55575	4.12517	2.64281	3.13693	1.55575	2.44517	2.14869	2.44517	1.55575	1.55575	1.55575	2.04987	2.14869	1.95105	2.54399	2.54399	3.23576	3.4334	3.63105	5.60753	4.42164	3.53223	1.55575
		PAX1	1.90854	1.90854	1.90854	1.90854	1.90854	1.90854	1.90854	1.90854	1.90854	1.90854	1.90854	1.90854	4.34847	1.90854	1.90854	1.90854	1.90854	1.90854	1.90854	1.90854	1.90854	1.90854	1.90854	1.90854	1.90854	1.90854	1.90854	4.10448	1.90854	1.90854	1.90854	1.90854	1.90854	1.90854	1.90854	1.90854	1.90854	1.90854	1.90854	1.90854	1.90854	1.90854	1.90854	1.90854	1.90854	1.90854	1.90854
		CLOCK::ARNTL	1.90638	1.90638	3.30703	1.90638	5.40799	1.90638	1.90638	1.90638	1.90638	1.90638	1.90638	1.90638	1.90638	1.90638	1.90638	1.90638	1.90638	1.90638	1.90638	1.90638	1.90638	1.90638	1.90638	1.90638	1.90638	1.90638	1.90638	1.90638	3.30703	1.90638	4.35751	1.90638	1.90638	4.00735	1.90638	1.90638	1.90638	3.65719	1.90638	1.90638	1.90638	1.90638	1.90638	4.35751	1.90638	1.90638	1.90638
		TCF4	1.55996	1.55996	1.55996	1.55996	2.45173	3.98049	1.55996	1.55996	1.55996	2.83392	1.55996	1.55996	1.55996	2.32434	1.55996	1.55996	2.32434	2.45173	1.55996	1.55996	1.55996	1.55996	1.55996	2.45173	1.81469	1.55996	1.55996	1.55996	1.94215	2.32434	1.55996	1.55996	1.68748	3.5983	2.45173	1.55996	2.19694	5.38185	1.81469	2.45173	2.19694	1.55996	1.55996	1.55996	1.55996	2.45173	2.57913
		REL	2.79094	3.22519	3.44231	1.70532	1.70532	1.70532	3.22519	1.70532	4.09368	2.57381	3.22519	3.22519	1.70532	1.70532	1.70532	1.70532	3.00806	3.65943	1.70532	1.70532	1.70532	1.70532	3.44231	3.44231	1.70532	2.35669	3.00806	1.70532	1.70532	1.70532	3.44231	1.70532	1.92239	3.44231	3.00806	2.35669	3.22519	1.70532	3.65943	3.44231	1.70532	1.70532	1.70532	3.22519	1.70532	1.70532	1.70532
		SMAD	2.2737	1.26108	2.02055	3.91921	1.26108	1.89397	1.26108	1.26108	1.26108	1.26108	2.2737	3.15975	1.26108	2.40028	1.89397	1.26108	1.26108	1.26108	2.2737	1.26108	2.14712	1.26108	2.52686	1.26108	1.26108	3.15975	2.40028	1.26108	2.02055	1.51417	3.79264	2.65344	1.26108	2.14712	1.26108	1.26108	2.52686	1.26108	1.26108	1.26108	2.90659	3.03317	3.28633	2.90659	1.26108	2.40028	1.26108
		RXRG	3.49627	3.63633	2.09565	2.6559	1.39534	1.39534	2.02562	1.39534	1.88556	2.09565	2.79596	1.39534	2.79596	2.02562	2.6559	1.95559	1.88556	1.39534	1.39534	4.05651	1.39534	1.39534	2.93602	2.02562	1.88556	1.88556	2.86599	3.3562	1.39534	1.39534	1.39534	2.37577	1.39534	1.39534	1.39534	1.39534	1.39534	1.39534	1.39534	1.39534	1.39534	1.39534	1.39534	1.39534	2.09565	3.49627	1.39534
		ZKSCAN3	1.91551	1.91551	1.91551	4.39548	1.91551	1.91551	1.91551	4.14749	1.91551	1.91551	1.91551	4.14749	1.91551	1.91551	1.91551	1.91551	4.39548	1.91551	1.91551	1.91551	1.91551	1.91551	1.91551	1.91551	4.39548	3.89949	1.91551	1.91551	1.91551	1.91551	1.91551	1.91551	4.39548	1.91551	3.65149	1.91551	1.91551	1.91551	1.91551	1.91551	1.91551	1.91551	1.91551	1.91551	1.91551	1.91551	1.91551
		TP73	1.88871	1.88871	1.88871	1.88871	1.88871	3.36593	4.84316	1.88871	1.88871	1.88871	1.88871	1.88871	1.88871	1.88871	1.88871	1.88871	1.88871	1.88871	1.88871	4.99088	3.36593	7.79762	3.95683	1.88871	1.88871	3.36593	1.88871	3.36593	2.4796	4.84316	3.95683	3.36593	1.88871	4.84316	1.88871	4.84316	1.88871	3.36593	3.95683	7.79762	1.88871	4.84316	5.43405	7.79762	1.88871	1.88871	1.88871
		BACH2	1.82879	1.82879	1.82879	1.82879	1.82879	1.82879	1.82879	1.82879	1.82879	1.82879	1.82879	1.82879	2.87009	3.39073	5.73365	2.3493	1.82879	1.82879	1.82879	1.82879	1.82879	1.82879	1.82879	1.82879	1.82879	1.82879	1.82879	1.82879	4.17171	3.13041	3.39073	1.82879	1.82879	1.82879	1.82879	1.82879	1.82879	1.82879	5.73365	3.13041	4.69235	1.82879	1.82879	1.82879	3.65105	4.17171	3.39073
		PTF1A	2.8165	2.8165	1.49898	1.49898	1.49898	1.49898	1.49898	2.8165	1.76242	1.49898	3.34351	2.553	1.49898	2.8165	1.49898	1.49898	1.49898	1.49898	1.49898	1.49898	1.49898	1.49898	1.49898	1.76242	3.47526	2.553	1.49898	1.49898	2.553	2.8165	2.553	1.49898	2.68475	1.49898	1.49898	4.66102	3.87052	2.94825	2.553	1.49898	1.49898	2.68475	1.76242	2.8165	1.49898	1.49898	1.49898
		NR2E1::NFIC	1.74117	2.74716	1.74117	1.74117	1.74117	1.74117	2.74716	1.74117	1.74117	1.74117	1.74117	1.74117	1.74117	2.99866	1.74117	1.74117	1.74117	1.74117	1.74117	1.74117	3.37591	1.74117	1.74117	1.74117	1.74117	2.99866	1.74117	1.74117	2.74716	2.36992	4.1304	1.74117	1.74117	1.74117	1.74117	1.74117	1.74117	1.74117	1.74117	1.74117	1.74117	1.74117	1.74117	1.74117	1.74117	2.62141	2.99866
		ZNF350	1.57902	1.57902	1.57902	1.57902	1.57902	3.02598	1.57902	1.57902	1.57902	1.72386	4.03885	4.03885	3.46006	3.02598	4.90702	3.02598	1.57902	2.01311	4.32824	1.57902	3.02598	1.57902	1.57902	1.57902	1.57902	2.88128	3.02598	2.59189	2.59189	1.57902	1.57902	3.02598	1.57902	1.57902	3.02598	4.47294	2.01311	1.57902	3.02598	2.59189	1.57902	1.57902	1.57902	1.57902	1.57902	1.57902	1.57902
		TFEC	1.95062	1.95062	1.95062	4.77819	1.95062	1.95062	1.95062	1.95062	1.95062	1.95062	1.95062	1.95062	1.95062	3.60003	1.95062	1.95062	1.95062	1.95062	1.95062	1.95062	1.95062	1.95062	1.95062	4.0713	1.95062	1.95062	3.83567	2.18648	1.95062	1.95062	1.95062	1.95062	1.95062	1.95062	1.95062	1.95062	1.95062	1.95062	1.95062	1.95062	1.95062	1.95062	1.95062	1.95062	1.95062	1.95062	1.95062
		GMEB2	1.99144	3.63389	4.18137	1.99144	1.99144	1.99144	1.99144	1.99144	1.99144	1.99144	1.99144	1.99144	3.90762	1.99144	1.99144	1.99144	1.99144	1.99144	1.99144	1.99144	1.99144	1.99144	1.99144	1.99144	1.99144	1.99144	3.63389	4.18137	1.99144	1.99144	1.99144	1.99144	1.99144	1.99144	1.99144	1.99144	1.99144	1.99144	1.99144	1.99144	1.99144	1.99144	1.99144	4.72885	1.99144	1.99144	1.99144
		NFE2	2.03409	1.97282	2.27919	2.52428	2.34046	2.15664	1.91155	1.72773	1.17627	2.40173	1.789	1.17627	2.76937	2.89192	2.83064	3.93356	2.34046	1.17627	1.54391	3.56592	2.463	1.17627	1.60518	1.72773	2.64682	1.17627	2.09537	4.48502	2.27919	3.74974	2.463	1.66646	2.21791	1.91155	1.789	1.72773	1.48264	2.03409	1.17627	2.15664	2.52428	2.64682	1.85028	3.81101	2.52428	3.50465	2.83064
		SCRT2	2.94757	1.67103	1.67103	1.67103	3.31231	3.12994	1.67103	1.67103	1.67103	3.12994	2.40049	3.49467	1.85357	1.67103	1.67103	1.67103	1.67103	1.67103	1.67103	3.31231	3.49467	1.67103	1.67103	1.67103	2.21812	3.31231	1.67103	1.67103	3.49467	2.03566	1.67103	1.67103	1.67103	3.31231	1.67103	1.67103	2.94757	3.31231	3.49467	1.67103	1.67103	1.67103	1.67103	1.67103	1.67103	4.77122	2.21812
		MYBL2	1.85139	1.85139	1.85139	2.97805	5.60693	1.85139	7.10915	1.85139	1.85139	1.85139	1.85139	1.85139	1.85139	1.85139	1.85139	1.85139	1.85139	1.85139	1.85139	1.85139	3.54138	2.03935	1.85139	1.85139	1.85139	1.85139	1.85139	1.85139	1.85139	1.85139	1.85139	1.85139	1.85139	1.85139	1.85139	1.85139	4.85582	1.85139	1.85139	1.85139	1.85139	1.85139	1.85139	1.85139	1.85139	2.97805	3.16583
		RFX7	1.89061	1.89061	4.33515	4.33515	4.33515	1.89061	1.89061	1.89061	1.89061	1.89061	1.89061	1.89061	1.89061	1.89061	1.89061	1.89061	1.89061	1.89061	1.89061	1.89061	1.89061	1.89061	1.89061	1.89061	1.89061	1.89061	1.89061	1.89061	1.89061	4.33515	1.89061	1.89061	1.89061	1.89061	1.89061	1.89061	1.89061	1.89061	1.89061	1.89061	1.89061	1.89061	1.89061	1.89061	1.89061	1.89061	3.84625
		ETV2	1.89527	1.89527	1.89527	1.89527	1.89527	1.89527	1.89527	1.89527	1.89527	3.28072	1.89527	1.89527	1.89527	1.89527	1.89527	1.89527	1.89527	4.38908	1.89527	4.11199	1.89527	1.89527	4.11199	1.89527	1.89527	3.8349	1.89527	2.72654	3.8349	1.89527	1.89527	1.89527	1.89527	1.89527	1.89527	1.89527	1.89527	1.89527	1.89527	1.89527	1.89527	1.89527	1.89527	1.89527	1.89527	1.89527	1.89527
		IRF6	2.09127	2.09127	2.09127	2.09127	2.09127	2.09127	2.09127	2.09127	2.09127	2.09127	2.09127	2.09127	2.09127	6.32192	4.2066	2.09127	2.09127	2.09127	2.09127	2.09127	2.09127	2.09127	10.1295	2.09127	3.36047	6.32192	2.09127	2.09127	2.09127	2.09127	2.09127	2.09127	2.09127	2.09127	2.09127	2.09127	2.09127	2.09127	2.09127	2.09127	2.09127	2.09127	2.09127	2.09127	2.09127	2.09127	2.09127
		CENPB	2.16269	2.16269	2.16269	2.16269	2.16269	2.16269	2.16269	2.16269	2.16269	2.16269	2.16269	2.16269	2.16269	2.16269	2.16269	2.16269	2.16269	2.16269	2.16269	2.16269	2.16269	2.16269	2.16269	2.16269	2.16269	2.16269	2.16269	2.16269	2.16269	2.16269	2.16269	2.16269	2.16269	2.16269	2.16269	2.16269	2.16269	2.16269	2.16269	2.77033	8.23307	2.16269	2.16269	2.16269	2.16269	2.16269	2.16269
		GCM2	2.09134	2.09134	2.09134	2.09134	2.09134	2.09134	2.09134	2.09134	2.09134	2.09134	2.09134	2.09134	2.09134	2.09134	2.09134	2.09134	2.09134	2.09134	2.09134	2.09134	2.09134	6.44737	2.63638	2.09134	2.09134	2.09134	2.09134	2.09134	2.09134	2.09134	2.09134	4.81386	2.09134	2.09134	2.09134	2.09134	2.09134	2.09134	2.09134	2.09134	2.09134	2.09134	2.09134	2.09134	2.09134	2.09134	2.09134
		MYBL1	1.85976	1.85976	3.46592	1.85976	1.85976	1.85976	1.85976	1.85976	1.85976	3.46592	2.50222	1.85976	1.85976	1.85976	2.18091	3.46592	1.85976	1.85976	1.85976	1.85976	3.46592	3.3053	2.66284	1.85976	3.46592	3.14468	1.85976	1.85976	1.85976	2.82345	1.85976	1.85976	2.50222	6.19638	3.14468	1.85976	1.85976	1.85976	1.85976	1.85976	1.85976	1.85976	1.85976	1.85976	3.14468	2.34161	1.85976
		RUNX3	1.50278	3.16577	3.2533	2.90319	2.55309	1.94041	2.90319	1.67778	1.50278	1.50278	1.50278	2.20299	1.50278	1.50278	1.50278	1.50278	2.29051	1.50278	2.37804	2.29051	1.50278	1.50278	1.50278	2.90319	2.29051	3.9535	1.50278	1.50278	3.07825	3.77845	1.50278	1.50278	3.86598	2.72814	3.77845	1.50278	2.20299	3.42835	1.94041	1.50278	1.50278	1.50278	1.50278	2.37804	1.50278	1.50278	2.29051
		EWSR1::FLI1	3.39995	1.36641	1.63002	2.23255	1.78065	2.11957	0.650911	2.38318	0.650911	0.650911	1.02749	3.21166	2.08192	1.78065	1.78065	1.02749	0.650911	1.40407	1.70534	3.39995	1.66768	1.02749	1.02749	1.5547	2.60913	1.70534	1.51705	1.89363	1.59236	2.15723	1.51705	2.0066	1.02749	0.989834	1.44173	2.4585	1.36641	2.08192	2.04426	2.83508	2.49615	1.44173	1.02749	1.74299	2.94805	2.23255	1.93128
		CLOCK	2.02406	2.02406	2.02406	2.02406	3.31494	2.02406	2.02406	2.02406	2.02406	2.02406	2.02406	5.12219	3.57312	2.02406	2.02406	4.60583	2.02406	2.02406	2.02406	2.02406	2.02406	2.02406	2.02406	4.60583	2.02406	2.02406	2.02406	2.02406	2.02406	2.02406	2.02406	2.02406	2.02406	5.63855	2.02406	2.02406	2.02406	2.02406	2.02406	2.02406	2.02406	2.02406	2.02406	2.02406	2.02406	2.02406	2.02406
		ETV7	1.70069	1.70069	1.70069	1.70069	1.70069	1.70069	1.70069	1.70069	1.70069	1.70069	1.70069	1.70069	1.70069	1.70069	3.08673	2.69072	2.69072	2.69072	2.88872	3.48274	1.70069	1.70069	1.70069	1.70069	1.70069	1.70069	1.70069	1.70069	1.70069	1.70069	2.88872	2.88872	1.70069	1.70069	3.28473	1.70069	1.70069	1.70069	3.28473	4.67077	3.48274	1.70069	1.70069	1.70069	1.70069	1.70069	2.69072
		ZBED1	2.21683	2.21683	2.21683	2.21683	2.21683	2.21683	2.21683	2.21683	2.21683	2.21683	2.21683	2.21683	2.21683	2.21683	2.21683	2.21683	2.21683	2.21683	2.21683	2.21683	2.21683	2.21683	2.21683	2.21683	2.21683	2.21683	2.21683	2.21683	2.21683	2.21683	2.21683	2.21683	2.21683	2.21683	2.21683	2.21683	2.21683	2.21683	2.21683	2.21683	2.21683	2.21683	2.21683	2.21683	2.21683	2.21683	2.21683
		ZNF589	1.668	1.668	1.668	1.668	2.44331	3.06355	3.21861	1.668	1.668	3.21861	1.668	3.21861	1.668	1.668	3.21861	1.668	1.668	4.45911	1.668	1.668	2.75343	3.06355	3.21861	1.668	1.668	1.668	1.668	1.668	1.668	2.75343	1.668	1.668	3.21861	3.83886	1.668	1.668	1.668	1.668	1.668	1.668	1.668	1.668	1.668	1.668	1.668	1.668	1.668
		TFCP2	2.18938	1.30665	1.30665	2.18938	2.98385	1.30665	3.16039	1.30665	2.18938	1.83629	1.30665	1.30665	1.30665	1.30665	1.83629	1.30665	1.48315	3.24867	1.92456	1.30665	1.30665	1.30665	2.89557	2.98385	4.8376	1.30665	1.30665	2.18938	2.71902	1.57147	1.92456	1.30665	2.01284	1.92456	2.71902	1.83629	1.30665	1.30665	2.8073	2.98385	2.8073	1.30665	2.8073	1.92456	2.18938	2.18938	2.71902
		NFKB	1.21139	2.69105	2.70955	3.06096	1.34086	2.17317	2.76503	2.13618	4.59611	3.52336	1.72927	1.6183	4.6516	2.69105	1.48883	2.80202	2.8945	3.07946	1.84024	1.21139	1.72927	1.24837	1.71077	1.63679	1.35935	2.26565	1.52582	1.50732	1.5998	1.32236	2.69105	1.85874	1.26688	2.26565	1.78476	2.24715	2.78353	1.52582	1.95122	1.41484	1.30387	2.58008	1.37785	1.87724	1.34086	1.43334	1.39635
		ESR2	1.59232	3.87313	1.59232	1.82034	2.73273	1.59232	1.59232	1.59232	2.73273	2.27657	1.59232	4.67141	4.32929	1.59232	2.73273	1.59232	2.61869	1.59232	1.59232	1.59232	1.59232	1.59232	3.87313	1.59232	1.59232	1.59232	1.59232	3.87313	1.59232	1.59232	2.73273	1.59232	1.59232	3.87313	1.59232	1.59232	1.59232	1.59232	3.87313	2.96081	1.59232	1.59232	1.59232	1.59232	1.59232	3.87313	1.59232
		ARHGEF12	1.99058	1.99058	1.99058	1.99058	1.99058	1.99058	1.99058	1.99058	1.99058	5.40508	1.99058	1.99058	1.99058	1.99058	1.99058	1.99058	1.99058	1.99058	1.99058	4.72218	4.38073	1.99058	1.99058	1.99058	1.99058	4.72218	1.99058	1.99058	1.99058	1.99058	1.99058	1.99058	1.99058	1.99058	1.99058	1.99058	1.99058	1.99058	1.99058	1.99058	1.99058	1.99058	1.99058	1.99058	1.99058	1.99058	1.99058
		THRA	1.84289	1.84289	1.84289	1.84289	1.84289	1.84289	1.84289	1.84289	1.84289	1.84289	1.84289	1.84289	1.84289	4.29775	1.84289	1.84289	1.84289	1.84289	1.84289	1.84289	1.84289	1.84289	6.75262	1.84289	1.84289	1.84289	1.84289	1.84289	1.84289	1.84289	1.84289	1.84289	1.84289	1.84289	1.84289	1.84289	1.84289	1.84289	1.84289	1.84289	1.84289	1.84289	1.84289	1.84289	1.84289	1.84289	1.84289
		VDR	1.70819	1.07189	1.65924	2.19765	2.1487	2.05081	1.70819	1.21872	0.876101	1.31662	1.36556	0.876101	1.02294	2.83395	3.5192	1.70819	1.61029	1.85503	1.80608	1.80608	1.36556	2.98079	2.785	2.54027	2.83395	2.19765	0.876101	2.34449	2.24659	2.09976	1.36556	1.31662	1.80608	1.02294	2.63816	1.80608	1.36556	1.36556	2.58922	2.58922	2.1487	1.26767	3.12763	2.49132	1.26767	1.21872	2.93184
		HERPUD1	1.78265	1.78265	1.78265	1.78265	5.87601	3.56237	1.78265	1.78265	1.78265	1.78265	1.78265	1.78265	1.78265	1.78265	1.78265	1.78265	1.78265	1.78265	3.56237	2.85048	3.56237	1.78265	1.78265	1.78265	1.78265	1.78265	1.78265	1.78265	1.78265	3.56237	1.78265	1.78265	1.78265	1.78265	1.78265	1.78265	1.78265	1.78265	1.78265	1.78265	1.78265	1.78265	1.78265	1.78265	1.78265	1.78265	2.1385
		GCM1	1.76059	1.76059	1.76059	1.76059	1.76059	1.76059	1.76059	1.76059	1.76059	1.76059	1.76059	1.76059	1.76059	1.76059	1.76059	1.76059	1.76059	1.76059	3.67979	1.76059	2.72019	4.99924	2.48029	1.76059	2.96009	1.76059	2.96009	1.76059	1.76059	1.76059	1.76059	5.11919	2.36034	1.76059	1.76059	1.76059	2.48029	1.76059	1.76059	1.76059	1.76059	1.76059	1.76059	3.91969	1.76059	2.72019	1.76059
		CREB3L2	3.06019	1.83303	1.83303	1.83303	4.28735	1.83303	1.83303	1.83303	1.83303	1.83303	1.83303	1.83303	1.83303	1.83303	1.83303	1.83303	1.83303	1.83303	1.83303	1.83303	1.83303	1.83303	3.21359	1.83303	1.83303	2.7534	1.83303	2.90679	1.83303	1.83303	2.90679	1.83303	2.7534	3.21359	1.83303	1.83303	3.36698	1.83303	1.83303	1.83303	1.83303	1.83303	1.83303	1.83303	1.83303	2.90679	1.83303
		ZNF8	2.14402	2.14402	2.14402	2.14402	2.14402	2.14402	2.14402	2.14402	2.14402	7.46462	2.14402	2.14402	2.14402	2.14402	2.14402	2.14402	2.14402	2.14402	2.14402	2.14402	7.46462	2.14402	2.14402	2.14402	2.14402	3.74021	7.46462	2.14402	2.14402	2.14402	2.14402	2.14402	2.14402	2.14402	2.14402	2.14402	2.14402	2.14402	2.14402	2.14402	2.14402	2.14402	2.14402	2.14402	2.14402	2.14402	2.14402
		FIGLA	1.6005	1.6005	5.93019	1.6005	2.54174	1.6005	1.6005	3.29473	1.6005	2.91823	2.54174	1.6005	2.91823	3.10648	1.6005	2.91823	2.72999	1.6005	1.6005	3.10648	1.6005	1.6005	1.6005	1.6005	1.6005	1.6005	3.10648	2.91823	1.6005	1.6005	1.6005	1.6005	1.6005	1.6005	2.91823	1.6005	1.6005	2.54174	1.6005	2.54174	1.6005	1.6005	1.6005	3.29473	1.6005	1.6005	2.91823
		EHF	1.89422	3.126	1.89422	1.89422	1.89422	1.89422	1.89422	1.89422	1.89422	1.89422	1.89422	1.89422	1.89422	1.89422	1.89422	3.126	4.08405	1.89422	3.81032	1.89422	1.89422	3.126	1.89422	1.89422	1.89422	2.98914	1.89422	1.89422	1.89422	1.89422	1.89422	1.89422	1.89422	1.89422	1.89422	1.89422	1.89422	1.89422	1.89422	1.89422	1.89422	1.89422	1.89422	1.89422	4.22092	2.98914	2.30481
		ELF2	1.41552	1.41552	1.41552	1.41552	1.41552	1.41552	1.41552	1.41552	1.41552	2.36946	1.41552	1.41552	3.42939	2.47545	2.47545	1.41552	3.42939	1.41552	3.00542	3.85336	1.41552	2.47545	1.41552	2.47545	1.41552	2.89942	3.2174	1.41552	1.41552	1.41552	1.41552	1.41552	1.41552	1.41552	1.41552	2.47545	2.58144	3.53538	1.41552	2.47545	1.41552	2.36946	1.41552	2.47545	1.52161	3.53538	1.41552
		CREB5	1.96775	3.54238	1.96775	1.96775	1.96775	1.96775	1.96775	1.96775	1.96775	6.69166	1.96775	1.96775	4.72336	1.96775	3.54238	2.55824	1.96775	1.96775	1.96775	1.96775	1.96775	1.96775	1.96775	1.96775	1.96775	3.34555	1.96775	1.96775	1.96775	1.96775	1.96775	1.96775	1.96775	1.96775	1.96775	1.96775	3.54238	1.96775	1.96775	5.90434	1.96775	1.96775	1.96775	1.96775	1.96775	5.11702	1.96775
		MNT	1.92415	3.42092	1.92415	1.92415	1.92415	1.92415	4.01963	1.92415	1.92415	1.92415	1.92415	1.92415	1.92415	1.92415	1.92415	1.92415	1.92415	1.92415	1.92415	1.92415	1.92415	1.92415	1.92415	1.92415	1.92415	1.92415	1.92415	1.92415	1.92415	1.92415	1.92415	4.31899	1.92415	1.92415	1.92415	1.92415	1.92415	3.72028	1.92415	1.92415	1.92415	1.92415	1.92415	1.92415	1.92415	1.92415	1.92415
		ZBTB7C	2.03061	2.03061	2.03061	2.03061	2.03061	2.03061	2.03061	2.03061	2.03061	2.03061	2.03061	2.03061	2.03061	2.03061	2.03061	2.03061	2.03061	2.03061	2.03061	2.03061	2.03061	2.03061	2.03061	2.03061	2.03061	2.03061	2.03061	5.12616	5.90005	2.41793	2.03061	2.03061	2.03061	2.03061	2.03061	2.03061	2.03061	2.03061	2.03061	2.03061	2.03061	2.03061	2.03061	2.03061	2.03061	5.90005	2.41793
		FOXN1	2.09676	2.09676	2.09676	2.09676	2.09676	2.09676	2.09676	2.09676	2.09676	2.09676	2.09676	2.09676	2.09676	6.25172	2.09676	2.09676	2.09676	2.09676	2.09676	2.09676	2.09676	2.09676	2.09676	2.09676	2.09676	2.09676	2.09676	2.09676	2.09676	2.09676	2.09676	2.09676	2.09676	2.09676	2.09676	2.09676	2.09676	2.09676	2.09676	2.09676	2.09676	2.09676	2.09676	2.09676	2.09676	2.09676	5.73235
		RAR	1.85391	2.56478	1.49862	1.49862	2.38709	1.49862	2.56478	2.92017	1.49862	2.74247	1.49862	1.67649	2.74247	1.49862	1.49862	1.49862	2.92017	1.49862	2.74247	2.74247	1.49862	1.85391	2.56478	8.0733	2.92017	3.09787	3.27556	1.49862	2.92017	2.56478	1.49862	1.49862	1.49862	2.92017	1.67649	2.74247	2.2094	2.38709	3.80864	3.63095	2.92017	1.49862	2.74247	1.67649	1.49862	1.49862	2.92017
		RXRB	3.68226	3.82711	2.23384	3.32016	1.65444	2.23384	1.50963	1.50963	1.50963	1.50963	2.95805	2.23384	2.95805	2.81321	2.16142	2.16142	2.089	1.50963	1.50963	4.26163	1.50963	2.089	2.81321	1.50963	1.50963	1.50963	1.50963	1.50963	1.50963	1.50963	1.50963	2.52353	1.50963	1.50963	1.50963	1.50963	1.50963	1.50963	1.50963	1.50963	1.50963	1.50963	2.23384	1.50963	1.50963	2.95805	1.50963
		GSC2	1.89353	1.89353	1.89353	1.89353	1.89353	1.89353	1.89353	1.89353	4.07015	3.75921	4.07015	1.89353	1.89353	1.89353	1.89353	1.89353	1.89353	1.89353	1.89353	1.89353	1.89353	1.89353	1.89353	1.89353	1.89353	3.13732	3.44826	1.89353	1.89353	1.89353	3.44826	1.89353	1.89353	3.75921	2.82637	1.89353	1.89353	1.89353	1.89353	1.89353	1.89353	1.89353	1.89353	1.89353	1.89353	1.89353	1.89353
		ATF6	2.00139	2.00139	2.00139	2.00139	2.00139	2.00139	2.00139	2.00139	5.27638	2.00139	2.00139	2.00139	2.00139	2.00139	6.67995	3.40496	2.00139	2.00139	2.00139	2.00139	4.80853	2.00139	2.00139	2.00139	2.00139	2.00139	2.00139	2.00139	2.00139	2.00139	2.00139	2.00139	2.00139	2.00139	2.00139	2.00139	2.00139	2.00139	2.00139	2.00139	2.00139	2.00139	2.00139	2.00139	2.00139	2.00139	2.00139
		PAX9	1.99527	1.99527	1.99527	1.99527	1.99527	1.99527	1.99527	1.99527	1.99527	1.99527	1.99527	1.99527	1.99527	1.99527	1.99527	1.99527	1.99527	1.99527	1.99527	1.99527	1.99527	1.99527	1.99527	1.99527	1.99527	1.99527	1.99527	1.99527	1.99527	1.99527	1.99527	1.99527	1.99527	1.99527	1.99527	1.99527	1.99527	1.99527	1.99527	1.99527	1.99527	1.99527	1.99527	1.99527	1.99527	1.99527	1.99527
		SREBP	3.28856	1.81761	1.51116	3.77888	1.51116	3.59501	2.4305	1.51116	1.51116	1.51116	1.51116	1.51116	2.4305	2.4305	2.30792	1.8789	1.51116	1.81761	3.16598	1.51116	2.67566	1.51116	2.61437	2.12406	2.06277	2.67566	2.92082	3.16598	2.49179	1.57251	2.12406	1.51116	1.51116	2.36921	2.06277	2.4305	3.16598	1.51116	2.12406	1.51116	1.81761	2.61437	1.63371	2.12406	1.51116	2.67566	1.8789
		ASCL2	1.57776	1.57776	1.57776	1.57776	2.34383	1.57776	1.57776	2.91839	2.72687	3.30142	1.57776	1.57776	1.57776	1.57776	2.72687	1.57776	1.57776	1.57776	2.05655	1.57776	2.91839	1.57776	1.57776	1.57776	1.57776	1.57776	1.57776	1.57776	3.30142	1.57776	1.57776	1.57776	1.57776	1.57776	4.64206	3.20566	1.57776	2.43959	2.91839	1.57776	1.57776	2.34383	1.57776	1.57776	1.57776	1.57776	1.57776
		SCRT1	2.74085	1.62386	1.62386	1.62386	3.21957	3.21957	1.62386	1.62386	3.21957	2.90043	2.58129	3.21957	1.78359	1.62386	1.62386	1.62386	1.62386	3.21957	1.62386	3.06	1.62386	1.62386	1.62386	1.62386	1.62386	1.62386	1.62386	3.21957	1.62386	1.62386	1.62386	1.62386	1.62386	3.06	1.62386	1.62386	4.33657	4.65571	3.37914	1.62386	1.62386	1.62386	1.62386	1.62386	1.62386	1.62386	1.62386
		MLX	2.06265	2.06265	2.06265	5.05315	2.06265	2.06265	2.06265	2.06265	2.06265	2.06265	2.06265	2.06265	2.06265	2.06265	2.06265	2.06265	2.06265	2.06265	2.06265	2.06265	2.06265	2.06265	2.06265	2.06265	2.06265	2.06265	2.06265	2.06265	2.06265	2.06265	2.06265	2.06265	2.06265	2.06265	2.06265	2.06265	2.06265	2.06265	2.06265	2.06265	2.06265	2.06265	2.06265	2.06265	2.06265	2.06265	2.06265
		SMAD4	2.67274	1.57579	2.67274	2.3985	1.57579	1.57579	3.90682	1.57579	1.57579	1.57579	1.57579	1.57579	2.80986	1.57579	1.57579	4.18105	3.63258	3.7697	2.53562	2.67274	2.3985	1.57579	1.57579	1.57579	1.57579	2.94698	3.0841	1.57579	1.57579	1.57579	1.57579	2.80986	1.57579	4.18105	3.7697	2.3985	2.80986	2.80986	1.57579	1.57579	4.04394	1.57579	1.57579	2.94698	1.57579	1.57579	2.80986
		CREB3L1	3.27373	1.86127	1.86127	1.86127	4.37231	1.86127	1.86127	2.25362	2.33209	1.86127	1.86127	1.86127	1.86127	1.86127	1.86127	1.86127	1.86127	1.86127	1.86127	1.86127	1.86127	1.86127	2.5675	2.80291	1.86127	2.41056	1.86127	1.86127	1.86127	1.86127	1.86127	1.86127	1.86127	3.43067	1.86127	1.86127	1.86127	1.86127	1.86127	1.86127	1.86127	1.86127	1.86127	1.86127	1.86127	1.86127	1.86127
		ZBTB6	1.7452	1.7452	1.7452	1.7452	1.7452	1.7452	1.7452	1.7452	1.7452	1.7452	1.7452	1.7452	2.92367	3.70932	1.7452	1.7452	1.7452	2.92367	4.49497	1.7452	1.7452	3.51291	1.7452	3.12008	1.7452	3.12008	1.7452	1.7452	3.12008	1.7452	1.7452	3.3165	3.3165	1.7452	3.70932	1.7452	1.7452	1.7452	1.7452	1.7452	1.7452	1.7452	1.7452	1.7452	1.7452	1.7452	1.7452
		SPI1	4.13676	2.76179	1.29089	0.843228	2.53796	1.29089	2.37808	1.5467	1.22694	0.939156	1.48275	3.0176	1.93041	1.57868	1.09904	1.19496	2.12227	1.89844	1.16299	2.47401	1.86646	2.31413	1.86646	3.1455	1.67461	2.02634	3.0176	3.56119	2.88969	2.53796	2.12227	1.5467	0.875204	2.37808	2.63389	0.619395	1.96239	1.16299	0.651372	0.683348	1.16299	2.37808	1.03508	0.939156	2.50598	2.15425	3.24143
		HIF1A::ARNT	2.03079	2.03079	2.03079	2.03079	2.03079	2.03079	2.03079	2.03079	2.03079	5.76527	2.03079	2.03079	2.03079	2.03079	2.03079	2.03079	2.03079	2.03079	2.03079	2.03079	2.03079	2.03079	2.03079	2.03079	2.03079	2.03079	2.03079	2.03079	2.03079	2.03079	2.03079	2.03079	2.03079	2.03079	2.03079	2.03079	2.03079	2.03079	2.03079	2.03079	2.03079	2.03079	2.03079	2.03079	2.03079	2.03079	2.03079
		ID4	1.61422	1.61422	1.61422	3.04668	2.86762	2.33045	2.50951	1.61422	2.86762	1.61422	2.50951	1.61422	3.04668	1.61422	1.61422	1.61422	1.61422	2.86762	1.61422	1.61422	1.61422	6.26971	1.61422	1.61422	3.04668	1.61422	1.61422	2.15139	2.68856	1.61422	1.61422	1.61422	3.22574	2.50951	1.61422	4.30008	1.61422	1.61422	1.61422	3.22574	3.04668	1.61422	2.50951	3.22574	1.61422	3.94196	2.15139
		TFE3	2.03505	2.03505	2.03505	4.96941	2.03505	2.03505	2.03505	2.03505	2.03505	2.03505	2.03505	2.03505	2.03505	2.03505	2.03505	2.03505	2.03505	2.03505	2.03505	2.03505	2.03505	2.03505	2.03505	2.03505	2.03505	2.03505	2.03505	3.50223	2.03505	2.03505	3.50223	2.03505	3.2577	2.03505	2.03505	2.03505	2.03505	2.03505	2.03505	2.03505	2.03505	2.03505	2.03505	2.03505	3.99129	2.03505	2.03505
		AHR	1.882	1.882	1.882	1.882	1.882	1.882	1.882	1.882	1.882	2.53746	5.59628	2.75595	1.882	1.882	1.882	1.882	1.882	1.882	1.882	1.882	1.882	1.882	1.882	3.62989	9.74755	4.06687	1.882	1.882	1.882	1.882	1.882	1.882	1.882	1.882	1.882	1.882	1.882	1.882	1.882	1.882	1.882	1.882	4.06687	4.28536	1.882	1.882	4.06687
		YY2	4.36701	2.01268	2.01268	2.01268	2.01268	2.01268	2.01268	2.01268	2.01268	6.98293	2.01268	2.01268	2.01268	5.41338	2.01268	2.01268	2.79746	3.84382	2.01268	2.01268	2.01268	2.01268	2.01268	2.01268	2.01268	2.01268	2.01268	2.01268	2.01268	2.01268	6.98293	2.01268	2.01268	2.01268	2.01268	2.01268	2.01268	2.01268	2.01268	2.01268	3.58224	2.01268	2.01268	2.01268	2.01268	2.01268	2.01268
		HIC2	2.90753	1.60321	1.60321	2.53487	1.60321	1.60321	1.60321	1.60321	1.60321	1.60321	1.60321	1.60321	2.90753	1.78973	3.09386	1.60321	2.53487	1.60321	1.60321	1.60321	2.34854	5.7025	1.60321	3.09386	1.60321	2.7212	2.53487	2.34854	1.60321	1.60321	2.7212	1.60321	2.90753	1.60321	2.90753	3.09386	3.09386	3.46653	2.7212	2.53487	4.02552	1.60321	1.60321	1.60321	2.34854	1.60321	3.09386
		GLIS3	1.8094	1.8094	1.8094	1.8094	1.8094	1.8094	1.8094	3.9482	1.8094	1.8094	1.8094	1.8094	3.52044	1.8094	1.8094	2.02349	3.9482	1.8094	1.8094	1.8094	1.8094	1.8094	1.8094	3.52044	1.8094	3.52044	1.8094	3.30656	3.09268	3.52044	1.8094	1.8094	1.8094	1.8094	1.8094	1.8094	3.52044	1.8094	1.8094	1.8094	1.8094	1.8094	1.8094	1.8094	1.8094	1.8094	1.8094
		ATF2	2.00204	3.35916	3.81153	2.00204	2.00204	2.00204	2.00204	2.00204	2.00204	2.00204	2.00204	2.00204	2.00204	2.00204	2.00204	2.00204	2.00204	2.00204	2.00204	2.00204	2.00204	2.00204	2.00204	2.00204	2.00204	2.00204	2.00204	3.81153	2.00204	2.00204	2.00204	2.00204	2.00204	2.00204	2.00204	2.00204	2.00204	2.00204	2.00204	2.00204	2.00204	2.00204	2.00204	4.2639	2.00204	2.00204	2.00204
		SEF1	1.78784	5.70153	2.17911	1.78784	1.78784	1.78784	1.78784	1.78784	1.78784	1.78784	1.78784	1.78784	1.78784	1.78784	1.78784	1.78784	1.78784	1.78784	1.78784	1.78784	1.78784	1.78784	1.78784	1.78784	1.78784	1.78784	1.78784	1.78784	1.78784	3.74468	1.78784	1.78784	1.78784	1.78784	1.78784	3.74468	2.17911	1.78784	1.78784	1.78784	1.78784	3.74468	3.15763	3.74468	1.78784	1.78784	1.78784
		TFEB	1.95742	1.95742	1.95742	4.83875	1.95742	1.95742	1.95742	1.95742	1.95742	1.95742	1.95742	1.95742	1.95742	1.95742	1.95742	1.95742	1.95742	1.95742	1.95742	1.95742	1.95742	1.95742	1.95742	4.11842	1.95742	1.95742	1.95742	3.39809	1.95742	1.95742	3.39809	1.95742	1.95742	1.95742	1.95742	1.95742	1.95742	1.95742	1.95742	1.95742	1.95742	1.95742	1.95742	1.95742	3.87831	1.95742	1.95742
		ARNT	1.9422	1.9422	2.15669	5.05311	2.80038	1.9422	1.9422	1.9422	1.9422	1.9422	1.9422	1.9422	1.9422	1.9422	1.9422	1.9422	1.9422	1.9422	1.9422	1.9422	1.9422	1.9422	1.9422	1.9422	1.9422	1.9422	1.9422	1.9422	1.9422	1.9422	2.90765	1.9422	1.9422	1.9422	1.9422	1.9422	1.9422	1.9422	1.9422	1.9422	1.9422	1.9422	1.9422	1.9422	1.9422	1.9422	1.9422
		GLI2	1.60759	1.60759	1.60759	1.60759	1.60759	2.64201	1.60759	3.08533	2.49424	1.60759	1.60759	1.60759	1.60759	1.60759	1.60759	1.60759	1.60759	1.60759	1.60759	1.60759	1.60759	1.60759	1.60759	1.60759	1.60759	1.60759	1.60759	2.64201	1.60759	1.60759	1.60759	1.60759	1.60759	1.60759	1.60759	3.23311	3.08533	2.34646	3.97198	1.60759	2.05092	2.78979	1.60759	1.60759	2.64201	2.49424	1.60759
		E4F1	2.12814	2.12814	2.12814	2.12814	2.12814	2.12814	2.12814	2.12814	2.12814	2.12814	2.12814	2.12814	2.12814	2.12814	2.12814	2.12814	2.12814	2.12814	2.12814	2.12814	2.12814	2.12814	2.12814	2.12814	2.12814	2.12814	2.12814	2.12814	2.12814	2.12814	2.12814	2.12814	2.12814	2.12814	2.12814	2.12814	2.12814	2.12814	2.12814	2.12814	2.12814	2.12814	2.12814	2.12814	2.12814	2.12814	2.12814
		HES7	2.06814	2.06814	2.06814	2.06814	2.06814	2.06814	2.06814	2.06814	2.06814	2.06814	2.06814	2.06814	2.06814	2.06814	2.06814	2.06814	2.06814	2.06814	2.06814	2.06814	2.06814	2.06814	2.06814	4.81822	2.06814	2.06814	2.06814	2.06814	2.06814	2.06814	2.06814	2.06814	2.06814	2.06814	2.06814	6.6516	2.06814	2.06814	2.06814	2.06814	2.06814	2.06814	2.06814	2.06814	6.19325	2.06814	2.06814
		SIRT6	2.02484	2.02484	2.02484	4.43949	2.02484	2.02484	3.03094	2.02484	2.02484	2.02484	2.02484	2.02484	2.02484	2.02484	2.02484	2.02484	2.02484	2.02484	2.02484	2.02484	2.02484	2.02484	2.02484	2.02484	2.02484	2.02484	2.02484	2.02484	2.02484	2.02484	2.02484	2.02484	2.02484	2.02484	2.02484	2.02484	2.02484	2.02484	2.02484	2.02484	2.02484	2.02484	2.02484	2.02484	5.24437	2.02484	2.02484
		TFAP2E	1.76987	1.76987	1.76987	1.76987	1.76987	1.76987	1.76987	1.76987	1.76987	1.76987	2.03203	3.99881	2.81878	1.76987	1.76987	1.76987	1.76987	1.76987	1.76987	1.76987	1.76987	4.26104	3.21213	1.76987	1.76987	4.39215	1.76987	1.76987	1.76987	1.76987	1.76987	1.76987	1.76987	1.76987	1.76987	1.76987	1.76987	2.68767	1.76987	1.76987	1.76987	1.76987	1.76987	1.76987	1.76987	1.76987	1.76987
		ELF4	1.97555	1.97555	1.97555	1.97555	1.97555	1.97555	1.97555	1.97555	1.97555	1.97555	1.97555	1.97555	1.97555	1.97555	1.97555	1.97555	3.65302	1.97555	1.97555	1.97555	3.65302	1.97555	1.97555	1.97555	1.97555	1.97555	1.97555	1.97555	1.97555	1.97555	1.97555	1.97555	1.97555	1.97555	1.97555	1.97555	1.97555	1.97555	1.97555	1.97555	1.97555	1.97555	1.97555	1.97555	1.97555	2.4547	4.37194
		TFCP2L1	2.81077	3.10642	2.21946	4.5847	2.81077	1.62815	1.62815	1.62815	1.62815	1.62815	1.62815	1.62815	1.62815	1.62815	1.62815	1.62815	1.62815	1.62815	2.9586	1.62815	1.62815	1.62815	1.62815	3.25425	3.10642	1.62815	1.62815	1.62815	2.07163	3.10642	2.9586	1.62815	1.62815	3.69773	3.40208	2.81077	1.62815	1.62815	4.28905	3.25425	2.66294	3.10642	2.9586	3.10642	1.62815	1.62815	1.62815
		HEY2	1.94876	1.94876	1.94876	1.94876	3.10963	1.94876	1.94876	1.94876	1.94876	1.94876	1.94876	1.94876	1.94876	1.94876	1.94876	1.94876	1.94876	1.94876	1.94876	1.94876	1.94876	3.10963	1.94876	5.26554	1.94876	1.94876	1.94876	1.94876	1.94876	1.94876	3.44131	1.94876	1.94876	1.94876	1.94876	1.94876	1.94876	1.94876	1.94876	1.94876	1.94876	4.60218	1.94876	1.94876	4.60218	1.94876	1.94876
		MTF1	1.5991	1.5991	1.5991	2.4166	2.4166	1.5991	1.5991	1.5991	2.51879	2.00785	2.51879	2.62097	1.5991	2.62097	3.43848	2.51879	2.21222	1.5991	2.4166	5.17566	3.2341	3.02972	1.5991	1.5991	3.2341	2.62097	4.97129	3.43848	1.5991	1.5991	1.5991	1.90566	4.66473	1.5991	2.62097	1.5991	1.5991	1.5991	2.51879	1.5991	2.62097	2.11003	1.5991	4.25598	4.97129	2.31441	2.62097
		FLI1	1.95757	1.95757	1.95757	1.95757	1.95757	3.03093	1.95757	1.95757	1.95757	1.95757	1.95757	1.95757	1.95757	1.95757	1.95757	1.95757	1.95757	2.9236	1.95757	1.95757	1.95757	1.95757	1.95757	1.95757	1.95757	3.46028	1.95757	1.95757	1.95757	3.46028	1.95757	1.95757	1.95757	1.95757	1.95757	1.95757	1.95757	3.88963	1.95757	2.81626	1.95757	1.95757	1.95757	1.95757	1.95757	1.95757	1.95757
		TCF3	2.00377	1.33336	1.15458	2.80826	2.94235	2.80826	2.18255	1.55683	1.46744	2.00377	1.64622	2.40602	1.15458	2.98704	1.19928	0.707641	0.707641	1.60152	1.15458	0.752379	3.16582	3.12112	1.06519	1.82499	1.19928	1.15458	1.42275	1.73561	2.85296	1.60152	2.00377	0.707641	1.28866	1.37805	1.69091	2.80826	1.15458	4.86419	1.51214	2.45071	1.64622	0.707641	1.69091	1.95908	1.37805	1.46744	1.06519
		BHLHE41	2.03116	2.03116	2.03116	4.24303	2.03116	2.03116	2.03116	2.03116	2.03116	2.03116	2.03116	2.03116	2.89133	2.03116	2.03116	2.03116	2.03116	2.03116	2.03116	2.03116	2.03116	2.03116	2.03116	2.03116	2.03116	2.03116	2.03116	2.03116	2.03116	2.03116	2.03116	2.03116	2.03116	2.03116	2.03116	2.03116	2.03116	2.03116	2.03116	2.03116	2.03116	2.03116	2.03116	2.03116	5.96337	3.62862	2.03116
		ARNTL	2.0778	2.0778	2.0778	4.8148	2.0778	2.0778	3.21821	2.0778	2.0778	2.0778	2.0778	2.0778	2.0778	2.0778	2.0778	2.0778	2.0778	2.0778	2.0778	2.0778	2.0778	2.0778	2.0778	2.0778	2.0778	2.0778	2.0778	3.4463	2.0778	2.0778	3.4463	2.0778	2.0778	2.0778	2.0778	2.0778	2.0778	2.0778	2.0778	2.0778	2.0778	2.0778	2.0778	2.0778	5.72712	2.0778	2.0778
		HES5	2.04647	2.04647	2.04647	2.04647	3.90399	2.04647	2.04647	2.04647	2.04647	2.04647	2.04647	2.04647	2.04647	2.04647	2.04647	2.04647	2.04647	2.04647	2.04647	2.04647	2.04647	2.04647	2.04647	4.83275	2.04647	2.04647	2.04647	2.04647	2.04647	2.04647	6.69026	2.51073	2.04647	2.04647	2.04647	2.04647	2.04647	2.04647	2.04647	2.04647	2.04647	2.04647	2.04647	2.04647	2.04647	2.04647	2.04647
		ATF7	2.06867	2.06867	2.06867	2.06867	2.06867	2.06867	2.06867	2.06867	2.06867	2.06867	2.06867	2.06867	2.06867	2.06867	2.06867	2.06867	2.06867	2.06867	2.06867	2.06867	2.06867	2.06867	2.06867	2.06867	2.06867	2.06867	2.06867	2.06867	2.06867	2.06867	2.06867	2.06867	2.06867	2.06867	2.06867	2.06867	3.90357	2.06867	2.06867	6.14623	2.06867	2.06867	2.06867	2.06867	2.06867	5.73847	2.06867
		MXI1	2.25852	2.25852	1.84925	2.74965	2.09481	2.74965	2.17667	1.43997	1.9311	1.43997	1.43997	2.09481	2.25852	1.43997	2.25852	1.43997	1.84925	1.43997	3.5682	1.43997	2.25852	2.01295	2.25852	1.43997	1.43997	2.99521	2.25852	3.48634	2.58594	1.43997	3.40449	1.52191	1.43997	2.25852	2.25852	1.43997	2.25852	2.42223	3.07707	1.84925	1.9311	2.17667	1.60364	2.25852	1.43997	1.43997	1.43997
		ERG	1.93702	1.93702	1.93702	1.93702	1.93702	2.99011	1.93702	1.93702	1.93702	1.93702	1.93702	1.93702	1.93702	1.93702	1.93702	1.93702	1.93702	1.93702	1.93702	1.93702	2.99011	1.93702	1.93702	1.93702	1.93702	3.41134	1.93702	1.93702	1.93702	3.41134	1.93702	1.93702	1.93702	2.77949	1.93702	1.93702	1.93702	3.83258	1.93702	2.77949	1.93702	1.93702	1.93702	1.93702	1.93702	1.93702	1.93702
		CREB3	1.89788	1.89788	1.89788	1.89788	1.89788	1.89788	1.89788	1.89788	1.89788	1.89788	1.89788	1.89788	1.89788	1.89788	3.29959	1.89788	1.89788	1.89788	1.89788	1.89788	1.89788	1.89788	1.89788	1.89788	1.89788	1.89788	1.89788	1.89788	1.89788	1.89788	1.89788	1.89788	1.89788	3.45533	1.89788	2.05377	3.45533	1.89788	1.89788	5.01279	1.89788	1.89788	1.89788	1.89788	3.14384	4.7013	1.89788
		ERF	1.96771	1.96771	1.96771	1.96771	1.96771	1.96771	1.96771	1.96771	1.96771	1.96771	1.96771	1.96771	1.96771	1.96771	1.96771	1.96771	1.96771	1.96771	1.96771	1.96771	1.96771	1.96771	1.96771	1.96771	1.96771	4.2487	1.96771	1.96771	1.96771	1.96771	1.96771	1.96771	1.96771	1.96771	1.96771	1.96771	1.96771	1.96771	1.96771	1.96771	1.96771	1.96771	1.96771	1.96771	1.96771	1.96771	1.96771
		BCL	2.16375	1.99418	1.87549	2.12983	1.79071	1.6381	2.31635	2.11288	1.80766	1.75679	2.1807	1.99418	2.23157	2.02809	2.35027	2.06201	2.38418	1.94331	1.9094	2.09592	1.72288	1.70592	2.21461	2.01114	1.92636	1.97723	2.41809	2.11288	2.2994	2.09592	1.70592	1.70592	1.6381	2.06201	2.21461	2.12983	2.26548	1.65505	2.24853	1.97723	2.16375	2.19766	1.79071	2.19766	1.89244	2.11288	2.06201
		TCF12	1.06698	1.69488	1.98029	2.49402	1.40947	2.43694	1.69488	2.95068	1.6378	1.6378	0.952822	2.83651	2.60819	2.20862	2.03737	1.75196	2.2657	1.69488	0.952822	3.29317	1.58072	1.75196	2.60819	0.838659	1.6378	1.52364	1.29531	2.15154	1.92321	1.35239	1.80905	1.6378	3.00776	1.52364	2.37986	1.18115	1.06698	1.86613	1.35239	2.09445	1.6378	1.6378	1.80905	2.32278	0.610332	2.15154	1.12407
		NR1H	1.56539	1.56539	2.32478	1.56539	1.56539	1.56539	3.08416	1.56539	1.56539	4.85605	3.08416	2.66228	1.56539	2.40915	1.56539	1.56539	2.32478	3.25291	1.56539	2.2404	1.56539	1.56539	1.56539	1.56539	3.25291	3.25291	3.25291	1.56539	2.40915	1.56539	1.56539	1.98727	3.25291	2.40915	1.64985	1.56539	1.56539	2.32478	1.56539	1.56539	2.32478	4.09667	2.32478	1.7341	2.40915	1.56539	1.56539
		ZNF423	1.64562	1.64562	1.64562	1.64562	3.00582	1.64562	1.64562	1.64562	1.64562	1.64562	2.49575	1.64562	1.64562	1.64562	1.64562	2.32572	3.26086	1.64562	3.09084	2.49575	2.92081	4.70608	1.64562	1.64562	1.64562	1.64562	2.32572	2.49575	1.64562	1.64562	4.36603	1.64562	1.64562	1.64562	4.28101	2.24071	2.41074	1.64562	2.32572	2.1557	2.49575	1.64562	1.64562	3.34588	2.49575	1.64562	1.64562
		GLI	1.65234	2.91217	1.65234	1.65234	1.65234	2.19227	3.09215	2.37225	2.91217	1.65234	1.83249	3.4521	1.65234	1.65234	1.65234	1.65234	1.65234	1.65234	4.35198	1.65234	1.65234	1.65234	1.65234	1.65234	1.65234	1.65234	3.4521	2.91217	1.65234	1.65234	1.65234	1.65234	3.81206	1.65234	1.65234	1.65234	1.65234	2.7322	3.27213	1.65234	1.65234	1.65234	1.65234	1.65234	1.65234	4.53196	1.65234
		KLF13	1.87321	1.87321	1.87321	3.69277	2.78299	3.51081	1.87321	1.87321	1.87321	1.87321	1.87321	1.87321	1.87321	3.69277	2.05534	1.87321	3.69277	1.87321	1.87321	1.87321	1.87321	1.87321	1.87321	1.87321	1.87321	1.87321	3.69277	3.69277	1.87321	1.87321	1.87321	3.69277	1.87321	1.87321	3.69277	1.87321	1.87321	1.87321	1.87321	1.87321	1.87321	1.87321	1.87321	1.87321	1.87321	1.87321	1.87321
		ELK3	2.08169	2.08169	2.08169	2.08169	2.08169	2.08169	2.08169	2.08169	2.08169	2.08169	2.08169	2.08169	2.08169	2.08169	2.08169	2.08169	2.08169	2.08169	2.08169	2.08169	4.07377	2.08169	2.08169	2.08169	2.08169	4.87061	2.08169	2.08169	2.08169	2.08169	2.08169	2.08169	2.08169	2.08169	2.08169	2.08169	2.08169	2.08169	2.08169	2.08169	2.08169	2.08169	2.08169	2.08169	2.08169	2.08169	2.08169
		ELF1	2.26652	2.63702	2.32827	1.89601	1.89601	1.61813	1.77251	1.98864	1.61813	1.92689	1.89601	1.89601	1.67987	2.11214	2.60615	1.80338	2.08126	1.86513	1.86513	2.45177	2.57527	2.32827	2.39002	2.57527	1.83426	1.61813	2.48264	2.42089	1.80338	2.76052	2.01951	2.08126	1.92689	1.89601	1.86513	1.61813	1.80338	2.11214	1.86513	1.89601	2.42089	2.76052	1.61813	2.35914	2.29739	1.89601	2.57527
		NR2C2	3.04963	3.04963	1.64018	2.55218	1.22563	1.22563	1.22563	1.22563	1.806	1.22563	1.22563	1.22563	2.05472	2.55218	2.55218	1.72309	1.22563	1.97181	1.97181	3.63	1.22563	1.22563	1.97181	1.97181	2.22054	1.22563	2.38636	1.22563	1.22563	4.04454	1.22563	2.46927	2.38636	1.22563	1.22563	1.22563	1.22563	1.97181	1.22563	1.64018	1.22563	1.22563	3.21545	1.55727	1.806	2.13763	2.46927
		GLIS1	1.96435	1.96435	1.96435	1.96435	1.96435	1.96435	1.96435	1.96435	1.96435	1.96435	1.96435	1.96435	4.41052	1.96435	1.96435	1.96435	1.96435	4.13872	3.86692	1.96435	1.96435	1.96435	1.96435	1.96435	1.96435	1.96435	1.96435	1.96435	1.96435	4.41052	1.96435	1.96435	1.96435	1.96435	1.96435	1.96435	1.96435	1.96435	1.96435	1.96435	1.96435	1.96435	1.96435	1.96435	1.96435	1.96435	1.96435
		YY1	2.54788	1.8211	1.86749	1.75925	1.88296	1.79018	1.97574	2.62519	2.05305	3.10455	1.68194	1.71286	1.96027	1.88296	1.65101	1.80564	1.9912	2.19222	1.49638	2.33139	2.23861	2.06852	1.86749	2.08398	1.94481	2.23861	2.03759	2.1613	1.88296	1.65101	1.88296	1.60462	1.49638	2.08398	2.1613	1.74379	2.19222	1.97574	1.91388	1.79018	1.62008	1.79018	2.03759	2.17676	2.08398	2.53241	2.33139
		SETDB1	2.27967	2.27967	2.86636	2.86636	2.10366	2.27967	2.27967	2.27967	2.27967	2.86636	2.04499	2.27967	1.69298	1.69298	1.69298	2.27967	2.27967	1.69298	2.27967	1.69298	2.27967	2.69035	1.69298	1.69298	2.27967	2.74902	1.92766	1.69298	1.69298	1.69298	2.27967	1.69298	1.69298	1.69298	2.27967	3.27704	2.27967	1.69298	1.69298	1.69298	1.69298	2.86636	3.33571	2.27967	2.27967	1.69298	1.69298
		HIF1A	2.01704	2.01704	2.01704	2.01704	2.01704	2.01704	2.01704	2.01704	2.01704	2.01704	4.59896	2.01704	2.01704	2.01704	2.01704	4.59896	2.01704	2.01704	2.01704	2.01704	2.01704	2.01704	2.01704	2.01704	2.01704	2.01704	2.01704	2.01704	2.01704	2.01704	2.01704	2.01704	2.01704	2.01704	2.01704	2.01704	2.01704	2.01704	4.59896	2.01704	2.01704	2.01704	2.01704	2.01704	2.01704	2.01704	2.01704
		ZBTB14	2.0864	2.0864	2.0864	2.0864	2.0864	2.0864	2.0864	2.0864	2.0864	2.0864	2.0864	2.0864	2.0864	2.0864	2.0864	2.0864	2.0864	2.0864	2.0864	2.0864	2.0864	2.0864	2.0864	2.0864	2.0864	2.0864	3.07125	2.0864	2.0864	2.0864	2.0864	2.0864	2.0864	2.0864	2.0864	2.0864	2.0864	2.0864	2.0864	2.0864	2.0864	2.0864	2.0864	2.0864	2.0864	2.0864	2.0864
		MYCN	1.75669	2.66105	1.75669	1.75669	2.9625	1.75669	2.81177	1.75669	1.75669	1.75669	2.9625	1.75669	1.75669	1.75669	1.75669	2.66105	1.75669	1.75669	1.75669	1.75669	1.75669	2.9625	1.75669	1.75669	2.9625	1.75669	2.81177	1.75669	2.66105	1.75669	1.75669	3.11323	2.66105	2.9625	1.75669	1.75669	1.75669	2.81177	2.9625	1.75669	1.75669	1.75669	1.75669	1.75669	1.75669	2.81177	1.75669
		SPZ1	2.12073	1.33141	1.33141	1.89521	1.33141	2.45901	2.12073	2.68453	3.36109	2.12073	2.45901	2.45901	1.33141	1.33141	2.00797	3.02281	2.12073	1.33141	3.47385	2.45901	4.60145	2.23349	3.24833	2.12073	2.12073	1.33141	2.45901	1.33141	1.33141	1.89521	1.33141	2.23349	1.33141	2.00797	1.33141	3.36109	2.00797	1.33141	1.33141	2.91005	2.91005	1.33141	1.33141	1.33141	1.33141	1.89521	2.45901
		ZIC4	3.46995	1.78485	1.78485	1.78485	1.78485	1.78485	1.78485	1.78485	1.78485	1.78485	1.78485	1.78485	1.78485	5.52951	1.78485	1.78485	4.21888	3.65718	1.78485	1.78485	3.65718	1.78485	1.78485	1.78485	1.78485	1.78485	1.78485	1.78485	1.78485	1.78485	1.78485	1.78485	1.78485	1.78485	1.78485	1.78485	1.78485	1.78485	1.78485	1.78485	1.78485	3.46995	1.78485	1.78485	1.78485	3.65718	2.34655
		ETV4	2.07055	2.07055	2.07055	2.07055	2.07055	2.07055	2.07055	2.07055	2.07055	2.07055	2.07055	2.07055	2.07055	2.07055	2.07055	2.07055	2.07055	2.07055	2.07055	2.07055	2.07055	2.07055	2.07055	2.07055	2.07055	4.98347	2.07055	2.07055	2.07055	2.07055	2.07055	2.07055	2.07055	2.07055	2.07055	2.07055	2.07055	2.07055	2.07055	2.07055	2.07055	2.07055	2.07055	2.07055	2.07055	2.07055	2.07055
		ETV1	2.06812	2.06812	2.06812	2.06812	2.06812	2.06812	2.06812	2.06812	2.06812	2.06812	2.06812	2.06812	2.06812	2.06812	2.06812	2.06812	2.06812	2.06812	2.06812	2.06812	2.06812	2.06812	2.06812	2.06812	2.06812	4.86348	2.06812	2.06812	2.06812	2.06812	2.06812	2.06812	2.06812	2.06812	2.06812	2.06812	2.06812	2.06812	2.06812	2.06812	2.06812	2.06812	2.06812	2.06812	2.06812	2.06812	2.06812
		MYC	1.7946	1.76315	1.48015	2.67505	2.69077	1.95182	1.96754	2.03043	1.32293	1.63738	1.27576	1.43299	1.62165	1.92038	1.81032	1.63738	1.96754	1.52732	1.49587	2.09332	1.96754	1.98327	1.63738	2.34488	1.9361	1.57449	1.54304	3.09955	1.7946	1.84177	3.85422	2.03043	1.74743	3.38255	1.73171	1.35437	1.59021	1.85749	2.20338	1.59021	1.60593	1.41726	1.46443	1.7946	1.60593	1.71599	1.66882
		ETV6	3.09564	1.80731	1.80731	2.6662	2.34411	3.203	1.80731	1.80731	1.80731	1.80731	1.80731	1.80731	2.45148	4.38396	2.6662	2.88092	1.80731	1.80731	1.80731	2.77356	2.55883	2.6662	1.80731	4.8134	1.80731	1.80731	1.80731	3.31036	3.31036	1.91478	2.88092	1.80731	1.80731	1.80731	1.80731	1.80731	1.80731	2.88092	2.34411	1.80731	1.80731	2.6662	1.80731	1.80731	2.6662	1.80731	3.09564
		ELK4	2.04647	2.04647	2.04647	2.04647	2.04647	2.04647	2.04647	2.04647	2.04647	2.04647	2.04647	2.04647	2.04647	2.04647	2.04647	2.04647	2.04647	3.86996	2.04647	2.04647	2.04647	2.04647	2.04647	2.04647	2.04647	4.6804	2.04647	2.04647	2.04647	2.04647	2.04647	2.04647	2.04647	2.04647	2.04647	2.04647	2.04647	2.04647	2.04647	2.04647	2.04647	2.04647	2.04647	2.04647	2.04647	2.04647	2.04647
		ETS	2.11015	2.11015	1.48178	1.39201	1.49674	2.34953	1.67627	1.54162	1.10775	1.52666	1.75108	1.52666	2.33457	1.99046	1.91565	2.31961	1.85581	2.00542	1.58651	1.55658	1.90069	2.15504	1.79596	2.25976	2.15504	2.9779	2.02038	2.14007	1.64635	2.12511	1.48178	1.90069	1.42193	1.94558	1.48178	2.48418	1.88573	1.34713	1.85581	2.22984	1.91565	2.4393	1.91565	1.36209	2.7086	1.48178	2.52907
		MYOD1	1.10947	2.10661	3.17023	2.23957	1.5748	1.37537	2.10661	1.10947	1.77423	1.64128	1.70776	2.77138	2.30604	1.10947	2.90433	3.43614	1.50833	2.10661	1.10947	1.70776	2.43899	3.03728	2.37252	1.50833	3.76852	1.37537	2.23957	1.77423	3.23671	1.10947	1.90718	2.43899	1.77423	1.10947	1.3089	2.83785	1.5748	2.83785	1.77423	1.84071	2.30604	1.10947	1.84071	1.70776	1.77423	1.50833	1.10947
		LMO2	1.37784	1.37784	2.62134	2.87004	2.62134	1.75089	1.37784	1.37784	2.24829	1.37784	1.37784	1.37784	1.37784	1.37784	2.37264	2.37264	1.37784	1.37784	1.37784	2.49699	2.24829	2.62134	1.37784	1.87524	2.24829	1.37784	1.37784	1.37784	2.62134	2.37264	1.37784	2.37264	1.37784	1.37784	1.37784	2.62134	2.24829	2.49699	1.37784	1.37784	2.49699	1.37784	1.37784	2.49699	1.99959	1.37784	1.37784
		HES1	1.85225	1.85225	1.85225	1.85225	1.85225	1.85225	1.85225	1.85225	1.85225	1.85225	3.2982	1.85225	1.85225	3.91789	1.85225	1.85225	1.85225	1.85225	1.85225	1.85225	1.85225	3.91789	1.85225	1.85225	1.85225	1.85225	1.85225	1.85225	1.85225	1.85225	1.85225	1.85225	1.85225	1.85225	1.85225	1.85225	1.85225	1.85225	1.85225	1.85225	1.85225	1.85225	1.85225	2.88507	3.71133	1.85225	1.85225
		GTF2I	1.72109	1.20518	1.20518	1.72109	1.72109	1.20518	1.82427	1.72109	1.61791	2.34017	2.03063	2.23699	2.03063	1.20518	1.20518	1.92745	1.72109	5.33241	4.09424	2.13381	3.2688	3.7847	2.44335	2.03063	2.03063	1.72109	1.20518	1.92745	2.03063	1.20518	2.54653	3.47516	2.44335	2.03063	2.75289	1.20518	1.92745	1.20518	1.20518	2.85607	1.20518	1.92745	1.20518	2.54653	1.61791	2.64971	1.92745
		ZNF524	6.08054	1.72943	2.8575	2.05165	4.46902	1.72943	1.72943	1.72943	1.72943	1.72943	3.34095	1.72943	1.72943	1.72943	1.72943	1.72943	1.89074	3.34095	1.72943	1.72943	1.72943	1.72943	1.72943	3.1798	1.72943	3.34095	1.72943	2.69635	1.72943	1.72943	3.01865	3.01865	1.72943	1.72943	1.72943	1.72943	4.79132	3.34095	1.72943	1.72943	1.72943	1.72943	3.1798	1.72943	1.72943	1.72943	1.72943
		GLIS2	1.70261	1.70261	1.70261	1.70261	1.70261	1.70261	1.70261	1.70261	1.70261	1.70261	1.70261	3.43262	3.83186	1.70261	1.70261	1.70261	1.70261	1.70261	1.70261	2.90031	1.70261	1.70261	1.70261	1.9687	3.03339	1.70261	2.63416	1.70261	1.70261	2.76723	2.76723	3.03339	1.70261	3.03339	1.70261	3.03339	2.76723	1.70261	1.70261	1.70261	1.70261	2.90031	1.70261	1.70261	1.70261	1.70261	1.70261
		ATF3	2.39404	2.22353	1.95829	2.18564	1.99618	1.84462	2.18564	1.84462	2.03408	2.22353	1.95829	1.84462	1.84462	1.84462	2.03408	2.10986	1.84462	2.01513	1.84462	1.93935	1.99618	1.97724	1.84462	2.01513	2.10986	2.05302	2.10986	2.07197	1.93935	1.97724	1.84462	2.1288	2.01513	2.07197	1.84462	1.97724	1.86358	1.84462	2.01513	3.37921	1.97724	1.84462	1.84462	1.95829	2.26142	3.26554	2.26142
		ETV5	2.06068	2.06068	2.06068	2.06068	2.06068	2.06068	2.06068	2.06068	2.06068	2.06068	2.06068	2.06068	2.06068	2.06068	2.06068	2.06068	2.06068	2.06068	2.06068	2.06068	2.06068	2.06068	2.06068	2.06068	2.06068	2.06068	2.06068	2.06068	2.06068	2.06068	2.06068	2.06068	2.06068	2.06068	2.06068	2.06068	2.06068	2.06068	2.06068	2.06068	2.06068	2.06068	2.06068	2.06068	2.06068	2.06068	2.06068
		ETV3	2.05121	2.05121	2.05121	2.05121	2.05121	2.05121	2.05121	2.05121	2.05121	2.05121	2.05121	2.05121	2.05121	2.05121	2.05121	2.05121	2.05121	2.05121	2.05121	2.05121	3.9204	2.05121	2.05121	2.05121	2.05121	4.66807	2.05121	2.05121	2.05121	2.05121	2.05121	2.05121	2.05121	2.05121	2.05121	2.05121	2.05121	2.05121	2.05121	2.05121	2.05121	2.05121	2.05121	2.05121	2.05121	2.05121	2.05121
		E2F	2.18012	1.87369	2.40143	2.35036	2.14607	2.19714	2.26524	1.99286	1.85667	1.83964	1.7375	2.26524	1.89072	1.94179	1.89072	1.89072	1.66941	1.94179	2.23119	1.77155	1.89072	2.02691	2.1631	2.11202	1.87369	1.99286	2.02691	1.90774	1.99286	2.31631	2.31631	2.7419	1.87369	2.26524	1.78857	1.7375	1.89072	2.14607	2.53762	2.70785	2.24821	1.61834	1.82262	1.97583	1.82262	2.52059	2.26524
		ITGB2	1.51871	2.31778	2.51754	1.51871	2.31778	1.51871	1.51871	1.51871	2.91707	1.51871	1.51871	1.51871	1.51871	2.51754	1.51871	2.51754	1.51871	1.51871	1.51871	1.51871	1.51871	1.51871	1.51871	2.31778	1.51871	1.51871	2.51754	1.51871	1.51871	1.51871	1.51871	2.31778	1.51871	1.51871	4.31544	2.91707	1.51871	1.51871	1.51871	1.51871	1.51871	1.51871	3.71614	2.51754	1.51871	1.51871	1.51871
		NHLH1	1.5798	1.5798	3.1199	1.5798	1.5798	1.73912	2.3764	1.5798	2.21708	2.53572	1.5798	1.5798	1.5798	1.5798	2.16397	1.5798	1.5798	1.89844	1.5798	1.5798	2.32329	2.05776	1.5798	1.5798	2.27019	1.73912	1.5798	1.5798	1.5798	2.27019	2.64193	1.5798	1.5798	1.5798	3.81028	3.01368	1.84533	1.5798	1.5798	1.5798	1.89844	1.5798	2.64193	1.5798	1.5798	2.05776	1.5798
		INSM1	1.51595	1.51595	1.51595	1.51595	1.51595	1.93929	2.64486	1.51595	1.51595	1.51595	1.51595	1.51595	2.50375	1.51595	2.36264	1.51595	2.64486	1.51595	2.78598	2.64486	1.51595	1.51595	2.64486	1.51595	1.51595	1.51595	2.50375	2.92709	1.6572	1.51595	2.22152	2.36264	1.51595	2.92709	1.51595	1.51595	1.51595	1.51595	4.05601	3.49155	1.93929	1.51595	1.51595	1.51595	1.51595	1.51595	1.51595
		SIN3A	1.9457	2.58005	1.47828	1.47828	2.14602	1.74538	1.1778	1.81215	2.14602	1.4115	1.44489	1.87892	2.14602	2.34634	2.4465	1.91231	1.47828	1.37812	1.47828	1.61183	1.31134	1.97909	1.74538	1.24455	2.41312	2.01247	2.4465	2.78038	2.27957	1.91231	2.01247	2.24618	1.34473	1.91231	1.9457	1.54505	2.41312	2.68021	1.57844	2.01247	1.61183	1.37812	2.34634	2.01247	1.64521	1.91231	2.47989
		ZBTB7A	1.48286	2.65027	1.94983	2.26113	1.94983	1.48286	1.48286	1.48286	1.48286	1.48286	2.02765	1.48286	2.02765	1.48286	2.57244	3.27289	1.48286	1.48286	2.57244	1.48286	1.48286	1.872	2.10548	2.10548	2.41679	1.48286	1.48286	2.57244	1.48286	2.10548	1.79417	2.02765	1.48286	1.48286	2.26113	1.48286	1.48286	1.48286	1.48286	2.49462	1.48286	1.48286	3.19506	1.63847	2.26113	2.96158	1.71634
		HEY1	1.92304	1.92304	1.92304	1.92304	2.27855	1.92304	1.94846	2.38012	1.92304	1.92304	1.92304	1.92304	2.22776	2.0754	1.92304	1.92304	1.92304	1.92304	1.92304	1.99922	2.0754	2.10079	2.17697	2.4563	1.92304	1.92304	1.92304	1.92304	2.17697	2.43091	2.63406	1.92304	2.15158	2.17697	1.92304	1.92304	1.92304	2.12619	1.92304	2.12619	1.92304	2.12619	2.05001	2.17697	2.0754	2.4563	2.43091
		MZF1	2.19198	1.36735	1.60296	1.54406	2.6043	1.48516	1.30845	1.54406	1.95638	2.6632	1.83857	1.89747	1.30845	1.36735	1.72077	1.36735	1.72077	2.5454	3.60563	3.31112	1.83857	2.36869	1.30845	2.19198	0.955041	1.36735	0.955041	1.66187	1.48516	2.781	2.36869	1.60296	1.42626	1.77967	2.83991	2.07418	2.83991	1.77967	1.95638	3.31112	0.955041	0.955041	2.36869	2.42759	2.83991	1.66187	2.01528
		EGR4	1.75407	1.96771	2.7157	3.03625	2.7157	2.50201	1.75407	2.60886	1.75407	1.75407	2.28831	2.39516	1.75407	1.75407	1.75407	1.75407	1.75407	1.75407	1.75407	1.75407	1.75407	1.75407	1.75407	2.7157	1.75407	1.75407	1.86103	2.82255	2.60886	2.82255	2.39516	4.42527	2.50201	1.75407	1.75407	1.75407	2.28831	2.39516	1.75407	1.75407	1.75407	1.75407	1.75407	1.75407	1.75407	1.75407	1.75407
		ZNF263	2.15366	1.63234	1.95816	1.82783	2.08849	1.30652	2.08849	1.95816	1.95816	1.11102	2.47948	4.95573	2.28399	1.11102	2.21882	1.11102	1.17625	1.82783	2.74014	2.93563	2.47948	1.30652	1.95816	2.28399	2.08849	3.13113	1.17625	1.63234	1.11102	1.50201	2.08849	1.56717	1.43685	1.37168	1.95816	2.47948	1.63234	2.54464	1.50201	1.11102	1.11102	2.28399	1.11102	1.6975	1.11102	1.11102	1.56717
		ZNF143	1.79491	1.50286	1.64889	3.16755	2.64186	1.53207	1.94094	1.91173	1.32764	1.50286	2.46663	1.7073	1.21082	1.29843	1.79491	1.7073	1.79491	2.17458	2.72947	1.67809	2.49583	2.37901	1.99935	2.72947	1.56128	1.50286	1.79491	1.21082	2.23299	2.3206	1.21082	2.23299	1.50286	1.91173	1.79491	2.05776	1.99935	1.79491	2.05776	2.55424	1.91173	1.21082	1.47366	2.08696	1.56128	1.7365	2.2914
		HINFP	2.03013	2.03013	2.03013	2.03013	2.03013	2.03013	2.03013	2.03013	2.03013	2.03013	2.03013	2.03013	2.03013	3.62913	2.03013	2.03013	2.03013	2.03013	2.03013	2.03013	2.03013	2.03013	2.03013	2.03013	2.03013	2.82963	2.03013	2.03013	2.03013	2.03013	2.03013	2.03013	2.03013	2.03013	2.03013	2.03013	2.03013	2.03013	2.03013	2.03013	2.03013	2.03013	2.03013	2.03013	2.03013	2.03013	2.03013
		BHLHE40	1.84659	2.2882	1.9163	3.24121	1.82332	1.82332	2.19523	2.2882	1.82332	2.03252	1.82332	1.82332	2.19523	1.8698	2.2882	1.82332	2.03252	1.82332	2.05576	1.82332	2.05576	1.82332	1.82332	1.82332	2.05576	1.82332	1.82332	1.82332	1.82332	1.82332	1.82332	2.03252	1.82332	1.82332	1.82332	2.61362	2.2882	1.82332	2.21847	1.82332	1.82332	1.82332	1.82332	1.82332	3.8688	2.84606	1.8698
		CTCFL	2.99288	1.71644	2.62818	1.71644	1.71644	1.71644	1.71644	1.71644	1.71644	1.71644	1.71644	1.71644	1.71644	1.71644	3.17523	2.99288	2.81053	1.71644	1.71644	1.71644	1.71644	2.81053	1.71644	1.71644	3.53993	1.71644	1.71644	1.71644	1.71644	3.35758	1.71644	1.71644	1.71644	1.71644	1.71644	1.71644	1.71644	1.71644	1.71644	4.99872	1.71644	1.71644	1.71644	1.71644	1.71644	1.71644	1.71644
		ZIC2	1.62625	1.62625	1.62625	1.62625	3.28006	1.62625	1.62625	2.32259	2.40963	2.06146	1.62625	2.32259	1.62625	1.62625	2.32259	2.32259	2.23555	2.67076	3.01893	1.62625	4.06345	1.62625	2.14851	3.45415	2.75781	2.32259	1.62625	2.49668	2.06146	2.14851	2.06146	1.62625	2.23555	2.06146	1.62625	2.32259	1.62625	3.36711	2.32259	2.32259	1.62625	2.40963	1.62625	2.06146	1.88738	1.62625	1.97442
		RREB1	3.42911	1.63192	2.30587	2.18106	1.20759	1.48216	2.35579	3.35422	2.43067	2.13114	1.45719	1.43223	1.55704	1.45719	2.08122	1.95641	3.77856	3.55391	1.28247	2.40571	1.55704	2.33083	1.93145	1.45719	2.2809	1.73176	2.13114	1.75673	1.78169	2.7302	3.40415	2.05626	2.25594	3.25438	3.27934	4.12801	2.45563	1.93145	2.63036	1.90649	1.20759	1.28247	1.45719	2.30587	1.35735	0.957976	0.957976
		HIC1	1.77568	1.77568	1.31842	1.68423	2.41585	1.77568	1.31842	1.31842	2.09577	3.01029	1.31842	1.72996	2.73593	3.19319	1.31842	2.23294	1.68423	1.72996	1.31842	2.41585	3.05601	2.6902	1.77568	1.77568	2.23294	1.31842	2.5073	2.00431	2.09577	2.41585	1.77568	1.36419	1.77568	2.41585	1.72996	1.31842	1.72996	2.00431	2.73593	3.14746	1.68423	1.77568	1.31842	2.41585	1.91286	1.77568	1.31842
		WT1	1.67651	1.67651	1.67651	1.67651	2.03833	1.67651	1.67651	1.67651	1.67651	1.67651	1.67651	1.67651	2.40015	2.40015	2.12879	1.67651	1.67651	1.67651	1.67651	2.40015	1.67651	1.67651	1.67651	2.21924	1.67651	2.3097	2.3097	1.67651	1.67651	2.3097	1.67651	1.67651	1.67651	2.85242	1.67651	3.12379	1.67651	1.67651	2.12879	2.40015	1.67651	1.67651	3.12379	1.85738	2.21924	2.40015	1.67651
		KLF12	1.7712	1.7712	1.7712	3.08268	2.55809	4.39416	3.08268	2.55809	1.7712	1.7712	1.7712	1.7712	1.7712	4.26301	1.7712	2.95153	1.7712	1.7712	1.7712	1.7712	1.7712	2.95153	1.7712	1.7712	1.7712	2.82038	2.55809	1.7712	1.7712	1.7712	1.7712	2.82038	2.55809	1.7712	4.39416	1.7712	1.7712	1.7712	1.7712	1.7712	1.7712	1.7712	1.7712	1.7712	2.82038	1.7712	2.68923
		CHD2	2.28831	1.87711	2.42538	1.87711	2.83659	1.94571	1.87711	1.87711	1.87711	2.49392	1.87711	1.87711	2.56245	1.87711	2.35685	1.87711	1.87711	1.87711	2.49392	1.87711	1.87711	3.2478	1.87711	1.87711	2.35685	1.87711	1.87711	2.63099	1.87711	1.87711	1.87711	2.35685	2.08271	1.87711	1.87711	1.87711	1.87711	1.87711	1.87711	2.35685	1.87711	1.87711	2.49392	1.87711	1.87711	1.87711	1.87711
		EGR3	1.88247	1.88247	1.88247	1.88247	1.88247	1.88247	1.88247	1.88247	1.88247	1.88247	1.88247	1.88247	1.88247	1.88247	1.88247	1.88247	1.88247	1.88247	1.88247	1.88247	1.88247	1.88247	1.88247	2.60483	1.88247	1.88247	1.88247	1.88247	3.40746	1.88247	1.88247	3.48772	2.44431	1.88247	1.88247	1.88247	1.88247	1.88247	1.88247	1.88247	1.88247	1.88247	1.88247	1.88247	1.88247	1.88247	1.88247
		ZIC3	2.98956	1.58212	1.58212	1.58212	2.65177	1.58212	1.58212	1.58212	1.58212	1.58212	1.58212	2.0325	1.58212	3.83402	2.14509	1.58212	3.04586	2.70807	2.14509	1.9199	3.21475	1.58212	1.58212	2.42658	2.31398	1.58212	2.48288	1.9199	1.58212	2.0888	1.58212	1.58212	1.58212	1.58212	1.58212	1.58212	1.58212	2.70807	2.0325	1.58212	1.58212	3.66513	1.58212	1.58212	1.58212	1.58212	1.58212
		PLAG1	2.28321	1.44506	1.54993	2.49274	2.49274	1.65454	2.49274	1.44506	1.44506	2.49274	1.44506	1.44506	2.28321	1.44506	1.44506	1.44506	1.44506	1.44506	2.80705	3.54043	1.44506	1.44506	2.28321	1.44506	3.22612	3.43566	1.44506	1.44506	1.44506	1.44506	2.28321	1.75936	2.49274	1.44506	1.44506	2.28321	1.44506	2.38798	2.49274	1.44506	3.33089	1.44506	1.44506	3.33089	1.9689	2.17844	1.44506
		NRF1	2.01217	2.01217	2.24442	2.01217	2.21862	2.01217	2.16701	2.08959	2.01217	2.01217	2.16701	2.01217	2.01217	2.27023	2.06377	2.19281	2.01217	2.01217	2.01217	2.06377	2.37345	2.19281	2.01217	2.01217	2.16701	2.08959	2.01217	2.01217	2.16701	2.01217	2.01217	2.19281	2.01217	2.32184	2.70892	2.01217	2.01217	2.19281	2.01217	2.21862	2.01217	2.01217	2.01217	2.01217	2.01217	2.01217	2.01217
		REST	1.59859	2.8517	2.02272	1.61787	1.19374	2.08056	1.15518	2.06128	2.6782	1.59859	1.42508	1.63715	1.38653	2.06128	2.42757	1.30941	1.30941	1.17446	1.5022	1.03951	1.56003	2.02272	1.56003	1.48292	2.29262	1.96489	1.73354	1.56003	2.042	1.09735	1.19374	2.08056	2.3119	1.57931	2.042	2.65892	1.92633	1.81066	1.2323	1.15518	1.71426	1.17446	1.46364	1.36725	1.36725	1.61787	1.88777
		ZIC1	2.16336	1.63022	1.63022	1.63022	2.31569	1.63022	1.63022	2.16336	2.0872	1.63022	1.63022	2.23953	1.63022	3.07733	1.63022	1.63022	2.31569	2.54418	2.77268	2.39185	3.00117	1.63022	1.63022	3.15349	2.77268	2.39185	2.16336	2.0872	2.01104	1.63022	1.63022	1.63022	1.63022	1.63022	1.63022	1.63022	1.63022	4.60061	2.23953	1.63022	1.63022	1.63022	1.63022	2.01104	1.85871	1.63022	1.63022
		CTCF	1.90945	2.2618	2.43798	1.50676	2.41281	1.00341	1.00341	3.14268	2.13596	1.98495	1.95979	2.3373	1.00341	2.11079	1.70811	1.00341	1.85912	2.03529	1.35576	2.01012	3.09234	3.72154	2.41281	1.38093	1.80878	1.85912	1.80878	1.40609	1.35576	1.35576	2.73999	1.38093	1.45643	1.38093	1.45643	1.60744	1.4816	2.76516	1.93462	3.39436	1.45643	2.53865	1.58227	1.93462	1.65777	1.25509	1.20475
		KLF14	1.92384	1.92384	1.92384	3.07042	2.15309	3.07042	2.15309	1.92384	1.92384	1.92384	1.92384	1.92384	1.92384	1.92384	1.92384	1.92384	1.92384	1.92384	1.92384	1.92384	1.92384	2.95577	1.92384	1.92384	1.92384	1.92384	3.07042	2.72645	1.92384	1.92384	1.92384	1.92384	1.92384	1.92384	3.75838	2.84111	2.49713	1.92384	1.92384	1.92384	1.92384	1.92384	1.92384	1.92384	1.92384	1.92384	1.92384
		PLAGL1	1.8856	1.8856	1.8856	1.8856	2.71012	1.9773	2.80173	1.8856	1.8856	1.8856	1.8856	1.8856	1.8856	1.8856	1.8856	1.8856	1.8856	1.8856	1.8856	2.52689	2.6185	1.8856	2.80173	2.34366	1.8856	1.8856	1.8856	1.8856	1.8856	1.8856	1.8856	1.8856	1.8856	1.8856	1.8856	1.8856	2.80173	2.25205	2.80173	2.71012	1.8856	1.8856	1.8856	1.8856	1.8856	1.8856	1.8856
		SMC3	2.69292	2.42109	2.04054	2.80165	1.60561	1.06196	1.44252	2.0949	1.71435	1.06196	1.60561	1.60561	1.06196	1.60561	1.49688	1.06196	1.27942	2.63856	1.06196	1.60561	2.0949	3.56277	1.44252	1.93181	1.98617	1.38815	1.06196	1.87744	2.80165	1.06196	2.36673	1.60561	2.04054	2.14927	1.55125	2.0949	1.06196	1.60561	1.76871	2.36673	1.22506	1.60561	1.55125	1.60561	1.49688	2.0949	1.60561
		TFAP2B	2.02445	1.61056	1.33463	1.70253	2.25439	1.33463	1.33463	1.33463	1.56457	1.56457	1.33463	2.02445	2.5763	1.33463	2.07044	1.4726	1.33463	1.42658	1.74852	1.33463	1.65655	1.33463	2.89821	1.97846	2.99019	4.46179	1.33463	1.33463	2.07044	2.16241	1.33463	1.33463	1.61056	1.33463	2.07044	1.79451	1.33463	2.53031	2.66828	1.97846	1.8405	1.33463	1.33463	1.79451	1.33463	2.2084	1.33463
		RAD21	2.79786	2.93059	1.78907	2.26692	2.4262	1.04576	1.09886	2.39965	1.68289	1.84217	1.68289	2.47929	1.73598	1.89526	1.49706	0.992669	1.20504	1.60325	2.10764	1.44397	1.31123	2.00145	1.36433	1.23159	1.78907	1.15195	2.18728	1.94836	1.23159	1.89526	1.36433	2.34656	1.62979	2.21383	1.5767	2.69167	1.55015	1.31123	1.68289	2.45275	1.33778	1.60325	2.18728	1.81562	0.913029	1.76253	2.39965
		EGR1	2.12181	1.93152	2.30152	1.89981	1.84695	1.79409	1.98438	2.02666	1.68838	1.58266	1.93152	1.95266	1.88923	1.82581	1.74123	1.73066	1.94209	1.72009	2.11124	1.91038	1.96324	1.76238	1.77295	2.44953	1.68838	1.87866	2.02666	1.99495	2.63981	2.17467	1.97381	3.69697	2.3121	2.86182	2.40724	2.24867	1.92095	1.7518	1.84695	1.88923	1.69895	1.82581	1.68838	1.96324	1.65666	1.79409	1.7518
		ZNF740	1.49378	1.49378	1.49378	1.49378	1.49378	1.49378	2.18716	3.15791	3.57394	2.74188	1.49378	1.49378	1.49378	2.18716	2.18716	1.49378	1.49378	1.49378	1.49378	1.49378	2.6032	1.49378	3.43526	1.49378	1.49378	2.46452	2.46452	1.49378	1.49378	1.49378	1.49378	2.46452	1.49378	2.88055	3.71262	4.68336	2.74188	1.49378	2.32584	2.6032	1.49378	2.46452	2.32584	1.49378	1.49378	1.49378	1.49378
		ZNF281	1.39685	1.39685	2.15917	2.18966	2.15917	1.39685	1.94572	2.12867	2.22015	2.12867	1.51882	1.70178	1.39685	1.70178	1.64079	1.70178	1.39685	1.67129	1.70178	1.97621	2.0372	1.39685	1.6103	1.97621	1.42738	1.94572	1.57981	1.70178	1.39685	1.39685	1.6103	1.70178	1.39685	2.70803	1.94572	4.56808	1.97621	1.39685	2.49458	2.79951	1.45782	1.39685	2.70803	1.54932	1.67129	1.39685	1.6103
		SP8	1.5858	1.5858	1.5858	2.58035	1.68535	3.27654	1.68535	1.5858	2.28198	2.38144	2.28198	1.5858	1.5858	2.28198	1.5858	1.5858	1.5858	1.5858	1.5858	1.5858	2.48089	2.38144	2.28198	1.68535	2.58035	1.5858	1.5858	2.18253	1.5858	1.5858	1.5858	2.38144	1.5858	3.87327	2.38144	3.27654	1.98362	1.5858	1.5858	1.5858	1.5858	1.5858	3.07763	1.5858	1.5858	1.5858	1.5858
		SP4	2.1226	2.1226	1.79987	2.20328	1.9209	1.79987	1.79987	1.79987	1.79987	1.79987	1.79987	1.79987	1.79987	2.04192	2.20328	1.88053	2.20328	2.16294	1.79987	1.79987	1.79987	2.20328	2.20328	2.00158	1.79987	1.79987	1.79987	2.526	2.20328	1.79987	1.84025	2.60668	1.9209	2.60668	2.20328	2.526	2.36464	1.79987	1.79987	2.20328	1.9209	1.79987	2.16294	1.79987	1.79987	1.79987	2.16294
		CACD	2.81486	1.2126	1.2126	3.0819	3.0819	3.52697	1.2126	3.52697	1.92471	1.2126	2.10274	1.2126	1.8357	1.56865	1.2126	1.8357	1.2126	1.8357	2.54781	2.54781	1.47964	2.4588	2.10274	2.01373	1.8357	2.10274	1.3017	1.8357	2.10274	1.2126	2.81486	2.99288	1.56865	1.2126	2.36978	1.74668	1.8357	2.36978	2.10274	2.10274	2.54781	1.2126	2.4588	1.3017	2.72584	2.10274	1.2126
		PATZ1	1.51921	1.51921	1.51921	1.51921	1.51921	1.51921	2.26973	2.59138	2.26973	1.51921	1.51921	1.51921	2.26973	2.80581	1.51921	1.51921	2.48416	1.51921	1.51921	1.51921	1.51921	1.51921	1.51921	2.59138	2.91302	1.51921	1.51921	1.51921	1.51921	2.59138	1.51921	2.26973	1.51921	2.26973	2.05529	2.48416	1.51921	1.51921	1.51921	1.51921	1.51921	1.73359	2.59138	1.51921	1.51921	3.02024	2.26973
		KLF7	1.66474	1.66474	1.66474	1.66474	1.82631	2.47283	2.47283	1.66474	1.66474	1.66474	1.66474	1.66474	1.66474	2.31121	1.66474	1.66474	2.39202	2.14959	1.66474	1.66474	1.66474	1.66474	1.66474	1.66474	1.66474	1.66474	1.66474	2.31121	1.66474	2.14959	2.39202	1.66474	1.66474	2.39202	2.87688	1.66474	1.66474	1.66474	1.66474	1.66474	1.90717	2.47283	2.39202	1.66474	1.66474	1.66474	1.66474
		ZNF219	2.74148	2.39735	2.2597	1.43379	1.43379	1.91557	1.77792	2.32853	1.64027	1.9844	2.05322	1.43379	3.22327	1.43379	1.43379	1.43379	2.19088	2.12205	1.43379	1.91557	1.43379	1.43379	1.43379	1.43379	1.5714	2.74148	1.43379	1.43379	1.43379	1.84675	1.77792	2.81031	1.43379	3.29209	1.70909	3.49857	1.9844	1.9844	2.39735	2.05322	1.43379	2.46618	2.67266	1.43379	1.43379	1.43379	1.43379
		CCNT2	1.84812	1.33425	2.36198	1.38097	2.54883	1.94154	2.36198	1.00725	2.08169	1.42768	2.4554	1.75469	1.66126	1.75469	1.42768	1.10066	2.03497	1.66126	1.00725	1.8014	1.28754	2.26855	1.42768	1.52111	2.31526	1.61454	1.75469	2.82912	1.8014	2.54883	1.84812	1.75469	2.08169	2.4554	2.26855	1.52111	1.61454	1.00725	1.89483	1.38097	1.00725	1.00725	3.52984	2.36198	1.8014	2.03497	2.73569
		KLF16	2.75879	1.88507	1.64679	2.44107	2.28222	2.91764	1.7263	1.64679	1.64679	1.88507	2.20279	1.64679	1.64679	1.64679	1.64679	1.64679	1.64679	1.64679	1.64679	1.64679	1.64679	2.28222	2.75879	1.88507	2.91764	1.88507	1.64679	2.04393	1.64679	2.36164	1.64679	2.20279	1.64679	2.59993	2.20279	2.20279	1.88507	1.64679	1.64679	2.28222	1.64679	1.64679	2.67936	1.64679	1.64679	1.64679	2.12336
		BDP1	2.72545	1.36839	1.28083	1.98125	1.67482	1.8937	1.8937	1.1495	1.28083	1.06195	0.843071	1.54349	1.23706	0.843071	1.67482	2.02503	1.23706	1.36839	1.93748	1.32461	2.11258	2.85678	0.843071	1.7186	1.7186	1.19328	2.46279	1.45594	2.11258	1.76237	2.02503	0.843071	1.54349	1.58727	1.76237	1.28083	1.93748	2.28769	1.58727	1.36839	2.06881	1.84993	1.1495	1.67482	1.32461	1.23706	1.36839
		SP1	2.18243	1.62145	2.0405	2.07429	2.0405	2.1216	1.67552	1.65525	1.61469	1.58766	1.8918	1.95263	1.79042	1.9256	1.6958	1.68904	1.97967	1.80394	1.79042	1.64849	1.662	1.79718	1.80394	2.04726	1.97291	1.94587	1.49303	2.16891	1.5809	2.47982	1.72959	1.96615	1.60793	2.76369	2.18243	2.18919	1.7769	1.87153	1.8107	2.02022	1.60793	1.67552	1.83773	1.59442	1.58766	1.79042	2.02698
		KLF4	2.32397	1.61506	1.61506	2.14675	1.70377	3.83041	1.70377	2.05813	3.1215	1.61506	1.61506	1.61506	1.61506	2.05813	1.61506	1.61506	1.61506	1.61506	1.61506	2.23536	1.61506	2.32397	1.61506	1.70377	2.32397	2.23536	1.79225	3.29873	1.61506	1.61506	1.61506	1.96952	2.05813	2.14675	2.41259	1.61506	2.41259	1.61506	1.61506	1.61506	2.32397	1.61506	1.61506	1.61506	2.41259	1.61506	2.05813
		TFAP2	1.34382	1.53715	1.21816	1.55648	1.90447	1.52748	1.40182	1.30515	1.49848	1.49848	1.31482	2.4458	2.40713	1.30515	1.86581	1.51781	1.35348	1.62414	1.46948	1.63381	1.52748	1.97214	2.45546	1.69181	2.08814	3.20945	1.28582	1.26648	1.64348	2.3588	1.44048	1.28582	1.66281	1.59515	1.64348	1.34382	1.64348	2.71646	2.39746	1.60481	1.45981	1.28582	1.48881	1.37282	1.36315	2.20413	1.58548
		ZBTB7B	1.49277	2.65518	3.94674	1.49277	2.39686	1.49277	2.65518	1.49277	2.39686	1.49277	2.52602	1.49277	1.49277	1.49277	1.49277	4.0759	2.52602	2.78433	2.52602	1.49277	2.0094	2.52602	1.49277	1.49277	2.78433	1.75109	1.49277	1.49277	1.49277	1.49277	1.49277	1.49277	2.65518	1.88024	1.49277	1.49277	1.49277	2.65518	3.68843	3.81758	2.26771	2.26771	1.49277	2.65518	1.49277	1.49277	1.49277
		HF1H3B	2.41713	1.62973	2.20992	2.12704	2.25137	1.2982	1.2982	1.62973	1.71262	1.96127	1.58829	1.2982	1.2982	2.0856	1.58829	1.75406	2.12704	1.7955	1.2982	1.7955	2.0856	1.2982	1.58829	1.2982	1.2982	2.66579	1.54685	1.67118	1.46397	2.04416	2.0856	1.46397	2.20992	3.20453	1.58829	3.03877	2.54146	1.58829	1.71262	1.2982	1.2982	1.67118	2.29281	1.50541	1.62973	1.71262	1.62973
		ZFX	1.57479	1.57479	1.57479	2.88746	1.57479	1.57479	1.57479	2.34695	1.57479	1.57479	1.57479	1.72918	2.34695	1.57479	1.57479	1.57479	1.57479	2.1153	1.57479	1.57479	1.57479	1.57479	1.57479	1.57479	2.26973	1.57479	1.57479	1.57479	1.57479	1.57479	2.34695	1.57479	1.57479	1.88365	2.26973	2.26973	2.19252	2.34695	1.57479	1.57479	1.57479	1.57479	1.57479	1.57479	1.57479	1.57479	1.57479
		CACBP	1.05962	1.43075	2.76684	2.76684	1.65343	1.43075	1.05962	1.65343	1.65343	2.09879	1.13392	2.02457	1.05962	1.20803	1.50498	1.05962	1.05962	1.50498	1.05962	1.50498	1.65343	1.43075	1.35653	1.65343	1.65343	1.05962	1.05962	2.69261	2.02457	1.65343	1.72766	1.95034	1.50498	3.2122	1.50498	1.87611	1.20803	2.02457	1.95034	1.05962	1.5792	1.65343	1.43075	2.46993	1.50498	1.05962	2.17302
[truncated: 2,353 more columns]

## Sheet: Figure 4a
Figure 4a
		ENCODE
		Genes	keratinocyte_ENCFF000CNO	osteoblast_ENCFF000CUA	keratinocyte_ENCFF000CNP	radial_glial_cell_ENCFF187XAN	mammary_epithelial_cell_ENCFF000BIT	GM06990_ENCFF001EUM	fibroblast_of_lung_ENCFF001ENL	astrocyte_ENCFF000CHN	fibroblast_of_arm_ENCFF282HVQ	GM12878_ENCFF001EXO	fibroblast_of_lung_ENCFF000CSA	neutrophil_ENCFF530NZG	neutrophil_ENCFF854JBH	CD14.positive_monocyte_ENCFF000CEU	GM06990_ENCFF001EUN	keratinocyte_ENCFF001GAJ	neuroepithelial_stem_cell_ENCFF864ECI	keratinocyte_ENCFF000CNX	GM12878_ENCFF000ASV	keratinocyte_ENCFF001FZZ	neutrophil_ENCFF530OIU	fibroblast_of_lung_ENCFF000CRX	fibroblast_of_arm_ENCFF465ZZJ	bronchial_epithelial_cell_ENCFF001GCU	mammary_epithelial_cell_ENCFF001FOE	neutrophil_ENCFF723XMO	bronchial_epithelial_cell_ENCFF001GCT	endothelial_cell_of_umbilical_vein_ENCFF001FSE	BJ_ENCFF001ERF	cardiac_muscle_cell_ENCFF773MOC	mid.neurogenesis_radial_glial_cells_ENCFF165RVV	cardiac_mesoderm_ENCFF001FBQ	radial_glial_cell_ENCFF452SFO	mononuclear_cell_ENCFF000VKC	fibroblast_of_arm_ENCFF143XTU	astrocyte_ENCFF000CHR	mid.neurogenesis_radial_glial_cells_ENCFF837BUH	GM12878_ENCFF000ASZ	cardiac_mesoderm_ENCFF001FAX	endothelial_cell_of_umbilical_vein_ENCFF001FSF	H9_ENCFF942UDZ	osteoblast_ENCFF000CUF	H9_ENCFF495FBS	cardiac_mesoderm_ENCFF001FAY	CD14.positive_monocyte_ENCFF000CEV	cardiac_mesoderm_ENCFF001FBX	H9_ENCFF200PIL
		ACCN1	772384	134723	775100	291354	390521	1011659	329283	394944	702141	938603	451010	675718	636781	617916	995193	574363	252331	745778	725971	492878	706017	425040	512919	393430	281912	692845	394317	248505	431788	404157	287255	603551	172378	487347	517225	241161	638760	847367	546518	201749	323106	74965	178759	543826	462395	463901	170303
		ANKS1B	385034	255168	308686	254676	443048	597536	290841	234756	437495	370236	171008	298414	267201	314821	469324	230152	204840	282846	259044	205770	227641	160509	333890	143979	228533	224398	128951	186499	140620	223440	308785	175580	238416	226070	342451	209399	112818	524667	156845	166175	95852	125572	205942	213783	200888	155254	194604
		DLG2	684950	412551	549679	373916	742169	879587	614401	410038	822639	517073	344926	182920	170679	212067	539840	382383	276593	504930	332117	344224	124867	339868	660446	276841	339289	113874	204658	166983	244604	253178	653887	204033	478963	224172	583613	278508	151998	805844	167241	141376	128388	223112	349342	308790	41021	181461	340329
		NRXN3	410779	258104	315943	277698	397824	346022	438907	398577	642544	238013	265577	231312	207781	301572	195275	322617	254504	274447	113687	285524	184076	285198	465338	336532	203238	178701	236931	227219	318427	485228	426876	488494	301735	168192	461129	322162	212267	113729	486591	212965	126144	111739	273113	699621	110595	426643	266298
		FGF14	238549	191169	200318	121049	313237	348697	241772	221978	453470	213972	150002	121346	130619	111025	253997	140185	92095	173602	76408	121799	97224	176054	386599	194363	154801	88339	140350	205860	173188	195515	209856	78964	131440	196784	386583	172591	75139	223973	140869	192453	57809	115310	119865	178433	42991	122887	116547
		AGBL4	475291	204210	407437	405851	456447	480176	225663	237453	354716	322878	145475	294752	292969	212272	382112	329580	373956	336827	285958	294499	183396	162907	270839	302088	304491	201338	288074	67092	140144	257310	362621	530747	216321	213764	267391	209194	248636	325935	236996	49411	898878	77362	159901	549290	103013	200831	164169
		DAB1	668999	136085	601924	287949	679251	816210	392296	302400	683632	679148	287555	319696	296131	226244	654979	459748	233752	579376	346335	392240	254286	419559	535521	597702	348231	235890	496912	87515	334234	206387	273849	574110	252490	248716	590853	236895	214659	522026	267928	75988	160598	24413	202569	686805	101728	287493	187595
		PAX7	109124	98983	105718	100275	92279	101695	98543	103778	98473	119582	93407	108151	116415	113103	108055	88105	76417	109622	101978	92033	126855	65568	69369	107243	82402	107850	109494	84804	100951	128492	55784	143751	63201	89227	90026	96436	105849	85134	117817	86273	102939	103241	56496	138119	108958	123015	58125
		TCRA	443384	343465	381434	148864	409554	398008	338643	337444	390938	242144	331878	186001	179607	190974	313184	244760	161976	373248	192357	180532	107811	330191	326935	363735	212935	96971	271468	482581	239748	243863	192194	389789	150821	168762	336150	297734	105610	358414	201012	453031	79670	287689	111788	410352	83944	199794	107583
		PAX3	123013	59245	115733	117527	97660	89660	81091	101251	100667	99566	56223	107162	84825	100366	93874	67412	100115	119614	79221	86499	97563	61504	89512	93193	59966	79044	89604	75467	48506	54646	112072	105800	84237	102638	100610	64067	126608	114244	68517	77112	82174	42122	100968	82232	95897	77452	86206
		CADPS2	193179	116360	164024	136888	191316	184107	103947	153636	224841	94371	58422	89760	79612	95421	72768	95459	72750	199269	49603	76638	57936	61967	170298	73948	77724	61616	68188	39704	49650	116848	190795	83482	144141	62296	173253	68727	169259	126506	68971	40962	68380	59203	211117	95308	50217	76654	211427
		PAX2	187202	127893	118753	133155	135523	102381	136281	137520	137911	134031	134512	164193	166871	161661	133233	109717	125717	138852	104393	93432	166351	122543	127742	135299	83546	178871	134190	136069	135081	129219	84070	107858	92767	142933	138031	146641	174361	102107	134454	134072	132138	139151	105901	128827	137761	136932	105817
		CACNA2D3	494361	179284	451473	271539	413409	718733	250489	297969	306164	556501	261080	255757	249079	264840	653463	314781	190272	288111	335480	282486	246737	250552	173885	269544	256895	199593	219062	33691	241041	219968	251136	208181	164232	100819	209974	202267	304528	500781	202889	30497	123518	112853	134631	322067	173422	197169	129216
		HOXD12	146281	46241	139611	142721	108701	24941	107931	136231	61051	47981	135521	195871	186801	191711	33121	47941	137911	153551	40601	27691	156681	40761	61051	120461	47951	186981	133821	66111	46491	154831	144341	149131	133971	164471	61051	107491	158591	107211	145421	61051	137461	66461	137811	153691	156931	138461	137661
		DMRT1	133108	72477	120099	78713	101844	73974	73700	96238	110335	81963	71979	152773	166298	137131	73729	78481	45342	110773	82681	50158	147665	72446	122307	90978	52338	161981	96957	86508	51424	108606	63721	106374	48014	121331	118774	44091	72185	120083	97752	83252	85868	73460	60939	113711	134442	91874	63614
		PDE11A	217622	166539	180138	108688	221874	236308	149314	176282	292330	186739	142627	133474	145782	85434	187046	119838	106964	214488	109219	107854	100648	129290	209565	181383	131452	99442	141454	173505	127569	79032	127592	162794	96704	187686	241025	137380	92533	263149	33359	168736	93263	122544	135224	78895	31531	70869	119949
		BRUNOL4	322070	228082	308313	166184	242124	314783	260243	233921	266347	332422	265090	142182	139243	142510	336984	247470	124188	304568	253158	252232	170059	167782	190230	295999	194361	176237	303106	196854	295106	180052	47378	192161	60313	75295	210752	185978	175975	179230	296776	138537	182752	221692	72617	187168	121163	232654	77675
		MAGI2	587236	441252	485712	177900	575494	446866	172080	255692	315460	315533	159570	199986	202894	205608	308388	276570	181150	495830	167962	247425	147668	187068	246471	314434	268143	136694	231092	338458	95592	225170	360610	141512	325472	168723	179020	220670	70631	331641	127776	287266	87804	235055	296888	160720	103698	169517	283845
		KCNIP1	293124	282768	292553	169223	291545	368282	231291	231800	350550	366347	272107	237118	247645	195310	370044	201572	126047	252751	305479	208334	247873	152616	324323	239997	217350	236508	265199	326708	256555	156951	88312	233836	65690	174453	329674	243703	208699	297306	248748	306617	87784	268534	55027	288799	179646	207223	57513
		ERC2	582992	457993	493620	226483	586631	713803	504401	414511	694328	524191	403459	332204	305110	438170	591840	302874	162607	519513	359972	276103	256219	383704	579046	451174	304337	258959	368295	139295	421567	100816	247341	159949	190768	253247	585994	476936	220933	557107	90039	108876	115149	452845	159313	160181	278880	128889	163370
		ODZ2	282769	378679	246660	256797	331563	584153	358630	289262	362410	528669	188938	161411	152835	216696	451527	174511	211419	202094	279672	151709	154342	192049	280176	163756	165295	165440	129171	58841	401800	186311	294677	269603	229059	94811	279138	229440	256101	398894	223142	56258	95380	227118	172337	258082	105666	197841	155085
		EVX2	146281	46241	139611	142722	108701	46491	107931	136231	33651	47981	135521	195871	186801	191711	14131	47941	137911	153551	40601	27691	156681	40761	31401	120461	47951	186981	133821	66111	46491	154831	144341	149131	133971	164471	32551	107491	158591	107211	145421	61051	137461	66461	137811	153691	156931	138250	137661
		PHACTR1	384460	119573	318281	152740	327328	428038	147571	155444	330121	399134	168375	144973	126988	130293	379396	259209	121795	391313	266686	190215	107348	159896	238787	361068	159886	111769	305735	187734	191437	285119	127827	144321	114782	183004	253730	164472	100429	431900	339428	180232	89608	32281	81494	332014	69218	267611	75714
		ATP8A2	437051	294961	395391	206297	301092	484288	247149	194178	324543	386894	196295	210747	189468	239320	447832	245671	128500	345082	274290	190237	185890	120290	223591	275972	176145	162554	235103	334103	130248	104757	146159	156589	119721	224846	231860	183937	238806	410156	110982	304824	68695	204126	99941	127808	157381	129297	98533
		LMX1B	112329	93047	85430	103493	23174	95851	110692	131927	94249	94082	106723	129985	135233	101220	108121	50902	100208	106511	93135	51775	127402	76999	73358	99723	16912	130202	106549	115289	104613	99773	74342	97855	74384	105925	76977	93694	118081	83054	107691	102343	99263	101430	67839	74699	120735	106560	66115
		LHFPL3	177828	147913	160229	116174	262561	346186	150423	158900	245034	227345	126353	173441	142498	151038	246917	136339	106099	160701	164689	123700	107756	151554	206022	142613	119232	112534	113085	188502	104419	134664	123014	142041	108443	192790	205411	109069	82668	262496	138606	171370	80315	134341	91878	302973	75276	106423	90201
		CRTAC1	163607	140220	156936	103642	156939	161496	123407	132202	152940	200335	184631	152453	184778	155825	202446	122437	89599	180140	146196	103809	157996	104774	129348	173547	101753	157319	158845	137376	171733	101601	52737	127120	49613	116874	141609	144935	149296	152074	140328	128603	72664	141832	41093	124782	141904	112266	43019
		NCKAP5	174669	315318	135796	195331	236600	578017	118009	159572	357616	227380	141760	110463	87852	99034	501809	122088	141500	58802	164966	104269	71824	106807	264544	157530	128230	70462	110092	197055	143089	185179	224752	241666	156530	60015	231335	123697	173548	272300	180409	197705	106159	239432	136179	167771	44064	179820	124479
		RFX4	170664	108179	159560	107462	160065	139072	136871	89942	107523	118546	104495	124101	132453	156829	110318	102762	75208	165246	70275	96669	128033	88019	91558	150836	96775	132387	141350	130533	118248	52670	63794	65584	38830	129620	104888	127883	82429	118438	65350	140882	60497	89220	52861	52060	173251	67565	52048
		PLXNA4	477981	226462	429413	209817	395379	466994	214472	179407	340831	436431	235372	206528	198236	217558	441756	361363	149420	445399	354242	318022	224418	144331	200749	331210	290454	239396	342672	42847	270049	152955	106125	349873	87792	126602	291397	197506	328543	343453	350446	30398	98673	221161	78642	284410	196610	331357	67155
		SIM2	61939	50979	68819	60569	59808	50073	67123	88238	70082	73122	73382	77754	67846	81222	60593	41590	41433	73680	51456	40228	70763	58271	58588	62525	42253	103442	61592	93580	61052	61556	39722	65415	21539	62187	81973	62547	68234	61025	64645	74252	56658	23060	39200	58150	71268	61676	37877
		HOXC9	2791	172891	2791	178491	149411	20551	122521	149411	148081	98431	149981	175991	189501	196501	97951	2791	163411	2791	96501	2791	186371	125801	148081	147781	149411	198331	149121	148091	89251	192351	147691	205151	153261	196181	148081	153261	202311	104321	178721	148081	170091	172891	169201	197221	196231	175021	159631
		HOXD11	146281	25071	139611	142721	108701	7051	107931	136231	61051	47981	135521	195871	186801	191711	33121	47941	137911	153551	40601	2671	156681	33281	61051	120461	47951	186981	133821	66111	46491	154831	144341	149131	133971	164471	61051	107491	158591	107211	145421	61051	137461	66461	137811	153691	156931	138461	137661
		GRIN2B	232239	59947	217814	139028	293435	346308	111974	87179	291869	273498	119256	156252	148529	162549	347924	162715	114230	235869	202986	149895	134153	170488	194437	68666	143731	112368	47052	43586	70287	123764	135981	221563	97719	250272	219504	46824	175168	348141	180304	39395	78546	29207	108988	222852	85222	162338	111391
		ANK1	200487	163296	193154	140042	162471	162167	228471	123260	118798	193606	271376	196746	188574	166348	191587	137926	89856	179072	163327	115451	195440	176883	79648	196639	113719	206352	184201	260484	188014	83311	62848	124064	65401	106634	102636	138194	162182	114173	185812	241862	78190	125263	45216	141831	161464	151042	40714
		LIMCH1	275983	128184	243145	125084	237638	281740	209935	124235	177915	229764	148534	164054	135691	157908	246783	144905	92591	246625	141504	122071	138293	167829	122670	204713	127204	141144	164843	278286	52652	255945	73748	176416	76856	121987	127074	222796	117805	266085	259116	294422	66306	102795	97156	300404	97445	172246	108717
		LMX1A	167007	61962	151593	101822	151716	153819	51816	114406	129617	137429	99556	134778	131831	121521	146628	118597	60200	168898	90626	106335	120652	83742	99668	148170	77154	101528	153579	82321	86961	102520	67796	163519	46695	171291	115594	76478	112985	131619	151536	87071	60636	26070	52832	180471	113740	146490	62304
		HOXC6	148701	172891	148701	178491	149411	23431	122521	149411	148081	30801	149981	175991	189501	196501	22481	148701	163411	148701	27431	148701	186371	125801	148081	147781	1881	198331	149121	148091	89251	192351	147691	205151	153261	196181	148081	153261	202311	32351	178721	148081	170091	172891	169201	197221	196231	175021	159631
		PAX6	79652	55563	45733	33194	50332	40043	64572	49255	60376	42503	60772	70512	67521	62382	45541	42072	25911	58871	38092	35145	59491	55166	51736	51571	39241	64912	55664	54782	54402	106251	26788	57451	30427	77101	51647	74343	27999	40114	125781	65572	38135	54242	47701	65161	58982	59410	47421
		GRID1	407140	101000	423809	196555	204211	589837	175972	179783	115580	523160	115382	216514	169814	220669	561860	343054	161521	383834	426842	285350	175437	106448	75356	266870	134404	161549	295771	76728	129669	113336	128519	259376	100940	174114	80861	102422	215883	393749	296877	67128	129574	49809	80324	222304	136302	235945	76256
		PRKG1	479597	413354	388945	187658	464706	458803	165835	269805	279079	240359	62580	177559	175303	192482	310477	240266	182190	464212	158899	215109	122102	104675	213627	279528	223415	116407	198219	470797	100375	122301	378946	143046	265123	245213	145155	108659	157454	392213	68654	436530	124170	213620	295617	73459	54406	95414	292325
		SKAP1	270928	288574	217180	190993	185861	20150	307195	281394	254236	7923	252416	299383	267973	296840	5681	103462	181138	245919	8405	98997	296327	246760	244278	236475	95335	249940	214720	178272	283053	243575	209226	231687	140488	63577	245244	271782	282612	1057	241833	174923	110340	292754	158841	250321	277153	216155	154422
		HOXC5	148701	172891	148701	178491	149411	23431	122521	149411	148081	30801	149981	175991	189501	196501	22481	3881	163411	148701	27431	148701	186371	125801	148081	147781	149411	198331	149121	148091	89251	192351	147691	205151	153261	196181	148081	153261	202311	32351	178721	148081	170091	172891	169201	197221	196231	175021	159631
		HPSE2	253793	129036	215993	142787	294619	344634	240284	195789	203774	200873	164711	201414	215607	279270	262856	132111	126366	203975	147620	132515	143492	142680	174456	159101	155771	133897	125144	103532	134446	83664	203090	110095	136675	276167	169993	113180	117424	308648	53444	78930	72970	78156	93888	92371	166027	85858	100207
		TNR	356704	43322	313033	143074	369915	418185	69863	208209	168806	374224	48727	180411	155520	162251	361597	260495	113678	345818	283088	229388	168656	64294	102947	133416	240309	154377	110849	291890	59687	139325	116425	392777	83596	214535	96238	160443	228595	314694	264548	303305	99629	4793	98678	409429	110080	239744	94404
		ODZ4	167109	209805	135506	278223	275251	699284	249963	172502	557556	681990	124057	374921	359976	517100	702550	144844	180473	60383	528633	114963	382337	128932	400848	393638	150584	375258	347744	377901	284836	178954	151322	51022	123155	273446	480343	136084	144528	590340	205924	371643	120549	208000	101080	130783	511190	142485	110902
		CTNNA2	138830	205378	145432	215097	156449	132884	397982	230110	400855	302196	244076	179181	157417	196249	42874	185653	170062	74106	119746	164560	132669	286226	276004	91280	125771	125092	66054	26599	257392	156310	328750	247244	206308	65840	285369	102339	146585	128070	155428	24763	137330	40650	218222	169698	81573	155406	213231
		PRAC	67381	70941	107601	66501	73551	32781	59291	70931	43241	52261	76711	77691	80131	91051	50301	18491	64901	67291	41591	18871	70931	66711	35511	70051	35531	65191	65901	73181	57831	71431	62391	23641	48691	66541	64561	72831	82271	52731	75111	73261	66621	67871	60751	65621	66011	67091	53081
		SEZ6L	212067	143488	170317	69636	109745	198308	59461	135585	143024	186028	96583	154339	146413	132708	196983	115800	80637	155706	119879	122435	143213	90990	119198	70908	68507	134726	53723	90106	146080	57586	44427	52770	35045	135614	133886	150415	60934	152873	109491	72094	63460	164513	44388	126718	103827	107312	43673
		ALK	572215	503752	499168	235414	540701	596956	475033	372365	523135	545443	482787	234732	228202	286485	561362	363676	202452	569658	452461	325452	224839	401638	423135	558313	361396	195110	520204	94922	457220	235866	154826	284285	136366	290118	479192	502554	267025	504979	381512	94262	93293	515251	100636	542683	187249	289976	103186
		MECOM	213213	288455	173245	169259	216636	397739	172568	302408	445990	287586	73796	277746	319764	251245	319335	129710	95265	219541	164649	100536	230393	159253	357759	48155	139020	213585	31197	10154	201192	113773	190710	75964	149232	251761	385149	133074	37862	447719	151948	11640	64684	269785	149006	102214	170097	112101	152558
		NPAS3	525578	308565	388116	182097	479330	330045	301517	189582	551902	260005	279357	179086	182378	218791	168255	269295	154636	493162	169642	222154	169467	296239	465189	360787	206283	156579	258571	251622	451076	222463	277922	130998	179327	136431	429122	241603	131735	473852	157522	219913	74485	269361	154285	155149	84227	147831	141626
		RYR3	369593	321937	324743	141336	336800	434510	274169	283171	432075	374333	375533	251686	226287	210571	386671	205923	96225	347552	244752	217210	213386	296548	339147	289745	197904	204308	248337	278346	246711	107445	108594	102294	91199	207863	392210	279523	71257	366229	131021	256602	83173	258694	79445	199862	123606	127414	83408
		ALX4	75830	71390	122031	77991	39322	68255	70336	71670	87976	81505	92537	71980	63058	59756	91063	49411	60615	89311	58559	47927	72803	60186	47742	57437	30711	73542	66218	103807	54329	51758	34430	57568	34464	51509	90359	60160	70757	63150	60729	74717	47826	81788	36148	49383	66534	45102	34328
		C1orf61	48879	53241	48789	52552	39422	41039	56831	46820	45531	41572	56411	62291	58991	46391	31689	42082	39224	46559	37970	44332	56401	55920	44492	45811	27402	57081	45891	56910	56621	40306	15159	39446	39854	49182	44951	45951	47352	34489	51890	55510	39985	56261	33573	54951	47501	46942	35084
		HOXD4	146281	162271	139611	142721	108701	14981	107931	136231	167431	55731	135521	195871	186801	191711	63821	11421	137911	153551	48051	22891	156681	53941	167431	120461	22681	186981	133821	167431	78311	154831	144341	149131	133971	164471	167431	107491	158591	107211	145421	167431	137461	162271	137811	153691	156931	138461	137661
		HOXB13	67381.1	70941	107601	66501.1	73551	32781	59291	70931	43241	52261	76711	77691	80131	91051	50301	18491	64901	67291	41591	18871	70931	66711	35511	70051	35531	65191	65901	73181	57831	71431	62391	23641	48691	66541	64561	72831	82271	52731	75111	73261	66621	67871	60751	65621	66011	67091	53081
		PAX5	256952	216287	243158	160677	232235	15164	210232	235222	225356	13982	247131	163521	148234	162023	7410	143066	105931	219973	14858	124957	168199	174945	199205	200213	156759	177019	225224	242093	243388	165719	82158	119471	73666	92137	219410	231523	191092	2377	179852	193861	97902	249583	78219	164057	144260	171115	75515
		CAMTA1	705250	532113	644019	311877	519072	687957	475077	354642	444948	653356	563676	320537	351385	346726	674300	507778	211866	597018	510375	467534	318377	304561	325343	569576	385720	320307	602285	351007	480166	214997	130247	402232	130379	152365	356973	339699	322962	384895	312452	283687	123625	420205	78280	444371	257827	210924	70863
		HOXB8	76031	111571	94271	142581	66881	35881	38401	110551	38351	62291	38401	198971	150861	88651	39701	38351	142731	112751	35871	112751	183981	38401	38281	112121	7521	172361	111531	57751	111451	121071	133281	103881	114661	97701	38391	111301	183261	36331	104141	57751	150631	110951	138671	88371	89891	113611	137141
		CLSTN2	504894	266284	441433	192000	438232	528126	145464	250220	440563	466710	132927	138351	123451	143027	499691	306216	139797	448631	352326	259762	144974	266416	340304	339996	295608	154019	321266	83323	81433	234345	172018	311573	112069	154092	364504	282027	223770	454017	271984	74485	71305	283907	77999	283635	59463	208672	70376
		HCCA2	178274	143995	165484	134414	125892	143546	143266	145746	130151	134590	178257	170751	166685	163117	161109	112964	85943	173037	120592	119560	161753	95344	115156	119784	86168	166105	144762	125568	155960	125410	31968	98208	49959	89859	132732	131020	118120	83916	108626	89260	100243	141171	32564	75712	154185	88904	31398
		CDH13	203610	312152	175203	245600	238528	792554	219727	243895	218345	521259	140352	237994	206028	278997	709172	167715	200506	95823	368930	164140	192724	140244	150464	269441	186510	195644	223408	89389	187128	218470	273273	349281	206336	274759	110742	128249	332082	457412	305935	84675	116895	130390	124294	288726	148758	314929	127360
		KCNQ1	391872	264869	343530	269642	265839	249353	345241	292813	281050	227029	298554	115104	102157	47576	281071	252524	181753	344734	194178	242271	89565	157912	233083	224219	170450	82234	283301	210807	331471	141502	79784	211243	71701	11803	257701	239974	252792	79415	177286	167594	381590	227747	189076	40469	26156	136332	184313
		GATA4	128233	88073	103154	85514	83807	56215	89763	94529	81145	89134	89742	114774	107383	87952	95342	77990	72641	105082	54834	53636	107344	88000	90987	98891	65404	96303	91614	92551	99438	6756	67666	37194	64656	99873	89083	82724	101063	120292	9214	93420	77698	92443	66881	71	104414	51056	69851
		EBF2	158162	102406	141137	117452	171586	149740	121737	132489	107679	162870	130307	136021	132851	142469	165234	107831	70185	166770	98740	97000	132941	48362	65864	106829	107971	121364	105074	107898	177614	58435	114111	49646	73927	138977	57994	119571	137445	127209	104696	104614	57603	77449	82170	101522	131347	99217	73982
		NRG2	209050	201411	180212	126224	124026	115484	181626	154087	182254	38808	172986	227829	198543	228878	98407	104602	101188	155352	36099	98090	201538	153703	160915	158517	84255	204508	151806	166912	180596	36500	70071	146804	60988	171594	170648	170224	185340	10477	105917	169679	113770	184546	68033	61539	192535	110467	64489
		CCDC108	95721.4	60592	68873	93743	31027	85107	68813	93649	65573	59584	72211	112150	94808	88176	87744	43511	57400	88797	58464	54438	127231	47295	39055	56679	27241	102651	68064	93572	94061	45752	37250	71521	51044	105809	38897	70032	61772	28240	98052	75003	56103	73403	37995	123012	110709	107356	45143
		FSTL4	345586	292196	314756	155842	305353	364478	294673	296575	355519	348049	334110	229655	215916	219221	362419	198995	96410	302280	284224	193233	212436	231571	272651	337996	188534	200894	327611	362148	307635	114504	100855	142162	89494	151101	291920	300362	228656	282608	165494	350271	87395	301147	64233	185780	200448	120284	53565
		GALNTL6	212100	176610	190245	155920	388552	337775	258611	229435	450246	174180	146852	136583	147135	190903	195959	138390	171160	124906	124631	132015	101397	135788	357905	95186	180967	103564	80189	114824	144270	135249	378004	59991	232630	80810	328101	129933	72418	246602	58828	92466	71115	100291	211643	88723	90266	84364	219023
		PDE4D	244035	416644	213115	163073	225894	358184	350096	306723	517713	293264	302508	46537	29163	95072	219626	127511	133748	113425	186918	111436	20468	276780	412642	117802	138485	21434	98958	189830	378441	112934	275942	95079	212468	146032	413927	224505	130777	476792	75130	193124	79826	374834	203818	144189	37873	105961	186257
		CDH23	369723	322664	391096	194928	298387	319963	364508	321659	296717	360623	402004	88230	103982	80744	344664	302220	99464	354333	298580	290616	107425	287200	221479	354493	248761	97785	357761	389635	371751	130149	45454	106572	59907	39806	262300	353746	182711	199761	231365	356970	109577	332125	43976	97657	57840	104627	33908
		TFAP2B	28113	37692	21397	51771	40793	37402	29904	41391	42381	35962	31035	55171	45171	41609	33195	12382	42951	35132	29891	13938	48101	37891	41572	39920	17199	44411	37731	39091	32364	46031	46171	51451	40361	42821	40842	37502	45061	45991	44821	37200	42751	30434	44611	46231	42811	53070	43411
		SLIT1	187086	151447	168584	126090	140684	140255	173174	157975	124499	155110	198776	104343	109363	80954	142780	136238	106553	189435	133522	144452	115176	111973	117804	170959	116321	117811	160315	171881	179678	70642	147665	47633	48641	63394	128934	170707	216792	100438	159534	173591	43596	153574	19814	145732	72843	93535	17718
		EBF4	88723	121183	81203	56613	60461	58072	68158	82178	78348	66105	125264	74425	68164	60210	63809	47120	42746	81536	59268	48783	64328	66749	52601	54563	47817	71295	63930	60638	62896	59022	21209	67399	21200	54471	68628	60078	45808	49002	71875	61398	59301	108563	40134	52775	62700	62522	41374
		ACOXL	344770	372255	340226	196168	251966	299837	352641	333218	329921	241764	374636	149435	154154	148871	276910	208878	108908	347599	254849	188511	127858	354678	333125	260125	152270	115953	236436	344062	338913	84832	130574	158745	82513	136234	327266	361580	202840	318296	89553	374590	61585	390180	46129	154692	134198	89626	43596
		HOXC13	22252	65421	633	178492	3122	56131	122521	149411	91351	98431	149981	175991	189501	196501	97951	633	163411	793	96501	1661	186371	125498	106251	147781	2533	198331	149121	148091	69880	192351	147691	205151	153261	196181	116231	153261	202311	104321	178721	148081	170091	93221	169201	197221	196231	175021	159631
		DSCAML1	378059	261693	373022	226911	318027	347318	309374	272912	328395	343789	343684	198212	215942	210880	336122	319334	174264	369258	308099	283281	233296	170966	276292	349890	212740	228405	337581	300808	368100	193577	73687	176849	76526	88753	293429	326274	291841	271357	324699	269603	108002	290168	47116	336314	164167	233026	44005
		TLX1	49650	76231	33880	72661	38381	20061	81281	94871	36961	44461	104631	116741	187201	101741	92851	28891	45031	54440	30961	24601	97741	37900	44571	97361	19581	195851	46521	91711	76091	47561	47751	47761	36801	73501	80371	99821	111391	49281	59211	92691	55641	61651	37051	44801	103211	44121	45231
		CDX2	40541	41191	32451	48091	30991	28141	32721	39541	39211	31251	32871	95481	104251	43541	27061	26431	37681	49331	26181	31411	49461	32451	32901	32581	22932	58671	32251	39771	33051	57851	51901	56951	34071	42801	39211	34041	49501	32131	48961	34071	49661	32221	40851	52831	44111	52871	39401
		MYO3B	282060	210308	221308	121985	281840	302182	213175	221040	221023	24620	229705	251521	233105	241317	259064	120949	84161	251625	49053	102840	234331	178267	161082	238989	160149	233382	190999	283123	153554	154361	129319	65361	87196	212606	174887	195950	103427	72634	133450	275579	109879	192934	100583	219287	192161	130720	108909
		FRMD4A	401549	345689	369988	155227	289802	272335	277633	228972	284090	276212	325969	345162	355897	356550	250629	270684	104001	410236	306253	239449	361843	299107	230850	273878	198129	311626	274798	263249	276863	133750	108495	133609	98901	315852	249239	259301	98669	345889	183865	265331	73569	288263	71832	209568	287791	147334	69608
		NKX3-2	45651	32571	37921	40781	30201	36971	39371	43571	38461	32391	35811	77191	66001	71031	30541	11851	34301	41031	35551	28351	56601	30681	39181	39951	17131	56471	29571	41831	39901	39371	39281	31761	32921	46051	38431	42011	60931	42751	39181	40221	36671	38061	34291	38891	56151	38411	33981
		PTPRD	385031	228101	298524	285793	348690	235498	274487	498418	378562	222898	134680	185688	164636	217227	86047	229548	251498	249274	122061	229816	112650	159791	271695	134692	233332	117574	88318	152345	57846	302836	734300	111900	475453	88486	214446	183480	159862	141740	139003	154634	135201	67565	426691	171858	74115	149348	406607
		MEGF11	330506	290330	290623	156580	258665	295270	291037	253548	295393	267075	337646	270118	241851	207798	288230	203723	93934	290667	247945	195894	250140	281488	268992	304675	183816	248460	294670	312044	311680	106274	68550	161476	68843	104961	292829	317649	215704	218729	164951	311867	59688	322761	35546	156828	207674	113575	33931
		HOXA11	95721	186721	88501	181981	38571	15311	68561	144581	94961	84451	57301	126311	132091	136441	84381	3671	168331	55001	32391	13741	124561	68261	94961	144941	37371	144971	143201	94961	121	174811	133641	144251	143271	90441	94961	169951	183381	85141	151601	94961	179791	186721	179531	149581	133971	150291	145611
		HOXD8	146281	25071	139611	142721	108701	8911	107931	136231	167431	12351	135521	195871	186801	191711	63821	13151	137911	153551	63821	31351	156681	33281	167431	120461	16591	186981	133821	167431	78311	154831	144341	149131	133971	164471	167431	107491	158591	107211	145421	167431	137461	25071	137811	153691	156931	138461	137661
		SLIT3	342648	222436	287935	299072	177291	584762	229937	163222	71621	573301	208790	235532	219658	184488	571446	252882	188716	337139	414974	202289	239132	221457	48998	373128	134692	234373	378459	186598	356528	78404	204133	197782	116860	159461	30944	269375	461620	500541	100850	163367	145986	209475	140950	70909	115260	156215	143390
		HOXC11	2011	172891	2011	178491	149411	18241	122521	149411	91351	98431	149981	175991	189501	196501	97951	671	163411	211	96501	211	186371	125801	106251	147781	149411	198331	149121	148091	0	192351	147691	205151	153261	196181	116231	153261	202311	104321	178721	148081	170091	172891	169201	197221	196231	175021	159631
		PRHOXNB	40541.1	41191	32451	48091.1	30991	34022	32721	39460	39211	31251	32871	95481	104251	43340	27061	26431	37681	49331	26181	31411	49461	35802	32901	32581	20421	58671	32251	44791	33051	57851	51901	56951	34071	42801	39211	34041	49501	32131	48961	33970	49661	37802	40851	52831	44111	52871	39401
		DNAH8	195330	206981	148727	88569	192788	163525	148135	196261	219675	154488	149703	208064	211205	222022	128053	110444	59978	217196	80553	81058	192633	121131	165846	185787	114965	192375	183380	180305	131350	89834	95386	120666	73633	225732	187490	136255	60455	199290	69858	174666	45027	142429	60034	104614	196313	67268	59784
		ASTN2	508094	186771	411958	247031	513878	625161	299585	260636	292451	459790	206146	167986	127758	180575	532268	310911	167072	244427	246431	259889	171166	244807	195754	392626	328129	128984	328076	81813	179502	160619	191654	425329	171610	80260	181551	230798	219818	369238	238770	70159	108746	83586	142698	446179	73783	197276	138227
		HOXC12	18751	65421	13781	178492	20221	56131	122521	149411	91351	98431	149981	175991	189501	196501	97951	23621	163411	23621	96501	23621	186371	125801	106251	147781	13271	198331	149121	148091	69971	192351	147691	205151	153261	196181	116231	153261	202311	104321	178721	148081	170091	93221	169201	197221	196231	175021	159631
		NKX2-3	43871	51041	30801	53171	39461	38511	55671	47631	42611	33211	52951	44661	53281	33291	35731	25831	40821	45221	20211	22651	41871	45881	44601	31451	15111	40031	30261	80901	52471	33861	32111	62191	43411	31251	32991	31641	62071	28201	43781	45891	45881	51591	37171	38171	38151	49571	37061
		RNF220	197925	200775	190371	207141	171299	213033	211532	141688	181673	193367	218471	42495	45729	43709	190385	113439	170421	199941	167955	115420	33125	186750	170860	154076	99117	32446	165688	185996	201839	81431	133444	157693	109150	74014	178416	180823	235509	187277	158111	188117	95012	193159	82364	205926	26127	172293	84791
		TMC2	105467	90286	98695	59507	58192	80748	90424	78130	90493	77241	88683	95627	103781	95158	74931	54413	36800	86175	60234	49986	97902	67523	80662	78992	38127	104894	60572	84583	79655	46451	33950	56542	23140	85741	90512	64571	61735	82948	42962	83953	54741	88091	30958	36955	92280	44606	29241
		CTNND2	192277	99982	201137	151390	152875	402238	237320	121614	356470	258007	207708	173703	177704	192714	316112	173060	140759	171098	190846	168186	156964	249367	243232	60259	125136	126392	52541	47404	190533	160701	205183	101247	152876	129474	264677	128925	52028	247800	201292	40205	75403	18887	142645	146159	110463	126351	133916
		NKX2-1	63511	36801	43571	110741	42421	7901	29541	45481	39961	26591	40091	53241	48101	42711	26201	18541	59041	52311	16021	52311	43311	34811	48911	33381	36841	42221	29751	46711	30851	56221	55521	49051	59221	52501	40011	30231	110681	43201	60041	40031	43421	41151	55601	95231	48381	48291	48841
		PEBP4	206349	201543	205385	127025	162733	153219	208787	191717	146572	151625	204740	167311	158970	176940	161450	127242	75987	196236	146130	124932	152906	192348	115761	197898	101434	152323	188656	245115	218991	91164	34076	154060	41528	100350	127150	182189	120944	110672	145586	230207	83575	192395	35810	149616	180902	175236	38066
		WNT3A	78722	58121	81819	84304	52563	50953	51895	51658	46876	57037	74547	66769	70935	48308	65554	45230	68117	68742	38348	43147	70946	14930	41931	60037	66842	74346	77182	57640	57958	47212	25567	73978	37693	48813	42746	39971	71768	28209	59240	52768	84774	57915	43472	61050	59002	55581	39832
		SLC35F3	89950	98482	85632	122297	60368	301285	97101	63964	180048	202597	102934	178440	154374	138272	255670	64034	98949	94533	183842	54859	155392	75236	125986	221606	50039	166898	206148	71456	116660	78750	87756	218385	69629	192526	143768	58987	80297	237674	116631	54457	71961	83438	67630	207708	118843	109369	64921
		HOXC10	4920	422	4900	178491	3922	18241	122521	149411	91351	98431	149981	175991	189501	196501	97951	211	163411	11550	96501	211	186371	125801	106251	147781	11331	198331	149121	148091	89251	192351	147691	205151	153261	196181	116231	153261	202311	104321	178721	148081	170091	211	169201	197221	196231	175021	159631
		PRDM13	53741	39471	25951	51161	25761	11733	33911	42601	34341	23122	40591	45381	46691	42301	3022	15381	38811	49181	2673	20211	46181	39671	37181	36071	13152	46611	40531	52690	38001	53691	38041	53941	40271	53551	33891	40772	45391	35871	53161	50980	53371	38301	43301	54321	32941	44421	42481
		CNTNAP2	278083	260854	256767	296761	303537	301940	219867	245499	257994	223975	90905	135990	129089	199082	207305	223282	271346	166046	189653	199928	104721	102864	230727	97921	232032	91512	88585	29108	62226	257424	566065	122174	411446	106442	146034	91098	111691	206486	154222	24010	199799	58729	383534	177627	55024	163676	377771
		HOXD10	146282	25071	139611	142721	108701	5451	107931	136231	111	47981	135521	195871	186801	191711	33121	47941	137911	153551	33121	31351	156681	33281	61051	120461	47951	186981	133821	66111	6651	154831	144341	149131	133971	164471	61051	107491	158591	107211	145421	61051	137461	66461	137811	153691	156931	138461	137661
		PDE4B	316613	120443	230789	94746	272473	223755	112208	180066	123070	158437	119646	101529	108689	99957	155015	137603	82724	223401	91597	105611	53796	114415	96484	108996	126802	63559	99623	178168	119167	136637	155680	212916	128125	183385	48582	136749	46925	216445	110042	152828	63532	23374	114126	355618	26249	94375	113862
		NR2E1	48989	51552	41120	29283	31094	33372	38994	41043	43112	33184	52271	107091	81862	52001	40902	16996	35284	50099	27628	16586	85291	48691	41413	39125	17486	91981	37023	46149	37782	86681	27384	47441	22975	86901	42672	40273	35712	47322	43651	43809	37095	47861	37512	49801	53861	44332	34954
		HRNBP3	369920	242157	380515	179272	283619	374539	258789	233804	315740	390627	330979	232036	226268	200264	388871	332536	101884	377282	312589	307961	295270	152678	237384	240023	245897	269878	276427	244009	322570	210156	66187	151757	46265	98269	273878	171636	288426	172722	283933	187659	74416	306363	18480	174168	187230	142887	20955
		LBX1	55421	52921	44041	61771	22091	32051	39081	62331	38221	51581	55971	76501	187201	55571	48671	21711	45261	54091	31901	25371	56711	49911	37771	44301	20511	195851	55661	50331	43181	45491	35251	44781	34961	44511	30171	49931	56561	32661	48071	44291	43821	50331	31641	44391	54751	48371	36641
		GMDS	122980	145340	113389	178323	116247	117515	122901	180696	207884	56086	85773	112881	115110	117576	62009	112018	144281	57398	50759	74745	90897	95200	125889	107322	92549	88392	92857	53456	91432	216281	163714	116468	133873	60552	109014	122092	181958	12295	298973	45541	80083	21305	134857	233732	66957	177914	121404
		PTPRN2	213606	93002	263794	339043	145542	90377	107168	254835	91044	83820	137842	266584	262547	303020	68265	242348	223197	300331	94304	201452	290353	37424	56079	75670	143419	298346	99973	43318	41580	171806	102336	167459	90772	118712	53998	91614	455182	12592	316615	33813	298451	22850	167561	183232	235713	189167	174377
		CTNNA3	326728	177584	253198	188242	449369	298691	364005	223804	290469	174766	91183	151616	166353	137346	127779	237791	154788	315034	126773	203422	76466	144451	251302	115457	221770	72521	82502	96600	92138	138128	447769	53147	320231	114704	209295	136295	62869	200063	52649	87851	100741	40918	263713	58973	45510	87385	251926
		OTP	41760	48561	40560	33441	34061	3702	38471	40091	39531	20833	38271	44651	54991	44021	2373	6401	38221	40890	24772	23443	45331	33601	32821	39551	19003	47681	37971	40640	38261	33931	37581	39321	29061	48781	42471	38261	38641	25212	38331	39470	35541	47481	35711	40421	49151	39121	35501
		RELN	238563	161676	208608	96043	253442	277156	141979	281767	265098	184527	183340	159335	151603	141639	212693	119949	93448	238049	98660	101115	113112	104306	187849	182252	109132	94545	126943	242240	147511	40565	137694	106305	118908	233105	195927	129126	52937	288371	30373	251193	44993	100964	82062	57677	59689	49201	80763
		GRIK4	322043	219537	301161	140452	253718	271850	265172	220829	271849	137689	274916	195747	209671	223501	266287	212885	95316	315125	222183	221296	235420	188250	240138	255200	200417	223276	261913	229463	249201	151119	50330	201115	49091	160713	261622	251403	188607	181730	261857	190243	52412	245424	29300	233229	212636	219523	25972
		FHIT	612805	400460	510040	311631	500085	505190	545040	276737	673273	202887	278842	104797	95924	103019	322964	322560	197870	478064	171119	262421	70105	235053	503641	359664	246762	63973	269618	44862	123646	280211	366189	184837	267057	30435	508432	255451	183393	203883	373145	41701	140454	166515	218015	367399	13970	228005	235256
		SPON1	256070	178160	230035	96238	205644	222324	180130	166909	161894	184906	147882	179794	187009	149511	206842	160831	62715	237214	119251	149519	169388	183375	133841	214749	107130	159342	208943	225159	189196	118632	64345	87583	48203	104433	136089	186530	101078	192335	157417	210576	48330	162881	58430	143968	102233	123127	63400
		HOXD13	146282	46241	139611	142722	108701	24941	107931	136231	41	47981	135521	195871	186801	191711	33121	47941	137911	153551	40601	27691	156681	40761	271	120461	47951	186981	133821	66111	46491	154831	144341	149131	133971	164471	361	107491	158591	107211	145421	61051	137461	66461	137811	153691	156931	138461	137661
		HOXB9	76031.3	111571	94271	142581	66881	35881	37451	110551	38351	62291	38231	198971	150861	88651	39701	38351	142731	112751	35871	9561	183981	36791	38281	112121	36441	172361	111531	37151	111400	121071	133281	103881	114661	97701	38391	111301	183261	36331	104141	36601	150631	110951	138671	88371	89891	113611	137141
		SNIP	71600	76614	67429	64995	52533	66036	87433	71844	51242	68315	69953	92535	82774	74774	76752	63234	36938	74546	66457	56542	89604	67470	44160	70029	41093	78007	73276	76173	89101	40094	20996	51887	22299	62738	51977	74236	49680	46440	66500	66585	59017	76694	34379	48210	69481	47436	30044
		RGS6	238956	187159	213584	145942	214780	208600	290154	210873	223844	160262	200925	170204	191287	197256	139648	166868	112341	225875	167619	163231	160072	160930	177722	103263	140954	127704	94114	141729	200925	84755	116464	68604	95626	283077	168236	146135	84248	197013	104624	120254	62553	119445	57591	38381	133387	92722	50470
		BARHL2	41130	36311	29810	48861	31871	21691	32691	39090	53241	31831	37371	59201	68541	54791	12871	11051	49021	37870	29631	20401	49421	33821	43551	31401	30751	55091	29931	36661	34401	39851	35021	42411	36341	78091	39921	33091	52451	35311	47211	32791	36591	29991	38121	63401	68291	41971	38091
		CREB5	264802	211743	246839	133612	217369	323500	128395	192783	125060	31646	187730	183132	201181	233262	272761	171244	90144	219014	125412	150060	176210	166370	92322	227297	146206	168380	192784	216047	244828	93805	116406	174413	90336	182813	64161	215387	79538	227643	126464	215809	41097	69194	95267	81368	220716	142364	79979
		SLC25A21	185384	207847	149738	164138	186940	97997	221824	219729	301208	37914	188351	136882	136300	153606	29702	117309	94146	137563	45920	94929	109647	169020	223244	61586	87514	94343	40664	234105	153179	187283	191603	76784	120579	85731	251835	99213	144161	55041	167696	187254	94429	110476	100414	250353	81945	127558	106164
		CADPS	347658	227223	281027	207611	311354	349662	213527	135699	169513	271556	158249	119482	94784	119569	267259	175975	135804	410890	106815	165203	83540	257068	88936	293192	156248	66246	242779	220233	161227	99528	194584	219038	134634	79807	109992	147903	182058	226134	143781	204947	60821	187279	128448	272692	41474	130496	123707
		LRP1B	250103	184926	217214	167335	446789	297137	340041	215077	763194	210289	95549	121326	105286	128282	133370	155316	167689	115470	134333	152614	77260	189479	595916	127017	233736	64364	66023	132585	69740	258196	577952	47890	388136	20344	539285	91692	64641	296050	180392	110657	98442	41011	334236	141847	28595	153705	323593
		NTRK2	252066	61489	197131	132819	208336	261078	54665	210803	247571	159168	94779	157197	134903	115114	259309	125440	100890	203191	124249	96384	129354	122268	170258	294421	122416	126214	235547	175832	186959	185561	111981	158012	78286	163120	195352	221307	108351	186657	200265	170955	62780	16462	73310	180003	73940	96623	66564
		NRXN2	121333	70485	141543	74284	112182	116906	102829	104066	90368	118724	123423	58254	52852	50093	127334	88957	68754	140569	101573	101284	57133	88949	70276	109154	64769	54166	122694	136872	123236	64312	12979	87812	21699	38811	76633	99879	45227	72516	93550	114664	80807	60255	21933	72951	39311	82566	20900
		NTN1	163253	92614	171857	136213	39701	184182	84205	69669	135658	186244	128662	117149	99678	102782	188784	84108	107730	99582	174675	91572	107932	30241	92939	132240	53797	105027	148208	29230	74011	180436	37962	172251	51812	43896	88524	81461	161092	99496	213285	30685	86479	58687	33191	179989	71914	205830	34054
		SYNPR	250333	184320	198125	102594	241007	191086	115447	164413	239686	122852	168126	88190	86168	68223	143039	132620	62292	231348	66946	117272	63543	204319	179873	207666	131179	36791	141295	36543	126305	139795	103737	154028	82402	50852	213252	172713	78073	117406	140818	27386	55326	109218	107763	219979	40187	127508	101411
		EBF1	306181	87465	279786	231498	299485	47061	211262	295919	84329	18357	172839	200839	228692	253462	14037	193870	154517	278405	60634	177525	213057	81195	60905	267151	171747	203078	236508	196309	168169	214804	183573	213793	110775	160184	30017	131552	225210	44468	208432	192461	148988	9209	192157	267758	176504	191181	195659
		SIX3	66711	47941	38681	49391	40361	31461	47691	67681	41021	48321	45781	67711	56471	55291	47831	30471	5941	47641	23881	29181	52801	43311	32701	43121	27201	55341	47951	72231	47481	55441	4861	59701	7191	45491	42221	46601	42721	39901	67201	72821	41251	44101	39481	59661	59541	61401	35911
		KIRREL3	366617	143875	396995	203559	309723	595921	136037	164873	53546	566630	279008	264463	240985	245682	563466	279776	138127	364643	465245	258501	295925	123153	39194	114380	222426	240069	152392	155916	58780	379580	113115	350087	100073	155075	27671	172491	240328	490636	465840	148466	123693	33426	99540	488043	145382	336870	101359
		GPC6	292263	236488	239797	211651	305817	319228	134652	210733	410675	187628	101038	139140	150519	118770	157696	206446	166809	260851	125807	171515	88115	169946	282877	93334	185882	79438	66941	71105	120435	108410	387931	81420	255271	167239	247076	159062	181784	196551	54142	63991	102584	65102	280833	85716	23057	71279	246142
		KCNMA1	430214	153689	359018	264589	221241	590737	96266	186951	179418	111791	90208	461831	474086	441804	533597	191844	171180	387251	303681	194438	470965	168780	104425	233155	167007	449526	227608	480233	117972	275987	155829	395890	130647	264811	86000	209884	264546	301302	456532	453959	85200	47098	103492	337115	423801	412684	107261
		KCND3	215608	152760	215755	99574	180450	239275	171011	112543	161270	229181	223205	167001	165476	175841	227003	147065	57498	198035	186513	127663	190470	134005	97966	187095	130538	170808	209092	188467	206038	166991	43322	246753	34668	149600	133824	158704	150394	207472	206214	172860	45092	184126	22743	269134	157203	160870	30952
		GM2A	150961	205121	142032	100372	134746	257697	215540	138466	200744	217641	236143	125410	126894	136771	227697	93906	70155	123042	194439	70191	114914	159154	146360	105703	95254	129173	110853	213377	197603	65460	71283	109152	74616	106406	162675	148816	78493	203923	44705	196630	61635	153194	55666	76317	102460	68311	57907
		LHX2	71671	60641	49291	31818	64801	30453	54332	67841	58752	27413	55611	69371	57081	67700	33343	36242	12573	60721	34381	26851	69581	41170	42674	55121	45542	73461	48192	53311	54312	54891	26309	53661	15182	67801	59332	84811	54385	38415	54651	54751	55821	75191	35923	40372	69371	54791	37363
		ONECUT1	68312	63852	63886	43498	49504	53725	64712	57953	58043	55912	63103	73262	73262	68852	52763	40667	42694	58905	41728	33384	69771	53013	54453	64582	39749	71231	56496	66529	59063	52963	17849	15798	40208	69442	60293	66371	44469	34333	58822	66630	34482	61214	32018	16400	62233	48155	31747
		MYO5B	305053	203744	294055	117897	145268	331295	233458	227357	260053	302791	277382	204787	231365	201760	311199	219404	77825	274186	264835	176824	216636	211696	203732	171813	81123	181445	154212	262158	248214	162706	70947	267845	65737	186484	204208	297246	95864	311750	231453	259920	58922	236422	42681	276139	144275	172083	40752
		EN2	104611	34581	86111	110891	35961	26301	30551	53521	54001	62771	37011	127841	70301	110421	18291	23771	54621	41461	32001	24351	168141	33461	31011	42271	25811	167921	30201	43061	30071	103031	33891	50831	34981	53401	31071	31941	44741	18571	128141	42941	46061	34121	39551	64061	132441	113391	40111
		SCHIP1	204493	243201	156853	139064	210331	300892	217811	166821	265607	220960	234947	90207	113524	116370	245144	101635	101661	160644	149050	85668	59287	173926	223915	160114	100171	62605	124332	229312	153289	86034	186579	155663	110275	91158	217047	132518	80303	263527	85130	216848	42027	187276	95455	144268	35052	74842	92459
		SYN3	332883	216505	284570	149369	223122	402020	231424	200506	148973	337038	312906	148436	158144	177765	390249	173688	102828	241431	258297	160169	127814	288187	117715	250486	123610	108365	238748	34314	243324	103184	72339	162259	55460	80345	120307	254913	123079	274192	200824	27305	111405	184911	34708	197284	115792	212120	33340
		CADM1	87888	70969	62790	72981	65476	171887	41523	57817	229590	278971	50109	126414	117857	160405	135175	88150	53268	86262	172624	77876	106121	76702	137428	43056	42487	73595	28762	47383	54804	46331	93084	77529	58737	140466	186551	66036	92428	352197	67962	57075	83404	28019	119826	49243	107679	49921	118700
		HOXC8	148701	3641	148701	178492	41	20551	122521	149411	211	98431	149981	175991	189501	196501	97951	148701	163411	148701	96501	148701	186371	125801	148081	147781	41	198331	149121	148091	89251	192351	147691	205151	153261	196181	211	153261	202311	104321	178721	148081	170091	3641	169201	197221	196231	175021	159631
		PTPRT	265813	67902	277493	273815	157868	698572	137947	130763	84107	468783	74278	102700	104996	161633	614425	227841	255119	112256	363841	203443	109556	53441	69204	46668	127141	98521	55171	28475	46743	245870	255923	500220	193394	47599	48500	37237	588716	367281	360265	23381	165588	13118	165037	450872	53901	354970	163323
		ANO2	257330	57352	257418	130643	194017	326839	243862	156977	236041	297969	264306	175270	164492	217387	308414	179595	82025	270116	211356	170754	187039	260400	161226	125052	98623	155553	121094	120157	281431	131274	64390	183225	57548	163841	189806	123456	89686	258533	154334	94147	51747	81083	32696	171286	160753	143570	33588
		PRDM6	109479	57197	112634	68761	101101	107746	39959	103511	55919	72580	9175	87067	74198	89182	100068	66434	45215	113776	47032	60833	71455	15629	51292	112953	65681	60479	104822	95332	62693	41728	57278	55313	52480	118403	30989	87541	44283	96645	33788	100709	36920	57654	58243	41342	58082	49474	58556
		WT1	63734	49749	48966	47276	64196	56341	49547	68447	74265	56022	55633	46765	65737	44124	39054	32717	43454	77661	46213	38963	51741	50223	68295	47913	41582	44985	38141	59191	54303	51974	34224	56140	28011	34808	65974	63306	54262	60681	54997	48348	33377	54564	30863	57548	27949	68645	30016
		CACNA1D	291399	209884	235761	120089	217364	206977	208807	208002	206697	179546	249476	227703	213255	260615	212076	191225	80621	253616	161119	164010	237018	164193	151444	282458	156306	222492	271863	271795	212400	37346	79188	180513	77731	181501	175195	198031	122057	169873	36834	241365	48148	201994	49431	39857	239629	120077	49185
		PDE2A	106806	91580	100840	69841	90727	109153	106253	83832	73663	102295	106152	99938	85992	92298	104861	92769	39640	109126	92250	78762	96107	67044	68642	100314	73489	103797	103159	83035	108542	40402	18639	81944	34347	48212	74301	98136	44305	60069	92983	76715	51779	97825	20174	77039	101143	94114	18970
		CSMD1	241983	142306	242234	299035	283974	141145	222660	229797	175480	68621	101293	164775	175713	156283	57408	201550	293070	120287	90878	195214	99728	86367	142104	124071	207755	91250	100444	40730	69273	509553	570791	333471	365012	26909	82940	55919	237450	20203	476706	26953	230703	21695	451503	646876	30708	300680	430276
		DYNC1I1	168373	90595	147091	57185	188069	228183	114029	119917	186313	168682	106798	134280	130107	142093	177552	112945	51770	160033	85349	97263	127686	77090	128972	183229	82158	110944	129491	140711	76973	35492	87527	65118	78783	169631	137847	73959	58356	198218	18969	146856	42071	44653	79469	22526	98061	41838	73603
		GSG1L	167070	214590	179855	116121	122186	204358	150819	153586	161394	197835	205450	170870	146360	102659	220277	138936	70756	177472	129587	139690	143859	73650	130811	47727	86921	139167	45564	182258	190988	88759	51747	117596	39639	68435	170489	128370	170034	76062	62716	149088	58863	214377	26810	73650	70991	60159	28288
		KALRN	528671	479421	480359	160033	457564	487819	421465	148254	408083	422723	518827	321118	348917	376192	414452	290560	120515	479373	313699	259008	344683	386827	365743	497513	275592	316205	459656	409170	431768	212646	118545	234192	105353	367108	380307	153134	56128	389210	237398	366141	59994	527404	84335	267465	306010	190871	82856
		GPC5	207414	161962	178935	142433	241677	107339	304690	206980	298677	64287	83739	87399	89213	75855	42883	134222	158319	125864	62426	107280	53511	103920	236335	51437	157606	55559	32965	38232	38187	205383	380860	104321	268144	60912	205475	95484	47170	69323	75530	46711	77535	56033	206217	67376	17721	96068	182872
		KIAA1026	307368	249932	282987	178456	226757	409358	210857	172706	225390	295215	276872	143525	152707	156976	435078	204119	107208	267532	305228	173905	186497	166115	185024	140867	141003	198547	151100	96019	117034	46996	88557	118501	57075	48377	195086	213942	244039	202747	49492	76568	110349	200526	45261	59501	116021	52023	44711
		EN1	54951	48871	58211	77261	40591	62261	34931	55211	211	37521	37421	70391	67851	75241	35621	4582	39391	34261	34391	2991	74051	48771	45491	44971	34321	73411	53011	49111	53731	37871	47551	43091	39941	73601	121	30641	88311	36421	66531	45491	36811	37601	49851	61901	67591	67251	49781
		SORCS3	303990	60838	271428	162633	397062	405552	92197	128208	143273	304521	52628	230011	200547	117494	311888	170821	130304	169197	174434	138498	183536	59228	100585	225991	235498	181935	201891	23901	75289	141334	186147	294352	112644	133890	103815	90147	243539	230388	291692	21495	73488	12416	71222	277392	74977	262321	74388
		NKAIN2	434440	259618	364429	128912	548076	159429	214963	183042	216333	161705	52077	87650	95144	80843	63153	228113	127507	388996	71836	198791	49084	78165	139786	163075	250918	50371	117694	150932	31993	353606	311895	74713	214699	32129	119793	110684	89853	112902	165161	134236	101609	83367	224943	177715	14487	149419	215192
		DLX6	48401	20490	51171	46621	41531	6441	49301	54061	51791	41021	47591	49971	60311	51061	25751	9731	42391	70741	37211	10581	54371	41721	25471	67231	481	54561	46171	50081	44201	52121	45561	51591	41091	74811	44541	44631	63141	41991	50271	48981	50451	211	51031	65141	50581	49591	51021
		SV2C	174027	32529	143955	72262	145321	134541	98707	100043	95715	103676	68898	131267	95830	108874	108692	89644	59557	153021	75685	77674	74911	68333	49875	125972	53011	79739	91197	125729	41079	88594	62287	116037	58524	106906	58476	77974	65503	142500	88840	116845	44790	11778	47958	98626	89183	85796	45134
		PARK2	340328	139111	330400	287735	297692	291911	204651	193765	307668	363310	135795	82137	91814	115382	195654	258946	230810	242253	266492	201667	63928	132889	208051	83525	175552	57800	77388	73660	80846	148738	320639	214819	218566	26142	166971	142047	224671	283076	98354	56725	105686	39858	160954	159953	32081	115747	139898
		KSR2	284989	167577	283690	142003	92746	375837	75820	143495	162204	260520	88084	256892	225432	232735	327549	190872	86136	187329	223792	137015	238988	90020	108939	35066	83376	207013	37856	98427	104173	113887	63811	178987	73018	128066	120585	91449	167555	208203	151720	83661	45326	109235	32867	186316	182341	129006	27458
		SIM1	89711	66660	78450	51171	52193	66557	103884	52596	13040	61301	84434	75159	80412	89114	55387	34124	49656	84791	45524	32625	73331	102268	4835	74361	34828	76202	61684	32585	3085	68691	64549	46862	54479	79883	4999	58821	53071	66951	79027	33883	42989	87476	46895	75879	68465	70362	47955
		TRIM67	58055	45427	59116	32467	48672	43759	54690	56193	47699	54313	51105	52492	63989	54435	41980	34351	43028	57034	46499	37088	72340	44560	41556	56181	38485	62276	47320	72891	56226	47365	12750	64924	18459	45698	36908	47566	44811	31624	59585	54336	66206	50240	56077	63673	54568	54851	59299
		SORCS2	489176	409119	488076	225081	308523	454410	457429	374231	332056	429424	432033	208678	226499	273525	484980	376731	106777	492991	322788	367615	237831	189128	268332	204617	250696	236422	309912	336543	438034	131125	63951	111432	45282	69222	279037	248664	289582	100589	255324	285903	98267	392450	36957	102324	250764	120244	36546
		DLX5	48401.1	20541	51171	46621.1	41531	13151	49301	54061	51791	41021	47591	49971	60311	51061	16551	201	42391	70741	37211	3251	54371	41610	25471	67231	9271	54561	46171	50081	44201	52121	45561	51591	41091	74811	44541	44631	63141	41991	50271	48981	50451	10061	51031	65141	50581	49550	51021
		KCNAB1	224795	245492	161436	118835	257224	282872	247349	204662	209836	274297	235436	147239	152719	141547	243601	93080	70388	181795	178912	95551	117594	219769	169762	271334	145739	112231	235513	118846	203392	67651	110504	121954	90362	229715	180061	211427	84553	302706	61758	115049	42861	217321	71849	44751	82635	69630	63383
		KIF26B	185762	241865	204015	178272	91717	345545	197007	126630	138799	327270	166458	217336	212165	343757	317049	139508	115641	169896	252480	116885	182663	133110	85389	73100	87642	172979	80182	80071	178930	36388	89248	243234	77166	145693	90834	153389	155016	234593	8167	72207	76420	173954	51014	47563	286103	43431	52933
		HOXD9	146282	25071	139611	142722	108701	3321	107931	136231	3441	47981	135521	195871	186801	191711	33121	47941	137911	153551	11241	31351	156681	33281	3441	120461	47951	186981	133821	66111	78311	154831	144341	149131	133971	164471	3441	107491	158591	107211	145421	3441	137461	66461	137811	153691	156931	138461	137661
		PTPRM	162229	156313	122867	197395	141494	455198	226346	115358	100030	446214	63811	117324	121192	116161	284177	119264	135948	65727	174055	92569	104294	89551	76928	85215	102873	91632	68817	127525	48558	72903	202418	56283	141471	54176	58590	66381	119324	217401	44013	100918	64289	33309	111995	85233	43683	57256	102376
		SOX6	60859	100981	43008	109719	122913	165799	50404	85392	340617	87569	29532	143261	140409	68034	99611	34924	83283	17565	49168	35570	87518	36163	286156	31360	62089	69197	20691	71532	59311	147506	181748	134559	127409	21079	350432	48182	51669	139301	89759	86111	81744	46261	187618	105981	11475	116426	194060
		PKNOX2	279119	256908	249406	125143	222230	258036	191811	77107	186175	275608	240498	185198	181199	206015	280364	190020	63606	242733	244660	181639	223469	203885	125963	216260	155655	213569	235697	290050	281088	102340	44874	102374	29343	121685	143449	108929	154034	260939	139395	251073	97926	234506	44522	35868	198749	110768	43735
		RAPGEF4	154848	224786	122039	79979	176498	246279	113968	173752	170494	191949	214576	180587	184252	203013	242592	61018	56667	57363	183332	52419	153644	147792	128408	125521	75914	145235	118680	119980	142245	73492	65456	87914	79966	210635	138632	156096	59848	262546	84327	120292	39899	243963	46239	87277	166018	68489	57089
		TFAP2A	8683	47551	1145	59761	3547	16578	46082	58748	32251	44351	49922	71751	68891	66170	35955	773	50761	1218	28883	833	66641	48759	32564	844	1015	61081	373	55700	704	56011	52882	63590	51791	61901	28722	53041	61081	51362	56611	51800	55971	47931	59281	64371	67461	54420	59241
		NRXN1	353074	145312	271809	147020	346416	179693	185863	185707	314726	145451	51113	117000	121436	156150	81853	194674	142073	317083	87406	162940	73256	65727	222661	166585	167181	77593	81936	57960	39238	168040	378008	78654	232284	38319	174278	95538	80412	175402	85026	59618	86431	19523	265563	121474	29238	103635	283644
		LSAMP	193038	177952	122339	103847	204083	298303	145398	108816	285568	165189	100808	63811	67301	119697	191774	112855	95053	134825	94617	95304	52784	165249	186171	113043	112736	48581	72229	60096	119479	102877	167203	63555	153554	110487	170052	75746	27352	278378	93267	57016	63087	89086	157958	92624	69518	81479	149596
		GABBR2	386856	273884	352694	135082	314649	348468	243564	231960	40114	340685	308134	319945	272984	266929	344820	242882	100401	372691	291569	215731	327952	237979	33143	287747	215891	294546	289708	105023	289382	106460	80924	171013	64157	177143	17678	249138	162806	290941	126124	89313	76317	299720	46277	169295	221059	118526	38312
		KCNQ3	90995	39619	98548	82390	70136	299271	33585	94611	134734	204154	60264	116136	105747	138467	288842	75852	81734	52657	132956	85279	90133	60772	77521	55059	55469	121462	68024	27832	29265	78510	67108	157337	54158	124598	99963	74493	127611	191263	188378	8905	66260	17735	46643	167109	88567	136039	49914
		EYS	323328	187423	263127	186802	240995	160820	324533	242349	508429	144502	137315	118658	105252	117549	76064	174621	170961	239795	99859	162187	54007	123966	411128	124615	170014	56439	85361	117438	69974	196380	549916	122875	387729	29261	379618	69230	37584	132105	65962	131537	101673	47485	339671	128243	13514	79627	306246
		POU6F2	231717	129119	187189	127974	280728	317238	182580	167876	343866	231141	186648	155292	134593	126697	276517	161606	76931	196592	163827	143289	97368	186746	272420	93215	115953	108478	83912	250559	220416	57598	131764	40565	93539	169281	292910	177201	115272	271360	50723	223716	37017	81237	84660	90362	60628	64725	90127
		DGKG	198622	178295	181704	106174	142529	127774	185657	157990	221588	201227	177798	4058	4116	18777	110305	128672	59925	181616	92188	107508	3145	111793	209101	187056	85132	3505	176530	149087	199214	78019	54439	140034	58484	76740	218089	177734	72774	108204	93598	161278	72660	174531	60765	102860	7305	105229	61924
		ROBO1	176784	273516	156516	150574	253269	97308	222449	190232	426617	90326	88264	84262	81933	80247	46129	109774	123644	128249	59130	106540	49854	122512	306543	92032	157208	51402	62808	83727	67214	139880	356051	39129	260290	10075	237824	100210	64996	52739	76238	91627	81144	144460	283718	100126	20577	65314	274575
		CACNA1E	275583	72784	277078	106861	243113	73593	77027	126151	88446	23254	67962	189266	164165	188717	36586	183460	63048	240855	85931	166703	197009	81480	68169	205466	170779	169380	208619	28940	45655	164008	77131	270570	54981	166502	76573	73498	107218	31401	232333	23543	48466	31158	39405	293499	140519	159574	40263
		C18orf1	230702	243777	260625	159272	148521	289704	185377	186316	274350	309535	238323	83754	84176	55999	304539	172669	112770	229518	205316	160168	78109	143894	222107	66403	106475	79068	70287	298737	232597	83211	73593	34819	73126	20133	240364	211810	159406	194299	139660	277882	68427	201277	48608	86001	21595	72789	40091
		SLC24A3	391215	145547	353402	124513	249328	438027	163452	157590	273683	388385	258723	67566	68344	129395	396633	259791	90133	338142	269951	211334	48478	179708	178444	153340	140809	48212	133820	152689	215452	74676	87916	103812	88238	67038	192178	165697	147278	279730	120109	141644	47824	130591	49970	110683	57130	117857	52398
		CDH4	473434	213075	441730	310253	214493	68926	236307	132640	275342	222739	363226	80455	96012	97751	50591	348677	225269	517028	82683	326162	72628	127163	168313	87504	185813	73346	117459	24050	204425	176534	49639	269746	75958	12652	183912	137334	177368	4743	273910	16611	533277	52575	98206	122591	46369	135409	91065
		RASGRF1	116194	84801	106755	75560	69777	81263	86052	69878	82326	74847	117709	75489	88486	72604	74206	66482	46723	97884	71182	56187	96750	70434	51802	80412	66340	87122	78377	103100	104295	76576	29294	80421	31476	58208	65282	72916	90177	56922	87180	102657	54312	94375	26894	53694	66513	64944	33084
		HS6ST3	172541	82487	173664	104849	237436	260937	93222	137285	185900	95123	50695	103424	117525	128087	162083	101333	88510	129696	74283	110816	82235	81719	147429	110551	123224	90704	50936	123748	41916	83736	187730	81666	140824	26892	109393	58052	43390	94484	78421	105789	55899	22325	127952	96932	46258	86585	125882
		TBX15	89946	13841	69996	59964	86043	97130	71688	101202	19826	75802	77597	57578	63963	73015	75674	61242	49673	100177	55808	74256	60221	66545	10671	99007	57399	61120	81615	66092	44190	87640	57035	63096	50973	72749	11212	76616	50957	67910	110627	58306	45275	1278	60513	111234	56825	90132	61021
		CACNA1C	556897	104213	568455	275450	464588	603218	209172	358289	36377	557277	344696	180361	189333	213205	592604	374278	159108	545561	520856	323599	216927	226953	32255	101882	341980	212479	105716	355000	68619	62468	110012	346516	107186	113306	16494	311283	244633	515860	176867	315753	120443	26547	72755	148007	118038	255131	66411
		MYT1L	219624	149243	238668	170164	93265	98497	130191	232857	133631	181193	127250	142523	118207	188940	89935	146641	117962	175459	122939	131365	130345	83170	104709	31818	74800	131056	30227	23448	115602	129945	97247	107816	80039	87386	102905	183104	193133	54750	232050	16794	71974	95042	67931	188836	137367	118074	61553
		RTN1	158432	64075	119819	57773	144846	142976	113121	59917	123190	103116	87109	69860	71560	75603	96996	94613	60917	134184	50343	73791	101125	53499	101838	107803	66960	126095	87053	144649	40724	58422	57608	56216	71851	89301	81344	60695	48295	109256	47307	126155	32883	35481	48388	60527	51838	45469	42055
		CSMD2	375434	133310	311692	176484	209421	550503	144727	92568	53140	495301	122276	310845	256370	311073	574453	276148	164157	432801	400715	280352	282558	151985	47139	160054	140333	266736	163307	71597	179713	112403	102636	181008	93628	238866	29106	120158	156960	410885	254400	69224	77204	74273	49418	420756	226702	170658	47724
		GRID2	305916	127633	275512	174290	483901	164693	348802	191262	532326	109580	91017	96858	87395	83863	74011	213790	142267	356892	100751	182696	59257	106656	368429	177367	225675	50687	115172	185622	32958	155384	443392	40257	317352	19290	365732	100470	112627	197917	62265	173449	83762	27474	410336	95655	19861	66695	419651
		FOXA2	50821	17011	43371	45271	45941	781	31451	38441	46581	16491	17831	45531	46011	47861	12251	22171	42041	48641	11071	37981	44021	23981	38311	12731	45941	51341	12731	41211	16481	45171	47811	42201	41841	51171	42221	34261	48011	19581	47571	37671	46311	6501	42331	47871	70121	48241	42261
		PARD3B	268899	270681	233234	256955	393408	628267	154373	180509	246477	378058	62287	152648	153720	119018	526373	165985	147659	123785	224017	147761	95715	82601	158927	306318	175213	106839	201169	46450	64338	124680	312765	99669	224326	163673	129189	106481	117461	578625	136128	36278	73533	99411	209888	113052	51624	138488	228014
		PAX9	34285	29347	27443	42131	34884	15769	38812	44691	54072	14946	32582	42231	47871	43161	13424	12874	37851	35135	15503	15027	48891	37551	34103	1307	16953	41711	633	52301	31865	41401	44851	38173	36062	44381	40252	39151	48011	34011	49922	34163	47381	29375	44092	49451	48281	31990	43362
		PHACTR3	194034	61129	166608	162394	176706	181328	50304	85269	174789	189525	80222	166742	154226	225013	206732	129858	104819	178351	138247	138905	193229	53776	99553	81845	113731	207231	82702	16197	107171	20756	100289	222295	43781	119300	150075	49013	269685	98930	8844	11955	224191	37949	40069	154512	228490	11284	32339
		NR5A2	110554	120544	102060	49084	98111	93211	81214	113032	95159	78761	109608	104249	83128	74605	80587	51827	41395	86579	51771	58669	72080	89674	75292	66914	48332	82198	60409	22257	86963	59970	60389	43652	42545	83797	82884	98855	74922	97532	53940	16885	30196	101015	50510	104717	59601	39275	52727
		MCTP1	196601	298604	164334	84263	152590	151171	215840	135304	367761	78619	125441	64678	63733	58099	120244	104697	79202	191579	83433	93837	44485	135114	367952	129397	94650	37491	85431	103415	143397	138559	205300	63998	120018	66613	342510	107910	109019	135207	103982	112387	50366	263453	130964	147120	31080	70688	126611
		POU2F3	71931	79621	65860	51969	57220	110025	81359	71417	57768	77820	80536	129935	182040	183302	102096	34199	32460	45046	84686	32381	144054	74532	40991	58465	42639	142093	57480	86665	90404	66771	18754	75638	20906	120587	47565	72931	63243	78727	147828	88164	38078	87697	10798	78817	180975	140278	13950
		KCTD16	133901	114355	111089	73732	152263	173513	150530	84507	170823	118677	96698	79125	66908	90233	128875	76566	57236	120093	55402	62122	58247	96951	121916	112305	69242	69700	79500	70642	80776	106587	79389	119144	73233	118867	140759	57548	32459	131149	73690	69137	37648	49228	80527	114602	55231	61576	79237
		PITX2	42061	42871	42871	38871	38981	23921	42271	55731	10071	40301	38331	42251	42661	55161	35411	14691	36011	38231	33951	36221	42571	39160	41781	41281	25211	42931	41011	42331	38491	38901	37151	36291	38631	55111	10051	41161	40601	38301	40791	41781	35961	42861	39811	9031	54761	40409	37881
		ERBB4	193754	226237	153523	150847	321912	263475	150571	144676	458697	114355	93270	111736	117637	105978	150228	135869	124898	178067	79222	127419	61451	123897	362819	87705	168439	63389	56045	102038	60616	142388	404367	61761	277552	51603	329873	60889	59709	212174	61475	97722	69769	56674	254836	70822	29011	71308	247552
		NTRK3	125747	127814	146842	117500	152583	293969	126261	54630	185544	186457	88155	164863	173158	83506	264400	120176	92469	61617	215341	104555	179072	60424	117972	30519	104078	162688	36459	24873	97228	96904	83062	320119	53812	51888	142897	109006	197284	174590	346684	21570	54083	53041	39377	258708	48984	252092	39453
		THSD4	97958	259987	74990	228577	121092	494881	85674	180140	79315	365359	74368	341913	318389	334580	443522	73226	170549	25145	310886	59199	336773	94994	51723	89666	95306	295726	75735	203564	79025	84875	177960	73356	115967	266228	39629	170175	216452	427623	73296	182526	54623	174934	76895	158238	230484	77642	80260
		TLL2	134227	88362	129161	67624	104771	131549	92581	97848	98792	121070	118708	109169	118056	96069	134732	74635	48558	124216	109193	69379	101787	51791	61509	107184	65974	100045	95389	120150	114312	48841	80153	63831	31020	70296	78055	107058	118683	103079	76257	112905	37159	95338	22916	69118	84265	69379	24325
		CLYBL	150011	180254	147960	95271	123994	129443	151115	137202	166033	102370	171695	200057	117936	108962	116389	93658	83228	128329	59949	71031	101342	140674	116002	76151	67371	107840	72078	170813	111210	41420	52063	22696	63395	50002	141920	165063	33203	42717	59037	156948	51114	170741	64710	59164	68684	47651	58598
		TMEM132E	87458	38637	82668	68564	61251	86981	51661	78525	61875	145581	65722	132102	115504	107923	94031	77789	48350	81619	91900	58736	110974	37760	25044	65068	30134	102972	65044	90753	89584	32027	24434	138616	19506	68640	40396	41727	108592	66526	46332	70375	70898	40200	33641	25496	72515	52572	32264
		SPTBN4	77637	54349	65464	68360	41713	57425	65507	65873	35016	57861	76678	89591	102905	71746	55195	42104	42383	68478	46530	36453	92413	55167	27670	50635	27705	96512	58134	68002	65366	61666	28253	96818	28754	46093	26538	59711	62875	31275	60206	69635	66853	46620	26802	83285	66752	44508	27516
		SGPP2	97298	50607	67404	75093	76928	13754	76672	63682	86471	3613	44361	60612	54575	78788	4002	42532	49708	61994	7174	41630	61488	59888	83391	67739	38767	57960	48594	67342	69213	20324	49847	63931	26464	42518	85787	65190	63027	1231	23415	69777	64098	28770	78010	37224	75311	61489	78341
		BCAS3	186635	116233	175833	162365	170378	190047	79087	167174	114584	151954	34884	153344	106400	148950	178079	101950	89334	146957	131603	85853	112544	61333	93948	175705	95963	125222	163013	241237	67193	73409	177625	214724	135880	6869	75386	64127	105671	126874	100846	236194	87605	16547	122939	80326	55317	188447	134340
		RPS6KA2	205571	159106	204248	111182	183912	253600	156127	143159	164526	213775	149034	56701	57388	134113	250193	156314	83468	240731	190952	108930	40371	103481	115945	155001	116907	40546	171468	144616	125041	99903	55272	96516	57465	62339	137601	106000	66270	135291	130718	128015	62362	132357	50954	82132	93044	72844	50971
		PTPRO	96949	149869	95672	42515	134123	111059	103955	90718	173538	98386	114383	140124	118616	112515	78458	57135	40409	128813	39742	53190	102596	70792	145490	91078	71504	85444	78035	146811	98419	65192	86552	81898	66663	148591	138180	83115	14855	107832	60514	135399	17732	112300	46296	112583	103187	55623	47859
		DPYSL5	119762	116145	125794	22839	98414	99152	105018	94204	109368	83243	133332	94489	91562	76573	85955	68746	15205	111461	73930	72255	69528	102312	103282	100021	49955	71690	89603	114846	113779	61828	9963	55204	13126	49899	108399	110930	4061	67247	42759	107237	49279	121156	25344	64306	55550	39812	28107
		PDE1C	80283	42979	52831	65297	41628	202293	51203	27004	117021	108487	55459	72367	92372	99689	140006	38586	69629	174654	81291	35148	58935	46181	95874	54936	30107	54381	37297	81425	13611	84467	100391	130823	57411	22728	84688	14314	49810	131912	56616	68223	73322	5243	139321	76074	40821	59519	140899
		CHN2	171083	237685	159534	138919	221479	269824	106027	211060	252306	236267	169349	69650	69138	29654	258031	90407	125464	77306	162613	67127	57914	145161	214123	237449	131544	68678	226189	187622	179082	83587	90266	107703	93923	26520	256855	243227	143263	246454	96675	180578	59883	253257	54052	84008	10705	116639	57985
		IGSF21	199767	87773	198228	112896	61149	255240	80253	105790	140971	259520	70116	129400	125335	145331	285669	178342	65639	197527	203276	172736	147559	51290	82537	70113	47850	119103	75574	19270	61192	165739	53892	261521	33424	71217	101245	92805	164994	145347	231455	12060	77356	93727	25442	304520	119691	201180	24221
		C9orf98	144025	129450	126021	47252	94765	113652	122902	116616	109181	103323	147656	87197	97401	76026	111847	86942	51344	122935	93361	75099	83313	95058	97453	115475	50245	84230	124004	136684	137388	67020	24570	75550	19723	37352	103435	114665	39330	83170	51620	139634	48086	101899	29871	38140	64189	43820	29613
		VAX2	61891	10323	53452	48643	44757	47027	12374	43192	24073	56024	6820	59412	50474	47041	57489	19287	48655	65592	44768	33503	77242	3898	13560	57403	24559	97405	53287	52364	49220	39242	33295	53362	34478	42347	17217	34909	86054	41046	65202	53174	65583	946	43346	44755	49743	47145	39781
		MCC	50616	199945	39027	161045	84741	345591	180772	126056	115829	306653	169943	313414	322258	361548	308561	48416	129519	17594	213260	54103	304729	162915	75488	32367	66963	314646	24129	86798	164569	67486	129163	52171	117831	248165	58397	157076	180192	326673	89915	85563	54036	153476	69549	48108	319236	61636	67257
		KIAA0774	174254	165396	174421	92417	130421	249446	137186	145471	194895	140536	125930	111807	116564	140720	208573	129687	67279	182266	108139	111182	79639	133930	182442	106544	84938	78485	93249	128614	218968	92538	86970	106796	67595	164724	166040	125098	58205	127853	92821	119852	41307	135247	55398	83071	66000	105099	48637
		KR6	214962	97808	206676	118520	156880	217839	114352	74071	161411	182435	67784	147580	137375	125810	193672	133838	98148	212157	135424	123691	136443	46360	106124	103358	103048	127561	118416	116511	119947	88199	44594	126296	49273	89812	120015	64121	76574	106805	161945	85931	48557	31371	34664	119199	84541	101889	33385
		PPP2R2B	189597	117580	165332	103070	245591	298702	88338	76281	185095	183451	110286	112413	116654	110469	221386	133784	78081	145461	110207	92406	102270	114935	125943	218624	104050	91064	218273	87205	63578	74515	107042	57774	81078	87483	113557	64958	50894	172169	230397	95684	50694	33516	86275	279566	36381	170148	85058
		HOXC4	148701	1401	148701	178492	211	89251	24361	149411	111	89251	26821	175991	189501	196501	89251	148701	163411	148701	89251	148701	186371	26821	761	147781	111	198331	149121	148091	89251	192351	147691	205151	153261	196181	111	153261	202311	89251	178721	148081	170091	1401	169201	197221	196231	175021	159631
		SPOCK1	345166	82586	324421	147426	288024	453853	223797	72390	78716	396687	166880	165037	167564	206717	430898	196086	98101	284629	290256	168647	155786	216569	47481	155015	170605	151661	151212	17836	167031	185040	123560	280803	103709	145177	36353	80639	170658	393099	264282	10292	43380	22263	49746	237678	124725	216932	54705
		HOXD3	146282	41592	139611	142722	133612	25393	117792	136231	211	55731	135521	195871	186801	191711	63821	20242	137911	153551	48051	11522	156681	53941	71	120461	25782	186981	133821	694	78311	154831	144341	149131	133971	164471	252	136822	158591	132422	145421	262	137461	41611	137811	153691	156931	138461	137661
		EPHB1	170206	109985	213332	133605	120150	402277	139041	127214	68798	33811	98403	101331	123925	156043	352948	195113	87815	215856	134074	149943	120685	105933	39001	104563	81701	116740	101854	80842	133305	219623	110968	263945	76753	71649	35498	81159	153410	70807	297211	72831	72443	49820	65035	278313	83544	206330	63705
		PAPPA	139009	83991	87611	138943	220023	214562	41282	109217	34946	165924	101216	51896	48248	66381	195412	77930	130539	127182	105482	69649	56892	57997	28685	203022	127086	67749	193308	31496	32491	88100	127990	183228	101842	47411	13314	179770	124643	155710	45977	27160	85698	37209	92886	41208	31915	100489	86100
		ATRNL1	178964	155907	168953	129022	204757	140828	177855	156273	292419	72210	63073	142348	148288	116568	95976	85146	127250	133533	61070	79254	81108	76960	229805	34084	97317	75195	27929	56497	66302	104268	229198	38999	199871	72984	237641	56092	27114	121198	66056	46965	46500	54408	130683	54623	43478	51464	133140
		UNCX	66651	57431	63501	48321	41281	40521	54501	40231	24471	22561	71631	63921	66071	60231	40501	31591	33801	40221	24521	39061	54641	39201	49731	40291	2541	67971	40411	50201	40521	39201	35741	34501	33751	39921	27181	40231	49111	19621	39921	49731	36431	62021	30891	33011	40471	36001	33001
		KIF6	226620	147010	195179	67076	196283	229093	101874	112846	125709	138755	137353	230452	200523	195923	200229	128935	59310	212318	126805	102804	188633	114862	84556	201857	107245	179151	132824	89742	143449	47526	75358	85575	64532	182998	75903	105214	57045	173895	49540	75251	39494	55511	68121	67216	125171	67474	68164
		SLC8A3	145865	81714	122263	49593	113252	119801	111850	72959	92699	163783	58466	57460	59666	67926	148826	104418	46365	141817	91951	85865	77537	57999	73734	131712	67767	64079	141420	99842	77660	146482	48916	128692	28688	85141	76684	65624	73810	139648	151816	107189	30943	88386	25494	135345	35390	143491	27789
		PRDM16	235306	100835	271493	183598	91919	130379	171804	127794	284789	147025	205572	135947	158423	144290	207506	225393	70555	285466	133120	196053	151109	60426	254035	59845	83768	159048	118259	84995	246432	58795	21357	113864	30753	44022	238183	158335	131762	35274	323207	55866	109952	45552	30500	228530	102803	195683	28489
		NELL1	203870	65354	178976	130875	189044	381975	101991	180676	129523	222118	41039	88531	84159	94462	229085	148432	124383	119267	90543	112023	64199	49156	96457	66247	118236	55958	44286	21137	33062	170075	215278	116935	175379	33040	68458	46254	71841	84829	124616	21823	73990	12930	147736	136317	29465	131111	155971
		CSMD3	144687	84002	123622	144707	226855	55856	133183	198710	226897	68093	41935	81703	87932	91817	22997	100661	127507	84007	45878	90386	59781	53802	163320	103232	148454	49659	58017	82586	29809	212406	407050	57025	284768	21617	120533	46736	47714	46035	70072	87466	91421	20961	295057	139749	26695	90934	294669
		HOXA9	0	186721	0	181981	2691	33241	68561	144581	681	84451	57301	126311	132091	136441	84381	2691	168331	0	20331	2691	124561	68261	69371	144941	211	144971	143201	69371	0	174811	133641	144251	143271	90441	681	169951	183381	85141	151601	69371	179791	186721	179531	149581	133971	150291	145611
		BTBD11	84864	175623	83750	123676	88461	325448	126018	155909	100085	280065	156676	33218	30477	39327	309447	69626	88388	27030	228171	66547	29634	104489	60670	72670	59388	26779	78656	152335	154298	103456	69877	158791	46338	8876	80473	79555	209002	231299	184660	150337	53731	165308	30123	168983	22197	122039	34318
		FRMPD1	104547	100479	92243	44578	77171	97528	98856	95999	103796	92175	110580	70364	71871	58423	81617	38571	48098	86633	56680	42073	75688	95161	93302	99009	47868	70967	85354	103046	98216	64870	33356	78179	25138	60708	102236	98278	54220	89008	81311	102956	36785	103194	24076	91882	53514	60435	26804
		EMX1	49571	39961	39721	56411	37552	10535	45811	40489	39111	29241	50181	90261	87822	42461	21922	26002	19985	49281	22701	31973	90061	30870	40913	44120	19343	64491	38270	46210	32841	97591	25522	65141	21762	57651	32432	45971	61841	30863	88431	46020	64181	43712	34751	52801	44881	60711	34691
		DNER	117455	158217	105688	55011	129605	272463	94281	94109	144454	213629	131447	119788	116039	161980	230160	57003	56820	80502	135590	60667	123161	71051	97486	109797	83061	102523	80541	39069	120104	75318	56214	63370	47843	148202	103835	67540	36038	179190	83373	32943	30707	38382	41925	79980	123308	53538	42431
		CDH22	111588	84615	77488	58412	70013	150883	67787	108712	59717	153952	183053	145859	89509	118128	183763	68435	33936	81791	72451	53790	94834	90548	40349	97861	55981	142841	150449	98947	137565	28967	34954	47345	21313	61792	54586	119745	204847	81269	55131	83970	32168	113858	20620	42737	138090	47864	19728
		PKHD1	237278	47119	188157	113288	242730	270452	67652	107918	144051	203417	43683	114497	126073	145783	211925	137597	80218	188180	116433	118040	93788	49747	110360	212569	140627	79011	165207	47369	41214	112429	165224	84589	106014	155906	104750	40367	159380	272081	73354	50838	35028	18852	71664	151871	57828	58577	66156
		NRG3	155622	95383	164925	126234	267556	223139	114796	161153	216158	192089	69408	68993	84730	90383	102096	162285	144479	98083	79066	140158	43232	63522	171199	41122	145479	50646	32617	80248	66572	126009	266780	83564	231081	22259	141330	84115	55174	65993	80312	80076	71733	24232	166603	55241	23397	83683	157481
		PAK7	147097	130335	115026	58781	169148	180533	113411	99141	137456	149647	132215	110073	73911	150646	160211	80010	62768	103342	95667	56180	84290	114723	105836	100911	88841	69230	97146	78672	98753	106125	71264	91139	61201	89308	115116	56995	26326	154884	102271	90364	36155	100181	60315	149942	109019	88739	51967
		TTLL6	92333	30655	107450	80988	89357	29776	30933	90956	21952	66241	93274	130052	106603	113175	66524	16011	72459	90443	24710	9925	109744	86983	26590	92933	34444	96054	83076	91532	72345	115469	66053	41427	53393	86588	86396	92035	104564	82342	93826	91953	84777	94813	13160	83807	92463	84676	13171
		ASTN1	266582	70917	237542	74069	224844	293978	140052	87882	240342	232314	167562	65229	61614	50523	271838	163287	58196	249647	127248	140815	47595	160263	169528	203255	121077	55596	202320	27545	172860	74773	52886	297612	49620	48031	185462	81882	30381	238945	166881	22959	60332	26859	59342	308111	32614	172018	66947
		SEMA5B	128673	154971	128215	54780	95438	146695	144836	115970	122123	122930	178580	92593	92312	67934	135029	69198	31523	122815	109830	79426	98024	136134	113562	121933	62836	90026	112428	137332	144721	52278	24364	74445	18825	51286	151225	138784	65183	114296	105754	135302	47733	143362	14805	99718	60455	86912	14090
		WWOX	518783	135642	478734	353713	251874	544329	138049	274091	116872	268202	149457	123307	115258	125287	450625	288788	253871	289761	252463	270819	101668	95785	81343	202925	166153	92282	173935	31862	54350	148124	223669	181351	169453	28356	58057	119013	275751	253887	148966	30582	99064	47532	116929	230400	43849	143917	112867
		NBEA	163118	118743	124103	102850	137716	57926	180226	92673	144553	52283	54979	81728	79696	88581	32942	66287	86147	119615	47880	73736	61619	53416	141531	63595	77109	51994	53121	45873	29055	113348	211086	25139	153484	54628	81055	55659	37531	68552	59350	38373	49025	63622	154791	70613	39327	54609	145818
		PCSK2	123643	117364	132020	66837	157778	183325	122802	117425	203669	151064	178578	83511	81251	83785	177799	85269	37046	111647	106524	94405	84081	159133	144315	93130	80782	73782	62743	111919	114187	61724	73869	60006	54760	107239	173240	68930	68380	142098	99849	111736	28618	123630	47560	114564	47349	86278	41614
		EPHA6	223394	81806	205592	77520	233188	140347	106107	138884	238955	85018	59267	72317	101942	79342	61034	124224	83636	173733	57658	112818	71825	72052	180757	90957	118376	66991	44633	51744	26427	110133	292187	42494	184830	84439	150035	31721	20719	101005	58916	46804	54921	17576	202779	79852	22936	52285	209326
		SYT2	107667	87690	100203	55698	74815	96549	89783	83297	65125	97744	88987	105439	97578	156223	94753	70151	33624	86914	85095	61648	100027	79139	60382	80143	41976	101381	83225	85233	92184	51527	33863	73918	27514	99856	66470	85338	71714	82461	57239	79450	20845	83310	13579	82209	154302	42952	6060
		PDE8B	205738	165757	178899	60499	176544	134438	144003	96650	118475	96837	128754	62186	68413	54442	121993	128752	55868	177053	67017	107164	40309	112123	103760	153193	105676	46528	140513	168667	144054	45140	53767	74343	44330	74088	109153	118498	30703	121030	38490	152751	39576	154596	46436	49626	31071	38214	43550
		ZNF365	160954	113591	137499	49241	112323	188921	108261	135431	95858	173344	125349	105838	119053	121420	174948	70902	41270	127490	123939	65553	86973	118438	60573	125737	72537	92953	103928	170982	82112	106608	61185	80417	44367	124440	61007	106740	27117	189693	118598	157933	36736	92405	54762	162553	94962	106624	57166
		PSD2	89623	80188	54155	57109	45418	48064	128543	50881	51816	48335	180982	71819	49536	65536	54023	38763	25407	62384	49735	42265	65356	34966	48521	48478	35580	56380	48665	63092	125148	45968	14696	62425	18100	34771	36452	50134	82167	38057	62389	53545	36211	180229	24175	53207	48472	55429	21388
		DCC	123827	78806	120622	175565	300825	241718	180501	175584	165260	187439	58474	77487	75750	61334	108433	126228	164899	62164	96077	98950	38899	65793	123327	55129	140478	37731	38866	16570	35886	224785	325779	110083	228059	27669	76617	80724	57451	161177	256423	15362	88964	13530	205034	306206	11315	208625	182661
		RIMS1	273064	243265	199391	62711	245675	124670	157233	111214	408777	112398	194476	129118	141529	111108	68443	106021	50043	232433	73591	105636	95310	82121	362310	187523	110829	88717	108535	96044	149747	77786	150355	37096	104932	120357	388367	43220	19415	174789	42404	120631	35351	163542	106994	71207	41119	43482	107715
		CACNB4	200567	168558	172751	62854	181086	67471	123755	130797	181284	129516	173406	50195	49302	36916	26204	115468	46179	153296	63385	75192	37816	135600	161383	104861	92952	36552	108549	186254	143920	85743	43125	66601	59086	61275	164858	155128	55383	90288	50658	173936	33648	153276	50298	71608	16117	41962	45767
		GRIN2A	215992	36221	205761	101113	193993	338724	45931	87573	68363	99979	127025	82007	68423	98516	284107	143628	74329	146486	139835	116471	72153	132622	50235	51641	115529	68763	44517	49739	152598	91339	93832	187605	58172	90504	38262	109338	115590	157181	99796	35024	63489	16301	55851	104392	42589	155589	56986
		NKX2-5	67781	45971	46701	35421	20641	34571	50621	46051	37881	42141	36591	46071	61651	42991	26041	29031	27981	34821	37431	29051	52201	38211	32271	35281	27411	60811	37461	38751	35001	5341	34391	32161	20181	39821	35281	49951	39161	36951	21231	39361	48511	38181	35281	21231	52591	32061	33181
		ITGA9	300688	274550	283779	113316	284570	342977	253602	305321	228798	302104	320156	12079	10506	50722	311126	223245	91359	292919	258630	190992	7597	269766	164530	291036	188304	6687	277911	266992	279535	115052	84920	81439	77550	55105	187320	287683	107467	290868	224796	257790	33268	266095	35815	300273	22362	210674	35815
		NKAIN3	82507	86145	75591	105963	243286	226186	119222	108254	136431	108306	39815	107713	105648	110553	138484	79889	94200	36198	69901	84797	60258	57874	96024	144852	96492	57932	80584	25125	30985	121321	198357	90961	132597	83949	97422	83149	44138	92144	98706	15060	84023	14497	148591	96882	37591	89551	127205
		CHAT	60646	61995	64878	53093	56813	75493	51069	47880	67551	56735	80663	95796	61637	50122	72124	41683	42811	62694	54209	49640	57509	41795	63095	72624	49546	68495	67946	72964	62175	51681	31673	68488	24659	37272	61496	45134	69415	25240	69077	63857	77036	65455	10372	50552	51571	62919	10607
		MYRIP	206975	142754	169673	76677	189908	268215	72988	78181	187535	184356	108698	126529	121634	95122	222648	116358	60266	166152	124382	97787	78038	52956	133596	242782	122033	84811	188404	7318	129705	69728	72109	36048	71765	87564	156438	84247	51314	193491	86282	6771	41505	88748	50668	84314	38533	63107	54486
		LRFN2	183120	74862	194669	65272	173158	188999	76939	115294	162402	229365	103498	60140	52665	123777	228586	139332	40352	186307	158960	134868	113657	58708	70524	170119	114183	126529	180487	72491	113357	101750	36009	126659	22613	14246	94182	86542	153835	154764	188474	66202	36897	47469	10669	153590	112922	106478	10858
		ZIC4	73761	98581	65801	80021	72581	30753	87201	86179	1007	45372	90421	80021	79981	87900	8980	24811	45392	61221	17969	16181	65711	84131	615	57081	25525	80471	58470	96298	80690	89561	2328	97741	75701	84711	513	79531	2700	42031	87661	94168	80891	86711	80701	99541	80931	86361	79451
		OPCML	73151	178447	75597	157447	236471	424635	165431	202405	302530	379357	177591	44527	36872	34464	402939	113145	101282	41552	155041	95229	29491	123641	220604	38854	163411	19200	40554	12802	156382	112171	137867	187481	108816	19535	229497	228273	130640	209226	207972	11205	52693	153532	76485	277348	2824	186932	72316
		LEF1	111826	61824	96924	35364	99591	80830	82606	44721	115812	46891	49135	81778	84086	71405	64724	59501	34406	92268	37035	63878	72125	51585	96419	95628	63212	76662	92793	100105	76114	12266	29772	28348	30650	28340	106996	61974	9335	64816	11416	97721	72036	37889	55362	3269	41844	21837	58848
		AFF3	351049	239455	347286	223610	363799	377667	55119	92839	323192	321915	348774	68367	76922	24264	310688	174112	142876	264298	175276	153639	43846	228400	248861	335949	197860	32300	296247	326406	157717	84666	134015	142752	130794	6088	261967	35268	187543	287296	110913	295107	64594	305301	70409	132466	5350	136376	70516
		SLC24A4	148501	99702	131454	70044	75693	143983	127318	128725	100587	163042	177823	58793	43345	43803	149615	100769	48753	141789	137466	104665	75060	122657	101692	125199	53740	32603	134908	103953	145811	56541	19608	88037	32238	31270	114501	121383	65227	97034	81237	95054	35266	121060	17866	70770	78075	55166	18267
		NKX2-6	70421	35511	69931	62791	24041	20591	31371	38041	35091	42181	35701	85811	112421	88921	49421	25971	58731	49361	6021	10051	83711	36461	22651	55001	16681	68091	35681	77871	38451	15171	53921	46751	40621	52351	33881	34331	72651	32841	40991	97801	59991	34061	41431	23491	87421	43881	38941
		EGFLAM	166868	161076	126498	54836	141667	179578	144589	119348	157656	118539	182856	120272	119006	183045	139907	79107	56744	152006	100901	77548	126314	148873	116220	124632	90267	128972	108088	124694	125549	43276	34496	69502	40209	183519	151010	138473	43626	101934	57460	117570	31499	145953	26511	49525	163424	48114	28187
		KCNJ6	205799	214460	181634	88430	150042	219334	172279	161803	184204	162923	220236	169162	156167	149487	176490	127110	64001	179370	88126	109902	160756	92034	166806	159565	93177	168012	156632	214828	203792	74531	62058	97629	51253	135022	160921	212168	71663	61139	94723	202643	41504	247223	34795	81815	117603	70238	33297
		CLIC5	188320	116621	141206	64741	142929	156307	91391	146509	122492	141303	121845	82492	64257	46376	148093	103186	41343	132717	88393	88754	39305	106607	96046	150135	87446	56923	134722	121875	113287	33528	50027	69715	41879	53955	102805	112793	60302	149497	31702	108290	31223	137785	41815	41847	32452	43377	40808
		SLC1A2	136798	86789	117098	52243	116725	75054	41381	112876	51779	78678	30789	66277	47832	61741	68457	49668	49695	130143	56196	52385	56384	56677	24868	140849	53670	54556	124041	174089	47264	56182	37034	84246	36215	54741	23104	71851	36754	85776	92251	157523	44216	43963	53229	84049	52504	76015	53100
		SLC6A11	67061	146285	55147	47448	52066	121419	92558	95891	101182	127827	87415	55980	37962	56675	157696	35562	54035	16961	82186	33085	40831	47956	62698	29329	26836	41778	29583	60333	104987	71705	31772	92763	24654	41125	89058	147240	80108	76371	88823	45168	47311	141350	43006	116574	38864	73138	43592
		LOXHD1	196260	75630	159684	62778	135078	166617	62577	90029	118856	166428	102230	38596	41969	60791	184341	113954	45979	134228	134484	103717	62032	55076	97874	156518	92286	58047	158371	50488	110245	69808	37277	108222	27408	42572	96960	83908	84550	138526	120179	55664	23110	63893	21570	126415	26369	81147	20589
		HECW1	292138	314687	236481	119639	213364	269291	237413	235033	117422	218145	256926	201902	175928	228422	246758	132854	82655	255258	198326	115059	159124	161426	84145	192736	128435	150309	186629	294535	199185	74124	110936	78910	79210	193632	73791	226323	91682	248017	57642	230624	34447	278370	47354	68336	172219	60952	44632
		TRPM3	314365	246173	242441	130479	292581	335580	235550	142795	380786	222340	242054	74304	58092	99796	269099	155117	83917	288473	137118	154871	39407	252806	333838	199395	124470	33087	172853	230899	164384	83164	138558	45491	108831	113209	351838	143556	53356	280449	53223	229360	31975	208522	80562	91973	20496	45530	84560
		HOXA13	95721.1	26841	88501	181981	38571	0	68561	144581	23441	84451	57260	126311	132091	136441	84381	24631	168331	55001	84381	22441	124561	68261	5681	144941	37371	144971	143201	39961	0	174811	133641	144251	143271	90441	6061	169951	183381	85141	151601	39161	179791	4551	179531	149581	133971	150291	145611
		KCNIP4	331330	91245	259664	135725	463422	61745	121783	187560	365727	36242	65360	46530	51372	63915	22255	203954	127493	237853	39683	192942	37789	73724	270408	126880	193233	35225	69831	213363	88800	171073	272871	141910	169167	21507	285361	96923	96653	21242	114913	199120	56057	11724	142997	237543	7967	111817	134567
		MNX1	39311	34571	28551	37951	4192	4351	41091	50471	11571	12881	43371	47151	44311	49661	17441	10351	29821	28401	35081	10551	44011	33621	36061	13701	6771	45231	35241	47070	39071	41061	32851	34661	32641	45641	45661	38141	42941	14211	43461	46780	42471	46571	35051	37741	52251	41931	34161
		HAND2	58361	31941	49681	62371	50001	33151	61591	62291	51	41801	60401	64081	74791	72251	40131	36941	57871	55921	26601	24421	73641	61430	611	53911	27191	74281	44141	61171	21301	19041	60161	64911	52931	62731	211	64401	63981	28921	53331	54521	56721	28291	61541	2321	74991	64831	61531
		MAPT	135625	103702	124987	63832	84469	116816	99691	88729	77438	106277	116401	80841	85445	79838	111515	86115	32838	121466	88383	70511	98424	80383	70983	94875	61678	86176	99220	108373	91977	53969	22614	51061	24239	53209	68017	93102	66148	68697	44660	99797	40612	96480	25779	39430	53521	41979	24347
		GALNTL4	68803	288149	71574	109466	109707	114757	203779	267054	182916	19988	275859	240585	235324	225287	59762	74232	46546	20712	41839	67187	250417	272332	105011	70111	70560	235444	65671	278383	300442	225790	64712	193000	51423	107997	96697	330295	146218	3019	319251	271124	55119	289715	40634	241890	209876	222457	35585
		RIMS2	190378	207580	149501	72250	156070	170540	283415	155086	203471	118227	108516	210333	188629	198304	92113	97895	78293	231481	93769	75166	109582	150462	148615	119883	88332	122457	74622	119124	68913	62085	207487	15020	140255	90770	124621	58446	15805	229772	40716	122680	51873	89873	174250	46604	71301	22672	169439
		FER1L6	228611	220892	183734	64460	194264	202276	197468	173232	148438	192419	218089	52836	48198	45408	176293	114681	58468	224395	126155	102320	50297	215626	114190	157685	127406	44054	135393	217743	186453	33886	41701	145917	45195	91722	143443	184882	47200	180785	54696	217987	46888	219850	24610	68666	18457	81631	26661
		GRM1	113190	79874	96530	69947	197799	177479	108225	103937	166125	102440	43644	76155	69603	88194	129945	85708	66985	90535	55780	83953	45275	55546	148435	142713	98109	52351	99109	89142	53945	49646	121043	33563	91474	77134	121791	63193	33771	126391	44266	91535	32560	43621	72765	85899	30201	46642	74435
		CUX2	285371	217092	305124	88745	204954	251706	159284	217426	247682	263138	199133	78597	84832	63062	283162	222752	56168	270367	208659	166406	71333	126467	184571	90070	148580	59443	113595	218179	198325	64566	36745	13933	36410	44548	224975	193930	49869	151209	90467	191139	41560	197326	18573	30037	44420	40585	21685
		ADCY5	174956	158417	148181	59742	145679	163781	165537	143981	134761	156293	198333	100763	97470	72775	154868	125373	42725	158320	123739	122770	102533	138956	112598	151818	94404	113829	170312	166335	198446	42563	19807	57523	27623	53024	132042	149763	60061	95097	118492	147423	31298	193938	21138	143424	51182	69837	16780
		DGKI	238617	90744	216257	104340	243458	121174	78079	91184	81587	106340	63999	211700	218327	193960	45805	134262	83632	206033	99472	132641	179146	66950	79842	186685	139506	148031	174944	239604	58737	57657	108548	99275	93723	189900	44980	36959	93977	173038	65906	210776	39531	10120	94352	88209	151270	84134	93431
		STAB2	106437	122870	99806	42197	102768	133654	121495	102476	148921	119603	97723	84637	78548	87786	117035	59527	31516	88628	85276	53508	98985	90225	113559	116022	66177	86757	108057	107598	111901	67003	43432	55829	23224	69695	111692	122997	33437	99149	123599	109014	15676	103545	17313	156427	71215	61700	15321
		GRIK3	146503	47623	173301	101133	126665	235832	73048	63708	62995	244522	86239	156822	144365	129802	246387	186738	77543	176228	180200	161935	162670	26617	41601	50126	66440	153771	75680	92484	47183	68251	60853	144321	37167	69626	41970	20647	190242	134847	176045	62027	51883	25998	32359	236884	99308	110308	28570
		USH2A	284044	168872	209019	94033	321553	205017	172445	210398	493259	141529	157937	59136	46957	93934	87652	136431	87415	241741	72296	113080	42266	159614	462859	76355	135043	36222	57165	18095	120052	113033	247002	79214	169999	18953	443394	82053	40208	175077	76873	12329	42697	53089	141859	241493	14112	63635	136767
		SDK1	501457	194799	446089	233202	151791	181724	220466	170152	82153	94797	124997	162551	151252	202238	111371	273320	172353	476938	102755	213805	111634	90451	54605	207241	115595	121648	205448	86196	32300	97343	161702	123163	153544	302576	35649	119807	85105	110034	108383	79784	88168	15343	108718	51056	104279	118259	103934
		KCNK13	89263	125488	106065	37827	79533	74559	81332	74395	91265	76813	88196	103959	96699	69605	82431	41627	40204	96777	58632	42096	82086	74176	87784	74015	39956	95010	56251	101309	65624	51492	31314	51548	26872	66511	105814	82818	45439	65505	43221	90507	31013	117407	20974	68372	71204	38073	20872
		FAM5B	78932	70790	66398	70605	65493	103442	90611	77808	77740	83166	104483	16459	15531	16814	98934	42366	44793	84187	43158	33019	27572	91473	66745	85881	52253	13838	79381	19993	99954	45809	36836	106173	44659	12957	51140	81518	42769	70999	84714	23232	38249	82195	41555	126874	7629	70058	40943
		DOCK3	365085	124733	303028	103008	263824	302807	162230	73703	145985	187919	117459	189581	129593	127591	216204	165116	80396	302681	174037	115015	94426	97279	133492	154578	133884	92092	135735	110393	94690	62170	81519	43583	87606	130590	119525	76504	23060	279506	40944	88183	38716	81022	56378	62270	44587	40320	52770
		PRMT8	105455	85156	125752	68802	30043	104784	79446	76113	131045	141938	97482	88160	109892	86826	116252	47997	32922	121703	82295	53741	99315	50572	83018	101221	14905	93934	121149	75673	120637	42342	25770	69437	16903	48883	103372	88175	76417	77607	94931	90052	41622	111342	25678	70411	82987	81904	21929
		HOXB4	46951	111571	94271	142581	7061	111451	271	110551	271	111451	271	198971	150861	88651	111451	112751	142731	112751	111451	112751	183981	271	271	112121	11261	172361	111531	271	111451	121071	133281	103881	114661	97701	271	111301	183261	111451	104141	271	150631	110951	138671	88371	89891	113611	137141
		KCNB2	93953	45712	92128	70029	193946	263876	93992	81488	268747	193667	120229	106920	115572	73613	230492	86705	67582	82370	104430	64710	72510	67029	160599	75390	87714	66523	63057	159156	56731	66642	102043	64228	71335	113271	197911	24117	41130	250936	67069	158475	53928	4612	70054	49623	37502	67678	75174
		FOXF1	53021	58511	57801	35921	38291	13701	211	62631	15131	59421	211	56491	57631	51891	39831	25591	35401	43061	52671	33751	47971	51601	35121	40731	34521	59201	44701	57901	0	37241	9681	40831	31651	48491	12161	13961	48291	10191	61761	53851	39431	106611	32381	50611	52231	68031	32121
		EYA2	222389	110631	198620	119009	156008	24807	74884	236778	167026	227202	195405	168309	161620	208440	12313	139234	79312	185212	150343	113114	156517	169276	142580	26987	105698	136133	21002	107821	176081	80373	70939	141692	44704	103592	167247	198049	169402	144165	91820	86053	35223	91320	30021	109247	186134	63010	35103
		BAI3	71318	109100	73154	95764	133480	161015	127327	118574	217695	85606	43298	100698	90175	124393	80745	66920	85870	32406	57267	56887	60567	53534	143673	47292	76332	49219	32630	14836	60603	119841	225516	61664	197221	31906	137146	67245	33035	156003	66531	15028	48316	30611	188653	108239	37502	77938	183226
		FAM189A1	228649	149305	230701	85001	61665	144697	220552	155855	168609	130155	133738	118656	121773	103222	104055	114088	78967	83318	75979	93903	102602	105490	118551	71652	55367	95282	84050	97509	130939	45867	52464	45328	57668	98883	137028	146929	39691	39336	67098	71984	33357	113943	36607	28319	50535	64756	37901
		PRUNE2	169508	139480	130161	83197	150782	211083	144799	94958	136046	193627	155998	118975	123015	105277	189488	80514	44827	111234	124087	76673	127599	146336	85035	117175	71297	107525	85210	157902	108934	59025	57851	91724	51013	97721	101347	129145	38333	217209	53647	150126	32180	138699	42091	63220	68356	58928	40927
		CACNG2	182314	131091	147253	59653	120051	191480	138357	149463	129821	194413	200568	149693	145073	117840	186155	96165	43332	161661	130239	80767	125815	132117	134008	135116	86567	125364	168406	133735	182018	85531	46932	65114	20559	105507	140275	130492	121344	110075	95104	131132	28014	164917	23689	86194	146406	79321	22929
		MYO16	192295	160941	153099	92966	221003	174388	168895	154079	282217	102610	115054	133458	121466	129460	104130	102445	87182	140045	91924	86556	76022	129259	228440	76008	108405	75282	55698	108898	162705	75789	119036	60263	109258	109581	240431	101864	52183	117108	58154	119120	39640	58283	65776	67366	65624	62140	65618
		ESRRB	116600	64018	133548	47831	100012	130186	70329	53214	87206	108087	113298	79280	75325	72085	159571	80808	35321	115223	87420	81746	75364	85498	79657	110012	78696	93731	108739	112929	103431	42059	22572	42151	24525	37488	68940	73041	50947	84000	50500	108058	21588	103752	17624	40516	72649	37389	17055
		LGR6	95372	94296	88624	41840	85016	111877	113183	105686	106595	112660	127493	94318	95773	87614	119807	72143	29708	87168	95573	56932	95128	114418	89754	103145	56585	89218	108750	101242	123944	46301	27957	103335	20265	39082	97820	104499	79763	103052	79879	86136	20310	109479	7855	109536	85792	70354	7866
		HTR4	130336	105004	98463	54741	122053	130493	73802	99658	118694	84798	78394	106309	103953	105348	85418	57415	44679	131036	46709	74467	82349	55856	102091	117230	50992	89743	106084	112170	55162	41913	45929	59327	36183	114989	110779	88347	31751	95255	27708	107187	29076	61932	36263	37253	74820	43769	44946
		RBM20	150210	159826	135570	89267	121284	106864	181026	55632	160590	95388	189077	66921	65785	72702	71108	83113	74786	134840	82516	66859	61809	162742	127983	137132	54934	57250	141527	186968	208674	26701	55623	57038	56466	67553	149079	95079	86136	64583	10887	202260	41267	164669	38763	6488	54619	26030	34930
		CRYBA2	95721.5	30101	33651	50451	26181	47321	38701	57651	30801	31461	72211	62141	42851	38011	39531	24581	40491	34511	30611	29541	127231	33371	28951	28851	19491	102651	33851	43011	94061	32111	24141	31211	38911	62861	29371	57811	50481	24731	51071	41831	41251	33801	33561	82181	56981	67161	40961
		ALDH1A2	83985	119023	63907	39964	35209	91163	67587	100953	92487	74255	103275	102409	113910	95305	86891	28117	35896	69020	48007	20476	91270	80209	83490	41079	30968	81801	48382	7602	83028	40400	53563	68965	39292	102323	104235	90306	49884	96839	27486	4933	39608	114720	40983	56746	78453	28903	41569
		SHANK2	284861	326534	341363	224068	167592	484885	134693	306021	180743	412268	257555	213505	194318	212723	491953	289739	106983	295976	293112	268588	233383	43285	100543	105288	140204	219990	125787	37628	256318	108711	45191	58891	50426	64445	118760	206623	248188	119718	132538	22666	61290	312025	28339	81089	158413	48473	22567
		CNTN5	175086	109438	163635	130762	255839	329341	178358	238150	296948	148340	60426	68189	60303	60672	179388	128687	112079	140186	90262	111433	38756	108633	209118	67621	143002	30354	39116	13156	21820	168333	406662	56718	261364	2845	193746	75506	44837	204723	119409	11604	69696	14512	260874	130742	10672	85556	248760
		ZBTB16	203187	173100	222427	83791	164981	247681	169601	238297	158163	201976	166130	8583	7053	32758	203965	145842	34684	207365	144449	121636	4734	150931	118744	185658	99364	13925	200170	33813	227053	96157	30642	153511	30548	12168	145877	190207	68669	165584	212145	32701	57287	175373	43082	212444	24174	167792	44542
		FNDC1	91490	42462	95791	48141	76269	98449	60230	63553	46759	104478	47724	90667	81968	78408	102627	46602	35305	93406	72316	58955	83962	38454	24883	65365	41273	71383	63477	25946	64516	30861	38343	56435	26857	81482	31748	36362	43252	94440	30094	24144	25745	31245	38605	72787	61057	32433	38225
		HOXB7	76031.1	111571	94271	142581	66881	111451	8371	110551	8751	62291	8371	198971	150861	88651	451	2551	142731	112751	30761	2551	183981	8371	57751	112121	7521	172361	111531	57751	111451	121071	133281	103881	114661	97701	8711	111301	183261	431	104141	57751	150631	110951	138671	88371	89891	113611	137141
		TRPC7	137725	92227	128582	43432	111202	110668	65426	88318	107049	115536	86323	54374	50806	78639	125971	73309	31335	100277	65212	62766	79748	46744	86219	128459	62677	78736	140834	131224	108351	60366	25834	62483	26916	59497	88877	92396	51194	95299	64998	98622	54513	82568	13252	63670	69325	46960	11663
		GRM8	187952	64937	133676	104873	310379	259318	86237	136996	185342	134135	31854	111263	101811	108949	144260	134381	85940	139031	81163	119263	75513	49623	114513	66763	142871	73943	53662	29386	26060	144227	192438	106765	135508	176133	108344	41563	44494	129077	122840	25463	47779	7661	116276	124223	26475	81909	106393
		THRB	80374	164051	68567	65860	101763	274444	198874	169252	98842	189686	110066	109365	126753	63574	223089	61388	63900	36565	96716	34879	97512	99168	67236	56437	50080	85087	51417	147904	119351	86369	131234	57382	80944	65478	54192	174572	50841	231127	90264	147800	42145	134990	75961	78714	30106	69227	66970
		FAM172A	96296	88648	47731	128901	50320	23628	65057	51089	104658	8500	14998	100154	116028	92254	7426	34129	106343	70440	14642	28976	86060	36271	100494	48969	39990	80848	12872	7144	15747	142038	187418	81659	128750	41374	50867	17772	114435	5756	86228	5969	118294	30364	184511	56099	69930	91810	179411
		TSHZ2	200450	69192	174671	172689	123708	425217	144460	153160	89649	275839	157930	228287	208811	215695	380703	127144	114844	169757	234055	102221	210970	142852	54014	112546	80004	220620	88576	42951	75033	70209	135718	151658	99001	141658	39159	107726	165079	344092	211892	31408	60155	29789	67262	181827	134758	151515	67709
		PCSK6	125645	119299	114545	65955	103088	159470	130901	108441	160779	160417	185202	152207	149488	142536	161078	65976	54881	43387	127196	48019	153456	62586	114247	133160	64382	159512	133437	131654	132256	47603	46038	54762	25123	66885	129351	74434	105355	92793	38872	97528	54995	122339	28616	33830	139781	46414	25709
		SLC6A5	51266	30412	56602	34765	51179	71562	35469	34241	45826	60692	28865	64058	50563	48230	60484	42484	39003	64551	48856	29979	54559	33558	43935	62334	41545	48375	51345	36543	33706	34234	22244	64920	25945	35025	35265	25712	38349	47461	67583	41746	32312	31400	29774	58798	58466	72815	41773
		FEV	95721.6	30101	33651	50451.1	26181	47321	38701	57510	30801	31461	72211	62141	42851	38011	39531	24581	40491	34511	30611	29541	127231	33371	28951	28851	19491	102651	33851	43011	94061	32111	24141	31211	38911	62861	29371	57811	50481	24731	51071	41831	41251	33801	33561	82181	56981	67161	40961
		APBA1	144067	80567	111951	60227	154381	184384	49154	69021	50473	143184	41850	143282	153539	99663	164334	84889	51253	121134	115957	68419	128058	30074	47986	125362	87870	134355	105149	136117	32362	58553	67993	113279	45027	81780	25375	37796	99936	146338	53759	126512	40671	77622	54031	80262	55942	54779	51874
		SORCS1	68011	45220	74595	106878	163367	251159	66173	94414	129613	212513	40120	99150	80554	155484	190519	65206	92847	43245	109140	75970	66733	54773	91121	45071	86624	74135	32449	10417	58217	56662	126793	113595	87413	37593	85810	40561	103492	197325	92059	11354	67040	3338	99206	120813	93700	89306	98913
		TRA@	151073	53480	127095	46677	141939	135622	107052	88207	97413	104882	57770	80396	83717	64194	110377	92974	55255	138539	65391	53358	38125	56929	87261	128649	64793	37512	88392	157810	17273	93998	57169	187559	57206	91171	78345	61347	16466	161910	69564	135751	22538	18582	49055	180631	21765	78168	43215
		SYT9	128254	47022	93428	34505	119186	115111	53340	53426	136715	96740	73732	132258	126893	124672	81822	64370	38736	129021	72348	63995	95238	97668	96027	103455	70615	72842	100666	108658	93085	66672	50485	76898	38262	116699	113671	36519	26356	100709	33327	98184	21822	24773	45675	54055	82553	44547	39524
		MYO18B	198956	90449	197021	98320	91600	225474	39520	99090	51906	191505	109154	117159	125792	167750	197199	121051	69639	173447	150383	123743	150975	54201	48474	43991	76969	149925	49117	92861	52205	24752	55363	109304	42602	82688	34786	73191	103078	116744	17491	84048	57982	87307	29936	17800	103069	50255	21908
		NKX2-2	34211	41461	34221	31621	27551	15051	38341	37201	42691	15261	42261	59341	58561	75871	39421	22331	31451	36761	38861	17331	66381	31581	49961	32061	7821	77191	29731	42581	32951	48761	31471	30831	32311	49441	40271	36791	41561	17231	51101	32671	30801	53511	29111	60241	54041	40981	27961
		SLC12A5	54732	25486	42001	38222	35912	34863	49223	49822	30488	41802	61442	40561	42331	52580	37012	31282	32356	49732	36182	34803	39682	27195	35562	38942	30325	42391	51202	60921	64203	35923	23736	38991	22542	51053	37581	62762	42671	27049	38622	61851	38362	31214	22909	38482	50323	36012	25826
		COL25A1	341980	226781	302443	84091	259099	214578	151208	88869	267061	134736	112475	85147	79658	109666	153876	157180	85893	285670	68714	147076	73167	116210	221817	148903	92012	66559	97619	141041	83243	74616	195033	55587	114712	142785	201525	45314	122722	270579	32844	136407	27796	137665	69477	45306	55847	44775	79515
		ADAMTSL3	217913	138757	184839	88011	169916	146021	136037	80152	227843	85783	106139	108996	101514	93729	112785	93550	70178	101420	64418	82863	64555	128658	196450	135214	85085	56444	107845	22934	14770	75270	82415	58910	55415	99765	210418	105345	44995	76453	61678	16607	25280	42866	47109	62835	28931	63053	44715
		GABRB1	206994	135374	158721	56147	204733	178093	46729	68154	224784	114538	164307	158460	159428	198015	113011	99262	49920	240978	74502	78563	123627	159967	197603	84533	88629	115958	59154	145735	167967	76431	97594	69049	83393	208227	199413	36832	20105	197344	50222	133046	19968	131435	74522	42771	162512	51749	68949
		CA10	240136	65572	218640	102175	281719	257521	53548	183015	48371	114610	29807	129871	130225	99349	205774	150186	101657	161544	87658	148839	88702	31860	35962	147206	156721	85735	126782	17428	23489	148311	142626	159833	101636	172308	22542	44907	87674	107324	139413	12996	54340	8272	82386	224969	34459	151232	79380
		FMN1	114961	103167	79742	90335	85817	259975	68657	118875	160902	197656	82747	220559	216063	104874	204234	51068	70075	69970	158508	45950	196063	65710	115608	64183	51271	190607	61784	203233	62986	55433	86312	79134	61210	31913	108695	67712	66082	301086	56281	209707	43349	41368	67373	99546	53740	55079	56109
		CCBE1	82964	40791	62197	74513	136214	237284	35676	158068	107671	224120	15967	90367	79256	88419	219070	43805	55665	38211	155352	47324	85104	28185	67473	92555	76446	83342	76901	71240	24928	117768	62838	125775	39689	94971	86522	104168	88886	221595	191417	71724	35621	4120	38036	221699	67536	146350	39200
		INPP4B	93447	148070	76543	104490	98546	200722	117949	112444	170579	109302	58773	72874	67564	57976	84692	55143	105328	37594	71317	60574	46714	65242	142164	61617	89947	53425	35563	125076	35439	124691	257952	98632	150565	32012	87650	34200	39515	210660	86110	107388	77764	37450	144810	101435	17232	79423	140087
		PITX1	77191	20261	67811	40041	45621	7201	5501	57381	77851	55981	61401	43181	54851	42801	58831	5411	31531	72291	21741	5961	47841	22591	36561	211	15511	50461	382	74861	6971	54341	32331	37591	23951	42351	43691	58861	71371	34521	75961	73901	43001	91	37441	55551	47911	41569	36681
		ADARB2	205895	39323	215824	206377	84849	246962	63060	124928	82672	166461	64250	215988	219117	170277	217232	129147	134108	182495	179219	130149	225534	42674	33742	24711	89656	221016	31485	21220	35988	146430	76919	132703	62808	170589	32633	46097	166311	95409	299449	23351	138049	10842	60696	229717	127341	200104	59634
		UNC5C	122097	60108	113724	107650	126861	85406	135147	69013	210760	50072	48202	52415	52850	48609	40754	79672	95790	118085	43469	64378	37421	39530	152602	127543	56157	38354	96882	109405	23521	34042	129805	70599	97102	30410	142503	50338	61198	63669	39292	94721	40080	10055	86071	8244	19234	49989	91980
		EFCAB6	216223	77468	174772	76618	161781	203060	107622	79376	87166	162539	89606	139597	129258	129205	180701	127192	70416	178979	130855	98817	126416	45696	85255	148192	95242	108726	128768	58318	62478	39977	45818	41619	41776	103378	67778	90717	39384	162010	63842	50324	38202	69444	29454	51794	97989	38768	31974
		PLEKHA7	166016	145358	138738	69362	93031	152880	146432	80297	148957	153176	177858	88140	88010	65985	131017	83040	55758	115289	87599	72619	71634	153787	128115	83460	49723	75160	72578	122105	162200	32680	62312	129701	37893	33719	127200	152125	108891	83834	51831	113707	30405	85513	28587	43056	32379	73947	30493
		GRIK1	212083	158178	162195	59923	237214	150678	138832	78424	225824	80223	121560	67199	58461	96689	78241	121440	65046	185181	38503	90385	49216	117972	181820	146710	105415	43883	105033	85263	91797	63036	91288	40275	73690	66268	184904	85353	24230	49904	47048	81434	34867	139526	71874	53371	45932	55341	65566
		NKX6-1	49871	27521	28341	32851	31191	22932	27131	35251	39921	15201	21441	60301	64071	69691	15281	28921	34741	47381	14241	15101	58221	22141	46481	43221	12841	58531	37951	42971	31801	37361	43021	38141	30701	55971	37801	41461	39441	28451	37561	41161	28301	39031	32201	40171	65541	41371	33971
		FOXG1	37271	32841	37631	20011	37931	36921	36321	32491	42651	16871	35691	45531	40891	40361	36921	1981	18391	32881	16351	5221	37791	28941	26981	34591	37931	39081	33791	35451	36921	44751	16701	45611	22411	20201	58301	36091	35841	16871	40231	37511	36391	35011	39611	43981	40231	39641	41301
		TMEM163	209527	134992	180667	59946	154871	177861	144498	87699	126615	146548	152447	83731	75570	57636	185278	146146	55249	193903	100277	117094	56824	192095	95553	148078	102374	51279	138138	150739	105810	43668	58902	80302	43716	68158	87339	95012	45795	127061	70048	161186	50370	163686	29484	78010	37716	60521	28801
		SH3RF3	360929	100361	336043	122309	321964	341970	45955	179018	98653	184270	69349	91435	98838	116959	335538	252748	105193	319662	209698	259275	94272	33010	63554	333034	241881	75118	330346	27178	122051	182872	60172	91622	52319	57705	50243	159780	202154	114833	262129	11954	55752	34162	29956	124538	89357	136402	32971
		POU4F2	40001	29511	28581	36451	30471	30431	14181	40501	36581	16881	26911	33701	34931	40081	971	6881	41021	40931	12401	6271	33091	24171	29191	36221	30471	34691	29451	36211	32761	31391	33661	40991	33501	41021	30531	29341	36261	35361	40081	36251	37001	27621	38321	41181	33371	36451	38431
		NLGN1	183809	168351	163459	147459	272323	199582	135336	121673	228145	121498	75465	74155	83601	88962	88761	142557	86194	171956	50225	107471	56420	46394	169402	117225	125868	46454	75943	10400	38835	99584	286597	37233	188238	34323	130479	50519	43823	90330	104278	13469	55254	29740	216626	141701	27577	78734	201686
		BACH2	113759	166535	78702	97559	88487	303307	116547	111386	285878	286250	93893	142583	117836	51430	278630	61582	64009	72351	240207	51483	103425	111829	246119	148713	65216	104797	108719	203165	273309	65623	95532	67133	72476	7929	275643	149648	90145	336895	85789	197911	31900	191510	75699	40891	27192	71604	67353
		NTM	75510	88850	58164	131246	90636	388049	59166	53625	133159	331040	34159	73220	66206	141633	352910	79033	95917	37171	244381	71099	110855	53739	71926	47004	72324	111187	50746	109047	81091	212565	105294	235672	72413	53990	98044	38923	115214	304046	257910	107995	57388	43538	54499	322406	103880	221610	59247
		ENOX1	146660	149267	110779	85993	117089	173675	128591	131974	164918	188583	79030	104425	97025	103252	108345	85526	74640	112563	144642	78727	67393	109475	113599	136865	61252	77606	96821	98524	121833	52977	121019	128735	69419	131919	112183	148772	62402	241177	43898	91334	31610	59883	60069	58998	31761	48302	52592
		GATA3	3020	46302	1647	47852	1727	2047	39468	40123	44651	4687	44822	69792	64182	51242	996	944	40993	1362	4609	4725	56611	44332	52441	43072	2429	46581	41503	493	36287	10930	42045	31124	37926	38135	49281	40550	47851	28307	36046	574	40817	41942	44713	3722	54231	35786	44862
		ONECUT2	67134	52074	56907	43098	56538	46677	52627	49854	40751	52369	60536	68950	67359	74083	46899	49922	29132	59635	49801	48264	69564	57163	34971	41020	37641	54331	47755	55837	62687	42449	29368	45905	29379	74127	36365	49954	34764	48987	47334	55055	30252	62845	32074	50428	85874	40210	30682
		ZIC1	73761.1	98581	65801	80021.1	72581	10502	87201	86441	473	16091	90421	80021	79981	87971	2974	20981	28881	61221	21051	11322	65711	84131	352	25271	12011	80471	58521	96481	80771	89561	5632	97741	75701	84711	483	79531	211	18841	87661	94351	80891	86711	80701	99541	80931	86361	79451
		GREB1L	76845	182888	93174	45547	116985	135117	144113	44337	53942	96123	160100	142795	112793	104254	114698	44905	37194	80446	62256	33694	113018	106316	36486	41304	56911	94201	22421	124950	61302	30093	54635	135937	50554	86787	29329	46291	36918	113827	7972	105802	100220	191648	77991	17371	53683	12226	84049
		LRP2	195002	101250	166337	42158	162128	167683	57533	92551	103342	151551	53664	69779	64561	73425	161391	100486	32588	178154	74314	75091	56358	61976	65329	158497	69105	53732	137793	146060	32001	36815	89947	64603	40468	109698	77585	91745	42250	166788	10777	146749	27820	102146	61607	22889	46545	21234	54037
		COBL	147466	142251	141434	90062	189272	219678	145007	134568	192159	196146	163322	95396	108794	78111	210083	86148	45213	124845	131069	102568	89927	134823	152587	167683	109302	95911	167492	144643	156904	92088	58307	60640	43753	46396	157332	150856	58893	116906	135823	149837	26805	128716	37802	118606	35963	85229	37314
		PLEKHG1	167880	150248	114496	68829	51786	115755	108868	45404	134018	56734	72846	147696	143881	135257	103859	52331	59989	135046	79374	40342	136691	74117	120359	47398	28955	124629	54657	38894	104157	57231	40055	72788	35453	24838	106862	55170	18286	73480	62327	80140	31589	168162	36571	54685	119708	54991	38809
		SYN2	192966	114171	132811	48425	129371	170497	136343	123412	105431	91225	124177	139799	172805	132105	106951	77806	41317	159057	62728	68420	126200	119956	100259	118151	71344	119361	108342	107491	98999	44647	48517	43207	31488	135944	97558	112087	29740	127806	43555	112186	12203	112370	29905	61790	114086	40224	25106
		COL15A1	129298	102710	143558	60157	95765	109036	74454	97646	45367	98789	92458	138796	105676	83725	91821	72606	33994	107115	94698	57073	109914	75228	33051	113863	73909	107603	106426	109920	90733	38836	34948	76437	25796	63349	35264	103248	70351	71967	55516	97837	37096	77883	15467	53948	91341	56169	27673
		SOX2	41531	44221	39751	1121	41251	38301	40891	30391	46671	48071	38301	52011	53591	58691	35191	43331	1121	43331	24451	43331	51861	35831	37821	48211	29651	49021	48211	19741	35491	40941	38301	24521	971	54771	42641	40851	38301	48071	44791	4031	5291	38401	5291	49921	57321	46451	5421
		SUSD4	92048	119085	90757	44334	86461	129647	101352	82082	100026	97715	108678	67832	63666	74559	117196	63844	48715	83717	100834	47344	63797	90079	88124	106234	47325	57388	86224	87180	96448	20909	41071	124539	28374	31679	86827	87690	75466	104254	94449	74714	27826	104253	21845	108292	70350	92217	19138
		CYP19A1	132380	74427	112710	73195	96687	134413	150002	102257	46249	133103	112442	49047	51204	75325	111550	76377	64170	144309	84025	87900	42060	118075	34758	127047	60264	52217	106352	215895	118819	48985	59142	100381	34254	70746	25712	127278	80051	110166	60142	218144	21116	58043	19393	77501	77194	82748	28060
		EYA4	197698	167488	140610	56042	196795	148695	53451	100749	243047	91629	25336	50862	41202	48986	104328	68157	48354	128302	47289	59321	32584	101158	252505	38727	97433	24260	33564	98603	93873	82933	108308	38058	78195	88156	243109	106281	46216	127058	53161	88021	22908	189269	70779	55002	23139	46029	71989
		FAM163A	92261	80804	84242	42598	66540	66184	73007	68969	62864	73856	76852	29312	34168	38549	76275	65575	27489	78761	63082	34417	36475	67986	74502	66363	51929	35326	66738	73381	72987	47697	24353	64472	18750	45228	74459	69970	31610	70281	63190	73342	32563	80343	16883	89843	33319	45236	17045
		SGCZ	130352	99320	126838	113369	144535	47450	276108	167631	344764	13591	61807	69564	62412	74346	11612	86355	120250	65688	31941	85028	44459	53178	268312	32754	105390	44283	14859	11806	28277	183396	296531	163222	229516	10053	214090	47191	29045	8646	109780	12093	88648	16682	230063	209663	10784	122564	216543
		EBF3	57760	23699	63745	86377	32164	37558	53867	89693	87831	86603	60661	54613	55088	65519	44008	35667	39199	80731	67718	44886	65986	23268	39820	23893	36374	76153	26375	27837	38389	71622	37349	53144	39153	42776	54359	22000	83315	38157	89575	11764	57801	2836	46915	48262	47794	43514	44748
		DLGAP1	162275	125432	118395	82914	120183	184183	129618	106843	97704	56383	133387	101540	105014	66695	157404	78981	65729	104441	114551	67619	67827	161691	73717	94852	67286	63972	86142	106247	141955	72899	61660	25446	58356	81543	75922	97158	32034	197654	49526	95471	37530	112206	65465	52543	49605	44092	62563
		STK32B	147227	110586	165284	108369	134380	226824	149986	103850	86473	103875	75798	44561	45121	25185	189065	122024	81580	160180	97959	93624	27410	85213	81672	54701	79220	36099	67527	52076	82890	91169	72569	92078	55149	32655	60076	38531	159726	54499	104055	46754	76282	59655	62064	87112	3467	79582	61891
		SMOC1	100530	48213	72171	59816	72820	157917	84725	94173	106493	164200	90624	111852	93928	88625	154383	57986	42720	78766	110030	34369	88190	65051	78324	93831	30708	96901	103066	134881	91836	42591	25047	111574	22964	82998	76281	93917	31981	153817	94002	164389	25716	30230	21914	28154	74858	81081	22920
		C15orf27	105388	108700	95313	62983	58761	64965	99845	91623	71701	94840	115732	59860	50793	51174	49697	56893	31787	98860	67793	47060	38790	84015	58714	89365	38786	35002	85684	109158	97661	71342	26794	45736	16965	55574	65687	80537	60509	49030	83095	103581	28172	102101	19146	52914	40679	47190	15315
		HOXB5	76031.2	111571	94271	142581	66881	10621	211	110551	211	62291	211	198971	150861	88651	19831	1231	142731	112751	30761	112751	183981	211	211	112121	6691	172361	111531	211	111451	121071	133281	103881	114661	97701	211	111301	183261	26931	104141	211	150631	110951	138671	88371	89891	113611	137141
		CCDC33	137947	65014	91612	68256	66448	92482	132759	67747	53902	101975	148182	65081	58220	55077	100848	71517	46105	146550	92533	90940	77953	77517	46673	108735	66518	83428	95344	132254	86921	23417	9306	32238	12778	28369	44819	68715	71307	57851	66725	74415	50916	76746	19893	12514	40916	51420	18144
		NFIA	47343	135659	45177	200606	88861	285731	130088	296502	109284	210203	47966	48256	41097	32424	269883	44904	115708	12395	147604	33079	38172	65403	87785	20841	48190	27391	17179	5085	67022	55473	150143	120233	138767	72821	81165	240127	41729	307924	118869	8632	72781	79683	149604	199517	8384	123486	141102
		TMEM108	239259	185128	186187	59894	182390	212020	95451	82969	187232	169512	156505	113207	112743	131362	182172	138600	42917	187549	127468	106646	88282	129647	143773	158576	76626	96515	132569	186687	157075	95078	77668	62841	67054	132972	156796	74332	30666	220215	71498	190898	17876	148183	33609	78239	50154	41832	32853
		UNC80	76534	52302	77291	32864	82387	95473	56337	22237	136085	67103	32653	76653	90883	86188	70271	39307	33921	69423	36082	32434	65105	52536	92936	53961	41559	58828	48893	64375	33296	40653	71629	80390	56845	107853	89954	27201	11690	103862	52391	62959	64865	18032	82247	63603	37609	53094	86502
		PRKCB	187689	45071	178209	110947	165419	37212	69420	126512	82856	15124	56125	8989	8700	8350	12542	143945	107604	149381	22885	128370	7920	38804	51293	31397	98040	6091	26242	110990	46445	164504	79196	227478	64266	98040	47576	47473	126977	1945	149528	86120	58982	12221	65285	236881	727	147672	66428
		C21orf29	154115	103378	137644	102052	93099	109098	104008	102876	115186	81532	97372	131113	121738	130392	111025	88871	63635	143661	71891	97712	124071	19866	119633	24307	69043	116699	39226	106130	102240	45732	36230	15797	31860	50237	103640	64257	98583	36692	39409	101367	70028	113836	20204	34283	101606	28175	19866
		IQSEC3	97660	83471	95903	44998	75196	92890	84447	78223	83719	84353	101231	57767	44056	41649	98005	77124	32142	102389	76701	71825	56554	55456	75677	75325	56462	57158	81647	84569	99382	28666	15091	57950	14001	29797	81520	76461	63919	59924	76326	83821	37576	90994	7627	51350	29277	63513	7775
		PACRG	182577	83440	181117	161280	70490	119139	76679	121265	204241	183800	46142	105794	94786	103879	87087	121706	106271	155574	127176	94811	71343	41715	139595	56674	54023	57905	38064	128455	36094	81265	124211	52458	97500	60449	117613	81819	61630	163327	58755	101747	57535	21360	74616	79872	56913	60374	75139
		CACNA1I	114876	78730	114886	72794	75712	181335	145659	97668	86995	118106	141460	92364	93075	82710	166455	102815	47598	115226	117486	101411	106789	55057	77654	103810	77756	105666	110036	92324	111090	37481	26940	46237	17273	32079	103234	75927	109585	75671	76616	72305	40419	72016	8983	29667	66402	52435	9175
		ZNF385B	139439	163450	107476	70407	162057	184504	131297	144777	168287	119563	116541	85703	91453	79405	146479	88485	60562	50120	68307	62600	65834	101842	131368	130915	97694	63244	76236	103392	80591	85640	156314	51692	98089	140897	126417	87151	26196	173489	67563	124524	32219	137885	115013	108452	24962	60657	96405
[truncated: 14,284 more rows]
[truncated: 70 more columns]

## Sheet: Figure 5i
Figure 5i
	Genes	MCF10A_FPKM	MDA231_FPKM
[truncated: 28,503 more rows]

## Sheet: Figure 6a
Figure 6a
[truncated: 187 more rows]
[truncated: 554 more columns]

## Sheet: Figure 6b
Figure 6b
[truncated: 187 more rows]
[truncated: 2,953 more columns]

[truncated: 12 more sheets: Figure 7a, Figure 7b, Figure 7c, Figure 7d, Figure 7e, Figure S2a, Figure S5d, Figure S7c, Figure S15a, Figure S16, Figure S17, Figure S18]
